# Supplementary material for: DNA metabarcoding of spiders, insects, and springtails for exploring potential linkage between above- and below-ground food webs
Source: Zoological Lett. 2018 Feb 15;4:4. doi: 10.1186/s40851-018-0088-9 (PMC5815251; doi:10.1186/s40851-018-0088-9)
Supplement: Supplementary file 1 — Data S1. Keywords used in the downloading of ITS sequences in the NCBI database. (TXT 1 kb) [file 40851_2018_88_MOESM1_ESM.txt]

"5.8S" AND "internal" AND "Araneae"[Organism] 500:10000[Sequence Length]

"5.8S" AND "ribosomal" AND "Lepidoptera"[Organism] 1000:10000[Sequence Length]
"5.8S" AND "ribosomal" AND "Diptera"[Organism] 1000:10000[Sequence Length]
"5.8S" AND "ribosomal" AND "Coleoptera"[Organism] 1000:10000[Sequence Length]
"5.8S" AND "ribosomal" AND "Hymenoptera"[Organism] 1000:10000[Sequence Length]
"5.8S" AND "ribosomal" AND "Hemiptera"[Organism] 1000:10000[Sequence Length]
"5.8S" AND "ribosomal" AND "Orthoptera"[Organism] 1000:10000[Sequence Length]
"5.8S" AND "ribosomal" AND "Blattodea"[Organism] 1000:10000[Sequence Length]
"5.8S" AND "internal" AND "Plecoptera"[Organism] 500:10000[Sequence Length]
"5.8S" AND "internal" AND "Trichoptera"[Organism] 500:10000[Sequence Length]
"5.8S" AND "ribosomal" AND "Odonata"[Organism] 1000:10000[Sequence Length]
"5.8S" AND "ribosomal" AND "Neuroptera"[Organism] 1000:10000[Sequence Length]
"5.8S" AND "ribosomal" AND "Thysanoptera"[Organism] 1000:10000[Sequence Length]
"5.8S" AND "ribosomal" AND "Phasmatodea"[Organism] 1000:10000[Sequence Length]
"5.8S" AND "internal" AND "Mantodea"[Organism] 500:10000[Sequence Length]
"5.8S" AND "ribosomal" AND "Psocodea"[Organism] 1000:10000[Sequence Length]
"5.8S" AND "internal" AND "Ephemeroptera"[Organism] 500:10000[Sequence Length]
"5.8S" AND "ribosomal" AND "Mecoptera"[Organism] 1000:10000[Sequence Length]
"5.8S" AND "ribosomal" AND "Diplura"[Organism] 1000:10000[Sequence Length]
"5.8S" AND "ribosomal" AND "Dermaptera"[Organism] 1000:10000[Sequence Length]
"5.8S" AND "internal" AND "Archaeognatha"[Organism] 500:10000[Sequence Length]

"5.8S" AND "ribosomal" AND "Collembola"[Organism] 1000:10000[Sequence Length]

# Note that database sequences of several orders were not obtained with the above options and that downloaded databases of some orders lacked 5.8S rRNA information.
