# Supplementary material for: DNA metabarcoding of spiders, insects, and springtails for exploring potential linkage between above- and below-ground food webs
Source: Zoological Lett. 2018 Feb 15;4:4. doi: 10.1186/s40851-018-0088-9 (PMC5815251; doi:10.1186/s40851-018-0088-9)
Supplement: Supplementary file 2 — Data S2. Aligned 5.8S rRNA database sequences. (TXT 387 kb) [file 40851_2018_88_MOESM2_ESM.txt]

## Araneae

>Normplatnicka_barrettae_(HM357471)
------------------------------------------------------------------------------------attgcaggacacattgagcactgattattcg-aacgcacattgcggcctcgggttctacccggggcctc-gcctgtctgagggtcg--------------------
>Raveniella_janineae_(HM357489)
------------------------------------------------------------------------------------attgcaggacacattgagcactgattattcg-aacgcacattgcggcctcgggttccacccggggcctc-gcctgtctgagggtcg--------------------
>Raveniella_janineae_2_(HM357490)
------------------------------------------------------------------------------------attgcaggacacattgagcactgattattcg-aacgcacattgcggcctcgggttccacccggggcctc-gcctgtctgagggtcg--------------------
>Raveniella_arenacea_(HM357476)
------------------------------------------------------------------------------------attgcaggacacattgagcgctgattattcg-aacgcacattgcggcctcgggttccgcccggggcctc-gcctgtctgagggtcg--------------------
>Raveniella_arenacea_2_(HM357480)
------------------------------------------------------------------------------------attgcaggacacattgagcgctgattattcg-aacgcacattgcggcctcgggttccgcccggggcctc-gcctgtctgagggtcg--------------------
>Raveniella_arenacea_3_(HM357478)
------------------------------------------------------------------------------------attgcaggacacattgagcgctgattattcg-aacgcacattgcggcctcgggttccgcccggggcctc-gcctgtctgagggtcg--------------------
>Raveniella_arenacea_4_(HM357475)
------------------------------------------------------------------------------------attgcaggacacattgagcgctgattattcg-aacgcacattgcggcctcgggttccgcccggggcctc-gcctgtctgagggtcg--------------------
>Raveniella_arenacea_5_(HM357481)
------------------------------------------------------------------------------------attgcaggacacattgagcgctgattattcg-aacgcacattgcggcctcgggttccgcccggggcctc-gcctgtctgagggtcg--------------------
>Raveniella_hickmani_(HM357474)
------------------------------------------------------------------------------------attgcaggacacattgagcgctgattattcg-aacgcacattgcggcctcgggttccacccggggcctc-gcctgtctgagggtcg--------------------
>Raveniella_peckorum_(HM357494)
------------------------------------------------------------------------------------attgcaggacacattgagcgctgattattcg-aacgcacattgcggcctcgggttccacccggggcctc-gcctgtctgagggtcg--------------------
>Raveniella_peckorum_2_(HM357495)
------------------------------------------------------------------------------------attgcaggacacattgagcgctgattattcg-aacgcacattgcggcctcgggttccacccggggcctc-gcctgtctgagggtcg--------------------
>Raveniella_peckorum_3_(HM357497)
------------------------------------------------------------------------------------attgcaggacacattgagcgctgattattcg-aacgcacattgcggcctcgggttccacccggggcctc-gcctgtctgagggtcg--------------------
>Raveniella_peckorum_4_(HM357499)
------------------------------------------------------------------------------------attgcaggacacattgagcgctgattattcg-aacgcacattgcggcctcgggttccacccggggcctc-gcctgtctgagggtcg--------------------
>Raveniella_peckorum_5_(HM357498)
------------------------------------------------------------------------------------attgcaggacacattgagcgctgattattcg-aacgcacattgcggcctcgggttccacccggggcctc-gcctgtctgagggtcg--------------------
>Raveniella_peckorum_6_(HM357500)
------------------------------------------------------------------------------------attgcaggacacattgagcgctgattattcg-aacgcacattgcggcctcgggttccacccggggcctc-gcctgtctgagggtcg--------------------
>Raveniella_peckorum_7_(HM357496)
------------------------------------------------------------------------------------attgcaggacacattgagcgctgattattcg-aacgcacattgcggcctcgggttccacccggggcctc-gcctgtctgagggtcg--------------------
>Raveniella_peckorum_8_(HM357492)
------------------------------------------------------------------------------------attgcaggacacattgagcgctgattattcg-aacgcacattgcggcctcgggttccacccggggcctc-gcctgtctgagggtcg--------------------
>Enoplognatha_ovata_(AF084942)
-----------------------cagtggatcactcggctcacgggtcgatgaagaacgcagccagctgcgagac-tggtgtgaattgcaggacacattgagcactgatttttcg-aacgcgcattgcggcct---------------------------------------------------------
>Latrodectus_hasseltii_(EF121068)
-----------------------cagtggatcactcggctcacgggtcgatgaagaacgcagccagctgcgagacttggtgtgaattgcaggacacattgagcactgatttttcg-aacgcgcattgcgccct---------------------------------------------------------
>Latrodectus_hasseltii_2_(EF121067)
-----------------------cagtggatcactcggctcacgggtcgatgaagaacgcagccagctgcgagacttggtgtgaattgcaggacacattgagcactgatttttcg-aacgcgcattgcgccct---------------------------------------------------------
>Latrodectus_hasseltii_3_(EF121063)
-----------------------cagtggatcactcggctcacgggtcgatgaagaacgcagccagctgcgagacttggtgtgaattgcaggacacattgagcactgatttttcg-aacgcgcattgcgccct---------------------------------------------------------
>Latrodectus_hasseltii_4_(EF121062)
-----------------------cagtggatcactcggctcacgggtcgatgaagaacgcagccagctgcgagacttggtgtgaattgcaggacacattgagcactgatttttcg-aacgcgcattgcgccct---------------------------------------------------------
>Latrodectus_hasseltii_5_(EF121065)
-----------------------cagtggatcactcggctcacgggtcgatgaagaacgcagccagctgcgagacttggtgtgaattgcaggacacattgagcactgatttttcg-aacgcgcattgcgccct---------------------------------------------------------
>Latrodectus_hasseltii_6_(EF121064)
-----------------------cagtggatcactcggctcacgggtcgatgaagaacgcagccagctgcgagacttggtgtgaattgcaggacacattgagcactgatttttcg-aacgcgcattgcgccct---------------------------------------------------------
>Latrodectus_katipo_(EF121058)
-----------------------cagtggatcactcggctcacgggtcgatgaagaacgcagccagctgcgagacttggtgtgaattgcaggacacattgagcactgatttttcg-aacgcgcattgcgccct---------------------------------------------------------
>Latrodectus_katipo_2_(EF121052)
-----------------------cagtggatcactcggctcacgggtcgatgaagaacgcagccagctgcgagacttggtgtgaattgcaggacacattgagcactgatttttcg-aacgcgcattgcgccct---------------------------------------------------------
>Latrodectus_katipo_3_(EU305458)
-----------------------cagtggatcactcggctcacgggtcgatgaagaacgcagccagctgcgagacttggtgtgaattgcaggacacattgagcactgatttttcg-aacgcgcattgcgccct---------------------------------------------------------
>Latrodectus_katipo_4_(EF121053)
-----------------------cagtggatcactcggctcacgggtcgatgaagaacgcagccagctgcgagacttggtgtgaattgcaggacacattgagcactgatttttcg-aacgcgcattgcgccct---------------------------------------------------------
>Latrodectus_katipo_5_(EF121057)
-----------------------cagtggatcactcggctcacgggtcgatgaagaacgcagccagctgcgagacttggtgtgaattgcaggacacattgagcactgatttttcg-aacgcgcattgcgccct---------------------------------------------------------
>Latrodectus_katipo_6_(EF121040)
-----------------------cagtggatcactcggctcacgggtcgatgaagaacgcagccagctgcgagacttggtgtgaattgcaggacacattgagcactgatttttcg-aacgcgcattgcgccct---------------------------------------------------------
>Latrodectus_katipo_7_(EF121044)
-----------------------cagtggatcactcggctcacgggtcgatgaagaacgcagccagctgcgagacttggtgtgaattgcaggacacattgagcactgatttttcg-aacgcgcattgcgccct---------------------------------------------------------
>Latrodectus_katipo_8_(EF121059)
-----------------------cagtggatcactcggctcacgggtcgatgaagaacgcagccagctgcgagacttggtgtgaattgcaggacacattgagcactgatttttcg-aacgcgcattgcgccct---------------------------------------------------------
>Latrodectus_katipo_9_(EF121043)
-----------------------cagtggatcactcggctcacgggtcgatgaagaacgcagccagctgcgagacttggtgtgaattgcaggacacattgagcactgatttttcg-aacgcgcattgcgccct---------------------------------------------------------
>Latrodectus_katipo_10_(EF121048)
-----------------------cagtggatcactcggctcacgggtcgatgaagaacgcagccagctgcgagacttggtgtgaattgcaggacacattgagcactgatttttcg-aacgcgcattgcgccct---------------------------------------------------------
>Latrodectus_katipo_11_(EU305462)
-----------------------cagtggatcactcggctcacgggtcgatgaagaacgcagccagctgcgagacttggtgtgaattgcaggacacattgagcactgatttttcg-aacgcgcattgcgccct---------------------------------------------------------
>Latrodectus_katipo_12_(EF121051)
-----------------------cagtggatcactcggctcacgggtcgatgaagaacgcagccagctgcgagacttggtgtgaattgcaggacacattgagcactgatttttcg-aacgcgcattgcgccct---------------------------------------------------------
>Latrodectus_katipo_13_(EF121038)
-----------------------cagtggatcactcggctcacgggtcgatgaagaacgcagccagctgcgagacttggtgtgaattgcaggacacattgagcactgatttttcg-aacgcgcattgcgccct---------------------------------------------------------
>Latrodectus_katipo_14_(EU305456)
-----------------------cagtggatcactcggctcacgggtcgatgaagaacgcagccagctgcgagacttggtgtgaattgcaggacacattgagcactgatttttcg-aacgcgcattgcgccct---------------------------------------------------------
>Latrodectus_katipo_15_(EF121045)
-----------------------cagtggatcactcggctcacgggtcgatgaagaacgcagccagctgcgagacttggtgtgaattgcaggacacattgagcactgatttttcg-aacgcgcattgcgccct---------------------------------------------------------
>Latrodectus_katipo_16_(EF121047)
-----------------------cagtggatcactcggctcacgggtcgatgaagaacgcagccagctgcgagacttggtgtgaattgcaggacacattgagcactgatttttcg-aacgcgcattgcgccct---------------------------------------------------------
>Latrodectus_katipo_17_(EF121039)
-----------------------cagtggatcactcggctcacgggtcgatgaagaacgcagccagctgcgagacttggtgtgaattgcaggacacattgagcactgatttttcg-aacgcgcattgcgccct---------------------------------------------------------
>Latrodectus_katipo_18_(EF121060)
-----------------------cagtggatcactcggctcacgggtcgatgaagaacgcagccagctgcgagacttggtgtgaattgcaggacacattgagcactgatttttcg-aacgcgcattgcgccct---------------------------------------------------------
>Latrodectus_katipo_19_(EF121061)
-----------------------cagtggatcactcggctcacgggtcgatgaagaacgcagccagctgcgagacttggtgtgaattgcaggacacattgagcactgatttttcg-aacgcgcattgcgccct---------------------------------------------------------
>Latrodectus_katipo_20_(EF121055)
-----------------------cagtggatcactcggctcacgggtcgatgaagaacgcagccagctgcgagacttggtgtgaattgcaggacacattgagcactgatttttcg-aacgcgcattgcgccct---------------------------------------------------------
>Latrodectus_katipo_21_(EU305457)
-----------------------cagtggatcactcggctcacgggtcgatgaagaacgcagccagctgcgagacttggtgtgaattgcaggacacattgagcactgatttttcg-aacgcgcattgcgccct---------------------------------------------------------
>Latrodectus_katipo_22_(EU305459)
-----------------------cagtggatcactcggctcacgggtcgatgaagaacgcagccagctgcgagacttggtgtgaattgcaggacacattgagcactgatttttcg-aacgcgcattgcgccct---------------------------------------------------------
>Latrodectus_katipo_23_(EF121050)
-----------------------cagtggatcactcggctcacgggtcgatgaagaacgcagccagctgcgagacttggtgtgaattgcaggacacattgagcactgatttttcg-aacgcgcattgcgccct---------------------------------------------------------
>Latrodectus_katipo_24_(EU305461)
-----------------------cagtggatcactcggctcacgggtcgatgaagaacgcagccagctgcgagacttggtgtgaattgcaggacacattgagcactgatttttcg-aacgcgcattgcgccct---------------------------------------------------------
>Latrodectus_katipo_25_(EF121056)
-----------------------cagtggatcactcggctcacgggtcgatgaagaacgcagccagctgcgagacttggtgtgaattgcaggacacattgagcactgatttttcg-aacgcgcattgcgccct---------------------------------------------------------
>Latrodectus_katipo_26_(EU309679)
-----------------------cagtggatcactcggctcacgggtcgatgaagaacgcagccagctgcgagacttggtgtgaattgcaggacacattgagcactgatttttcg-aacgcgcattgcgccct---------------------------------------------------------
>Latrodectus_katipo_27_(EF121054)
-----------------------cagtggatcactcggctcacgggtcgatgaagaacgcagccagctgcgagacttggtgtgaattgcaggacacattgagcactgatttttcg-aacgcgcattgcgccct---------------------------------------------------------
>Latrodectus_katipo_28_(EF121046)
-----------------------cagtggatcactcggctcacgggtcgatgaagaacgcagccagctgcgagacttggtgtgaattgcaggacacattgagcactgatttttcg-aacgcgcattgcgccct---------------------------------------------------------
>Latrodectus_katipo_29_(EF121042)
-----------------------cagtggatcactcggctcacgggtcgatgaagaacgcagccagctgcgagacttggtgtgaattgcaggacacattgagcactgatttttcg-aacgcgcattgcgccct---------------------------------------------------------
>Latrodectus_katipo_30_(EU305463)
-----------------------cagtggatcactcggctcacgggtcgatgaagaacgcagccagctgcgagacttggtgtgaattgcaggacacattgagcactgatttttcg-aacgcgcattgcgccct---------------------------------------------------------
>Latrodectus_katipo_31_(EU305460)
-----------------------cagtggatcactcggctcacgggtcgatgaagaacgcagccagctgcgagacttggtgtgaattgcaggacacattgagcactgatttttcg-aacgcgcattgcgccct---------------------------------------------------------
>Latrodectus_katipo_32_(EF121049)
-----------------------cagtggatcactcggctcacgggtcgatgaagaacgcagccagctgcgagacttggtgtgaattgcaggacacattgagcactgatttttcg-aacgcgcattgcgccct---------------------------------------------------------
>Latrodectus_katipo_33_(EF121041)
-----------------------cagtggatcactcggctcacgggtcgatgaagaacgcagccagctgcgagacttggtgtgaattgcaggacacattgagcactgatttttcg-aacgcgcattgcgccct---------------------------------------------------------
>Moggridgea_australis_(JF749981)
-----------------------cagtggatcactcggctcacgggtcgatgaagaacgcagccagctgcgagacttggtgtgaattgcaggacacattgagcactgatttttcg-aacgcacattgcggcct---------------------------------------------------------
>Moggridgea_australis_2_(JF749982)
-----------------------cagtggatcactcggctcacgggtcgatgaagaacgcagccagctgcgagacttggtgtgaattgcaggacacattgagcactgatttttcg-aacgcacattgcggcct---------------------------------------------------------
>Moggridgea_australis_3_(JF749983)
-----------------------cagtggatcactcggctcacgggtcgatgaagaacgcagccagctgcgagacttggtgtgaattgcaggacacattgagcactgatttttcg-aacgcacattgcggcct---------------------------------------------------------
>Moggridgea_intermedia_(JF749984)
-----------------------cagtggatcactcggctcacgggtcgatgaagaacgcagccagctgcgagacttggtgtgaattgcaggacacattgagcactgatttttcg-aacgcacattgcggcct---------------------------------------------------------
>Moggridgea_peringueyi_(JF749985)
-----------------------cagtggatcactcggctcacgggtcgatgaagaacgcagccagctgcgagacttggtgtgaattgcaggacacattgagcactgatttttcg-aacgcacattgcggcct---------------------------------------------------------
>Moggridgea_terrestris_(JF749986)
-----------------------cagtggatcactcggctcacgggtcgatgaagaacgcagccagctgcgagacttggtgtgaattgcaggacacattgagcactgatttttcg-aacgcacattgcggcct---------------------------------------------------------
>Moggridgea_tingle_(JF749947)
-----------------------cagtggatcactcggctcacgggtcgatgaagaacgcagccagctgcgagacttggtgtgaattgcaggacacattgagcactgatttttcg-aacgcacattgcggcct---------------------------------------------------------
>Moggridgea_tingle_2_(JF749938)
-----------------------cagtggatcactcggctcacgggtcgatgaagaacgcagccagctgcgagacttggtgtgaattgcaggacacattgagcactgatttttcg-aacgcacattgcggcct---------------------------------------------------------
>Moggridgea_tingle_3_(JF749965)
-----------------------cagtggatcactcggctcacgggtcgatgaagaacgcagccagctgcgagacttggtgtgaattgcaggacacattgagcactgatttttcg-aacgcacattgcggcct---------------------------------------------------------
>Moggridgea_tingle_4_(JF749972)
-----------------------cagtggatcactcggctcacgggtcgatgaagaacgcagccagctgcgagacttggtgtgaattgcaggacacattgagcactgatttttcg-aacgcacattgcggcct---------------------------------------------------------
>Moggridgea_tingle_5_(JF749966)
-----------------------cagtggatcactcggctcacgggtcgatgaagaacgcagccagctgcgagacttggtgtgaattgcaggacacattgagcactgatttttcg-aacgcacattgcggcct---------------------------------------------------------
>Moggridgea_tingle_6_(JF749942)
-----------------------cagtggatcactcggctcacgggtcgatgaagaacgcagccagctgcgagacttggtgtgaattgcaggacacattgagcactgatttttcg-aacgcacattgcggcct---------------------------------------------------------
>Moggridgea_tingle_7_(JF749978)
-----------------------cagtggatcactcggctcacgggtcgatgaagaacgcagccagctgcgagacttggtgtgaattgcaggacacattgagcactgatttttcg-aacgcacattgcggcct---------------------------------------------------------
>Moggridgea_tingle_8_(JF749932)
-----------------------cagtggatcactcggctcacgggtcgatgaagaacgcagccagctgcgagacttggtgtgaattgcaggacacattgagcactgatttttcg-aacgcacattgcggcct---------------------------------------------------------
>Moggridgea_tingle_9_(JF749950)
-----------------------cagtggatcactcggctcacgggtcgatgaagaacgcagccagctgcgagacttggtgtgaattgcaggacacattgagcactgatttttcg-aacgcacattgcggcct---------------------------------------------------------
>Moggridgea_tingle_10_(JF749957)
-----------------------cagtggatcactcggctcacgggtcgatgaagaacgcagccagctgcgagacttggtgtgaattgcaggacacattgagcactgatttttcg-aacgcacattgcggcct---------------------------------------------------------
>Moggridgea_tingle_11_(JF749959)
-----------------------cagtggatcactcggctcacgggtcgatgaagaacgcagccagctgcgagacttggtgtgaattgcaggacacattgagcactgatttttcg-aacgcacattgcggcct---------------------------------------------------------
>Moggridgea_tingle_12_(JF749945)
-----------------------cagtggatcactcggctcacgggtcgatgaagaacgcagccagctgcgagacttggtgtgaattgcaggacacattgagcactgatttttcg-aacgcacattgcggcct---------------------------------------------------------
>Moggridgea_tingle_14_(JF749944)
-----------------------cagtggatcactcggctcacgggtcgatgaagaacgcagccagctgcgagacttggtgtgaattgcaggacacattgagcactgatttttcg-aacgcacattgcggcct---------------------------------------------------------
>Moggridgea_tingle_16_(JF749975)
-----------------------cagtggatcactcggctcacgggtcgatgaagaacgcagccagctgcgagacttggtgtgaattgcaggacacattgagcactgatttttcg-aacgcacattgcggcct---------------------------------------------------------
>Moggridgea_tingle_17_(JF749958)
-----------------------cagtggatcactcggctcacgggtcgatgaagaacgcagccagctgcgagacttggtgtgaattgcaggacacattgagcactgatttttcg-aacgcacattgcggcct---------------------------------------------------------
>Moggridgea_tingle_18_(JF749956)
-----------------------cagtggatcactcggctcacgggtcgatgaagaacgcagccagctgcgagacttggtgtgaattgcaggacacattgagcactgatttttcg-aacgcacattgcggcct---------------------------------------------------------
>Moggridgea_tingle_19_(JF749935)
-----------------------cagtggatcactcggctcacgggtcgatgaagaacgcagccagctgcgagacttggtgtgaattgcaggacacattgagcactgatttttcg-aacgcacattgcggcct---------------------------------------------------------
>Moggridgea_tingle_20_(JF749930)
-----------------------cagtggatcactcggctcacgggtcgatgaagaacgcagccagctgcgagacttggtgtgaattgcaggacacattgagcactgatttttcg-aacgcacattgcggcct---------------------------------------------------------
>Moggridgea_tingle_21_(JF749931)
-----------------------cagtggatcactcggctcacgggtcgatgaagaacgcagccagctgcgagacttggtgtgaattgcaggacacattgagcactgatttttcg-aacgcacattgcggcct---------------------------------------------------------
>Moggridgea_tingle_22_(JF749979)
-----------------------cagtggatcactcggctcacgggtcgatgaagaacgcagccagctgcgagacttggtgtgaattgcaggacacattgagcactgatttttcg-aacgcacattgcggcct---------------------------------------------------------
>Moggridgea_tingle_23_(JF749940)
-----------------------cagtggatcactcggctcacgggtcgatgaagaacgcagccagctgcgagacttggtgtgaattgcaggacacattgagcactgatttttcg-aacgcacattgcggcct---------------------------------------------------------
>Moggridgea_tingle_24_(JF749977)
-----------------------cagtggatcactcggctcacgggtcgatgaagaacgcagccagctgcgagacttggtgtgaattgcaggacacattgagcactgatttttcg-aacgcacattgcggcct---------------------------------------------------------
>Moggridgea_tingle_25_(JF749964)
-----------------------cagtggatcactcggctcacgggtcgatgaagaacgcagccagctgcgagacttggtgtgaattgcaggacacattgagcactgatttttcg-aacgcacattgcggcct---------------------------------------------------------
>Moggridgea_tingle_26_(JF749934)
-----------------------cagtggatcactcggctcacgggtcgatgaagaacgcagccagctgcgagacttggtgtgaattgcaggacacattgagcactgatttttcg-aacgcacattgcggcct---------------------------------------------------------
>Moggridgea_tingle_27_(JF749954)
-----------------------cagtggatcactcggctcacgggtcgatgaagaacgcagccagctgcgagacttggtgtgaattgcaggacacattgagcactgatttttcg-aacgcacattgcggcct---------------------------------------------------------
>Moggridgea_tingle_28_(JF749955)
-----------------------cagtggatcactcggctcacgggtcgatgaagaacgcagccagctgcgagacttggtgtgaattgcaggacacattgagcactgatttttcg-aacgcacattgcggcct---------------------------------------------------------
>Moggridgea_tingle_29_(JF749952)
-----------------------cagtggatcactcggctcacgggtcgatgaagaacgcagccagctgcgagacttggtgtgaattgcaggacacattgagcactgatttttcg-aacgcacattgcggcct---------------------------------------------------------
>Moggridgea_tingle_30_(JF749939)
-----------------------cagtggatcactcggctcacgggtcgatgaagaacgcagccagctgcgagacttggtgtgaattgcaggacacattgagcactgatttttcg-aacgcacattgcggcct---------------------------------------------------------
>Moggridgea_tingle_31_(JF749961)
-----------------------cagtggatcactcggctcacgggtcgatgaagaacgcagccagctgcgagacttggtgtgaattgcaggacacattgagcactgatttttcg-aacgcacattgcggcct---------------------------------------------------------
>Moggridgea_tingle_32_(JF749946)
-----------------------cagtggatcactcggctcacgggtcgatgaagaacgcagccagctgcgagacttggtgtgaattgcaggacacattgagcactgatttttcg-aacgcacattgcggcct---------------------------------------------------------
>Moggridgea_tingle_33_(JF749960)
-----------------------cagtggatcactcggctcacgggtcgatgaagaacgcagccagctgcgagacttggtgtgaattgcaggacacattgagcactgatttttcg-aacgcacattgcggcct---------------------------------------------------------
>Moggridgea_tingle_34_(JF749970)
-----------------------cagtggatcactcggctcacgggtcgatgaagaacgcagccagctgcgagacttggtgtgaattgcaggacacattgagcactgatttttcg-aacgcacattgcggcct---------------------------------------------------------
>Moggridgea_tingle_35_(JF749969)
-----------------------cagtggatcactcggctcacgggtcgatgaagaacgcagccagctgcgagacttggtgtgaattgcaggacacattgagcactgatttttcg-aacgcacattgcggcct---------------------------------------------------------
>Moggridgea_tingle_36_(JF749962)
-----------------------cagtggatcactcggctcacgggtcgatgaagaacgcagccagctgcgagacttggtgtgaattgcaggacacattgagcactgatttttcg-aacgcacattgcggcct---------------------------------------------------------
>Moggridgea_tingle_37_(JF749933)
-----------------------cagtggatcactcggctcacgggtcgatgaagaacgcagccagctgcgagacttggtgtgaattgcaggacacattgagcactgatttttcg-aacgcacattgcggcct---------------------------------------------------------
>Moggridgea_tingle_38_(JF749943)
-----------------------cagtggatcactcggctcacgggtcgatgaagaacgcagccagctgcgagacttggtgtgaattgcaggacacattgagcactgatttttcg-aacgcacattgcggcct---------------------------------------------------------
>Moggridgea_tingle_39_(JF749974)
-----------------------cagtggatcactcggctcacgggtcgatgaagaacgcagccagctgcgagacttggtgtgaattgcaggacacattgagcactgatttttcg-aacgcacattgcggcct---------------------------------------------------------
>Moggridgea_tingle_40_(JF749980)
-----------------------cagtggatcactcggctcacgggtcgatgaagaacgcagccagctgcgagacttggtgtgaattgcaggacacattgagcactgatttttcg-aacgcacattgcggcct---------------------------------------------------------
>Moggridgea_tingle_41_(JF749973)
-----------------------cagtggatcactcggctcacgggtcgatgaagaacgcagccagctgcgagacttggtgtgaattgcaggacacattgagcactgatttttcg-aacgcacattgcggcct---------------------------------------------------------
>Moggridgea_tingle_43_(JF749951)
-----------------------cagtggatcactcggctcacgggtcgatgaagaacgcagccagctgcgagacttggtgtgaattgcaggacacattgagcactgatttttcg-aacgcacattgcggcct---------------------------------------------------------
>Moggridgea_tingle_44_(JF749948)
-----------------------cagtggatcactcggctcacgggtcgatgaagaacgcagccagctgcgagacttggtgtgaattgcaggacacattgagcactgatttttcg-aacgcacattgcggcct---------------------------------------------------------
>Moggridgea_tingle_45_(JF749949)
-----------------------cagtggatcactcggctcacgggtcgatgaagaacgcagccagctgcgagacttggtgtgaattgcaggacacattgagcactgatttttcg-aacgcacattgcggcct---------------------------------------------------------
>Moggridgea_tingle_46_(JF749971)
-----------------------cagtggatcactcggctcacgggtcgatgaagaacgcagccagctgcgagacttggtgtgaattgcaggacacattgagcactgatttttcg-aacgcacattgcggcct---------------------------------------------------------
>Moggridgea_tingle_47_(JF749941)
-----------------------cagtggatcactcggctcacgggtcgatgaagaacgcagccagctgcgagacttggtgtgaattgcaggacacattgagcactgatttttcg-aacgcacattgcggcct---------------------------------------------------------
>Moggridgea_tingle_48_(JF749967)
-----------------------cagtggatcactcggctcacgggtcgatgaagaacgcagccagctgcgagacttggtgtgaattgcaggacacattgagcactgatttttcg-aacgcacattgcggcct---------------------------------------------------------
>Moggridgea_tingle_49_(JF749976)
-----------------------cagtggatcactcggctcacgggtcgatgaagaacgcagccagctgcgagacttggtgtgaattgcaggacacattgagcactgatttttcg-aacgcacattgcggcct---------------------------------------------------------
>Moggridgea_tingle_50_(JF749953)
-----------------------cagtggatcactcggctcacgggtcgatgaagaacgcagccagctgcgagacttggtgtgaattgcaggacacattgagcactgatttttcg-aacgcacattgcggcct---------------------------------------------------------
>Moggridgea_tingle_51_(JF749968)
-----------------------cagtggatcactcggctcacgggtcgatgaagaacgcagccagctgcgagacttggtgtgaattgcaggacacattgagcactgatttttcg-aacgcacattgcggcct---------------------------------------------------------
>Moggridgea_tingle_13_(JF749936)
-----------------------cagtggatcactcggctcacgggtcgatgaaaaacgcagccagctgcgagacttggtgtgaattgcaggacacattgagcactgatttttcg-aacgcacattgcggcct---------------------------------------------------------
>Moggridgea_tingle_15_(JF749963)
-----------------------cagtggatcactcggctcacgggtcgatgaagaacgcaaccagctgcgagacttggtgtgaattgcaggacacattgagcactgatttttcg-aacgcacattgcggcct---------------------------------------------------------
>Moggridgea_tingle_42_(JF749937)
-----------------------cagtggatcactcggctcacgggtcgatgaaaaacgcasccagctgcgagacttggtgtgaattgcaggacacattgagcactgatttttcg-aacgcacattgcggcct---------------------------------------------------------
>Bertmainius_mysticus_(KT598260)
-------------caactctgagcagtggatcactcggctcacgggtcgatgaagaacgcagccagctgcgagacttggtgtgaattgcaggacacattgagcactgatttttcg-aacgcacattgcggcctcggttcctacccggggcctc-gcctgtctgagggtcgg-------------------
>Aphonopelma_hentzi_(AY210803)
----------gtacaactctgagcagtggatcacttggctcacgggtcgatgaagaacgcagccagctgcgagacttggtgtgaattgcaggacacattgagcactgatttttcg-aacgcacattgcggcctcggttcctacccggggcctc-gcctgtctgagggtcggatg----------------
>Aptostichus_atomarius_(EU569883)
------------ataactctgagcagtggatcactcggctcacgggtcgatgaagaacgcagccagctgcgagacttggtgtgaattgcaggacacattgagcactgatttttcg-aacgcacattgcggcctcggttcctacccggggcctc-gcctgtctgagggtcggatgagacttaccaaagggg
>Aptostichus_atomarius_3_(EU569894)
------------ataactctgagcagtggatcactcggctcacgggtcgatgaagaacgcagccagctgcgagacttggtgtgaattgcaggacacattgagcactgatttttcg-aacgcacattgcggcctcggttcctacccggggcctc-gcctgtctgagggtcggatgagacttaccaaagggg
>Aptostichus_atomarius_4_(EU569876)
------------ataactctgagcagtggatcactcggctcacgggtcgatgaagaacgcagccagctgcgagacttggtgtgaattgcaggacacattgagcactgatttttcg-aacgcacattgcggcctcggttcctacccggggcctc-gcctgtctgagggtcggatgagacttaccaaagggg
>Aptostichus_atomarius_6_(EU569882)
------------ataactctgagcagtggatcactcggctcacgggtcgatgaagaacgcagccagctgcgagacttggtgtgaattgcaggacacattgagcactgatttttcg-aacgcacattgcggcctcggttcctacccggggcctc-gcctgtctgagggtcggatgagacttaccaaagggg
>Aptostichus_atomarius_7_(EU569877)
------------ataactctgagcagtggatcactcggctcacgggtcgatgaagaacgcagccagctgcgagacttggtgtgaattgcaggacacattgagcactgatttttcg-aacgcacattgcggcctcggttcctacccggggcctc-gcctgtctgagggtcggatgagacttaccaaagggg
>Aptostichus_atomarius_9_(EU569881)
------------ataactctgagcagtggatcactcggctcacgggtcgatgaagaacgcagccagctgcgagacttggtgtgaattgcaggacacattgagcactgatttttcg-aacgcacattgcggcctcggttcctacccggggcctc-gcctgtctgagggtcggatgagacttaccaaagggg
>Aptostichus_atomarius_10_(EU569879)
------------ataactctgagcagtggatcactcggctcacgggtcgatgaagaacgcagccagctgcgagacttggtgtgaattgcaggacacattgagcactgatttttcg-aacgcacattgcggcctcggttcctacccggggcctc-gcctgtctgagggtcggatgagacttaccaaagggg
>Aptostichus_atomarius_11_(EU569880)
------------ataactctgagcagtggatcactcggctcacgggtcgatgaagaacgcagccagctgcgagacttggtgtgaattgcaggacacattgagcactgatttttcg-aacgcacattgcggcctcggttcctacccggggcctc-gcctgtctgagggtcggatgagacttaccaaagggg
>Aptostichus_atomarius_12_(EU569878)
------------ataactctgagcagtggatcactcggctcacgggtcgatgaagaacgcagccagctgcgagacttggtgtgaattgcaggacacattgagcactgatttttcg-aacgcacattgcggcctcggttcctacccggggcctc-gcctgtctgagggtcggatgagacttaccaaagggg
>Aptostichus_atomarius_13_(EU569888)
------------ataactctgagcagtggatcactcggctcacgggtcgatgaagaacgcagccagctgcgagacttggtgtgaattgcaggacacattgagcactgatttttcg-aacgcacattgcggcctcggttcctacccggggcctc-gcctgtctgagggtcggatgagacttaccaaagggg
>Aptostichus_atomarius_14_(EU569889)
------------ataactctgagcagtggatcactcggctcacgggtcgatgaagaacgcagccagctgcgagacttggtgtgaattgcaggacacattgagcactgatttttcg-aacgcacattgcggcctcggttcctacccggggcctc-gcctgtctgagggtcggatgagacttaccaaagggg
>Aptostichus_atomarius_15_(EU569890)
------------ataactctgagcagtggatcactcggctcacgggtcgatgaagaacgcagccagctgcgagacttggtgtgaattgcaggacacattgagcactgatttttcg-aacgcacattgcggcctcggttcctacccggggcctc-gcctgtctgagggtcggatgagacttaccaaagggg
>Aptostichus_atomarius_16_(EU569891)
------------ataactctgagcagtggatcactcggctcacgggtcgatgaagaacgcagccagctgcgagacttggtgtgaattgcaggacacattgagcactgatttttcg-aacgcacattgcggcctcggttcctacccggggcctc-gcctgtctgagggtcggatgagacttaccaaagggg
>Aptostichus_atomarius_17_(EU569892)
------------ataactctgagcagtggatcactcggctcacgggtcgatgaagaacgcagccagctgcgagacttggtgtgaattgcaggacacattgagcactgatttttcg-aacgcacattgcggcctcggttcctacccggggcctc-gcctgtctgagggtcggatgagacttaccaaagggg
>Aptostichus_atomarius_19_(EU569895)
------------ataactctgagcagtggatcactcggctcacgggtcgatgaagaacgcagccagctgcgagacttggtgtgaattgcaggacacattgagcactgatttttcg-aacgcacattgcggcctcggttcctacccggggcctc-gcctgtctgagggtcggatgagacttaccaaagggg
>Aptostichus_atomarius_2_(EU569886)
------------ataactctgagcagtggatcactcggctcacgggtcgatgaagaacgcagccagctgcgagacttggtgtgaattgcaggacacattgagcactgatttttcg-aacgcacattgcggcctcggttcctacccggggcctc-gcctgtctgagggtcggatgatacttaccaaagggg
>Aptostichus_atomarius_5_(EU569887)
------------ataactctgagcagtggatcactcggctcacgggtcgatgaagaacgcagccagctgcgagacttggtgtgaattgcaggacacattgagcactgatttttcg-aacgcacattgcggcctcggttcctacccggggcctc-gcctgtctgagggtcggatgatacttaccaaagggg
>Aptostichus_atomarius_8_(EU569884)
------------ataactctgagcagtggatcactcggctcacgggtcgatgaagaacgcagccagctgcgagacttggtgtgaattgcaggacacattgagcactgatttttcg-aacgcacattgcggcctcggttcctacccggggcctc-gcctgtctgagggtcggatgatacttaccaaagggg
>Aptostichus_atomarius_18_(EU569885)
------------ataactctgagcagtggatcactcggctcacgggtcgatgaagaacgcagccagctgcgagacttggtgtgaattgcaggacacattgagcactgatttttcg-aacgcacattgcggcctcggttcctacccggggcctc-gcctgtctgagggtcggatgatacttaccaaagggg
>Pardosa_drenskii_(FJ190438)
-------------caactctgagcagtggatcactcggctcacgggtcgatgaagaacgcagccagctgcgagacttggtgtgaattgcaggacacatcgagcactgatttttcg-aacgcacattgcggtctcgggtcctacccggggccac-gtctgtctgagggtcggata----------------
>Pardosa_drenskii_2_(FJ190446)
-------------caactctgagcagtggatcactcggctcacgggtcgatgaagaacgcagccagctgcgagacttggtgtgaattgcaggacacatcgagcactgatttttcg-aacgcacattgcggtctcgggtcctacccggggccac-gtctgtctgagggtcggata----------------
>Pardosa_drenskii_7_(FJ190461)
-------------caactctgagcagtggatcactcggctcacgggtcgatgaagaacgcagccagctgcgagacttggtgtgaattgcaggacacatcgagcactgatttttcg-aacgcacattgcggtctcgggtcctacccggggccac-gtctgtctgagggtcggata----------------
>Pardosa_drenskii_11_(FJ190436)
-------------caactctgagcagtggatcactcggctcacgggtcgatgaagaacgcagccagctgcgagacttggtgtgaattgcaggacacatcgagcactgatttttcg-aacgcacattgcggtctcgggtcctacccggggccac-gtctgtctgagggtcggata----------------
>Pardosa_drenskii_14_(FJ190459)
-------------caactctgagcagtggatcactcggctcacgggtcgatgaagaacgcagccagctgcgagacttggtgtgaattgcaggacacatcgagcactgatttttcg-aacgcacattgcggtctcgggtcctacccggggccac-gtctgtctgagggtcggata----------------
>Pardosa_drenskii_16_(FJ190445)
-------------caactctgagcagtggatcactcggctcacgggtcgatgaagaacgcagccagctgcgagacttggtgtgaattgcaggacacatcgagcactgatttttcg-aacgcacattgcggtctcgggtcctacccggggccac-gtctgtctgagggtcggata----------------
>Pardosa_drenskii_18_(FJ190460)
-------------caactctgagcagtggatcactcggctcacgggtcgatgaagaacgcagccagctgcgagacttggtgtgaattgcaggacacatcgagcactgatttttcg-aacgcacattgcggtctcgggtcctacccggggccac-gtctgtctgagggtcggata----------------
>Pardosa_drenskii_19_(FJ190435)
-------------caactctgagcagtggatcactcggctcacgggtcgatgaagaacgcagccagctgcgagacttggtgtgaattgcaggacacatcgagcactgatttttcg-aacgcacattgcggtctcgggtcctacccggggccac-gtctgtctgagggtcggata----------------
>Pardosa_drenskii_22_(FJ190453)
-------------caactctgagcagtggatcactcggctcacgggtcgatgaagaacgcagccagctgcgagacttggtgtgaattgcaggacacatcgagcactgatttttcg-aacgcacattgcggtctcgggtcctacccggggccac-gtctgtctgagggtcggata----------------
>Pardosa_drenskii_25_(FJ190450)
-------------caactctgagcagtggatcactcggctcacgggtcgatgaagaacgcagccagctgcgagacttggtgtgaattgcaggacacatcgagcactgatttttcg-aacgcacattgcggtctcgggtcctacccggggccac-gtctgtctgagggtcggata----------------
>Pardosa_drenskii_26_(FJ190449)
-------------caactctgagcagtggatcactcggctcacgggtcgatgaagaacgcagccagctgcgagacttggtgtgaattgcaggacacatcgagcactgatttttcg-aacgcacattgcggtctcgggtcctacccggggccac-gtctgtctgagggtcggata----------------
>Pardosa_drenskii_27_(FJ190452)
-------------caactctgagcagtggatcactcggctcacgggtcgatgaagaacgcagccagctgcgagacttggtgtgaattgcaggacacatcgagcactgatttttcg-aacgcacattgcggtctcgggtcctacccggggccac-gtctgtctgagggtcggata----------------
>Pardosa_drenskii_28_(FJ190451)
-------------caactctgagcagtggatcactcggctcacgggtcgatgaagaacgcagccagctgcgagacttggtgtgaattgcaggacacatcgagcactgatttttcg-aacgcacattgcggtctcgggtcctacccggggccac-gtctgtctgagggtcggata----------------
>Pardosa_drenskii_3_(FJ190441)
-------------caactctgagcagtggatcactcggctcacgggtcgatgaagaacgcagccagctgcgagacttggtgtgaattgcaggacacatcgagcactgatttttcg-aacgcacattgcggtctcgggtcctacccgggaccac-gtctgtctgagggtcggata----------------
>Pardosa_drenskii_10_(FJ190437)
-------------caactctgagcagtggatcactcggctcacgggtcgatgaagaacgcagccagctgcgagacttggtgtgaattgcaggacacatcgagcactgatttttcg-aacgcacattgcggtctcgggtcctacccgggaccac-gtctgtctgagggtcggata----------------
>Pardosa_drenskii_12_(FJ190447)
-------------caactctgagcagtggatcactcggctcacgggtcgatgaagaacgcagccagctgcgagacttggtgtgaattgcaggacacatcgagcactgatttttcg-aacgcacattgcggtctcgggtcctacccgggaccac-gtctgtctgagggtcggata----------------
>Pardosa_drenskii_13_(FJ190456)
-------------caactctgagcagtggatcactcggctcacgggtcgatgaagaacgcagccagctgcgagacttggtgtgaattgcaggacacatcgagcactgatttttcg-aacgcacattgcggtctcgggtcctacccgggaccac-gtctgtctgagggtcggata----------------
>Pardosa_drenskii_15_(FJ190448)
-------------caactctgagcagtggatcactcggctcacgggtcgatgaagaacgcagccagctgcgagacttggtgtgaattgcaggacacatcgagcactgatttttcg-aacgcacattgcggtctcgggtcctacccgggaccac-gtctgtctgagggtcggata----------------
>Pardosa_drenskii_21_(FJ190454)
-------------caactctgagcagtggatcactcggctcacgggtcgatgaagaacgcagccagctgcgagacttggtgtgaattgcaggacacatcgagcactgatttttcg-aacgcacattgcggtctcgggtcctacccgggaccac-gtctgtctgagggtcggata----------------
>Pardosa_drenskii_23_(FJ190462)
-------------caactctgagcagtggatcactcggctcacgggtcgatgaagaacgcagccagctgcgagacttggtgtgaattgcaggacacatcgagcactgatttttcg-aacgcacattgcggtctcgggtcctacccgggaccac-gtctgtctgagggtcggata----------------
>Pardosa_evelinae_5_(FJ190491)
-------------caactctgagcagtggatcactcggctcacgggtcgatgaagaacgcagccagctgcgagacttggtgtgaattgcaggacacatcgagcactgatttttcg-aacgcacattgcggtctcgggtcctacccgggaccac-gtctgtctgagggtcggata----------------
>Pardosa_evelinae_7_(FJ190482)
-------------caactctgagcagtggatcactcggctcacgggtcgatgaagaacgcagccagctgcgagacttggtgtgaattgcaggacacatcgagcactgatttttcg-aacgcacattgcggtctcgggtcctacccgggaccac-gtctgtctgagggtcggata----------------
>Pardosa_evelinae_10_(FJ190484)
-------------caactctgagcagtggatcactcggctcacgggtcgatgaagaacgcagccagctgcgagacttggtgtgaattgcaggacacatcgagcactgatttttcg-aacgcacattgcggtctcgggtcctacccgggaccac-gtctgtctgagggtcggata----------------
>Pardosa_evelinae_13_(FJ190492)
-------------caactctgagcagtggatcactcggctcacgggtcgatgaagaacgcagccagctgcgagacttggtgtgaattgcaggacacatcgagcactgatttttcg-aacgcacattgcggtctcgggtcctacccgggaccac-gtctgtctgagggtcggata----------------
>Pardosa_evelinae_15_(FJ190485)
-------------caactctgagcagtggatcactcggctcacgggtcgatgaagaacgcagccagctgcgagacttggtgtgaattgcaggacacatcgagcactgatttttcg-aacgcacattgcggtctcgggtcctacccgggaccac-gtctgtctgagggtcggata----------------
>Pardosa_hyperborea_(FJ190524)
-------------caactctgagcagtggatcactcggctcacgggtcgatgaagaacgcagccagctgcgagacttggtgtgaattgcaggacacatcgagcactgatttttcg-aacgcacattgcggtctcgggtcctacccgggaccac-gtctgtctgagggtcggata----------------
>Pardosa_hyperborea_13_(FJ190525)
-------------caactctgagcagtggatcactcggctcacgggtcgatgaagaacgcagccagctgcgagacttggtgtgaattgcaggacacatcgagcactgatttttcg-aacgcacattgcggtctcgggtcctacccgggaccac-gtctgtctgagggtcggata----------------
>Pardosa_oreophila_(FJ190500)
-------------caactctgagcagtggatcactcggctcacgggtcgatgaagaacgcagccagctgcgagacttggtgtgaattgcaggacacatcgagcactgatttttcg-aacgcacattgcggtctcgggtcctacccgggaccac-gtctgtctgagggtcggata----------------
>Pardosa_oreophila_5_(FJ190503)
-------------caactctgagcagtggatcactcggctcacgggtcgatgaagaacgcagccagctgcgagacttggtgtgaattgcaggacacatcgagcactgatttttcg-aacgcacattgcggtctcgggtcctacccgggaccac-gtctgtctgagggtcggata----------------
>Pardosa_oreophila_13_(FJ190504)
-------------caactctgagcagtggatcactcggctcacgggtcgatgaagaacgcagccagctgcgagacttggtgtgaattgcaggacacatcgagcactgatttttcg-aacgcacattgcggtctcgggtcctacccgggaccac-gtctgtctgagggtcggata----------------
>Pardosa_oreophila_14_(FJ190506)
-------------caactctgagcagtggatcactcggctcacgggtcgatgaagaacgcagccagctgcgagacttggtgtgaattgcaggacacatcgagcactgatttttcg-aacgcacattgcggtctcgggtcctacccgggaccac-gtctgtctgagggtcggata----------------
>Pardosa_oreophila_16_(FJ190494)
-------------caactctgagcagtggatcactcggctcacgggtcgatgaagaacgcagccagctgcgagacttggtgtgaattgcaggacacatcgagcactgatttttcg-aacgcacattgcggtctcgggtcctacccgggaccac-gtctgtctgagggtcggata----------------
>Pardosa_oreophila_17_(FJ190502)
-------------caactctgagcagtggatcactcggctcacgggtcgatgaagaacgcagccagctgcgagacttggtgtgaattgcaggacacatcgagcactgatttttcg-aacgcacattgcggtctcgggtcctacccgggaccac-gtctgtctgagggtcggata----------------
>Pardosa_oreophila_18_(FJ190508)
-------------caactctgagcagtggatcactcggctcacgggtcgatgaagaacgcagccagctgcgagacttggtgtgaattgcaggacacatcgagcactgatttttcg-aacgcacattgcggtctcgggtcctacccgggaccac-gtctgtctgagggtcggata----------------
>Pardosa_oreophila_21_(FJ190433)
-------------caactctgagcagtggatcactcggctcacgggtcgatgaagaacgcagccagctgcgagacttggtgtgaattgcaggacacatcgagcactgatttttcg-aacgcacattgcggtctcgggtcctacccgggaccac-gtctgtctgagggtcggata----------------
>Pardosa_oreophila_25_(FJ190498)
-------------caactctgagcagtggatcactcggctcacgggtcgatgaagaacgcagccagctgcgagacttggtgtgaattgcaggacacatcgagcactgatttttcg-aacgcacattgcggtctcgggtcctacccgggaccac-gtctgtctgagggtcggata----------------
>Pardosa_oreophila_26_(FJ190509)
-------------caactctgagcagtggatcactcggctcacgggtcgatgaagaacgcagccagctgcgagacttggtgtgaattgcaggacacatcgagcactgatttttcg-aacgcacattgcggtctcgggtcctacccgggaccac-gtctgtctgagggtcggata----------------
>Pardosa_oreophila_27_(FJ190495)
-------------caactctgagcagtggatcactcggctcacgggtcgatgaagaacgcagccagctgcgagacttggtgtgaattgcaggacacatcgagcactgatttttcg-aacgcacattgcggtctcgggtcctacccgggaccac-gtctgtctgagggtcggata----------------
>Pardosa_oreophila_38_(FJ190501)
-------------caactctgagcagtggatcactcggctcacgggtcgatgaagaacgcagccagctgcgagacttggtgtgaattgcaggacacatcgagcactgatttttcg-aacgcacattgcggtctcgggtcctacccgggaccac-gtctgtctgagggtcggata----------------
>Pardosa_oreophila_42_(FJ190416)
-------------caactctgagcagtggatcactcggctcacgggtcgatgaagaacgcagccagctgcgagacttggtgtgaattgcaggacacatcgagcactgatttttcg-aacgcacattgcggtctcgggtcctacccgggaccac-gtctgtctgagggtcggata----------------
>Pardosa_oreophila_43_(FJ190516)
-------------caactctgagcagtggatcactcggctcacgggtcgatgaagaacgcagccagctgcgagacttggtgtgaattgcaggacacatcgagcactgatttttcg-aacgcacattgcggtctcgggtcctacccgggaccac-gtctgtctgagggtcggata----------------
>Pardosa_saltuaria_3_(FJ190468)
-------------caactctgagcagtggatcactcggctcacgggtcgatgaagaacgcagccagctgcgagacttggtgtgaattgcaggacacatcgagcactgatttttcg-aacgcacattgcggtctcgggtcctacccgggaccac-gtctgtctgagggtcggata----------------
>Pardosa_saltuaria_4_(FJ190467)
-------------caactctgagcagtggatcactcggctcacgggtcgatgaagaacgcagccagctgcgagacttggtgtgaattgcaggacacatcgagcactgatttttcg-aacgcacattgcggtctcgggtcctacccgggaccac-gtctgtctgagggtcggata----------------
>Pardosa_saltuaria_7_(FJ190474)
-------------caactctgagcagtggatcactcggctcacgggtcgatgaagaacgcagccagctgcgagacttggtgtgaattgcaggacacatcgagcactgatttttcg-aacgcacattgcggtctcgggtcctacccgggaccac-gtctgtctgagggtcggata----------------
>Pardosa_saltuaria_8_(FJ190471)
-------------caactctgagcagtggatcactcggctcacgggtcgatgaagaacgcagccagctgcgagacttggtgtgaattgcaggacacatcgagcactgatttttcg-aacgcacattgcggtctcgggtcctacccgggaccac-gtctgtctgagggtcggata----------------
>Pardosa_saltuaria_10_(FJ190463)
-------------caactctgagcagtggatcactcggctcacgggtcgatgaagaacgcagccagctgcgagacttggtgtgaattgcaggacacatcgagcactgatttttcg-aacgcacattgcggtctcgggtcctacccgggaccac-gtctgtctgagggtcggata----------------
>Pardosa_saltuaria_13_(FJ190477)
-------------caactctgagcagtggatcactcggctcacgggtcgatgaagaacgcagccagctgcgagacttggtgtgaattgcaggacacatcgagcactgatttttcg-aacgcacattgcggtctcgggtcctacccgggaccac-gtctgtctgagggtcggata----------------
>Pardosa_saltuaria_15_(FJ190476)
-------------caactctgagcagtggatcactcggctcacgggtcgatgaagaacgcagccagctgcgagacttggtgtgaattgcaggacacatcgagcactgatttttcg-aacgcacattgcggtctcgggtcctacccgggaccac-gtctgtctgagggtcggata----------------
>Pardosa_drenskii_9_(FJ190458)
-------------caactctgagcagtggatcactcggctcacgggtcgatgaagaacgcagccagctgcgagacttggtgtgaattgcaggacgcatcgagcactgatttttcg-aacgcacattgcggtctcgggtcctacccgggaccac-gtctgtctgagggtcggata----------------
>Pardosa_oreophila_7_(FJ190515)
-------------caactctgagcagtggatcactcggctcacgggtcgatgaagaacgcagccagctgcgagacttggtgtgaattgcaggacacatcgagcactgatttttcg-aacgcacattgcggtcccgggtcctacccgggaccac-gtctgtctgagggtcggata----------------
>Pardosa_oreophila_9_(FJ190514)
-------------caactctgagcagtggatcactcggctcacgggtcgatgaagaacgcagccagctgcgagacttggtgtgaattgcaggacacatcgagcactgatttttcg-aacgcacattgcggtcccgggtcctacccgggaccac-gtctgtctgagggtcggata----------------
>Pardosa_oreophila_19_(FJ190513)
-------------caactctgagcagtggatcactcggctcacgggtcgatgaagaacgcagccagctgcgagacttggtgtgaattgcaggacacatcgagcactgatttttcg-aacgcacattgcggtcccgggtcctacccgggaccac-gtctgtctgagggtcggata----------------
>Pardosa_oreophila_28_(FJ190512)
-------------caactctgagcagtggatcactcggctcacgggtcgatgaagaacgcagccagctgcgagacttggtgtgaattgcaggacacatcgagcactgatttttcg-aacgcacattgcggtcccgggtcctacccgggaccac-gtctgtctgagggtcggata----------------
>Pardosa_oreophila_30_(FJ190517)
-------------caactctgagcagtggatcactcggctcacgggtcgatgaagaacgcagccagctgcgagacttggtgtgaattgcaggacacatcgagcactgatttttcg-aacgcacattgcggtcccgggtcctacccgggaccac-gtctgtctgagggtcggata----------------
>Pardosa_oreophila_23_(FJ190511)
-------------caactctgagcagtggatcactcggctcacgggtcgatgaagaacgcagccagctgcgagacttggtgtgaattgcaggacacatcgagcactgatttttcg-aacgcacattgcggtctcgggtcctgcccgggaccac-gtctgtctgagggtcggata----------------
>Pardosa_saltuaria_5_(FJ190473)
-------------caactctgagcagtggatcactcggctcacgggtcgatgaagaacgcagccagctgcgagacttggtgtgaattgcaggacacgtcgagcactgatttttcg-aacgcacattgcggtctcgggtcctacccgggaccac-gtctgtctgagggtcggata----------------
>Pardosa_saltuaria_14_(FJ190464)
-------------caactctgagcagtggatcactcggctcacgggtcgatgaagaacgcagccagctgcgagacttggtgtgaattgcaggacacgtcgagcactgatttttcg-aacgcacattgcggtctcgggtcctacccgggaccac-gtctgtctgagggtcggata----------------
>Pardosa_drenskii_8_(FJ190439)
-------------caactctgagcagtggatcactcggctcacgggtcgatgaagaacgcagccagctgcgagacttggtgtgaattgcaggacacatcgagcactgatttttcg-aacgcacattgcggtctcgggtcctacccgggaccac-gtctgcctgagggtcggata----------------
>Pardosa_hyperborea_3_(FJ190526)
-------------caactctgagcagtggatcactcggctcacgggtcgatgaagaacgcagccagctgcgagacttggtgtgaattgcaggacacatcgagcactgatttttcg-aacgcacattgcggtctcgggtcctacccgggaccac-gtctgcctgagggtcggata----------------
>Pardosa_hyperborea_9_(FJ190521)
-------------caactctgagcagtggatcactcggctcacgggtcgatgaagaacgcagccagctgcgagacttggtgtgaattgcaggacacatcgagcactgatttttcg-aacgcacattgcggtctcgggtcctacccgggaccac-gtctgcctgagggtcggata----------------
>Pardosa_evelinae_14_(FJ190487)
-------------caactctgagcagtggatcactcggctcacgggtcgatgaagaacgcagccagctgcgagacttggtgtgaattgcaggacacatcgagcactgatttttcg-aacgcacattgtggtctcgggtcctacccgggaccac-gtctgcctgagggtcggata----------------
>Pardosa_drenskii_4_(FJ190443)
-------------caactctgagcagtggatcactcggctcacgggtcgatgaagaacgcagccagctgcgagacttggtgtgaattgcaggacacatcgagcactgatttttcg-aacgcacattgcggtctcgggttctacccgggaccac-gtctgtctgagggtcggata----------------
>Pardosa_drenskii_17_(FJ190444)
-------------caactctgagcagtggatcactcggctcacgggtcgatgaagaacgcagccagctgcgagacttggtgtgaattgcaggacacatcgagcactgatttttcg-aacgcacattgcggtctcgggttctacccgggaccac-gtctgtctgagggtcggata----------------
>Pardosa_evelinae_(FJ190480)
-------------caactctgagcagtggatcactcggctcacgggtcgatgaagaacgcagccagctgcgagacttggtgtgaattgcaggacacatcgagcactgatttttcg-aacgcacattgcggtctcgggttctacccgggaccac-gtctgtctgagggtcggata----------------
>Pardosa_evelinae_2_(FJ190486)
-------------caactctgagcagtggatcactcggctcacgggtcgatgaagaacgcagccagctgcgagacttggtgtgaattgcaggacacatcgagcactgatttttcg-aacgcacattgcggtctcgggttctacccgggaccac-gtctgtctgagggtcggata----------------
>Pardosa_evelinae_3_(FJ190481)
-------------caactctgagcagtggatcactcggctcacgggtcgatgaagaacgcagccagctgcgagacttggtgtgaattgcaggacacatcgagcactgatttttcg-aacgcacattgcggtctcgggttctacccgggaccac-gtctgtctgagggtcggata----------------
>Pardosa_evelinae_4_(FJ190479)
-------------caactctgagcagtggatcactcggctcacgggtcgatgaagaacgcagccagctgcgagacttggtgtgaattgcaggacacatcgagcactgatttttcg-aacgcacattgcggtctcgggttctacccgggaccac-gtctgtctgagggtcggata----------------
>Pardosa_evelinae_6_(FJ190483)
-------------caactctgagcagtggatcactcggctcacgggtcgatgaagaacgcagccagctgcgagacttggtgtgaattgcaggacacatcgagcactgatttttcg-aacgcacattgcggtctcgggttctacccgggaccac-gtctgtctgagggtcggata----------------
>Pardosa_evelinae_9_(FJ190489)
-------------caactctgagcagtggatcactcggctcacgggtcgatgaagaacgcagccagctgcgagacttggtgtgaattgcaggacacatcgagcactgatttttcg-aacgcacattgcggtctcgggttctacccgggaccac-gtctgtctgagggtcggata----------------
>Pardosa_evelinae_11_(FJ190478)
-------------caactctgagcagtggatcactcggctcacgggtcgatgaagaacgcagccagctgcgagacttggtgtgaattgcaggacacatcgagcactgatttttcg-aacgcacattgcggtctcgggttctacccgggaccac-gtctgtctgagggtcggata----------------
>Pardosa_evelinae_12_(FJ190493)
-------------caactctgagcagtggatcactcggctcacgggtcgatgaagaacgcagccagctgcgagacttggtgtgaattgcaggacacatcgagcactgatttttcg-aacgcacattgcggtctcgggttctacccgggaccac-gtctgtctgagggtcggata----------------
>Pardosa_evelinae_16_(FJ190490)
-------------caactctgagcagtggatcactcggctcacgggtcgatgaagaacgcagccagctgcgagacttggtgtgaattgcaggacacatcgagcactgatttttcg-aacgcacattgcggtctcgggttctacccgggaccac-gtctgtctgagggtcggata----------------
>Pardosa_hyperborea_2_(FJ190527)
-------------caactctgagcagtggatcactcggctcacgggtcgatgaagaacgcagccagctgcgagacttggtgtgaattgcaggacacatcgagcactgatttttcg-aacgcacattgcggtctcgggttctacccgggaccac-gtctgtctgagggtcggata----------------
>Pardosa_hyperborea_4_(FJ190519)
-------------caactctgagcagtggatcactcggctcacgggtcgatgaagaacgcagccagctgcgagacttggtgtgaattgcaggacacatcgagcactgatttttcg-aacgcacattgcggtctcgggttctacccgggaccac-gtctgtctgagggtcggata----------------
>Pardosa_hyperborea_5_(FJ190534)
-------------caactctgagcagtggatcactcggctcacgggtcgatgaagaacgcagccagctgcgagacttggtgtgaattgcaggacacatcgagcactgatttttcg-aacgcacattgcggtctcgggttctacccgggaccac-gtctgtctgagggtcggata----------------
>Pardosa_hyperborea_6_(FJ190529)
-------------caactctgagcagtggatcactcggctcacgggtcgatgaagaacgcagccagctgcgagacttggtgtgaattgcaggacacatcgagcactgatttttcg-aacgcacattgcggtctcgggttctacccgggaccac-gtctgtctgagggtcggata----------------
>Pardosa_hyperborea_7_(FJ190518)
-------------caactctgagcagtggatcactcggctcacgggtcgatgaagaacgcagccagctgcgagacttggtgtgaattgcaggacacatcgagcactgatttttcg-aacgcacattgcggtctcgggttctacccgggaccac-gtctgtctgagggtcggata----------------
>Pardosa_hyperborea_8_(FJ190533)
-------------caactctgagcagtggatcactcggctcacgggtcgatgaagaacgcagccagctgcgagacttggtgtgaattgcaggacacatcgagcactgatttttcg-aacgcacattgcggtctcgggttctacccgggaccac-gtctgtctgagggtcggata----------------
>Pardosa_hyperborea_10_(FJ190531)
-------------caactctgagcagtggatcactcggctcacgggtcgatgaagaacgcagccagctgcgagacttggtgtgaattgcaggacacatcgagcactgatttttcg-aacgcacattgcggtctcgggttctacccgggaccac-gtctgtctgagggtcggata----------------
>Pardosa_hyperborea_11_(FJ190522)
-------------caactctgagcagtggatcactcggctcacgggtcgatgaagaacgcagccagctgcgagacttggtgtgaattgcaggacacatcgagcactgatttttcg-aacgcacattgcggtctcgggttctacccgggaccac-gtctgtctgagggtcggata----------------
>Pardosa_hyperborea_14_(FJ190520)
-------------caactctgagcagtggatcactcggctcacgggtcgatgaagaacgcagccagctgcgagacttggtgtgaattgcaggacacatcgagcactgatttttcg-aacgcacattgcggtctcgggttctacccgggaccac-gtctgtctgagggtcggata----------------
>Pardosa_hyperborea_15_(FJ190530)
-------------caactctgagcagtggatcactcggctcacgggtcgatgaagaacgcagccagctgcgagacttggtgtgaattgcaggacacatcgagcactgatttttcg-aacgcacattgcggtctcgggttctacccgggaccac-gtctgtctgagggtcggata----------------
>Pardosa_hyperborea_16_(FJ190532)
-------------caactctgagcagtggatcactcggctcacgggtcgatgaagaacgcagccagctgcgagacttggtgtgaattgcaggacacatcgagcactgatttttcg-aacgcacattgcggtctcgggttctacccgggaccac-gtctgtctgagggtcggata----------------
>Pardosa_hyperborea_17_(FJ190523)
-------------caactctgagcagtggatcactcggctcacgggtcgatgaagaacgcagccagctgcgagacttggtgtgaattgcaggacacatcgagcactgatttttcg-aacgcacattgcggtctcgggttctacccgggaccac-gtctgtctgagggtcggata----------------
>Pardosa_oreophila_2_(FJ190429)
-------------caactctgagcagtggatcactcggctcacgggtcgatgaagaacgcagccagctgcgagacttggtgtgaattgcaggacacatcgagcactgatttttcg-aacgcacattgcggtctcgggttctacccgggaccac-gtctgtctgagggtcggata----------------
>Pardosa_oreophila_8_(FJ190418)
-------------caactctgagcagtggatcactcggctcacgggtcgatgaagaacgcagccagctgcgagacttggtgtgaattgcaggacacatcgagcactgatttttcg-aacgcacattgcggtctcgggttctacccgggaccac-gtctgtctgagggtcggata----------------
>Pardosa_oreophila_10_(FJ190434)
-------------caactctgagcagtggatcactcggctcacgggtcgatgaagaacgcagccagctgcgagacttggtgtgaattgcaggacacatcgagcactgatttttcg-aacgcacattgcggtctcgggttctacccgggaccac-gtctgtctgagggtcggata----------------
>Pardosa_oreophila_12_(FJ190421)
-------------caactctgagcagtggatcactcggctcacgggtcgatgaagaacgcagccagctgcgagacttggtgtgaattgcaggacacatcgagcactgatttttcg-aacgcacattgcggtctcgggttctacccgggaccac-gtctgtctgagggtcggata----------------
>Pardosa_oreophila_15_(FJ190420)
-------------caactctgagcagtggatcactcggctcacgggtcgatgaagaacgcagccagctgcgagacttggtgtgaattgcaggacacatcgagcactgatttttcg-aacgcacattgcggtctcgggttctacccgggaccac-gtctgtctgagggtcggata----------------
>Pardosa_oreophila_22_(FJ190430)
-------------caactctgagcagtggatcactcggctcacgggtcgatgaagaacgcagccagctgcgagacttggtgtgaattgcaggacacatcgagcactgatttttcg-aacgcacattgcggtctcgggttctacccgggaccac-gtctgtctgagggtcggata----------------
>Pardosa_oreophila_24_(FJ190426)
-------------caactctgagcagtggatcactcggctcacgggtcgatgaagaacgcagccagctgcgagacttggtgtgaattgcaggacacatcgagcactgatttttcg-aacgcacattgcggtctcgggttctacccgggaccac-gtctgtctgagggtcggata----------------
>Pardosa_oreophila_29_(FJ190417)
-------------caactctgagcagtggatcactcggctcacgggtcgatgaagaacgcagccagctgcgagacttggtgtgaattgcaggacacatcgagcactgatttttcg-aacgcacattgcggtctcgggttctacccgggaccac-gtctgtctgagggtcggata----------------
>Pardosa_oreophila_34_(FJ190432)
-------------caactctgagcagtggatcactcggctcacgggtcgatgaagaacgcagccagctgcgagacttggtgtgaattgcaggacacatcgagcactgatttttcg-aacgcacattgcggtctcgggttctacccgggaccac-gtctgtctgagggtcggata----------------
>Pardosa_oreophila_36_(FJ190425)
-------------caactctgagcagtggatcactcggctcacgggtcgatgaagaacgcagccagctgcgagacttggtgtgaattgcaggacacatcgagcactgatttttcg-aacgcacattgcggtctcgggttctacccgggaccac-gtctgtctgagggtcggata----------------
>Pardosa_oreophila_37_(FJ190422)
-------------caactctgagcagtggatcactcggctcacgggtcgatgaagaacgcagccagctgcgagacttggtgtgaattgcaggacacatcgagcactgatttttcg-aacgcacattgcggtctcgggttctacccgggaccac-gtctgtctgagggtcggata----------------
>Pardosa_oreophila_39_(FJ190431)
-------------caactctgagcagtggatcactcggctcacgggtcgatgaagaacgcagccagctgcgagacttggtgtgaattgcaggacacatcgagcactgatttttcg-aacgcacattgcggtctcgggttctacccgggaccac-gtctgtctgagggtcggata----------------
>Pardosa_oreophila_40_(FJ190496)
-------------caactctgagcagtggatcactcggctcacgggtcgatgaagaacgcagccagctgcgagacttggtgtgaattgcaggacacatcgagcactgatttttcg-aacgcacattgcggtctcgggttctacccgggaccac-gtctgtctgagggtcggata----------------
>Pardosa_saltuaria_12_(FJ190475)
-------------caactctgagcagtggatcactcggctcacgggtcgatgaagaacgcagccagctgcgagacttggtgtgaattgcaggacacatcgagcactgatttttcg-aacgcacattgcggtctcgggttctacccgggaccac-gtctgtctgagggtcggata----------------
>Pardosa_drenskii_6_(FJ190440)
-------------caactctgagcagtggatcactcggctcacgggtcgatgaagaacgcagccagctgcgagacttggtgtgaattgcaggacacatcgagcactgatttttcg-aacgcacattgcggtcccgggttctacccgggaccac-gtctgtctgagggtcggata----------------
>Pardosa_hyperborea_12_(FJ190528)
-------------caactctgagcagtggatcactcggctcacgggtcgatgaagaacgcagccagctgcgagacttggtgtgaattgcaggacacaccgagcactgatttttcg-aacgcacattgcggtctcgggttctacccgggaccac-gtctgtctgagggtcggata----------------
>Pardosa_saltuaria_9_(FJ190466)
-------------caactctgagcagtggatcactcggctcacgggtcgatgaagaacgcagccagctgcgagacttggtgtgaattgcaggacacatcgagcactgatttttcg-aacgcatattgcggtctcgggttctacccgggaccac-gtctgtctgagggtcggata----------------
>Pardosa_evelinae_8_(FJ190488)
-------------caactctgagcagtggatcactcggctcacgggtcgatgaagaacgcagccagctgcgagacttggtgtgaattgcaggacacatcgagcactgattcttcg-aacgcacattgcggtctcgggttctacccgggaccac-gtctgtctgagggtcggata----------------
>Pardosa_saltuaria_11_(FJ190472)
-------------caactctgagcagtggatcactcggctcacgggtcgatgaagaacgcagccagctgcgagacttggtgtgaattgcaggacacgtcgagcactgattcttcg-aacgcacattgcggtctcgggttctacccgggaccac-gtctgtctgagggtcggata----------------
>Pardosa_oreophila_3_(FJ190419)
-------------caactctgagcagtggatcactcggctcgcgggtcgatgaagaacgcagccagctgcgagacttggtgtgaattgcaggacacatcgagcactgatttttcg-aacgcacattgcggtctcgggtcctacccgggaccac-gtctgtctgagggtcggata----------------
>Pardosa_oreophila_11_(FJ190424)
-------------caactctgagcagtggatcactcggctcgcgggtcgatgaagaacgcagccagctgcgagacttggtgtgaattgcaggacacatcgagcactgatttttcg-aacgcacattgcggtctcgggtcctacccgggaccac-gtctgtctgagggtcggata----------------
>Pardosa_oreophila_31_(FJ190423)
-------------caactctgagcagtggatcactcggctcgcgggtcgatgaagaacgcagccagctgcgagacttggtgtgaattgcaggacacatcgagcactgatttttcg-aacgcacattgcggtctcgggtcctacccgggaccac-gtctgtctgagggtcggata----------------
>Pardosa_oreophila_4_(FJ190428)
-------------caactctgagcagtggatcactcggctcgcgggtcgatgaagaacgcagccagctgcgagacttggtgtgaattgcaggacacatcgagcactgatttttcg-aacgcacattgcggtctcgggttctacccgggaccac-gtctgtctgagggtcggata----------------
>Pardosa_oreophila_20_(FJ190427)
-------------caactctgagcagtggatcactcggctcgcgggtcgatgaagaacgcagccagctgcgagacttggtgtgaattgcaggacacatcgagcactgatttttcg-aacgcacattgcggtctcgggttctacccgggaccac-gtctgtctgagggtcggata----------------
>Pardosa_saltuaria_(FJ190465)
-------------caactctgagcagtggatcactcggctcacgggtcgatgaagaacgcagccagctgcgagacttggtgtgaattgcaggacacatcgagcactgatttttcg-aacgcacattgaggtctcgggtcctacccgggaccac-gtctgcctgagggtcggata----------------
>Pardosa_saltuaria_2_(FJ190470)
-------------caactctgagcagtggatcactcggctcacgggtcgatgaagaacgcagccagctgcgagacttggtgtgaattgcaggacacatcgagcactgatttttcg-aacgcacattgaggtctcgggtcctacccgggaccac-gtctgcctgagggtcggata----------------
>Pardosa_saltuaria_6_(FJ190469)
-------------caactctgagcagtggatcactcggctcacgggtcgatgaagaacgcagccagctgcgagacttggtgtgaattgcaggacacatcgagcactgatttttcg-aacgcacattgaggtctcgggtcctacccgggaccac-gtctgcctgagggtcggata----------------
>Pardosa_oreophila_6_(FJ190507)
-------------caactctgagcagtggatcactcggctcacgggtcgatgaagaacgcagccagctgcgagacttggtgtgaattgcaggacccatcgagcactaatttttcg-aacgcacattgcggtcccgggtcctacccgggaccac-gtctgtctgagggtcggata----------------
>Pardosa_oreophila_32_(FJ190510)
-------------caactctgagcagtggatcactcggctcacgggtcgatgaagaacgcagccagctgcgagacttggtgtgaattgcaggacccatcgagcactaatttttcg-aacgcacattgcggtcccgggtcctacccgggaccac-gtctgtctgagggtcggata----------------
>Pardosa_oreophila_33_(FJ190499)
-------------caactctgagcagtggatcactcggctcacgggtcgatgaagaacgcagccagctgcgagacttggtgtgaattgcaggacccatcgagcactaatttttcg-aacgcacattgcggtcccgggtcctacccgggaccac-gtctgtctgagggtcggata----------------
>Pardosa_oreophila_35_(FJ190497)
-------------caactctgagcagtggatcactcggctcacgggtcgatgaagaacgcagccagctgcgagacttggtgtgaattgcaggacccatcgagcactaatttttcg-aacgcacattgcggtcccgggtcctacccgggaccac-gtctgtctgagggtcggata----------------
>Pardosa_oreophila_41_(FJ190505)
-------------caactctgagcagtggatcactcggctcacgggtcgatgaagaacgcagccagctgcgagacttggtgtgaattgcaggacccatcgagcactgatttttcg-aacgcacattgcggtctcgggtcctacccgggaccac-gtctgtctgagggtcggata----------------
>Pardosa_drenskii_20_(FJ190457)
-------------caactctgagcagtggatcactcggctcacgggtcgatgaagaacgcagccagctgcgagacttggtgtgaattgcaggacacatccagcactgatttttcg-aacgcacattgcggtctcgggtcctacccgggaccac-gtctgtctgagggtcggata----------------
>Pardosa_drenskii_5_(FJ190455)
-------------caactctgagcagtggatcactcggctcacgggtcgatgaagaacgcagccagctgcgagacttggtgtgaattgcaggacgcatcgagcactgatttttcg-aacgcacattgcggtctcgggtcctacccgggaccac-gtctgcctgagggtcgcata----------------
>Pardosa_drenskii_24_(FJ190442)
-------------caactctgagcagtggatcactcggctcacgggtcgatgaagaacgcagccagctgcgagacttggtgtgaattgcaggacgcatcgagcactgatttttcg-aacgcacattgcggtctcgggtcctacccgggaccac-gtctgcctgagggtcgcata----------------
>Amaurobioides_sp._BDO-23_(DQ356592)
-----taaaaatacaactctgagcagtggatcactcggctcacgggtcgatgaagaacgcagccagctgcgagacttggtgtgaattgcaggacacattgagcactgatttttcg-aacgcacattgcggcctcgggtactacccggggccac-gtctgtctgagggtcggatg----------------
>Amaurobioides_sp._BDO-297_(DQ356606)
-----taaaaatacaactctgagcagtggatcactcggctcacgggtcgatgaagaacgcagccagctgcgagacttggtgtgaattgcaggacacattgagcactgatttttcg-aacgcacattgcggcctcgggtactacccggggccac-gtctgtctgagggtcggatg----------------
>Amaurobioides_sp._BDO-102_(DQ356594)
ttaaaacaaaatacaactctgagcagtggatcactcggctcacgggtcgatgaagaacgcagccagctgcgagactttgtgtgaattgcaggacacattgagcactgatttttcg-aacgcacattgcggcctcgggtactacccggggccac-gtctgtctgagggtcggatg----------------
>Amaurobioides_sp._BDO-108_(DQ356595)
ttaaaacaaaatacaactctgagcagtggatcactcggctcacgggtcgatgaagaacgcagccagctgcgagactttgtgtgaattgcaggacacattgagcactgatttttcg-aacgcacattgcggcctcgggtactacccggggccac-gtctgtctgagggtcggatg----------------
>Amaurobioides_sp._BDO-183_(DQ356596)
ttaaaacaaaatacaactctgagcagtggatcactcggctcacgggtcgatgaagaacgcagccagctgcgagactttgtgtgaattgcaggacacattgagcactgatttttcg-aacgcacattgcggcctcgggtactacccggggccac-gtctgtctgagggtcggatg----------------
>Amaurobioides_sp._BDO-203_(DQ356597)
ttaaaacaaaatacaactctgagcagtggatcactcggctcacgggtcgatgaagaacgcagccagctgcgagactttgtgtgaattgcaggacacattgagcactgatttttcg-aacgcacattgcggcctcgggtactacccggggccac-gtctgtctgagggtcggatg----------------
>Amaurobioides_sp._BDO-230_(DQ356599)
ttaaaacaaaatacaactctgagcagtggatcactcggctcacgggtcgatgaagaacgcagccagctgcgagactttgtgtgaattgcaggacacattgagcactgatttttcg-aacgcacattgcggcctcgggtactacccggggccac-gtctgtctgagggtcggatg----------------
>Amaurobioides_sp._BDO-250_(DQ356602)
ttaaaacaaaatacaactctgagcagtggatcactcggctcacgggtcgatgaagaacgcagccagctgcgagactttgtgtgaattgcaggacacattgagcactgatttttcg-aacgcacattgcggcctcgggtactacccggggccac-gtctgtctgagggtcggatg----------------
>Amaurobioides_sp._BDO-269_(DQ356603)
ttaaaacaaaatacaactctgagcagtggatcactcggctcacgggtcgatgaagaacgcagccagctgcgagactttgtgtgaattgcaggacacattgagcactgatttttcg-aacgcacattgcggcctcgggtactacccggggccac-gtctgtctgagggtcggatg----------------
>Amaurobioides_sp._BDO-273_(DQ356604)
ttaaaacaaaatacaactctgagcagtggatcactcggctcacgggtcgatgaagaacgcagccagctgcgagactttgtgtgaattgcaggacacattgagcactgatttttcg-aacgcacattgcggcctcgggtactacccggggccac-gtctgtctgagggtcggatg----------------
>Amaurobioides_sp._BDO-284_(DQ356605)
ttaaaacaaaatacaactctgagcagtggatcactcggctcacgggtcgatgaagaacgcagccagctgcgagactttgtgtgaattgcaggacacattgagcactgatttttcg-aacgcacattgcggcctcgggtactacccggggccac-gtctgtctgagggtcggatg----------------
>Amaurobioides_sp._BDO-319_(DQ356608)
ttaaaacaaaatacaactctgagcagtggatcactcggctcacgggtcgatgaagaacgcagccagctgcgagactttgtgtgaattgcaggacacattgagcactgatttttcg-aacgcacattgcggcctcgggtactacccggggccac-gtctgtctgagggtcggatg----------------
>Amaurobioides_sp._BDO-320_(DQ356609)
ttaaaacaaaatacaactctgagcagtggatcactcggctcacgggtcgatgaagaacgcagccagctgcgagactttgtgtgaattgcaggacacattgagcactgatttttcg-aacgcacattgcggcctcgggtactacccggggccac-gtctgtctgagggtcggatg----------------
>Amaurobioides_sp._BDO-333_(DQ356610)
ttaaaacaaaatacaactctgagcagtggatcactcggctcacgggtcgatgaagaacgcagccagctgcgagactttgtgtgaattgcaggacacattgagcactgatttttcg-aacgcacattgcggcctcgggtactacccggggccac-gtctgtctgagggtcggatg----------------
>Amaurobioides_sp._BDO-346_(DQ356611)
ttaaaacaaaatacaactctgagcagtggatcactcggctcacgggtcgatgaagaacgcagccagctgcgagactttgtgtgaattgcaggacacattgagcactgatttttcg-aacgcacattgcggcctcgggtactacccggggccac-gtctgtctgagggtcggatg----------------
>Amaurobioides_sp._BDO-385_(DQ356613)
ttaaaacaaaatacaactctgagcagtggatcactcggctcacgggtcgatgaagaacgcagccagctgcgagactttgtgtgaattgcaggacacattgagcactgatttttcg-aacgcacattgcggcctcgggtactacccggggccac-gtctgtctgagggtcggatg----------------
>Amaurobioides_sp._BDO-97_(DQ356593)
ttaaaacaaaatacaactctgagcagtggatcactcggctcacgggtcgatgaagaacgcagccagctgcgagactttgtgtgaattgcaggacacattgagcactgatttttcg-aacgcacattgcggcctcgggtactacccggggccac-gtctgtctgagggtcggatg----------------
>Amaurobioides_sp._BDO-238_(DQ356601)
ttaaaacaaaatacaactctgagcagtggatcactcggctcacgggtcgatgaagaacgcagccagctgcgagactttgtgtgaattgcaggacacattgagcactgatttttcg-aacgcacattgcggcctcgggtactacccggggccac-gtctgtttgagggtcggatg----------------
>Amaurobioides_sp._BDO-215_(DQ356598)
ttaaaacaaaatacaactctgagcaggggatcactcggctcacgggtcgatgaagaacgcagccagctgcgagactttgtgtgaattgcaggacacattgagcactgatttttcg-aacgcacattgcggcctcgggtactacccggggccac-gtctgtctgagggtcggatg----------------
>Amaurobioides_sp._BDO-232_(DQ356600)
ttaaaacaaaatacaactctgagcaggggatcactcggctcacgggtcgatgaagaacgcagccagctgcgagactttgtgtgaattgcaggacacattgagcactgatttttcg-aacgcacattgcggcctcgggtactacccggggccac-gtctgtttgagggtcggatg----------------
>Amaurobioides_sp._BDO-384_(DQ356612)
ttaaaacaaaatacaactctgagcagtggatcactcggctcacgggtcgatgaagaacgcagccagctgcgagactttgtgtgaattgcaggacacattgagccctgatttttcg-aacgcacattgcggcctcgggtactacccggggccac-gtctgtttgagggtcggatg----------------
>Amaurobioides_sp._BDO-316_(DQ356607)
ttaaaacaaaatacaactctgagcagtggatcactcggctcacgggtcgatgaagaacgcagccagctgcgagactttgtgtgaattgcaggacacattgagcactgatttttcgaaacgcacattgcggcctcgggtactacccggggccactgtctgtctgagggtcggatag---------------
>Latrodectus_hasseltii_7_(EF121066)
---------atgacaactctgggcagtggatcactcggctcacgggtcgatgaagaacgcagccagctgcgagacttggtgtgaattgcaggacacattgagcactgatttttcg-aac-----------------------------------------------------------------------


## Collembola
>Bourletiella_hortensis_(FJ411426)
------CCTCGAGTGGTGGATCACTCGGCTCGTGGGTCGATGAAGAACGCAGCTAACTGCGTGCAGACGTGTGAACTGCAGGACACATGAACACCGACGTTTTGAACGCATATGGCGGCCTGAAATAAATTTCAGGCCATGTCTGGCTGAGGGTCGGATATGA-------AACAAGAACCAAA-
>Ceratophysella_biclavata_(FJ411424)
------CCTCGAGTGGTGGATCACTCGGCTCGTGGGTCGATGAAGAACGCAGCTAACTGCGTGCAGACGTGTGAACTGCAGGACACATGAACACCGACGTTTCGAACGCAAATGGCGGCTTGAAATAACTTTCAAGCCACGTCTGGCTGAGGGTCGGATATGAAATACTTAATAAAA-------
>Desoria_sp._KHP-2008_(FJ411422)
------CCTCGAGTGGTGGATCACTCGGCTCGTGGGTCGATGAAGAACGCAGCTAACTGCGTGCAGACGTGTGAACTGCAGGACACATGAACACCGACGTTTCGAACGCAAATGGCGGTCTGAAGTAAATTTCAGACCACGTCTGGCTGAGGGTCGGATTTGA-------AATAAAA-------
>Homidia_koreana_(FJ411414)
------CCTCGAGTGGTGGATCACTCGGCTCGTGGGTCGATGAAGAACGCAGCTAACTGCGTGCAGACGTGTGAACTGCAGGACACATGAACACCGACGTTTCGAACGCAAATGGCGGCCTAAAGTAAATTTTAGGCCACGTCTGGCTGAGGGTCGGATAAAA-------AATAAAA-------
>Homidia_koreana_2_(FJ411413)
------CCTCGAGTGGTGGATCACTCGGCTCGTGGGTCGATGAAGAACGCAGCTAACTGCGTGCAGACGTGTGAACTGCAGGACACATGAACACCGACGTTTCGAACGCAAATGGCGGCCTAAAGTAAATTTTAGGCCACGTCTGGCTGAGGGTCGGATAAAA-------AATAAAA-------
>Homidia_mediaseta_(FJ411415)
------CCTCGAGTGGTGGATCACTCGGCTCGTGGGTCGATGAAGAACGCAGCTAACTGCGTGCAGACGTGTGAACTGCAGGACACATGAACACCGACGTTTCGAACGCAAATGGCGGCCTAAACTAAATTTTAGGCCACGTCTGGCTGAGGGTCGGATTAAA-------AATAAAA-------
>Isotoma_sp._KHP-2008_(FJ411423)
------CCTCGAGTGGTGGATCACTCGGCTCGTGGGTCGATGAAGAACGCAGCTAACTGCGTGCAGACGTGTGAACTGCAGGACACATGAACACCGACGTTTCGAACGCAAATGGCGGTCTAAAGTAAATTTTAGACCACGTCTGGCTGAGGGTCGGATTATA-------AAACAAA-------
>Lepidocyrtus_koreanus_(FJ411416)
------CCTCGAGTGGTGGATCACTCGGCTCGTGGGTCGATGAAGAACGCAGCTAACTGCGTGCAGACGTGTGAACTGCAGGACACATGAACACCGACGTTTCGAACGCAAATGGCGGTCTAAAGTAAATTTTAGACCACGTCTGGCTGAGGGTCGGATTTGA-------AATAAAA-------
>Ptenothrix_monochroma_(FJ411425)
------CCTCGAGTGGTGGATCACTCGGCTCGTGGGTCGATGAAGAACGCAGCTAACTGCGTGCAGACGTGTGAACTGCAGGACACATGAACACCGACGTTTTGAACGCATATGGCGGCCTGAAATAAATTTCAGGCCATGTCTGGCTGAGGGTCGGATATAA-------AACAAAAACCAAAA
>Sminthurus_viridis_(AY859603)
TATCAACCTCGAGTGGTGGATCACTCGGCTCGTGGGTCGATGAAGAACGCAGCTAACTGCGTGCAGACGTGTGAACTGCAGGACACATGAACACCGACGTTTTGAACGCATATGGCGGCCTGAAATAACTTTCAGGCCATGTCTGGCTGAGGGTCGGATA------------------------
>Tomocerina_liliputanus_(FJ411419)
----------------TGGATCACTCGGCTCGTGGGTCGATGAAGAACGCAGCTAACTGCGTGCAGACGTGTGAACTGCAGGACACATGAACACCGACATTTTGAACGCATATGGCGGCCTGAAATAAATTTCAGGCCACGTCTGGCTGAGGGTCGGATATGA-------AATAAAA-------
>Tomocerus_jesonicus_(FJ411418)
------CCTCGAGTGGTGGATCACTCGGCTCGTGGGTCGATGAAGAACGCAGCTAACTGCGTGCAGACGTGTGAACTGCAGGACACATGAACACCGACATTTTGAACGCATATGGCGGCCTGAAATAAATTTCAGGCCACGTCTGGCTGAGGGTCGGCTATGA-------AATAAAA-------
>Tomocerus_kinoshitai_(FJ411421)
------CCTCGAGTGGTGGATCACTCGGCTCGTGGGTCGATGAAGAACGCAGCTAACTGCGTGCAGACGTGTGAACTGCAGGACACATGAACACCGACGTTTCGAACGCAAATGGCGGCCTAAAGTAAATTTTAGGCCACGTCTGGCTGAGGGTCGGATAAAA-------AATAAAA-------
>Tomocerus_sp._KHP-2008_(FJ411420)
------CCTCGAGTGGTGGATCACTCGGCTCGTGGGTCGATGAAGAACGCAGCTAACTGCGTGCAGACGTGTGAACTGCAGGACACATGAACACCGACATTTTGAACGCATATGGCGGCCTGAAATAAATTTCAGGCCACGTCTGGCTGAGGGTCGACTATGA-------AATAAAA-------
>Tomocerus_varius_(FJ411417)
------CCTCGAGTGGTGGATCACTCGGCTCGTGGGTCGATGAAGAACGCAGCTAACTGCGTGCAGACGTGTGAACTGCAGGACACATGAACACCGACATTTTGAACGCATATGGCGGCCTGAAATAAATTTCAGGCCACGTCTGGCTGAGGGTCGGATATGA-------AATAAAA-------


## Sternorrhincha
>Acyrthosiphon_pisum_(AF487715)
-----------acaccgagcggcggatcacttggctcgtggatcgatgaagaccgcagctatctgcgcgtcgtcgtgtaatccgcaggttatacgaacatcgaccagtcgaacgcacattgcggcctcggtgacccgcgggtcccgggccacgcctgtctgagggtcg---------------------------------
>Aulacorthum_solani_(AF487713)
-----------acacagagcggcggatcacttggctcgtggatcgatgaagaccgcagctatctgcgcgtcatcgtgtaatccgcaggttatacgaacatcgaccagtcgaacgcacattgcggcctcggtgacccgcgggtcccgggccacgcctgtctgagggtcg---------------------------------
>Aphis_gossypii_(AF487716)
-----------accccgaacggcggatcacttggctcgtggatcgatgaagaccgcagctatctgcgcgtcgtcgtgtaatccgcaggttatacgaacatcgaccagtcgaacgcacattgcggcctcggtgacccgcgggtcccgggccacgcctgtctgagggtcg---------------------------------
>Myzus_persicae_(AF487712)
-----------accccgaacggcggatcacttggctcgtggatcgatgaagaccgcagctatctgcgcgtcgtcgtgtaatccgcaggttatacgaacatcgaccagtcgaacgcacattgcggcctcggtgacccgcgggtcccgggccacgcctgtctgagggtcg---------------------------------
>Rhopalosiphum_aff._insertum_SB2002_(AF487717)
-----------accccgaacggcggatcacttggctcgtggatcgatgaagaccgcagctatctgcgcgtcgtcgtgtaatccgcaggttatacgaacatcgaccagtcgaacgcacattgcggcctcggtgacccgcgggtcccgggccacgcctgtctgagggtcg---------------------------------
>Rhopalosiphum_maidis_(AF487720)
-----------accccgaacggcggatcacttggctcgtggatcgatgaagaccgcagctatctgcgcgtcgtcgtgtaatccgcaggttatacgaacatcgaccagtcgaacgcacattgcggcctcggtgacccgcgggtcccgggccacgcctgtctgagggtcg---------------------------------
>Rhopalosiphum_padi_T_(AF487718)
-----------accccgaacggcggatcacttggctcgtggatcgatgaagaccgcagctatctgcgcgtcgtcgtgtaatccgcaggttatacgaacatcgaccagtcgaacgcacattgcggcctcggtgacccgcgggtcccgggccacgcctgtctgagggtcg---------------------------------
>Rhopalosiphum_padi_(AF487719)
-----------accccgaacggcggatcacttggctcgtggatcgatgaagaccgcagctatctgcgcgtcgtcgtgtaatccgcaggttatacgaacatcgaccagtcgaacgcacattgcgccctcggtgacccgcgggtcccgggccacgcctgtctgagggtcg---------------------------------
>Metopolophium_dirhodum_(AF487714)
-----------accccgaacagcggatcacttggctcgtggatcgatgaagaccgcagctatctgcgcgtcgtcgtgtaatccccaggttatacgaacatcgaccagtcgaacgcacattgcggcctcggtgacccgcgggtcccgggccacgcctgtctgagggtcg---------------------------------
>Acyrthosiphon_pisum_2_(S50426)
---------cgacaccgagcggcggatca-ttggctcgtggatcgatgaagaccgcagctatctgcgcgtcgtcgtgtaatccgcaggttatacgaacatcgaccagtcgaacgcacattgcggcctcggtgacccgcgggtcccgggccacgcctgtctgagggtcgta-------------------------------
>Ceroplastes_ceriferus_(JF719820)
----------aaccccgaacggtggatcacttggctcgtgggtcgatgaagaccgcagctaactgcgcgtcgtcgtgtaatccgcaggttatgcgaacatcgacaagtcgaacgcaaattgcggccctcgtgaccaaagagtcccgggccacgcctgtctgagggtcggt-------------------------------
>Phenacoccus_solenopsis_(JX228135)
----------aaccccgaacggtggatcacttggctcgtgggtcgatgaagaccgcagctaactgcgcgtcgtcgtgtaatccgcaggttatgcgaacatcgacaagtcgaacgcacattgcggccctcgtgaccaaagagtcctgggccacgcctgtctgagggtcggttatacgtgtaaca------------------
>Dysmicoccus_brevipes_(KP875975)
----------aaccccgaacggtggatcacttggctcgtgggtcgatgaagaccgcagctaactgcgcgtcgtcgtgtaatccgcaggttatgcgaacatcgacaagtcgaacgcacattgcggccctcgtgaccaaagagtcctgggccacgcctgtctgagggtcggttatacgtgtaacacgatggttgcgttctcgc
>Dysmicoccus_brevipes_2_(JX228130)
----------aaccccgaacggtggatcacttggctcgtgggtcgatgaagaccgcagctaactgcgcgtcgtcgtgtaatccgcaggttatgcgaacatcgacaagtcgaacgcacattgcggccctcgtgaccaaagagtcctgggccacgcctgtctgagggtcggttatacgtgtaacacgatggttgcgttctcgc
>Dysmicoccus_brevipes_3_(JX228128)
----------aaccccgaacggtggatcacttggctcgtgggtcgatgaagaccgcagctaactgcgcgtcgtcgtgtaatccgcaggttatgcgaacatcgacaagtcgaacgcacattgcggccctcgtgaccaaagagtcctgggccacgcctgtctgagggtcggttatacgtgtaacacgatggttgcgttctcgc
>Dysmicoccus_brevipes_4_(JX228127)
----------aaccccgaacggtggatcacttggctcgtgggtcgatgaagaccgcagctaactgcgcgtcgtcgtgtaatccgcaggttatgcgaacatcgacaagtcgaacgcacattgcggccctcgtgaccaaagagtcctgggccacgcctgtctgagggtcggttatacgtgtaacacgatggttgcgttctcgc
>Dysmicoccus_brevipes_5_(JX228129)
----------aaccccgaacggtggatcacttggctcgtgggtcgatgaagaccgcagctaactgcgcgtcgtcgtgtaatccgcaggttatgcgaacatcgacaagtcgaacgcacattgcggccctcgtgaccaaagagtcctgggccacgcctgtctgagggtcggttatacgtgtaacacgatggttgcgttctcgc
>Dysmicoccus_brevipes_6_(JX228131)
----------aaccccgaacggtggatcacttggctcgtgggtcgatgaagaccgcagctaactgcgcgtcgtcgtgtaatccgcaggttatgcgaacatcgacaagtcgaacgcacattgcggccctcgtgaccaaagagtcctgggccacgcctgtctgagggtcggttatacgtgtaacacgatggttgcgttctcgc
>Planococcus_minor_(JX228134)
----------aaccccgaacggtggatcacttggctcgtgggtcgatgaagaccgcagctaactgcgcgtcgtcgtgtaatccgcaggttatgcgaacatcgacaagtcgaacgcacattgcggccctcgcgaccaaagagtcctgggccacgcctgtctgagggtcggttatacgtgtaacatgatggttgcgttctcgc
>Dysmicoccus_neobrevipes_(JX228133)
----------aaccccgaacggtggatcacttggctcgtgggtcgatgaagaccgcagctaactgcgcgtcgtcgtgtaatccgcaggttatgcgaacatcgacaagtcgaacgcacattgcggccctcgtgaccaacgagtcctgggccacgcctgtctgagggtcggttatacgtgtaacacgatggttgcgttctcgc
>Dysmicoccus_neobrevipes_2_(JX228132)
----------aaccccgaacggtggatcacttggctcgtgggtcgatgaagaccgcagctaactgcgcgtcgtcgtgtaatccgcaggttatgcgaacatcgacaagtcgaacgcacattgcggccctcgtgaccaacgagtcctgggccacgcctgtctgagggtcggttatacgtgtaacacgatggttgcgttctcgc
>Pseudococcus_meridionalis_(JF776370)
------agacaaccccgaacggtggatcacttggctcgtgggtcgatgaagaccgcagctaactgcgcgtcgtcgtgtaatccgcaggttatgcgaacatcgacaagtcgaacgcacattgcggccctcgtgaccaaagagtcctgggccacgcctgtctgagggtcggttatacgtgtaacacgatggttgcgttctcgc
>Pseudococcus_affinis_(AF006820)
-----aagacaaccccgaacggtggatcacttggctcgtgggtcgatgaagaccgcagctaactgcgcgtcgtcgtgtaatccgcaggttatgcgaacatcgacaagtcgaacgcacattgcggccctcgtgaccaaagagtcctgggccacgcctgtctgagggtcggttatacgtgtaacacgatggttgcgttctcgc
>Pseudococcus_calceolariae_(AF007263)
-----aagacaaccccgaacggtggatcacttggctcgtgggtcgatgaagaccgcagctaactgcgcgtcgtcgtgtaatccgcaggttatgcgaacatcgacaagtcgaacgcacattgcggccctcgtgaccaaagagtcctgggccacgcctgtctgagggtcggttatacgtgtaacacgatgg------------
>Pseudococcus_longispinus_(AF007264)
-----aagacaaccccgaacggtggatcacttggctcgtgggtcgatgaagaccgcagctaactgcgcgtcgtcgtgtaatccgcaggttatgcgaacatcgacaagtcgaacgcacattgcggccctcgtgaccaaagagtcctgggccacgcctgtctgagggtcggttatacgtgtaacacgatgg------------
>Pseudococcus_similans_(AF007265)
-----aagacaaccccgaacggtggatcacttggctcgtgggtcgatgaagaccgcagctaactgcgcgtcgtcgtgtaatccgcaggttatgcgaacatcgacaagtcgaacgcacattgcggccctcgtgaccaaagagtcctgggccacgcctgtctgagggtcggttatacgtgtaacacgatgg------------
>Planococcus_citri_(FJ430145)
------agacaaccccgaacggtggatcacttggctcgtgggtcgatgaagaccgcagctaactgcgcgtcgtcgtgtaatccgcaggttatgcgaacatcgacaagtcgaacgcacattgcggccctcgcgaccaaagagtcctgggccacgcctgtctgagggtcggttatacgtgtaacacgatggttgcgttctcg-
>Planococcus_kraunhiae_(FJ430144)
------agacaaccccgaacggtggatcacttggctcgtgggtcgatgaagaccgcagctaactgcgcgtcgtcgtgtaatccgcaggttatgcgaacatcgacaagtcgaacgcacattgcggccctcgcgaccaaagagtcctgggccacgcctgtctgagggtcggttatacgtgtaacacgatggttgcgttctcg-
>Pseudococcus_comstocki_(FJ430147)
------agacaaccccgaacggtggatcacttggctcgtgggtcgatgaagaccgcagctaactgcgcgtcgtcgtgtaatccgcaggttatgcgaacatcgacaagtcgaacgcacattgcggccctcgtgaccaaagagtcctgggccacgcctgtctgagggtcggtcatacgtgtaacacgatggttgcgttctcg-
>Phenacoccus_aceris_(FJ430148)
------agaaaaccccgaacggtggatcacttggctcgtgggtcgatgaagaccgcagctaactgcgcgtcgtcgtgtaatccgcaggttatgcgaacatcgacaagtcgaacgcacattgcggccctcgtgacctaagagtcctgggccacgcctgtctgagggtcggttatacgtgtaacaacatggttgcgttcttg-
>Crisicoccus_matsumotoi_(FJ430146)
------agacaaccccaaacgggggatcactaggctcgtgggtcgatgaagaccgcagctaactgcgcgtcgtcgtgtaatccgcaggttatgcgaacatcgacaagtcgaacgcacattgcggcccttgtgacctaagagtcctgggccacgcctgtctgagggtcggtcatttgtgtaacacaatggtcgcgttctcg-
>Phenacoccus_sp._PAK_(AB439213)
----aaacacaaccccgaacggtggatcacttggctcgtgggtcgatgaagaccgcagctaactgcgcgtcgtcgtgtaatccgcaggttatgcgaacatcgacaagtcgaacgcacattgcggccctcgtgaccaaagagtcctgggccacgcctgtctgagggtcggttatacgtgtaacaacctggttgtgtt-----
>Diaspis_miranda_(GQ284595)
-----aagaaaaccccgaacggtggatcacttggctcgtgggtcgatgaagaccgcagctaactgcgcgtcgtcgtgtaatccgcaggttatgcgaacatcaacaagtcgaacgcacattgcggcccttgcgaccta-gagccctgggccacgcctgtctgagggtcggtttccgttgtacagcctgg-------------
>Pinnaspis_strachani_(GQ284590)
-----tagaaaaccccgaacggtggatcacttggctcgtgggtcgatgaggaccgcagctaactgcgcgtcgtcgtgtaatccgcaggttatgcgaacatcgacaagtcgaacgcacattgcggcccttgcgaccta-gagtcctgggccacgcctgtctgagggtcggtttacgttgtacagcctgg-------------
>Pinnaspis_strachani_2_(GQ284589)
-----tagaaaaccccgaacggtggatcacttggctcgtgggtcgatgaagaccgcagctaactgcgcgtcgtcgtgtaatccgcaggttatgcgaacatcgacaagtcgaacgcacattgcggcccttgcgaccta-gagtcctgggccacgcctgtctgtgggtcggtttacgttgtacagcctgg-------------
>Acutaspis_albopicta_(GQ284592)
-----cagaaaaccccgaacggtggatcacttggctcgtgggtcgatgaagaccgcagctaactgcgcgtcgtcgtgtaatccgcaggttatgcgaacatcgacaagtcgaacgcacattgcggcccttgtgaccaatgagtcctgggccacgcctgtctgagggtcggttgccgttgtacaaacggg-------------
>Acutaspis_albopicta_2_(GQ284591)
-----cagaaaaccccgaacggtggatcacttggctcgtgggtcgatgaagaccgcagctaactgcgcgtcgtcgtgtaatccgcaggttatgcgaacatcgacaagtcgaacgcacattgcggcccttgtgaccaatgagtcctgggccacgcctgtctgagggtcggttaccgttgtacaaacggg-------------
>Hemiberlesia_nr._lataniae_PFRJ2008_(GQ284594)
-----aagaaaaccccgaacggtggatcacttggctcgtgggtcgatgaagaccgcagctaactgcgcgtcgtcgtgtaatccgcaggttatgcgaacatcgacaagtcgaacgcacattgcggcccttgtgatcaatgagtcctgggccacgcctgtctgagggtcggttaccgttgtacaaatggg-------------
>Hemiberlesia_nr._lataniae_PFRJ2008_2_(GQ284593)
-----aagaaaaccccgaacggtggatcacttggctcgtgggtcgatgaagaccgcagctaactgcgcgtcgtcgtgtaatccgcaggttatgcgaacatcgacaagtcgaacgcacattgcggcccttgtgaccaatgagtcctgggccacgcctgtctgagggtcggttaccgttgtacaaatggg-------------
>Pseudophacopteron_alstonium_(KF992016)
aaaagtaaacaaccccgaacggtggatcacttggctcgtgggtcgacgaagaacgcagcaaactgcgcgtcattgtgtaaaatgcagatcacacgaacatcgacatgtcgaacgcacattgctggccc-gcaaccctcgtggttcgggtcacgtacatccgagggtcg---------------------------------


## Other Hemiptera
>Adelphocoris_lineolatus_(KM981498)
------------------------------------------tcgatgaaagacgcagcaaactgcgcgtcgtcgtgtgaactgcaggacacatgaacatcgacattttgaacgcacattgcggccc--tgggattccat-ccaagggccacgcctgtctgagggtcg---------------------------------
>Adelphocoris_suturalis_(KM981544)
------------------------------------------tcgatgaaagacgcagcaaactgcgcgtcgtcgtgtgaactgcaggacacatgaacatcgacattttgaacgcacattgcggccc--tgggattccat-ccaagggccacgcctgtctgagggtcg---------------------------------
>Adelphocoris_suturalis_2_(KM981507)
------------------------------------------tcgatgaaagacgcagcaaactgcgcgtcgtcgtgtgaactgcaggacacatgaacatcgacattttgaacgcacattgcggccc--tgggattccat-ccaagggccacgcctgtctgagggtcg---------------------------------
>Adelphocoris_suturalis_3_(KM981504)
------------------------------------------tcgatgaaagacgcagcaaactgcgcgtcgtcgtgtgaactgcaggacacatgaacatcgacattttgaacgcacattgcggccc--tgggattccat-ccaagggccacgcctgtctgagggtcg---------------------------------
>Adelphocoris_suturalis_4_(KM981500)
------------------------------------------tcgatgaaagacgcagcaaactgcgcgtcgtcgtgtgaactgcaggacacatgaacatcgacattttgaacgcacattgcggccc--tgggattccat-ccaagggccacgcctgtctgagggtcg---------------------------------
>Adelphocoris_suturalis_5_(KM981552)
------------------------------------------tcgatgaaagacgcagcaaactgcgcgtcgtcgtgtgaactgcaggacacatgaacatcgacattttgaacgcacattgcggccc--tgggattccat-ccaagggccacgcctgtctgagggtcg---------------------------------
>Adelphocoris_suturalis_6_(KM981558)
------------------------------------------tcgatgaaagacgcagcaaactgcgcgtcgtcgtgtgaactgcaggacacatgaacatcgacattttgaacgcacattgcggccc--tgggattccat-ccaagggccacgcctgtctgagggtcg---------------------------------
>Adelphocoris_suturalis_7_(KM981627)
------------------------------------------tcgatgaaagacgcagcaaactgcgcgtcgtcgtgtgaactgcaggacacatgaacatcgacattttgaacgcacattgcggccc--tgggattccat-ccaagggccacgcctgtctgagggtcg---------------------------------
>Adelphocoris_suturalis_8_(KM981537)
------------------------------------------tcgatgaaagacgcagcaaactgcgcgtcgtcgtgtgaactgcaggacacatgaacatcgacattttgaacgcacattgcggccc--tgggattccat-ccaagggccacgcctgtctgagggtcg---------------------------------
>Adelphocoris_suturalis_9_(KM981530)
------------------------------------------tcgatgaaagacgcagcaaactgcgcgtcgtcgtgtgaactgcaggacacatgaacatcgacattttgaacgcacattgcggccc--tgggattccat-ccaagggccacgcctgtctgagggtcg---------------------------------
>Adelphocoris_suturalis_10_(KM981560)
------------------------------------------tcgatgaaagacgcagcaaactgcgcgtcgtcgtgtgaactgcaggacacatgaacatcgacattttgaacgcacattgcggccc--tgggattccat-ccaagggccacgcctgtctgagggtcg---------------------------------
>Adelphocoris_suturalis_11_(KM981518)
------------------------------------------tcgatgaaagacgcagcaaactgcgcgtcgtcgtgtgaactgcaggacacatgaacatcgacattttgaacgcacattgcggccc--tgggattccat-ccaagggccacgcctgtctgagggtcg---------------------------------
>Adelphocoris_suturalis_12_(KM981621)
------------------------------------------tcgatgaaagacgcagcaaactgcgcgtcgtcgtgtgaactgcaggacacatgaacatcgacattttgaacgcacattgcggccc--tgggattccat-ccaagggccacgcctgtctgagggtcg---------------------------------
>Adelphocoris_suturalis_13_(KM981547)
------------------------------------------tcgatgaaagacgcagcaaactgcgcgtcgtcgtgtgaactgcaggacacatgaacatcgacattttgaacgcacattgcggccc--tgggattccat-ccaagggccacgcctgtctgagggtcg---------------------------------
>Adelphocoris_suturalis_14_(KM981589)
------------------------------------------tcgatgaaagacgcagcaaactgcgcgtcgtcgtgtgaactgcaggacacatgaacatcgacattttgaacgcacattgcggccc--tgggattccat-ccaagggccacgcctgtctgagggtcg---------------------------------
>Adelphocoris_suturalis_15_(KM981613)
------------------------------------------tcgatgaaagacgcagcaaactgcgcgtcgtcgtgtgaactgcaggacacatgaacatcgacattttgaacgcacattgcggccc--tgggattccat-ccaagggccacgcctgtctgagggtcg---------------------------------
>Adelphocoris_suturalis_16_(KM981562)
------------------------------------------tcgatgaaagacgcagcaaactgcgcgtcgtcgtgtgaactgcaggacacatgaacatcgacattttgaacgcacattgcggccc--tgggattccat-ccaagggccacgcctgtctgagggtcg---------------------------------
>Adelphocoris_suturalis_17_(KM981594)
------------------------------------------tcgatgaaagacgcagcaaactgcgcgtcgtcgtgtgaactgcaggacacatgaacatcgacattttgaacgcacattgcggccc--tgggattccat-ccaagggccacgcctgtctgagggtcg---------------------------------
>Adelphocoris_suturalis_18_(KM981541)
------------------------------------------tcgatgaaagacgcagcaaactgcgcgtcgtcgtgtgaactgcaggacacatgaacatcgacattttgaacgcacattgcggccc--tgggattccat-ccaagggccacgcctgtctgagggtcg---------------------------------
>Adelphocoris_suturalis_19_(KM981588)
------------------------------------------tcgatgaaagacgcagcaaactgcgcgtcgtcgtgtgaactgcaggacacatgaacatcgacattttgaacgcacattgcggccc--tgggattccat-ccaagggccacgcctgtctgagggtcg---------------------------------
>Adelphocoris_suturalis_20_(KM981605)
------------------------------------------tcgatgaaagacgcagcaaactgcgcgtcgtcgtgtgaactgcaggacacatgaacatcgacattttgaacgcacattgcggccc--tgggattccat-ccaagggccacgcctgtctgagggtcg---------------------------------
>Adelphocoris_suturalis_21_(KM981622)
------------------------------------------tcgatgaaagacgcagcaaactgcgcgtcgtcgtgtgaactgcaggacacatgaacatcgacattttgaacgcacattgcggccc--tgggattccat-ccaagggccacgcctgtctgagggtcg---------------------------------
>Adelphocoris_suturalis_22_(KM981561)
------------------------------------------tcgatgaaagacgcagcaaactgcgcgtcgtcgtgtgaactgcaggacacatgaacatcgacattttgaacgcacattgcggccc--tgggattccat-ccaagggccacgcctgtctgagggtcg---------------------------------
>Adelphocoris_suturalis_23_(KM981602)
------------------------------------------tcgatgaaagacgcagcaaactgcgcgtcgtcgtgtgaactgcaggacacatgaacatcgacattttgaacgcacattgcggccc--tgggattccat-ccaagggccacgcctgtctgagggtcg---------------------------------
>Adelphocoris_suturalis_24_(KM981526)
------------------------------------------tcgatgaaagacgcagcaaactgcgcgtcgtcgtgtgaactgcaggacacatgaacatcgacattttgaacgcacattgcggccc--tgggattccat-ccaagggccacgcctgtctgagggtcg---------------------------------
>Adelphocoris_suturalis_25_(KM981601)
------------------------------------------tcgatgaaagacgcagcaaactgcgcgtcgtcgtgtgaactgcaggacacatgaacatcgacattttgaacgcacattgcggccc--tgggattccat-ccaagggccacgcctgtctgagggtcg---------------------------------
>Adelphocoris_suturalis_26_(KM981625)
------------------------------------------tcgatgaaagacgcagcaaactgcgcgtcgtcgtgtgaactgcaggacacatgaacatcgacattttgaacgcacattgcggccc--tgggattccat-ccaagggccacgcctgtctgagggtcg---------------------------------
>Adelphocoris_suturalis_27_(KM981519)
------------------------------------------tcgatgaaagacgcagcaaactgcgcgtcgtcgtgtgaactgcaggacacatgaacatcgacattttgaacgcacattgcggccc--tgggattccat-ccaagggccacgcctgtctgagggtcg---------------------------------
>Adelphocoris_suturalis_28_(KM981549)
------------------------------------------tcgatgaaagacgcagcaaactgcgcgtcgtcgtgtgaactgcaggacacatgaacatcgacattttgaacgcacattgcggccc--tgggattccat-ccaagggccacgcctgtctgagggtcg---------------------------------
>Adelphocoris_suturalis_29_(KM981520)
------------------------------------------tcgatgaaagacgcagcaaactgcgcgtcgtcgtgtgaactgcaggacacatgaacatcgacattttgaacgcacattgcggccc--tgggattccat-ccaagggccacgcctgtctgagggtcg---------------------------------
>Adelphocoris_suturalis_30_(KM981551)
------------------------------------------tcgatgaaagacgcagcaaactgcgcgtcgtcgtgtgaactgcaggacacatgaacatcgacattttgaacgcacattgcggccc--tgggattccat-ccaagggccacgcctgtctgagggtcg---------------------------------
>Adelphocoris_suturalis_31_(KM981591)
------------------------------------------tcgatgaaagacgcagcaaactgcgcgtcgtcgtgtgaactgcaggacacatgaacatcgacattttgaacgcacattgcggccc--tgggattccat-ccaagggccacgcctgtctgagggtcg---------------------------------
>Adelphocoris_suturalis_32_(KM981522)
------------------------------------------tcgatgaaagacgcagcaaactgcgcgtcgtcgtgtgaactgcaggacacatgaacatcgacattttgaacgcacattgcggccc--tgggattccat-ccaagggccacgcctgtctgagggtcg---------------------------------
>Adelphocoris_suturalis_33_(KM981503)
------------------------------------------tcgatgaaagacgcagcaaactgcgcgtcgtcgtgtgaactgcaggacacatgaacatcgacattttgaacgcacattgcggccc--tgggattccat-ccaagggccacgcctgtctgagggtcg---------------------------------
>Adelphocoris_suturalis_34_(KM981593)
------------------------------------------tcgatgaaagacgcagcaaactgcgcgtcgtcgtgtgaactgcaggacacatgaacatcgacattttgaacgcacattgcggccc--tgggattccat-ccaagggccacgcctgtctgagggtcg---------------------------------
>Adelphocoris_suturalis_35_(KM981628)
------------------------------------------tcgatgaaagacgcagcaaactgcgcgtcgtcgtgtgaactgcaggacacatgaacatcgacattttgaacgcacattgcggccc--tgggattccat-ccaagggccacgcctgtctgagggtcg---------------------------------
>Adelphocoris_suturalis_36_(KM981563)
------------------------------------------tcgatgaaagacgcagcaaactgcgcgtcgtcgtgtgaactgcaggacacatgaacatcgacattttgaacgcacattgcggccc--tgggattccat-ccaagggccacgcctgtctgagggtcg---------------------------------
>Adelphocoris_suturalis_37_(KM981596)
------------------------------------------tcgatgaaagacgcagcaaactgcgcgtcgtcgtgtgaactgcaggacacatgaacatcgacattttgaacgcacattgcggccc--tgggattccat-ccaagggccacgcctgtctgagggtcg---------------------------------
>Adelphocoris_suturalis_38_(KM981565)
------------------------------------------tcgatgaaagacgcagcaaactgcgcgtcgtcgtgtgaactgcaggacacatgaacatcgacattttgaacgcacattgcggccc--tgggattccat-ccaagggccacgcctgtctgagggtcg---------------------------------
>Adelphocoris_suturalis_39_(KM981516)
------------------------------------------tcgatgaaagacgcagcaaactgcgcgtcgtcgtgtgaactgcaggacacatgaacatcgacattttgaacgcacattgcggccc--tgggattccat-ccaagggccacgcctgtctgagggtcg---------------------------------
>Adelphocoris_suturalis_40_(KM981515)
------------------------------------------tcgatgaaagacgcagcaaactgcgcgtcgtcgtgtgaactgcaggacacatgaacatcgacattttgaacgcacattgcggccc--tgggattccat-ccaagggccacgcctgtctgagggtcg---------------------------------
>Adelphocoris_suturalis_41_(KM981592)
------------------------------------------tcgatgaaagacgcagcaaactgcgcgtcgtcgtgtgaactgcaggacacatgaacatcgacattttgaacgcacattgcggccc--tgggattccat-ccaagggccacgcctgtctgagggtcg---------------------------------
>Adelphocoris_suturalis_42_(KM981510)
------------------------------------------tcgatgaaagacgcagcaaactgcgcgtcgtcgtgtgaactgcaggacacatgaacatcgacattttgaacgcacattgcggccc--tgggattccat-ccaagggccacgcctgtctgagggtcg---------------------------------
>Adelphocoris_suturalis_43_(KM981511)
------------------------------------------tcgatgaaagacgcagcaaactgcgcgtcgtcgtgtgaactgcaggacacatgaacatcgacattttgaacgcacattgcggccc--tgggattccat-ccaagggccacgcctgtctgagggtcg---------------------------------
>Adelphocoris_suturalis_44_(KM981535)
------------------------------------------tcgatgaaagacgcagcaaactgcgcgtcgtcgtgtgaactgcaggacacatgaacatcgacattttgaacgcacattgcggccc--tgggattccat-ccaagggccacgcctgtctgagggtcg---------------------------------
>Adelphocoris_suturalis_45_(KM981624)
------------------------------------------tcgatgaaagacgcagcaaactgcgcgtcgtcgtgtgaactgcaggacacatgaacatcgacattttgaacgcacattgcggccc--tgggattccat-ccaagggccacgcctgtctgagggtcg---------------------------------
>Adelphocoris_suturalis_46_(KM981514)
------------------------------------------tcgatgaaagacgcagcaaactgcgcgtcgtcgtgtgaactgcaggacacatgaacatcgacattttgaacgcacattgcggccc--tgggattccat-ccaagggccacgcctgtctgagggtcg---------------------------------
>Adelphocoris_suturalis_47_(KM981524)
------------------------------------------tcgatgaaagacgcagcaaactgcgcgtcgtcgtgtgaactgcaggacacatgaacatcgacattttgaacgcacattgcggccc--tgggattccat-ccaagggccacgcctgtctgagggtcg---------------------------------
>Adelphocoris_suturalis_48_(KM981525)
------------------------------------------tcgatgaaagacgcagcaaactgcgcgtcgtcgtgtgaactgcaggacacatgaacatcgacattttgaacgcacattgcggccc--tgggattccat-ccaagggccacgcctgtctgagggtcg---------------------------------
>Adelphocoris_suturalis_49_(KM981576)
------------------------------------------tcgatgaaagacgcagcaaactgcgcgtcgtcgtgtgaactgcaggacacatgaacatcgacattttgaacgcacattgcggccc--tgggattccat-ccaagggccacgcctgtctgagggtcg---------------------------------
>Adelphocoris_suturalis_50_(KM981574)
------------------------------------------tcgatgaaagacgcagcaaactgcgcgtcgtcgtgtgaactgcaggacacatgaacatcgacattttgaacgcacattgcggccc--tgggattccat-ccaagggccacgcctgtctgagggtcg---------------------------------
>Adelphocoris_suturalis_51_(KM981567)
------------------------------------------tcgatgaaagacgcagcaaactgcgcgtcgtcgtgtgaactgcaggacacatgaacatcgacattttgaacgcacattgcggccc--tgggattccat-ccaagggccacgcctgtctgagggtcg---------------------------------
>Adelphocoris_suturalis_52_(KM981606)
------------------------------------------tcgatgaaagacgcagcaaactgcgcgtcgtcgtgtgaactgcaggacacatgaacatcgacattttgaacgcacattgcggccc--tgggattccat-ccaagggccacgcctgtctgagggtcg---------------------------------
>Adelphocoris_suturalis_53_(KM981599)
------------------------------------------tcgatgaaagacgcagcaaactgcgcgtcgtcgtgtgaactgcaggacacatgaacatcgacattttgaacgcacattgcggccc--tgggattccat-ccaagggccacgcctgtctgagggtcg---------------------------------
>Adelphocoris_suturalis_54_(KM981557)
------------------------------------------tcgatgaaagacgcagcaaactgcgcgtcgtcgtgtgaactgcaggacacatgaacatcgacattttgaacgcacattgcggccc--tgggattccat-ccaagggccacgcctgtctgagggtcg---------------------------------
>Adelphocoris_suturalis_55_(KM981506)
------------------------------------------tcgatgaaagacgcagcaaactgcgcgtcgtcgtgtgaactgcaggacacatgaacatcgacattttgaacgcacattgcggccc--tgggattccat-ccaagggccacgcctgtctgagggtcg---------------------------------
>Adelphocoris_suturalis_56_(KM981554)
------------------------------------------tcgatgaaagacgcagcaaactgcgcgtcgtcgtgtgaactgcaggacacatgaacatcgacattttgaacgcacattgcggccc--tgggattccat-ccaagggccacgcctgtctgagggtcg---------------------------------
>Adelphocoris_suturalis_57_(KM981581)
------------------------------------------tcgatgaaagacgcagcaaactgcgcgtcgtcgtgtgaactgcaggacacatgaacatcgacattttgaacgcacattgcggccc--tgggattccat-ccaagggccacgcctgtctgagggtcg---------------------------------
>Adelphocoris_suturalis_58_(KM981531)
------------------------------------------tcgatgaaagacgcagcaaactgcgcgtcgtcgtgtgaactgcaggacacatgaacatcgacattttgaacgcacattgcggccc--tgggattccat-ccaagggccacgcctgtctgagggtcg---------------------------------
>Adelphocoris_suturalis_59_(KM981614)
------------------------------------------tcgatgaaagacgcagcaaactgcgcgtcgtcgtgtgaactgcaggacacatgaacatcgacattttgaacgcacattgcggccc--tgggattccat-ccaagggccacgcctgtctgagggtcg---------------------------------
>Adelphocoris_suturalis_60_(KM981626)
------------------------------------------tcgatgaaagacgcagcaaactgcgcgtcgtcgtgtgaactgcaggacacatgaacatcgacattttgaacgcacattgcggccc--tgggattccat-ccaagggccacgcctgtctgagggtcg---------------------------------
>Adelphocoris_suturalis_61_(KM981512)
------------------------------------------tcgatgaaagacgcagcaaactgcgcgtcgtcgtgtgaactgcaggacacatgaacatcgacattttgaacgcacattgcggccc--tgggattccat-ccaagggccacgcctgtctgagggtcg---------------------------------
>Adelphocoris_suturalis_62_(KM981529)
------------------------------------------tcgatgaaagacgcagcaaactgcgcgtcgtcgtgtgaactgcaggacacatgaacatcgacattttgaacgcacattgcggccc--tgggattccat-ccaagggccacgcctgtctgagggtcg---------------------------------
>Adelphocoris_suturalis_63_(KM981553)
------------------------------------------tcgatgaaagacgcagcaaactgcgcgtcgtcgtgtgaactgcaggacacatgaacatcgacattttgaacgcacattgcggccc--tgggattccat-ccaagggccacgcctgtctgagggtcg---------------------------------
>Adelphocoris_suturalis_64_(KM981538)
------------------------------------------tcgatgaaagacgcagcaaactgcgcgtcgtcgtgtgaactgcaggacacatgaacatcgacattttgaacgcacattgcggccc--tgggattccat-ccaagggccacgcctgtctgagggtcg---------------------------------
>Adelphocoris_suturalis_65_(KM981580)
------------------------------------------tcgatgaaagacgcagcaaactgcgcgtcgtcgtgtgaactgcaggacacatgaacatcgacattttgaacgcacattgcggccc--tgggattccat-ccaagggccacgcctgtctgagggtcg---------------------------------
>Adelphocoris_suturalis_66_(KM981611)
------------------------------------------tcgatgaaagacgcagcaaactgcgcgtcgtcgtgtgaactgcaggacacatgaacatcgacattttgaacgcacattgcggccc--tgggattccat-ccaagggccacgcctgtctgagggtcg---------------------------------
>Adelphocoris_suturalis_67_(KM981608)
------------------------------------------tcgatgaaagacgcagcaaactgcgcgtcgtcgtgtgaactgcaggacacatgaacatcgacattttgaacgcacattgcggccc--tgggattccat-ccaagggccacgcctgtctgagggtcg---------------------------------
>Adelphocoris_suturalis_68_(KM981534)
------------------------------------------tcgatgaaagacgcagcaaactgcgcgtcgtcgtgtgaactgcaggacacatgaacatcgacattttgaacgcacattgcggccc--tgggattccat-ccaagggccacgcctgtctgagggtcg---------------------------------
>Adelphocoris_suturalis_69_(KM981523)
------------------------------------------tcgatgaaagacgcagcaaactgcgcgtcgtcgtgtgaactgcaggacacatgaacatcgacattttgaacgcacattgcggccc--tgggattccat-ccaagggccacgcctgtctgagggtcg---------------------------------
>Adelphocoris_suturalis_70_(KM981555)
------------------------------------------tcgatgaaagacgcagcaaactgcgcgtcgtcgtgtgaactgcaggacacatgaacatcgacattttgaacgcacattgcggccc--tgggattccat-ccaagggccacgcctgtctgagggtcg---------------------------------
>Adelphocoris_suturalis_71_(KM981619)
------------------------------------------tcgatgaaagacgcagcaaactgcgcgtcgtcgtgtgaactgcaggacacatgaacatcgacattttgaacgcacattgcggccc--tgggattccat-ccaagggccacgcctgtctgagggtcg---------------------------------
>Adelphocoris_suturalis_72_(KM981508)
------------------------------------------tcgatgaaagacgcagcaaactgcgcgtcgtcgtgtgaactgcaggacacatgaacatcgacattttgaacgcacattgcggccc--tgggattccat-ccaagggccacgcctgtctgagggtcg---------------------------------
>Adelphocoris_suturalis_73_(KM981609)
------------------------------------------tcgatgaaagacgcagcaaactgcgcgtcgtcgtgtgaactgcaggacacatgaacatcgacattttgaacgcacattgcggccc--tgggattccat-ccaagggccacgcctgtctgagggtcg---------------------------------
>Adelphocoris_suturalis_74_(KM981559)
------------------------------------------tcgatgaaagacgcagcaaactgcgcgtcgtcgtgtgaactgcaggacacatgaacatcgacattttgaacgcacattgcggccc--tgggattccat-ccaagggccacgcctgtctgagggtcg---------------------------------
>Adelphocoris_suturalis_75_(KM981612)
------------------------------------------tcgatgaaagacgcagcaaactgcgcgtcgtcgtgtgaactgcaggacacatgaacatcgacattttgaacgcacattgcggccc--tgggattccat-ccaagggccacgcctgtctgagggtcg---------------------------------
>Adelphocoris_suturalis_76_(KM981556)
------------------------------------------tcgatgaaagacgcagcaaactgcgcgtcgtcgtgtgaactgcaggacacatgaacatcgacattttgaacgcacattgcggccc--tgggattccat-ccaagggccacgcctgtctgagggtcg---------------------------------
>Adelphocoris_suturalis_77_(KM981532)
------------------------------------------tcgatgaaagacgcagcaaactgcgcgtcgtcgtgtgaactgcaggacacatgaacatcgacattttgaacgcacattgcggccc--tgggattccat-ccaagggccacgcctgtctgagggtcg---------------------------------
>Adelphocoris_suturalis_78_(KM981604)
------------------------------------------tcgatgaaagacgcagcaaactgcgcgtcgtcgtgtgaactgcaggacacatgaacatcgacattttgaacgcacattgcggccc--tgggattccat-ccaagggccacgcctgtctgagggtcg---------------------------------
>Adelphocoris_suturalis_79_(KM981548)
------------------------------------------tcgatgaaagacgcagcaaactgcgcgtcgtcgtgtgaactgcaggacacatgaacatcgacattttgaacgcacattgcggccc--tgggattccat-ccaagggccacgcctgtctgagggtcg---------------------------------
>Adelphocoris_suturalis_80_(KM981585)
------------------------------------------tcgatgaaagacgcagcaaactgcgcgtcgtcgtgtgaactgcaggacacatgaacatcgacattttgaacgcacattgcggccc--tgggattccat-ccaagggccacgcctgtctgagggtcg---------------------------------
>Adelphocoris_suturalis_81_(KM981607)
------------------------------------------tcgatgaaagacgcagcaaactgcgcgtcgtcgtgtgaactgcaggacacatgaacatcgacattttgaacgcacattgcggccc--tgggattccat-ccaagggccacgcctgtctgagggtcg---------------------------------
>Adelphocoris_suturalis_82_(KM981603)
------------------------------------------tcgatgaaagacgcagcaaactgcgcgtcgtcgtgtgaactgcaggacacatgaacatcgacattttgaacgcacattgcggccc--tgggattccat-ccaagggccacgcctgtctgagggtcg---------------------------------
>Adelphocoris_suturalis_83_(KM981545)
------------------------------------------tcgatgaaagacgcagcaaactgcgcgtcgtcgtgtgaactgcaggacacatgaacatcgacattttgaacgcacattgcggccc--tgggattccat-ccaagggccacgcctgtctgagggtcg---------------------------------
>Adelphocoris_suturalis_84_(KM981566)
------------------------------------------tcgatgaaagacgcagcaaactgcgcgtcgtcgtgtgaactgcaggacacatgaacatcgacattttgaacgcacattgcggccc--tgggattccat-ccaagggccacgcctgtctgagggtcg---------------------------------
>Adelphocoris_suturalis_85_(KM981597)
------------------------------------------tcgatgaaagacgcagcaaactgcgcgtcgtcgtgtgaactgcaggacacatgaacatcgacattttgaacgcacattgcggccc--tgggattccat-ccaagggccacgcctgtctgagggtcg---------------------------------
>Adelphocoris_suturalis_86_(KM981502)
------------------------------------------tcgatgaaagacgcagcaaactgcgcgtcgtcgtgtgaactgcaggacacatgaacatcgacattttgaacgcacattgcggccc--tgggattccat-ccaagggccacgcctgtctgagggtcg---------------------------------
>Adelphocoris_suturalis_87_(KM981615)
------------------------------------------tcgatgaaagacgcagcaaactgcgcgtcgtcgtgtgaactgcaggacacatgaacatcgacattttgaacgcacattgcggccc--tgggattccat-ccaagggccacgcctgtctgagggtcg---------------------------------
>Adelphocoris_suturalis_88_(KM981572)
------------------------------------------tcgatgaaagacgcagcaaactgcgcgtcgtcgtgtgaactgcaggacacatgaacatcgacattttgaacgcacattgcggccc--tgggattccat-ccaagggccacgcctgtctgagggtcg---------------------------------
>Adelphocoris_suturalis_89_(KM981540)
------------------------------------------tcgatgaaagacgcagcaaactgcgcgtcgtcgtgtgaactgcaggacacatgaacatcgacattttgaacgcacattgcggccc--tgggattccat-ccaagggccacgcctgtctgagggtcg---------------------------------
>Adelphocoris_suturalis_90_(KM981587)
------------------------------------------tcgatgaaagacgcagcaaactgcgcgtcgtcgtgtgaactgcaggacacatgaacatcgacattttgaacgcacattgcggccc--tgggattccat-ccaagggccacgcctgtctgagggtcg---------------------------------
>Adelphocoris_suturalis_91_(KM981533)
------------------------------------------tcgatgaaagacgcagcaaactgcgcgtcgtcgtgtgaactgcaggacacatgaacatcgacattttgaacgcacattgcggccc--tgggattccat-ccaagggccacgcctgtctgagggtcg---------------------------------
>Adelphocoris_suturalis_92_(KM981616)
------------------------------------------tcgatgaaagacgcagcaaactgcgcgtcgtcgtgtgaactgcaggacacatgaacatcgacattttgaacgcacattgcggccc--tgggattccat-ccaagggccacgcctgtctgagggtcg---------------------------------
>Adelphocoris_suturalis_93_(KM981582)
------------------------------------------tcgatgaaagacgcagcaaactgcgcgtcgtcgtgtgaactgcaggacacatgaacatcgacattttgaacgcacattgcggccc--tgggattccat-ccaagggccacgcctgtctgagggtcg---------------------------------
>Adelphocoris_suturalis_94_(KM981536)
------------------------------------------tcgatgaaagacgcagcaaactgcgcgtcgtcgtgtgaactgcaggacacatgaacatcgacattttgaacgcacattgcggccc--tgggattccat-ccaagggccacgcctgtctgagggtcg---------------------------------
>Adelphocoris_suturalis_95_(KM981570)
------------------------------------------tcgatgaaagacgcagcaaactgcgcgtcgtcgtgtgaactgcaggacacatgaacatcgacattttgaacgcacattgcggccc--tgggattccat-ccaagggccacgcctgtctgagggtcg---------------------------------
>Adelphocoris_suturalis_96_(KM981584)
------------------------------------------tcgatgaaagacgcagcaaactgcgcgtcgtcgtgtgaactgcaggacacatgaacatcgacattttgaacgcacattgcggccc--tgggattccat-ccaagggccacgcctgtctgagggtcg---------------------------------
>Adelphocoris_suturalis_97_(KM981578)
------------------------------------------tcgatgaaagacgcagcaaactgcgcgtcgtcgtgtgaactgcaggacacatgaacatcgacattttgaacgcacattgcggccc--tgggattccat-ccaagggccacgcctgtctgagggtcg---------------------------------
>Adelphocoris_suturalis_98_(KM981583)
------------------------------------------tcgatgaaagacgcagcaaactgcgcgtcgtcgtgtgaactgcaggacacatgaacatcgacattttgaacgcacattgcggccc--tgggattccat-ccaagggccacgcctgtctgagggtcg---------------------------------
>Adelphocoris_suturalis_99_(KM981543)
------------------------------------------tcgatgaaagacgcagcaaactgcgcgtcgtcgtgtgaactgcaggacacatgaacatcgacattttgaacgcacattgcggccc--tgggattccat-ccaagggccacgcctgtctgagggtcg---------------------------------
>Adelphocoris_suturalis_100_(KM981527)
------------------------------------------tcgatgaaagacgcagcaaactgcgcgtcgtcgtgtgaactgcaggacacatgaacatcgacattttgaacgcacattgcggccc--tgggattccat-ccaagggccacgcctgtctgagggtcg---------------------------------
>Adelphocoris_suturalis_101_(KM981577)
------------------------------------------tcgatgaaagacgcagcaaactgcgcgtcgtcgtgtgaactgcaggacacatgaacatcgacattttgaacgcacattgcggccc--tgggattccat-ccaagggccacgcctgtctgagggtcg---------------------------------
>Adelphocoris_suturalis_102_(KM981499)
------------------------------------------tcgatgaaagacgcagcaaactgcgcgtcgtcgtgtgaactgcaggacacatgaacatcgacattttgaacgcacattgcggccc--tgggattccat-ccaagggccacgcctgtctgagggtcg---------------------------------
>Adelphocoris_suturalis_103_(KM981571)
------------------------------------------tcgatgaaagacgcagcaaactgcgcgtcgtcgtgtgaactgcaggacacatgaacatcgacattttgaacgcacattgcggccc--tgggattccat-ccaagggccacgcctgtctgagggtcg---------------------------------
>Adelphocoris_suturalis_104_(KM981509)
------------------------------------------tcgatgaaagacgcagcaaactgcgcgtcgtcgtgtgaactgcaggacacatgaacatcgacattttgaacgcacattgcggccc--tgggattccat-ccaagggccacgcctgtctgagggtcg---------------------------------
>Adelphocoris_suturalis_105_(KM981539)
------------------------------------------tcgatgaaagacgcagcaaactgcgcgtcgtcgtgtgaactgcaggacacatgaacatcgacattttgaacgcacattgcggccc--tgggattccat-ccaagggccacgcctgtctgagggtcg---------------------------------
>Adelphocoris_suturalis_106_(KM981569)
------------------------------------------tcgatgaaagacgcagcaaactgcgcgtcgtcgtgtgaactgcaggacacatgaacatcgacattttgaacgcacattgcggccc--tgggattccat-ccaagggccacgcctgtctgagggtcg---------------------------------
>Adelphocoris_suturalis_107_(KM981595)
------------------------------------------tcgatgaaagacgcagcaaactgcgcgtcgtcgtgtgaactgcaggacacatgaacatcgacattttgaacgcacattgcggccc--tgggattccat-ccaagggccacgcctgtctgagggtcg---------------------------------
>Adelphocoris_suturalis_108_(KM981623)
------------------------------------------tcgatgaaagacgcagcaaactgcgcgtcgtcgtgtgaactgcaggacacatgaacatcgacattttgaacgcacattgcggccc--tgggattccat-ccaagggccacgcctgtctgagggtcg---------------------------------
>Adelphocoris_suturalis_109_(KM981501)
------------------------------------------tcgatgaaagacgcagcaaactgcgcgtcgtcgtgtgaactgcaggacacatgaacatcgacattttgaacgcacattgcggccc--tgggattccat-ccaagggccacgcctgtctgagggtcg---------------------------------
>Adelphocoris_suturalis_110_(KM981528)
------------------------------------------tcgatgaaagacgcagcaaactgcgcgtcgtcgtgtgaactgcaggacacatgaacatcgacattttgaacgcacattgcggccc--tgggattccat-ccaagggccacgcctgtctgagggtcg---------------------------------
>Adelphocoris_suturalis_111_(KM981568)
------------------------------------------tcgatgaaagacgcagcaaactgcgcgtcgtcgtgtgaactgcaggacacatgaacatcgacattttgaacgcacattgcggccc--tgggattccat-ccaagggccacgcctgtctgagggtcg---------------------------------
>Adelphocoris_suturalis_112_(KM981513)
------------------------------------------tcgatgaaagacgcagcaaactgcgcgtcgtcgtgtgaactgcaggacacatgaacatcgacattttgaacgcacattgcggccc--tgggattccat-ccaagggccacgcctgtctgagggtcg---------------------------------
>Adelphocoris_suturalis_113_(KM981618)
------------------------------------------tcgatgaaagacgcagcaaactgcgcgtcgtcgtgtgaactgcaggacacatgaacatcgacattttgaacgcacattgcggccc--tgggattccat-ccaagggccacgcctgtctgagggtcg---------------------------------
>Adelphocoris_suturalis_114_(KM981598)
------------------------------------------tcgatgaaagacgcagcaaactgcgcgtcgtcgtgtgaactgcaggacacatgaacatcgacattttgaacgcacattgcggccc--tgggattccat-ccaagggccacgcctgtctgagggtcg---------------------------------
>Adelphocoris_suturalis_115_(KM981542)
------------------------------------------tcgatgaaagacgcagcaaactgcgcgtcgtcgtgtgaactgcaggacacatgaacatcgacattttgaacgcacattgcggccc--tgggattccat-ccaagggccacgcctgtctgagggtcg---------------------------------
>Adelphocoris_suturalis_116_(KM981586)
------------------------------------------tcgatgaaagacgcagcaaactgcgcgtcgtcgtgtgaactgcaggacacatgaacatcgacattttgaacgcacattgcggccc--tgggattccat-ccaagggccacgcctgtctgagggtcg---------------------------------
>Adelphocoris_suturalis_117_(KM981579)
------------------------------------------tcgatgaaagacgcagcaaactgcgcgtcgtcgtgtgaactgcaggacacatgaacatcgacattttgaacgcacattgcggccc--tgggattccat-ccaagggccacgcctgtctgagggtcg---------------------------------
>Adelphocoris_suturalis_118_(KM981550)
------------------------------------------tcgatgaaagacgcagcaaactgcgcgtcgtcgtgtgaactgcaggacacatgaacatcgacattttgaacgcacattgcggccc--tgggattccat-ccaagggccacgcctgtctgagggtcg---------------------------------
>Adelphocoris_suturalis_119_(KM981517)
------------------------------------------tcgatgaaagacgcagcaaactgcgcgtcgtcgtgtgaactgcaggacacatgaacatcgacattttgaacgcacattgcggccc--tgggattccat-ccaagggccacgcctgtctgagggtcg---------------------------------
>Adelphocoris_suturalis_120_(KM981564)
------------------------------------------tcgatgaaagacgcagcaaactgcgcgtcgtcgtgtgaactgcaggacacatgaacatcgacattttgaacgcacattgcggccc--tgggattccat-ccaagggccacgcctgtctgagggtcg---------------------------------
>Adelphocoris_suturalis_121_(KM981546)
------------------------------------------tcgatgaaagacgcagcaaactgcgcgtcgtcgtgtgaactgcaggacacatgaacatcgacattttgaacgcacattgcggccc--tgggattccat-ccaagggccacgcctgtctgagggtcg---------------------------------
>Adelphocoris_suturalis_122_(KM981575)
------------------------------------------tcgatgaaagacgcagcaaactgcgcgtcgtcgtgtgaactgcaggacacatgaacatcgacattttgaacgcacattgcggccc--tgggattccat-ccaagggccacgcctgtctgagggtcg---------------------------------
>Adelphocoris_suturalis_123_(KM981505)
------------------------------------------tcgatgaaagacgcagcaaactgcgcgtcgtcgtgtgaactgcaggacacatgaacatcgacattttgaacgcacattgcggccc--tgggattccat-ccaagggccacgcctgtctgagggtcg---------------------------------
>Adelphocoris_suturalis_124_(KM981573)
------------------------------------------tcgatgaaagacgcagcaaactgcgcgtcgtcgtgtgaactgcaggacacatgaacatcgacattttgaacgcacattgcggccc--tgggattccat-ccaagggccacgcctgtctgagggtcg---------------------------------
>Adelphocoris_suturalis_125_(KM981521)
------------------------------------------tcgatgaaagacgcagcaaactgcgcgtcgtcgtgtgaactgcaggacacatgaacatcgacattttgaacgcacattgcggccc--tgggattccat-ccaagggccacgcctgtctgagggtcg---------------------------------
>Adelphocoris_suturalis_126_(KM981590)
------------------------------------------tcgatgaaagacgcagcaaactgcgcgtcgtcgtgtgaactgcaggacacatgaacatcgacattttgaacgcacattgcggccc--tgggattccat-ccaagggccacgcctgtctgagggtcg---------------------------------
>Adelphocoris_suturalis_127_(KM981610)
------------------------------------------tcgatgaaagacgcagcaaactgcgcgtcgtcgtgtgaactgcaggacacatgaacatcgacattttgaacgcacattgcggccc--tgggattccat-ccaagggccacgcctgtctgagggtcg---------------------------------
>Adelphocoris_suturalis_128_(KM981600)
------------------------------------------tcgatgaaagacgcagcaaactgcgcgtcgtcgtgtgaactgcaggacacatgaacatcgacattttgaacgcacattgcggccc--tgggattccat-ccaagggccacgcctgtctgagggtcg---------------------------------
>Adelphocoris_suturalis_129_(KM981620)
------------------------------------------tcgatgaaagacgcagcaaactgcgcgtcgtcgtgtgaactgcaggacacatgaacatcgacattttgaacgcacattgcggccc--tgggattccat-ccaagggccacgcctgtctgagggtcg---------------------------------
>Adelphocoris_suturalis_130_(KM981617)
------------------------------------------tcgatgaaagacgcagcaaactgcgcgtcgtcgtgtgaactgcaggacacatgaacatcgacattttgaacgcacattgcggccc--tgggattccat-ccaagggccacgcctgtctgagggtcg---------------------------------
>Brontostoma_colossus_(KM278219)
----------taccctgagcggcggatcactcggctcgtagatcgatgaaagacgcagcaaactgcgcgtcgtcgtgtgaactgcaggacacatgaacatcgacattttgaacgcacattgcggccc--tgggattctat-ccaagggccacgcctgtctgagggtcg---------------------------------
>Pseudacysta_perseae_(KM278220)
----------taccctgagcggcggatcactcggctcgtgggtcgatgaaagacgcagcaaactgcgcgtcgtcgtgtgaactgcaggacacatgaacatcgacaatttgaacgcacattgcggccc--tgggattatat-ccaagggctacgcctgtctgagggtcg---------------------------------
>Rhodnius_prolixus_(AY345868)
-----------accctgagcggcggatcactcggctcgtgggtcgatgaaagacgcagcaaactgcgcgtcgtcatgtgaactgcaggacacatgaacatcgacattttgaacgcacattgcggccc--tgggattctat-ccaagggccacgcctgtctgagggtcg---------------------------------
>Calacanthia_grandis_(JF719826)
----------taccctgagcgggggatcacttggctcgtgggtcgatgaaggacgcagcaaactgcgcgtctacatgtgaactgcaggacacatgaacatcgacgtttcgaacgcacattgcggccc--tgggattctat-ccaagggccacgcctgtctgagtgtcg---------------------------------
>Enithares_chinensis_(KJ461179)
----------taccctgaacggtggatcactcggctcgtgggtcgatgaaggacgcagcaaactgcgcgtcttcgtgtgaactgcaggacacatgaacatcgacgtttcgaacgcacgtcgcggccc--tgggattctat-ccaagggccacgcctgtctgagggtcgtt-------------------------------
>Riptortus_pedestris_(AB725684)
-------------------cggtggatcactcggctcgtgggtcgatgaaagacgcagcaaactgcgcgtcgtcgtgtgaactgcaggacacatgagcatcgacatttcgaacgcacattgcggccc--tggg-ctagaa-ccaagggccacccctgtctgagggtcg---------------------------------
>Eurostus_validus_(KJ461181)
----------taccctgagcggtggatcactcggctcgtgggtcgatgaaagacgcagcaaactgcgcgtcgtcgtgtgaactgcaggacacatgagcatcgacatttcgaacgcacattgcggccc--tggg-ctagaa-ccaagggccacccctgtctgagggtcgtc-------------------------------
>Acanthosoma_nigrodorsum_(KJ522637)
---------ctaccctgagcggtggatcactcggctcgtgggtcgatgaaagacgcagcaaactgcgcgtcgtcgtgtgaactgcaggacacatgagcatcgacattttgaacgcacattgcggccc--tggg-ctagaa-ccaagggccacccctgtctgagggtcgtc-------------------------------
>Dolycoris_penicillatus_(KJ535863)
---------ctaccctgagcggtggatcactcggctcgtgggtcgatgaaagacgcagcaaactgcgcgtcgtcgtgtgaactgcaggacacatgagcatcgacattttgaacgcacattgcggccc--tggg-ctagaa-ccaagggccacccctgtctgagggtcgtc-------------------------------
>Elasmucha_laeviventris_(KJ535865)
---------ctaccctgagcggtggatcactcggctcgtgggtcgatgaaagacgcagcaaactgcgcgtcgtcgtgtgaactgcaggacacatgagcatcgacattttgaacgcacattgcggccc--tggg-ctagaa-ccaagggccacccctgtctgagggtcgtc-------------------------------
>Lindbergicoris_hochii_(KJ535875)
---------ctaccctgagcggtggatcactcggctcgtgggtcgatgaaagacgcagcaaactgcgcgtcgtcgtgtgaactgcaggacacatgagcatcgacattttgaacgcacattgcggccc--tggg-ctagaa-ccaagggccacccctgtctgagggtcgtc-------------------------------
>Sastragala_sp._SY2015_(KJ535882)
---------ctaccctgagcggtggatcactcggctcgtgggtcgatgaaagacgcagcaaactgcgcgtcgtcgtgtgaactgcaggacacatgagcatcgacattttgaacgcacattgcggccc--tggg-ctagaa-ccaagggccacccctgtctgagggtcgtc-------------------------------
>Arma_koreana_(KJ522638)
---------ctaccctgagcggtggatcactcggctcgtgggtcgatgaaagacgcagcaaactgcgcgtcgtcgtgtgaactgcaggacacatgagcatcgacatttcgaacgcacattgcggccc--tggg-ctagaa-ccaagggccacccctgtctgagggtcgtc-------------------------------
>Eurydema_maracandica_(KJ535867)
---------ctaccctgagcggtggatcactcggctcgtgggtcgatgaaagacgcagcaaactgcgcgtcgtcgtgtgaactgcaggacacatgagcatcgacatttcgaacgcacattgcggccc--tggg-ctagaa-ccaagggccacccctgtctgagggtcgtc-------------------------------
>Gonopsis_sp._SY2015_(KJ535872)
---------ctaccctgagcggtggatcactcggctcgtgggtcgatgaaagacgcagcaaactgcgcgtcgtcgtgtgaactgcaggacacatgagcatcgacatttcgaacgcacattgcggccc--tggg-ctagaa-ccaagggccacccctgtctgagggtcgtc-------------------------------
>Homalogonia_obtusa_(KJ535873)
---------ctaccctgagcggtggatcactcggctcgtgggtcgatgaaagacgcagcaaactgcgcgtcgtcgtgtgaactgcaggacacatgagcatcgacatttcgaacgcacattgcggccc--tggg-ctagaa-ccaagggccacccctgtctgagggtcgtc-------------------------------
>Mattiphus_splendidus_(KJ535877)
---------ctaccctgagcggtggatcactcggctcgtgggtcgatgaaagacgcagcaaactgcgcgtcgtcgtgtgaactgcaggacacatgagcatcgacatttcgaacgcacattgcggccc--tggg-ctagaa-ccaagggccacccctgtctgagggtcgtc-------------------------------
>Megarrhamphus_sp._SY2015_(KJ535878)
---------ctaccctgagcggtggatcactcggctcgtgggtcgatgaaagacgcagcaaactgcgcgtcgtcgtgtgaactgcaggacacatgagcatcgacatttcgaacgcacattgcggccc--tggg-ctagaa-ccaagggccacccctgtctgagggtcgtc-------------------------------
>Megymenum_sp._SY2015_(KJ535879)
---------ctaccctgagcggtggatcactcggctcgtgggtcgatgaaagacgcagcaaactgcgcgtcgtcgtgtgaactgcaggacacatgagcatcgacatttcgaacgcacattgcggccc--tggg-ctagaa-ccaagggccacccctgtctgagggtcgtc-------------------------------
>Dunnius_sp._laticeps_(KJ535864)
---------ctaccctgagcggtggatcactcggctcgtgggtcgatgaaagacgcagcaaactgcgcgtcgtcgtgtgaactgcaggacacatgagcatcgacatttcgaacgcacattgcggccc--tggg-ctagaa-ccaagggccacccctgtctgagggtcgtt-------------------------------
>Eusthenes_cupreus_(KJ535869)
---------ctaccctgagcggtggatcactcggctcgtgggtcgatgaaagacgcagcaaactgcgcgtcgtcgtgtgaactgcaggacacatgagcatcgacatttcgagcgcacattgcggccc--tggg-ctagaa-ccaagggccacccctgtctgagggtcgtc-------------------------------
>Eysarcoris_ventralis_(KJ535870)
---------ctaccctgagcggtggatcactcggctcgtgggtcgatgaaagacgcagcaaactgcgcgtcgccgtgtgaactgcaggacacatgagcatcgacatttcgaacgcacattgcggccc--tggg-ctagaa-ccaagggccacccctgtctgagggtcgtc-------------------------------
>Hoplistodera_fergussoni_(KJ535874)
---------ctaccctgagcggtggatcactcggctcgtgggtcgatgaaagacgcagcaaactgcgcgtcgtcgtgtgaactgcaggacacatgagcatcgacatttcgaacgcacattgcggccc--tggg-ctagaa-ccaagggccacccctgtctgagggtcgcc-------------------------------
>Dalcantha_cf._alata_SY2015_(KJ535862)
---------ctaccctgagcggtggatcactcggctcgtgggtcgatgaaagacgcagcaaactgcgcgccgtcgtgtgaactgcaggacacatgagcatcgacatttcgaacgcacattgcggccc--tggg-ctagaa-ccaagggccacccctgtctgagggtcgta-------------------------------
>Erthesina_fullo_(KJ535866)
---------ctaccctgagcggtggatcactcggctcgtgggtcgatgaaagacgcagcaaactgcgcgtcgtcgtgtgaactgcaggacacatgagcatcgacatttcgaacgcacattgcggccc--tggg-ctagaa-ccaagggccacccctgtctgagggtcgta-------------------------------
>Odontoscelis_fuliginosas_(KJ535881)
---------ctaccctgagcggtggatcactcggctcgtgggtcgatgaaagacgcagcaaactgcgcgtcgtcgtgtgaactgcaggacacatgagcatcgacatttcgaacgcacattgcggccc--tggg-ctagaa-ccaagggccacccctgtctgagggtcgta-------------------------------
>Urolabida_menghaiensis_(KJ535885)
---------ctaccctgagcggtggatcactcggctcgtgggtcgatgaaagacgcagcaaactgcgcgtcgtcgtgtgaactgcaggacacatgagcatcgacatttcgaacgcacattgcggccc--tggg-ctagaa-ccaagggccacccctgtctgagggtcgta-------------------------------
>Urostylis_chinai_(KJ535886)
---------ctaccctgagcggtggatcactcggctcgtgggtcgatgaaagacgcagcaaactgcgcgtcgtcgtgtgaactgcaggacacatgagcatcgacatttcgaacgcacattgcggccc--tggg-ctagaa-ccaagggccacccctgtctgagggtcgta-------------------------------
>Tessaromerus_licenti_(KJ535883)
---------ctaccctgagcggtggatcactcggctcgtgggtcgatgaaagacgcagcaaactgcgcgtcgtcgtgtgaactgcaggacacatgagcatcgacatttcgaacgcatattgcggccc--tggg-ctagaa-ccaagggccacccctgtctgagggtcgta-------------------------------
>Eurygaster_sp._SY2015_(KJ535868)
---------ctaccctgagcggtggatcactcggctcgtgggtcgatgaaagacgcagcaaactgcgcgtcgtcgtgtgaactgcaggacacatgagcatcgacatttcgaacgcacattgcggccc--tggg-ctagaa-ccgagggccacccctgtctgagggtcgtg-------------------------------
>Fromundus_pygmaeus_(KJ535871)
---------ctaccctgagcggtggatcactcggctcgtgggtcgatgaaagacgcagcaaactgcgcgtcgtcgtgtgaactgcaggacacatgagcatcgacatttcgaacgcacattgcggccc--tggg-ctagaa-ccaagggccacccctgtctgagggtcgtg-------------------------------
>Macroscytus_fraterculus_(KJ535876)
---------ctaccctgagcggtggatcactcggctcgtgggtcgatgaaagacgcagcaaactgcgcgtcgtcgtgtgaactgcaggacacatgagcatcgacatttcgaacgcacattgcggccc--tggg-ctagaa-ccaagggccacccctgtctgagggtcgtg-------------------------------
>Microporus_nigrita_(KJ535880)
---------ctaccctgagcggtggatcactcggctcgtgggtcgatgaaagacgcagcaaactgcgcgtcgtcgtgtgaactgcaggacacatgagcatcgacatttcgaacgcacattgcggccc--tggg-ctagaa-ccaagggccacccctgtctgagggtcgtg-------------------------------
>Urochela_distincta_(KJ535884)
---------ctaccttgagcggtggatcactcggctcgtgggtcgatgaaggacgcagcaaactgcgcgtcgtcgtgtgaactgcaggacacatgagcatcgacatttcgaacgcacattgcggccc--tggg-ctagaa-ccaagggccacccctgtctgagggtcgta-------------------------------
>Stenopirates_sp._NK2805_(JF719821)
----------tatcctgaacggtggatcacttggctcgtaggtcgatgaagaacgcagcaaactgcgtgtaaacttgtgaactgcagaacacatgaacaacgacattttgaacgcaaattgcggctc--tggaactatgt-tcaagagccatgcctgtctgaggattgtt-------------------------------
>Laodelphax_striatella_(AB625609)
----------taccctgagtggtggatcacttggctcgtgggtcgatgaagaacgcagcaaaatgcgtgacaaactgtgaactgcaggacacatgaacattgacatttcgaacgcacattgcgcccctttgggattctatcccgagggccatgtctgtctgagggtcg---------------------------------
>Sogatella_furcifera_(AB625604)
----------taccctgagtggtggatcacttggctcgtgggtcgatgaagaacgcagcaaaatgcgtgacaaactgtgaactgcaggacacatgaacattgacatttcgaacgcacattgcgcccctttgggattctatcccgagggccatgtctgtctgagggtcg---------------------------------
>Sogatella_furcifera_2_(AB625605)
----------taccctgagtggtggatcacttggctcgtgggtcgatgaagaacgcagcaaaatgcgtgacaaactgtgaactgcaggacacatgaacattgacatttcgaacgcacattgcgcccctttgggattctatcccgagggccatgtctgtctgagggtcg---------------------------------
>Sogatella_furcifera_3_(AB625602)
----------taccctgagtggtggatcacttggctcgtgggtcgatgaagaacgcagcaaaatgcgtgacaaactgtgaactgcaggacacatgaacattgacatttcgaacgcacattgcgcccctttgggattctatcccgagggccatgtctgtctgagggtcg---------------------------------
>Sogatella_furcifera_4_(AB625601)
----------taccctgagtggtggatcacttggctcgtgggtcgatgaagaacgcagcaaaatgcgtgacaaactgtgaactgcaggacacatgaacattgacatttcgaacgcacattgcgcccctttgggattctatcccgagggccatgtctgtctgagggtcg---------------------------------
>Sogatella_furcifera_5_(AB625599)
----------taccctgagtggtggatcacttggctcgtgggtcgatgaagaacgcagcaaaatgcgtgacaaactgtgaactgcaggacacatgaacattgacatttcgaacgcacattgcgcccctttgggattctatcccgagggccatgtctgtctgagggtcg---------------------------------
>Sogatella_furcifera_6_(AB625603)
----------taccctgagtggtggatcacttggctcgtgggtcgatgaagaacgcagcaaaatgcgtgacaaactgtgaactgcaggacacatgaacattgacatttcgaacgcacattgcgcccctttgggattctatcccgagggccatgtctgtctgagggtcg---------------------------------
>Sogatella_furcifera_7_(AB625598)
----------taccctgagtggtggatcacttggctcgtgggtcgatgaagaacgcagcaaaatgcgtgacaaactgtgaactgcaggacacatgaacattgacatttcgaacgcacattgcgcccctttgggattctatcccgagggccatgtctgtctgagggtcg---------------------------------
>Sogatella_furcifera_8_(AB625596)
----------taccctgagtggtggatcacttggctcgtgggtcgatgaagaacgcagcaaaatgcgtgacaaactgtgaactgcaggacacatgaacattgacatttcgaacgcacattgcgcccctttgggattctatcccgagggccatgtctgtctgagggtcg---------------------------------
>Sogatella_furcifera_9_(AB625600)
----------taccctgagtggtggatcacttggctcgtgggtcgatgaagaacgcagcaaaatgcgtgacaaactgtgaactgcaggacacatgaacattgacatttcgaacgcacattgcgcccctttgggattctatcccgagggccatgtctgtctgagggtcg---------------------------------
>Sogatella_furcifera_10_(AB625606)
----------taccctgagtggtggatcacttggctcgtgggtcgatgaagaacgcagcaaaatgcgtgacaaactgtgaactgcaggacacatgaacattgacatttcgaacgcacattgcgcccctttgggattctatcccgagggccatgtctgtctgagggtcg---------------------------------
>Sogatella_furcifera_12_(AB625597)
----------taccctgagtggtggatcacttggctcgtgggtcgatgaagaacgcagcaaaatgcgtgacaaactgtgaactgcaggacacatgaacattgacatttcgaacgcacattgcgcccctttgggattctatcccgagggccatgtctgtctgagggtcg---------------------------------
>Nilaparvata_lugens_(AB625608)
----------taccctgagtggtggatcacttggctcgtgggtcgatgaagaacgcagcaaaatgcgcgacaaactgtgaactgcaggacacatgaacattgacatttcgaacgcacattgcgcccctttgggattctatcccgagggccatgtctgtctgagggtcg---------------------------------
>Sogatella_furcifera_11_(AB625607)
----------taccctgagtggtggatcacttggctcgtgggtcgatgaagaacgcagcaaaatgcgtgacaaactgtgaactgcaggacacatgaacattgacatttcgaacgcacgttgcgcccctttgggattctatcccgagggccatgtctgtctgagggtcg---------------------------------
>Lycorma_delicatula_(JF719822)
----------taccctgagcggtggatcacttggctcgtgggtcgatgaagaacgcagcaaaatgcgtgactatatgtgaactgcaggacacacgaacattgacgtttcgaacgcacattgcggtcctttgggattctatcccgagggctacgcctgtctgagggtcggtt------------------------------
>Ptilomera_tigrina_(JF719825)
----------taccctgaacggtggatcactcggctcgtgggtcgatgaaggacgcagcgaaatgcgcgtctacatgtgaactgcaggacacatgaacatcgactttcctaacgcccatggcggccc-ttggggtccatcctcgagggccacacctgtctgagagtcgta-------------------------------
>Mesoveliidae_sp._YW2014_(KJ461234)
----------taccctggacgggggatcactcggctcgtgggtcgatgaaggacgcagctaaatgcgcgtcgccatgtgaactgcaggacacatgaatattgactttcctaacgctcattgcggccctacgggttcatac-ccaagggtcacacctgtctgagggtagca-------------------------------


## Thysanoptera
>Frankliniella_intonsa_3_(JQ259051)
GAATCAGCTCAGTGGATCCCTCGGCTCGTGGGTCGATGAAAAACGCAGCAAAAATGCGCGTTGTCATGTGAACTGCAGGACACATGAACGTCGACACTTTGAACGCAAATGGCGGCCCTC-G------------------------------------------------------------------------
>Haplothrips_chinensis_(JQ259052)
TAACCTCTCCAGTGGATCCCTTGGCTCGTGGGTCGATGAAGAACGCAGCTA-ACTGCGTGTCGCAATGTGAACTGCAGGACACATGAACATCGACAATTCGAACGCACATTGCGGCCCTATGG----ACTCGTTCCTGGGCCACGTCTGACTGAGGGTCGGA--------------------------------
>Thrips_simplex_(KM877312)
-------TTCAGTGGATCCCTCGGCTCGTGGGTCGATGAAAAACGCAGCTA-AACGCGCGTTGTCATGTGAACTGCAGGACACATGAGCATCGACATTTTGAACGCAAATGGCGGCCCTC-GG-----TTTATCCTTGGGCCACTCCCGGATGAGGGTTGGATTTCAA-----------ACAACAAGACTGCT-
>Thrips_trehernei_(KM877313)
-------CTCAGTGGATCCCTCGGCTCGTGGGTCGATGAAAAACGCAGCAAGAATGCGCGTAGTCATGTGAACTGCAGGACACATGAACGTCGACACTTTGAACGCAAATGGCGGCCCCG-------GTTTCGGCTGGGGCCACACCTGGCAGAGGGTCGGATCAAAT------TCTATCTTACCAAACTGTG-
>Thrips_major_(KM877309)
-------CTCAGTGGATCCCTCGGCTCGTGGGTCGATGAAGAACGCAGCAA-AATGCGCGTCGTTATGTGAACTGCAGGACACATGAACATCGACAATTCGAACGCAAATGGCGGCCCTC-GG---TGTTTCACCTTGGGCTACACCCGTCTGAGGGTCGGTCAAAAA-------TTATATAACCAGACTGCT-
>Thrips_palmi_(KM877306)
-------CTCAGTGGATCCCTTGGCATGTGGGTCGATGAAAAACGCAGCAAGAATGCGCGTTGTCATGTGAACTGCAGGACACATGAATATCGACACTTTGAACACAAATGGCGGCCCTC-G-----TCTTGTACTTGGGCCACACCTGGCAGAGGGTCGGATCAAAT------ATTCAATAACCAGACTGTG-
>Thrips_palmi_2_(KM877305)
-------CTCAGTGGATCCCTTGGCATGTGGGTCGATGAAAAACGCAGCAAGAATGCGCGTTGTCATGTGAACTGCAGGACACATGAATATCGACACTTTGAACGCAAATGGCGGCCCTC-G-----TCTTGTACTTGGGCCACACCTGGCAGAGGGTCGGATCAAAT------ATATAATAACCAGACTGTG-
>Frankliniella_intonsa_(KM886243)
-------TTCAGTGGATCCCTTGGCTCGTGGGTCGATGAAGAACGCAGCTA-ATTGCGCGTTGCCATGTGAACTGCAGGACACATGAACATTGACAATTCGAACGCACATTGCGGCCCTA-GG----ACTTGTTCCTGGGCCACACCTGACTGAGGGTCGGTTGACCA-----AACTCAAAGACCAGACTGTT-
>Frankliniella_occidentalis_23_(KM886242)
-------TTCAGTGGATCCCTTGGCTCGTGGGTCGATGAAGAACGCAGCTA-ATTGCGCGTTGCCATGTGAACTGCAGGACACATGAACATTGACAATTCGAACGCACATTGCGGCCCTA-GG----ACTTGTTCCTGGGCCACACCTGACTGAGGGTCGGTTGACCA-----AACGCAAAGACCAGACTGTT-
>Frankliniella_pallida_(KM886244)
-------TTCAGTGGATCCCTTGGCTCGTGGGTCGATGAAGAACGCAGCTA-ATTGCGCGTTGCCATGTGAACTGCAGGACACATGAACATTGACAATTCGAACGCACATTGCGGCCCTA-GG----ACTTGTTCCTGGGCCACACCTGACTGAGGGTCGGTTGACCA-----AACTCAAAGACCAGACTGTT-
>Frankliniella_tenuicornis_(KM886245)
-------TTCAGTGGATCCCTTGGCTCGTGGGTCGATGAAGAACGCAGCTA-ATTGCGCGTTGCCATGTGAACTGCAGGACACATGAACATTGACAATTCGAACGCACATTGCGGCCCTA-GG----ACTTGTTCCTGGGCCACACCTGACTGAGGGTCGGTTGACCA-----AACTAAAAGACCAGACTGTT-
>Scirtothrips_dorsalis_5_(GQ343260)
------TCTCAGTGGATCCCTTGGCTCGTGGGTCGATGAAGAACGCAGCTA-ATTGCGCGTTGACATGTGAACTGCAGGACACATGAACATCGACATTTCGAACGCACATTGCGGCCCTA-GG----ACTTGTTCCTGGGCCACACCTGACTGAGGGTCGGTTGACCA-----AACTCAACGACCAGACTGTC-
>Thrips_tabaci_(KM877308)
-------CTCAGTGGATCCCTCGGCTCGTGGGTCGATGAAGAACGGAGCAA-GCTCCGTGTTGTCGTGTGAACTGCAGGACACATGAACATCGACACTTTGAACGCAAATGGCGGCCCTC-GG--TCTTTGCACCTTGGGCCACTCCCGGCTGAGGGTCGGTTTAAAG------AAACGATTACCAGACTGCC-
>Thrips_tabaci_2_(KM877307)
-------CTCAGTGGATCCCTCGGCTCGTGGGTCGATGAAGAACGGAGCAA-ACTCCGTGTTGTCGTGTGAACTGCAGGACACATGAACATCGACACTTTGAACGCAAATGGCGGCCCTC-GG--TCTTTGCACCTTGGGCCACTCCTGGCTGAGGGTCGGTTTAAAG------AAACGATTACCAGACTGCC-
>Frankliniella_intonsa_2_(GQ343258)
------TTTCAGTGGATCCCTTGGCTCGTGGGTCGATGAAGAACGCAGCTA-ATTGCGCGTTGCCATGTGAACTGCAGGACACATGAACATTGACAATTCGAACGCACATTGCGGCCCTA-GG----ACTTGTTCCTGGGCCACACCTGACTGAGGGTCGGTTGACCA-----AACTCAAAGACCAGACTGTTC
>Frankliniella_occidentalis_5_(GQ343256)
------TTTCAGTGGATCCCTTGGCTCGTGGGTCGATGAAGAACGCAGCTA-ATTGCGCGTTGCCATGTGAACTGCAGGACACATGAACATTGACAATTCGAACGCACATTGCGGCCCTA-GG----ACTTGTTCCTGGGCCACACCTGACTGAGGGTCGGTTGACCA-----AACTCAAAGACCAGACTGTTC
>Frankliniella_occidentalis_6_(GQ343255)
------TTTCAGTGGATCCCTTGGCTCGTGGGTCGATGAAGAACGCAGCTA-ATTGCGCGTTGCCATGTGAACTGCAGGACACATGAACATTGACAATTCGAACGCACATTGCGGCCCTA-GG----ACTTGTTCCTGGGCCACACCTGACTGAGGGTCGGTTGACCA-----AACTCAAAGACCAGACTGTTC
>Frankliniella_occidentalis_7_(GQ343257)
------TTTCAGTGGATCCCTTGGCTCGTGGGTCGATGAAGAACGCAGCTA-ATTGCGCGTTGCCATGTGAACTGCAGGACACATGAACATTGACAATTCGAACGCACATTGCGGCCCTA-GG----ACTTGTTCCTGGGCCACACCTGACTGAGGGTCGGTTGACCA-----AACTCAAAGACCAGACTGTTC
>Frankliniella_occidentalis_18_(GQ343254)
------TTTCAGTGGATCCCTTGGCTCGTGGGTCGATGAAGAACGCAGCTA-ATTGCGCGTTGCCATGTGAACTGCAGGACACATGAACATTGACAATTCGAACGCACATTGCGGCCCTA-GG----ACTTGTTCCTGGGCCACACCTGACTGAGGGTCGGTTGACCA-----AACTCAAAGACCAGACTGTTC
>Frankliniella_schultzei_(GQ343259)
------TTTCAGTGGATCCCTTGGCTCGTGGGTCGATGAAGAACGCAGCAA-ACTGCGCGTCATCATGTGAACTGCAGGACACATGAACATCGACATTTCGAACGCACATTGCGGCCCTG-GG----ACTTGTTCCCGGGCCACACCTGACTGAGGGTCGGTAGACCATATCTCACGATACGACCAGAC-----
>Thrips_roepkei_(KM877310)
-------CTCAGTGGATCCCTCGGCTCGTGGGTCGATGAAGAACGCAGCAT-AATGCGCGTCGTTATGTGAACTGCAGGACACATGAACATCGACAATTCGAACGCAAATGGCGGCCCTC-GGTGTCTTTTCACCTTGGGCTACACCCGTCTGAGGGTCGGTCAAAAA-------TTATATAACCAGACTGCT-
>Thrips_sambuci_(KM877311)
-------CTCAGTGGATCCCTCGGCTCGTGGGTCGATGAAGAACGCAGCAA-AATGCGCGTCGTTATGTGAACTGCAGGACACATGAACATCGACAATTCGAACGCAAATGGCGGCCCTC-GGTGTCTTTTCACCTTGGGCTACACCCGTCTGAGGGTCGGTCAAAAA-------TTATATAACCAGACTGCT-


## Phasmatodea
>Acanthoxyla_geisovii_(AY943645)
TACAACCCTGAACGGTGGATCACTTGGCTCGTGGGTCGATGAAGGGCGCTGCAAACTGCGCGTCGTCGTGTGAACTGCAGGACACATGAACATCGACACTTTGAACGCACATTGCGGTCCATGGGATTCCATTCCCGGACCACACCCGTCTGAGGGTCGG-
>Acanthoxyla_geisovii_2_(AY943646)
TACAACCCTGAACGGTGGATCACTTGGCTCGTGGGTCGATGAAGGGCGCTGCAAACTGCGCGTCGTCGTGTGAACTGCAGGACACATGAACATCGACACTTTGAACGCACATTGCGGTCCATGGGATTCCATTCCCGGACCACACCCGTCTGAGGGTCGG-
>Acanthoxyla_prasina_(AY943647)
-ACAACCCTGAACGGTGGATCACTTGGCTCGTGGGTCGATGAAGGGCGCTGCAAACTGCGCGTCGTCGTGTGAACTGCAGGACACATGAACATCGACACTTTGAACGCACATTGCGGTCGATGGGATTCCATTCCCGGACCACACCCGTCTGAGGGTCGGT
>Clitarchus_hookeri_(AY943648)
TACAACCCTGAACGGTGGATCACTTGGCTCGTGGGTCGATGAAGGGCGCTGCAAACTGCGCGTCGTCGTGTGAACTGCAGGACACATGAACATCGACACTTTGAACGCACATTGCGGTCCATGGGATTCCATTCCCGGACCACACCCGTCTGAGGGTCGG-


## Diptera
>Anopheles_barbirostris_subgroup_clade_I_2_(EU812763)
----------------------------------------------------------------------------------tgtgaactgcaggacacat-gaacattgataagttgaacgcatattacacgtcgtgcctca-------------------------cggcatgatgtacacatggttgagtgcttc-
>Anopheles_barbirostris_subgroup_clade_I_3_(EU812761)
----------------------------------------------------------------------------------tgtgaactgcaggacacat-gaacattgataagttgaacgcatattacacgtcgtgcctca-------------------------cggcatgatgtacacatggttgagtgcttc-
>Anopheles_barbirostris_subgroup_clade_I_4_(EU812760)
----------------------------------------------------------------------------------tgtgaactgcaggacacat-gaacattgataagttgaacgcatattacacgtcgtgcctca-------------------------cggcatgatgtacacatggttgagtgcttc-
>Anopheles_barbirostris_subgroup_clade_I_6_(EU812764)
----------------------------------------------------------------------------------tgtgaactgcaggacacat-gaacattgataagttgaacgcatattacacgtcgtgcctca-------------------------cggcatgatgtacacatggttgagtgcttc-
>Anopheles_barbirostris_subgroup_clade_I_5_(EU812762)
----------------------------------------------------------------------------------tgtgaactgcaggacacat-gaacattgataagttggacgcatattacacgtcgtgcctca-------------------------cggcatgatgtacacatggttgagtgcttc-
>Anopheles_barbirostris_subgroup_clade_II_(EU812765)
----------------------------------------------------------------------------------tgtgaactgcaggacacat-gaacatcgataagttgaacgcatattacacgtcgtgcccca-------------------------cggcatgatgtacacatggttgagtgcttc-
>Anopheles_barbirostris_subgroup_clade_II_2_(EU812767)
----------------------------------------------------------------------------------tgtgaactgcaggacacat-gaacatcgataagttgaacgcatattacacgtcgtgcccca-------------------------cggcatgatgtacacatggttgagtgcttc-
>Anopheles_barbirostris_subgroup_clade_II_3_(EU812766)
----------------------------------------------------------------------------------tgtgaactgcaggacacat-gaacatcgataagttgaacgcatattacacgtcgtgcccca-------------------------cggcatgatgtacacatggttgagtgcttc-
>Anopheles_barbirostris_subgroup_clade_II_4_(EU812768)
----------------------------------------------------------------------------------tgtgaactgcaggacacat-gaacatcgataagttgaacgcatattacacgtcgtgcccca-------------------------cggcatgatgtacacatggttgagtgcttc-
>Anopheles_barbirostris_subgroup_clade_III_2_(EU812780)
----------------------------------------------------------------------------------tgtgaactgcaggacacat-gaacatcgataagttgaacgcatattacacgtcgtgcctca-------------------------cggcatgatgtacacatggttgagtgcttc-
>Anopheles_barbirostris_subgroup_clade_III_12_(EU812779)
----------------------------------------------------------------------------------tgtgaactgcaggacacat-gaacatcgataagttgaacgcatattacacgtcgtgcctca-------------------------cggcatgatgtacacatggttgagtgcttc-
>Anopheles_barbirostris_subgroup_clade_III_16_(EU812781)
----------------------------------------------------------------------------------tgtgaactgcaggacacat-gaacatcgataagttgaacgcatattacacgtcgtgcctca-------------------------cggcatgatgtacacatggttgagtgcttc-
>Anopheles_barbirostris_subgroup_clade_IV_2_(EU812798)
----------------------------------------------------------------------------------tgtgaactgcaggacacat-gaacatcgataagttgaacgcatattacacgtcgtgcctca-------------------------cggcatgatgtacacatggctgagggctac-
>Anopheles_barbirostris_subgroup_clade_IV_3_(EU812795)
----------------------------------------------------------------------------------tgtgaactgcaggacacat-gaacatcgataagttgaacgcatattacacgtcgtgcctca-------------------------cggcatgatgtacacatggctgagggctac-
>Anopheles_barbirostris_subgroup_clade_IV_5_(EU812793)
----------------------------------------------------------------------------------tgtgaactgcaggacacat-gaacatcgataagttgaacgcatattacacgtcgtgcctca-------------------------cggcatgatgtacacatggctgagggctac-
>Anopheles_barbirostris_subgroup_clade_IV_6_(EU812796)
----------------------------------------------------------------------------------tgtgaactgcaggacacat-gaacatcgataagttgaacgcatattacacgtcgtgcctca-------------------------cggcatgatgtacacatggctgagggctac-
>Anopheles_barbirostris_subgroup_clade_IV_9_(EU812801)
----------------------------------------------------------------------------------tgtgaactgcaggacacat-gaacatcgataagttgaacgcatattacacgtcgtgcctca-------------------------cggcatgatgtacacatggctgagggctac-
>Anopheles_barbirostris_subgroup_clade_IV_11_(EU812792)
----------------------------------------------------------------------------------tgtgaactgcaggacacat-gaacatcgataagttgaacgcatattacacgtcgtgcctca-------------------------cggcatgatgtacacatggctgagggctac-
>Anopheles_barbirostris_subgroup_clade_IV_12_(EU812802)
----------------------------------------------------------------------------------tgtgaactgcaggacacat-gaacatcgataagttgaacgcatattacacgtcgtgcctca-------------------------cggcatgatgtacacatggctgagggctac-
>Anopheles_barbirostris_subgroup_clade_IV_14_(EU812794)
----------------------------------------------------------------------------------tgtgaactgcaggacacat-gaacatcgataagttgaacgcatattacacgtcgtgcctca-------------------------cggcatgatgtacacatggctgagggctac-
>Anopheles_barbirostris_subgroup_clade_IV_15_(EU812799)
----------------------------------------------------------------------------------tgtgaactgcaggacacat-gaacatcgataagttgaacgcatattacacgtcgtgcctca-------------------------cggcatgatgtacacatggctgagggctac-
>Anopheles_barbirostris_subgroup_clade_IV_16_(EU812800)
----------------------------------------------------------------------------------tgtgaactgcaggacacat-gaacatcgataagttgaacgcatattacacgtcgtgcctca-------------------------cggcatgatgtacacatggctgagggctac-
>Anopheles_barbirostris_subgroup_clade_IV_17_(EU812797)
----------------------------------------------------------------------------------tgtgaactgcaggacacat-gaacatcgataagttgaacgcatattacacgtcgtgcctca-------------------------cggcatgatgtacacatggctgagggctac-
>Anopheles_barbirostris_subgroup_clade_I_(EU812759)
----------------------------------------------------------------------------------tgtgaactgcaggacacatggaacattgataagttgaacgcatattacacgtcgtgcctca-------------------------cggcatgatgtacacatggttgagtgcttc-
>Anopheles_barbirostris_subgroup_clade_III_(EU812777)
----------------------------------------------------------------------------------tgtgaactgcaggacacatggaacatcgataagttgaacgcatattacacgtcgtgcctca-------------------------cggcatgatgtacacatggttgagtgcttc-
>Anopheles_barbirostris_subgroup_clade_III_4_(EU812782)
----------------------------------------------------------------------------------tgtgaactgcaggacacatggaacatcgataagttgaacgcatattacacgtcgtgcctca-------------------------cggcatgatgtacacatggttgagtgcttc-
>Anopheles_barbirostris_subgroup_clade_III_5_(EU812771)
----------------------------------------------------------------------------------tgtgaactgcaggacacatggaacatcgataagttgaacgcatattacacgtcgtgcctca-------------------------cggcatgatgtacacatggttgagtgcttc-
>Anopheles_barbirostris_subgroup_clade_III_6_(EU812774)
----------------------------------------------------------------------------------tgtgaactgcaggacacatggaacatcgataagttgaacgcatattacacgtcgtgcctca-------------------------cggcatgatgtacacatggttgagtgcttc-
>Anopheles_barbirostris_subgroup_clade_III_7_(EU812773)
----------------------------------------------------------------------------------tgtgaactgcaggacacatggaacatcgataagttgaacgcatattacacgtcgtgcctca-------------------------cggcatgatgtacacatggttgagtgcttc-
>Anopheles_barbirostris_subgroup_clade_III_8_(EU812778)
----------------------------------------------------------------------------------tgtgaactgcaggacacatggaacatcgataagttgaacgcatattacacgtcgtgcctca-------------------------cggcatgatgtacacatggttgagtgcttc-
>Anopheles_barbirostris_subgroup_clade_III_11_(EU812775)
----------------------------------------------------------------------------------tgtgaactgcaggacacatggaacatcgataagttgaacgcatattacacgtcgtgcctca-------------------------cggcatgatgtacacatggttgagtgcttc-
>Anopheles_barbirostris_subgroup_clade_III_15_(EU812776)
----------------------------------------------------------------------------------tgtgaactgcaggacacatggaacatcgataagttgaacgcatattacacgtcgtgcctca-------------------------cggcatgatgtacacatggttgagtgcttc-
>Anopheles_barbirostris_subgroup_clade_III_18_(EU812770)
----------------------------------------------------------------------------------tgtgaactgcaggacacatggaacatcgataagttgaacgcatattacacgtcgtgcctca-------------------------cggcatgatgtacacatggttgagtgcttc-
>Anopheles_barbirostris_subgroup_clade_III_20_(EU812769)
----------------------------------------------------------------------------------tgtgaactgcaggacacatggaacatcgataagttgaacgcatattacacgtcgtgcctca-------------------------cggcatgatgtacacatggttgagtgcttc-
>Anopheles_barbirostris_subgroup_clade_III_22_(EU812772)
----------------------------------------------------------------------------------tgtgaactgcaggacacatggaacatcgataagttgaacgcatattacacgtcgtgcctca-------------------------cggcatgatgtacacatggttgagtgcttc-
>Anopheles_barbirostris_subgroup_clade_III_3_(EU812785)
----------------------------------------------------------------------------------tgtgaactgcaggacacatggaacatcgataagttgaacgcatattacacgtcgtgcctca-------------------------cggcatgatgtacacatggttgagtgctcc-
>Anopheles_barbirostris_subgroup_clade_III_10_(EU812789)
----------------------------------------------------------------------------------tgtgaactgcaggacacatggaacatcgataagttgaacgcatattacacgccgtgcctca-------------------------cggcatgatgtacacatggttgagtgcttc-
>Anopheles_barbirostris_subgroup_clade_III_17_(EU812790)
----------------------------------------------------------------------------------tgtgaactgcaggacacatggaacatcgataagttgaacgcatattacacgttgtgcctca-------------------------cggcatgatgtacacatggttgagtgcttc-
>Anopheles_barbirostris_subgroup_clade_III_9_(EU812788)
----------------------------------------------------------------------------------tttgaactgcaggacacatggaacatcgataagttgaacgcatattacacgtcgtgcctca-------------------------cggcatgatgtacacatggttgagtgcttc-
>Anopheles_barbirostris_subgroup_clade_III_14_(EU812783)
----------------------------------------------------------------------------------tgtgaactgcaggacacatggaacatcgataagttgaacgcatattacacgtcgtgcctca-------------------------cggcctgatgtacacatggttgagtgcttc-
>Anopheles_barbirostris_subgroup_clade_III_19_(EU812786)
----------------------------------------------------------------------------------tgtgaactgctggacacatggaacatcgataagttgaacgcatattacacgtcgtgcctca-------------------------cggcatgatgtacacatggttgagtgcttc-
>Anopheles_barbirostris_subgroup_clade_III_21_(EU812787)
----------------------------------------------------------------------------------tgtgatctgcaggacacatggaacatcgataagttgaacgcatattacacgtcgtgcctca-------------------------cggcatgatgtacacatggttgagtgcttc-
>Anopheles_campestris_(EU812809)
----------------------------------------------------------------------------------tgtgaactgcaggacacatggaacatcgataggttgaacgcatattacacgtcgtgcctca-------------------------cggtatgatgtacacatggttgagtgcatc-
>Anopheles_campestris_2_(EU812808)
----------------------------------------------------------------------------------tgtgaactgcaggacacatggaacatcgataggttgaacgcatactacacgtcgtgcctca-------------------------cggcatgatgtacacatggttgagtgcatc-
>Anopheles_barbirostris_subgroup_clade_III_13_(EU812784)
----------------------------------------------------------------------------------tgtgaacttcaggacacatggaacatcgataagttgaacgcatattacacgtcgtgcctca-------------------------cggcatgatgtactcatggttgagtgcttc-
>Anopheles_barbirostris_subgroup_clade_IV_(EU812791)
----------------------------------------------------------------------------------tgtgaactgcaggacacatggaacatcgataagttgaacgcatattacacgtcgtgcctca-------------------------cggcatgatgtacacatggctgagggctac-
>Anopheles_barbirostris_subgroup_clade_IV_7_(EU812804)
----------------------------------------------------------------------------------tgtgaactgcaggacacatggaacatcgataagttgaacgcatattacacgtcgtgcctca-------------------------cggcatgatgtacacatggctgagggctac-
>Anopheles_barbirostris_subgroup_clade_IV_8_(EU812803)
----------------------------------------------------------------------------------tgtgaactgcaggacacatggaacatcgataagttgaacgcatattacacgtcgtgcctca-------------------------cggcatgatgtacacatggctgagggctac-
>Anopheles_barbirostris_subgroup_clade_IV_13_(EU812806)
----------------------------------------------------------------------------------tgtgaactgcaggacacatggaacatcgataagttgaacgcatattacacgtcgtgcctca-------------------------cggcatgatgtacacatggctgagggctac-
>Anopheles_barbirostris_subgroup_clade_IV_4_(EU812805)
----------------------------------------------------------------------------------tgtgaactgcaggacacatggaacatcgataagttgaacgcatattacacgtcgtgcctca-------------------------cggcacgatgtacacatggctgagggctac-
>Anopheles_barbirostris_subgroup_clade_IV_10_(EU812807)
----------------------------------------------------------------------------------tttgaactgcaggacacatggaacatcgataagttgaacgcatattacacgtcgtgcctca-------------------------cggcatgatgtacacatggctgagggctac-
>Anopheles_crucians_B_(AY386963)
----------------------------------------------------------------------------------tgtgaactgcaggacacat-gaacaccgataagttgaacgcatattgcacatcgtgcgaca-------------------------cagctcgatgtacacattgttgagtgcccat
>Aedes_albopictus_2_(L22060)
------------------accctaggcaggggatcactcggctcgtggatcgatgaagaccgcagctaaatgcgcgtcagaatgtgaactgcaggacacat-gaacaccgacacgttgaacgcatatt-----------------------------------------------------------------------
>Culex_nigripalpus_5_(AF521662)
-----------------aaccctaggcaggggatcactcggctcgtggatcgatgaagaccgcagctaaatgcgcgtcagaatgtgaactgcaggacacat-gaacaccgacaagttgaacgcatattgcacatcgtacaac---------------------------agtacgatgtacacattttt----------
>Culex_abominator_(HQ317348)
-----------------aaccctaggcaggggatcactcggctcgtggatcgatgaagaccgcagctaaatgcgcgtcagaatgtgaactgcaggacacat-gaacaccgacaagttgaacgcatattgcacatcgtacaac---------------------------agtacgatgtacacatttttgagtgcctat
>Culex_abominator_2_(HQ317349)
-----------------aaccctaggcaggggatcactcggctcgtggatcgatgaagaccgcagctaaatgcgcgtcagaatgtgaactgcaggacacat-gaacaccgacaagttgaacgcatattgcacatcgtacaac---------------------------agtacgatgtacacatttttgagtgcctat
>Culex_abominator_4_(HQ317350)
-----------------aaccctaggcaggggatcactcggctcgtggatcgatgaagaccgcagctaaatgcgcgtcagaatgtgaactgcaggacacat-gaacaccgacaagttgaacgcatattgcacatcgtacaac---------------------------agtacgatgtacacatttttgagtgcctat
>Culex_annulus_(AF453488)
-----------------aaccctaggcaggggatcactcggctcgtggatcgatgaagaccgcagctaaatgcgcgtcagaatgtgaactgcaggacacat-gaacaccgacaagttgaacgcatattgcacatcgtacaac---------------------------agtacgatgtacacatttttgagtgcctat
>Culex_chidesteri_(GU562344)
-----------------aaccctaggcaggggatcactcggctcgtggatcgatgaagaccgcagctaaatgcgcgtcagaatgtgaactgcaggacacat-gaacaccgacaagttgaacgcatattgcacatcgtacaac---------------------------agtacgatgtacacatttttgagtgcctat
>Culex_coronator_2_(GU562347)
-----------------aaccctaggcaggggatcactcggctcgtggatcgatgaagaccgcagctaaatgcgcgtcagaatgtgaactgcaggacacat-gaacaccgacaagttgaacgcatattgcacatcgtacaac---------------------------agtacgatgtacacatttttgagtgcctat
>Culex_erraticus_(HQ317366)
-----------------aaccctaggcaggggatcactcggctcgtggatcgatgaagaccgcagctaaatgcgcgtcagaatgtgaactgcaggacacat-gaacaccgacaagttgaacgcatattgcacatcgtacaac---------------------------agtacgatgtacacatttttgagtgcctat
>Culex_erraticus_2_(HQ317363)
-----------------aaccctaggcaggggatcactcggctcgtggatcgatgaagaccgcagctaaatgcgcgtcagaatgtgaactgcaggacacat-gaacaccgacaagttgaacgcatattgcacatcgtacaac---------------------------agtacgatgtacacatttttgagtgcctat
>Culex_erraticus_3_(HQ317364)
-----------------aaccctaggcaggggatcactcggctcgtggatcgatgaagaccgcagctaaatgcgcgtcagaatgtgaactgcaggacacat-gaacaccgacaagttgaacgcatattgcacatcgtacaac---------------------------agtacgatgtacacatttttgagtgcctat
>Culex_erraticus_4_(HQ317365)
-----------------aaccctaggcaggggatcactcggctcgtggatcgatgaagaccgcagctaaatgcgcgtcagaatgtgaactgcaggacacat-gaacaccgacaagttgaacgcatattgcacatcgtacaac---------------------------agtacgatgtacacatttttgagtgcctat
>Culex_interrogator_(GU562345)
-----------------aaccctaggcaggggatcactcggctcgtggatcgatgaagaccgcagctaaatgcgcgtcagaatgtgaactgcaggacacat-gaacaccgacaagttgaacgcatattgcacatcgtacaac---------------------------agtacgatgtacacatttttgagtgcctat
>Culex_lactator_(GU562875)
-----------------aaccctaggcaggggatcactcggctcgtggatcgatgaagaccgcagctaaatgcgcgtcagaatgtgaactgcaggacacat-gaacaccgacaagttgaacgcatattgcacatcgtacaac---------------------------agtacgatgtacacatttttgagtgcctat
>Culex_mulrennani_(HQ317373)
-----------------aaccctaggcaggggatcactcggctcgtggatcgatgaagaccgcagctaaatgcgcgtcagaatgtgaactgcaggacacat-gaacaccgacaagttgaacgcatattgcacatcgtacaac---------------------------agtacgatgtacacatttttgagtgcctat
>Culex_mulrennani_2_(HQ317374)
-----------------aaccctaggcaggggatcactcggctcgtggatcgatgaagaccgcagctaaatgcgcgtcagaatgtgaactgcaggacacat-gaacaccgacaagttgaacgcatattgcacatcgtacaac---------------------------agtacgatgtacacatttttgagtgcctat
>Culex_mulrennani_3_(HQ317371)
-----------------aaccctaggcaggggatcactcggctcgtggatcgatgaagaccgcagctaaatgcgcgtcagaatgtgaactgcaggacacat-gaacaccgacaagttgaacgcatattgcacatcgtacaac---------------------------agtacgatgtacacatttttgagtgcctat
>Culex_mulrennani_4_(HQ317372)
-----------------aaccctaggcaggggatcactcggctcgtggatcgatgaagaccgcagctaaatgcgcgtcagaatgtgaactgcaggacacat-gaacaccgacaagttgaacgcatattgcacatcgtacaac---------------------------agtacgatgtacacatttttgagtgcctat
>Culex_nigripalpus_(AF520974)
-----------------aaccctaggcaggggatcactcggctcgtggatcgatgaagaccgcagctaaatgcgcgtcagaatgtgaactgcaggacacat-gaacaccgacaagttgaacgcatattgcacatcgtacaac---------------------------agtacgatgtacacatttttgagtgcctat
>Culex_nigripalpus_2_(GU562871)
-----------------aaccctaggcaggggatcactcggctcgtggatcgatgaagaccgcagctaaatgcgcgtcagaatgtgaactgcaggacacat-gaacaccgacaagttgaacgcatattgcacatcgtacaac---------------------------agtacgatgtacacatttttgagtgcctat
>Culex_nigripalpus_3_(AF521663)
-----------------aaccctaggcaggggatcactcggctcgtggatcgatgaagaccgcagctaaatgcgcgtcagaatgtgaactgcaggacacat-gaacaccgacaagttgaacgcatattgcacatcgtacaac---------------------------agtacgatgtacacatttttgagtgcctat
>Culex_nigripalpus_4_(AF521664)
-----------------aaccctaggcaggggatcactcggctcgtggatcgatgaagaccgcagctaaatgcgcgtcagaatgtgaactgcaggacacat-gaacaccgacaagttgaacgcatattgcacatcgtacaac---------------------------agtacgatgtacacatttttgagtgcctat
>Culex_peccator_4_(HQ317378)
-----------------aaccctaggcaggggatcactcggctcgtggatcgatgaagaccgcagctaaatgcgcgtcagaatgtgaactgcaggacacat-gaacaccgacaagttgaacgcatattgcacatcgtacaac---------------------------agtacgatgtacacatttttgagtgcctat
>Culex_quinquefasciatus_(GU562872)
-----------------aaccctaggcaggggatcactcggctcgtggatcgatgaagaccgcagctaaatgcgcgtcagaatgtgaactgcaggacacat-gaacaccgacaagttgaacgcatattgcacatcgtacaac---------------------------agtacgatgtacacatttttgagtgcctat
>Culex_abominator_3_(HQ317347)
-----------------aaccctaggcaggggatcactcggctcgtggattgatgaagaccgcagctaaatgcgcgtcagaatgtgaactgcaggacacat-gaacaccgacaagttgaacgcatattgcacatcgtacaac---------------------------agtacgatgtacacatttttgagtgcctat
>Culex_interrogator_2_(GU562870)
-----------------aaccctaggcaggggatcactcggctcgtggatcgatgaagaccgcagctaaatgcgcgtcagaatgtgaactgcaggacacat-gaacaccgacaagttgaacacatattgcacatcgtacaac---------------------------agtacgatgtacacatttttgagtgcctat
>Culex_peccator_(HQ317376)
-----------------aaccctaggcaggggatcactcggctcgtggatcgatgaagaccgcagctaaatgcgcgtcagaatgtgaactgcaggacacat-gaacaccgacaagttgaacgcatattgcacatcgtacaac---------------------------agtacgatatacacatttttgagtgcctat
>Culex_peccator_2_(HQ317375)
-----------------aaccctaggcaggggatcactcggctcgtggatcgatgaagaccgcagctaaatgcgcgtcagaatgtgaactgcaggacacat-gaacaccgacaagttgaacgcatattgcacatcgtacaac---------------------------agtacgatatacacatttttgagtgcctat
>Culex_peccator_3_(HQ317377)
-----------------aaccctaggcaggggatcactcggctcgtggatcgatgaagaccgcagctaaatgcgcgtcagaatgtgaactgcaggacacat-gaacaccgacaagttgaacgcatattgcacatcgtacaac---------------------------agtacgatatacacatttttgagtgcctat
>Culex_coronator_(GU562346)
-----------------aaccctaggcaggggatcactcggctcgtggatcgatgaagaccgcagctaaatgcgcgtcagaatgtgaactgcagggcacat-gaacaccgacaagttgaacgcatattgcacatcgtacaac---------------------------agtgcgatgtacacatttttgagtgcctat
>Culex_chidesteri_2_(GU477612)
-----------------aaccctaggcaggggataactcggctcgtggatcgatgaagaccgcagctaaatgcgcgtcagaatgtgaactgcaggacacat-gaacaccgacaagttgaacgcatattgcacatcgtacaac---------------------------agtacgatgtacacatttttgagtgcctat
>Ochlerotatus_punctor_(U48378)
-----------------aaccctaggcaggggatcactcggctcgtggatcgatgaagaccgcagctaaatgcgcgtcagaatgtgaactgcaggacacat-gaacaccgacaagttgaacgcatattgcacctcgtacaac---------------------------agtacgaggtacacatttttgagtgcctat
>Culex_cedecei_(HQ317362)
-----------------aaccctaggcaggggatcactcggctcgtggatcgatgaagaccgcagctaaatgcgcgtcagaatgtgaactgcaggacacat-gaacaccgacaagttgaacgcatattgcacatcgtacttc---------------------------agtacgatgtacacatttttgagtgcctat
>Culex_cedecei_2_(HQ317360)
-----------------aaccctaggcaggggatcactcggctcgtggatcgatgaagaccgcagctaaatgcgcgtcagaatgtgaactgcaggacacat-gaacaccgacaagttgaacgcatattgcacatcgtacttc---------------------------agtacgatgtacacatttttgagtgcctat
>Culex_cedecei_4_(HQ317359)
-----------------aaccctaggcaggggatcactcggctcgtggatcgatgaagaccgcagctaaatgcgcgtcagaatgtgaactgcaggacacat-gaacaccgacaagttgaacgcatattgcacatcgtacttc---------------------------agtacgatgtacacatttttgagtgcctat
>Culex_cedecei_3_(HQ317361)
-----------------aaccctaggcaggggatcactcggctcgtggatcgatgaagaccgcagctaaatgcgcgtcagaatgtgaactgcaggacatat-gaacaccgacaagttgaacgcatattgcacatcgtacttc---------------------------agtacgatgtacacatttttgagtgcctat
>Aedes_flavopictus_(AF353536)
-----------------aaccctaggtaggggatcactcggctcgtggatcgatgaagaccgcagctaaatgcgcgtcagaatgtgaactgcaggacacat-gaacaccgacacgttgaacgcatattgcacatcgtactacc--------------------------agtacgatgtacacatttttgagtgcctat
>Aedes_flavopictus_2_(AF353539)
-----------------aaccctaggcaggggatcactcggctcgtggatcgatgaagaccgcagctaaatgcgcgtcagaatgtgaactgcaggacacat-gaacaccgacacgttgaacgcatattgcacatcgtactacc--------------------------agtacgatgtacacatttttgagtgcctat
>Aedes_flavopictus_3_(AF353537)
-----------------aaccctaggcaggggatcactcggctcgtggatcgatgaagaccgcagctaaatgcgcgtcagaatgtgaactgcaggacacat-gaacaccgacacgttgaacgcatattgcacatcgtactacc--------------------------agtacgatgtacacatttttgagtgcctat
>Aedes_flavopictus_4_(AF353530)
-----------------aaccctaggcaggggatcactcggctcgtggatcgatgaagaccgcagctaaatgcgcgtcagaatgtgaactgcaggacacat-gaacaccgacacgttgaacgcatattgcacatcgtactacc--------------------------agtacgatgtacacatttttgagtgcctat
>Aedes_flavopictus_8_(AF353549)
-----------------aaccctaggcaggggatcactcggctcgtggatcgatgaagaccgcagctaaatgcgcgtcagaatgtgaactgcaggacacat-gaacaccgacacgttgaacgcatattgcacatcgtactacc--------------------------agtacgatgtacacatttttgagtgcctat
>Aedes_flavopictus_9_(AF353559)
-----------------aaccctaggcaggggatcactcggctcgtggatcgatgaagaccgcagctaaatgcgcgtcagaatgtgaactgcaggacacat-gaacaccgacacgttgaacgcatattgcacatcgtactacc--------------------------agtacgatgtacacatttttgagtgcctat
>Aedes_flavopictus_10_(AF353556)
-----------------aaccctaggcaggggatcactcggctcgtggatcgatgaagaccgcagctaaatgcgcgtcagaatgtgaactgcaggacacat-gaacaccgacacgttgaacgcatattgcacatcgtactacc--------------------------agtacgatgtacacatttttgagtgcctat
>Aedes_flavopictus_11_(AF353531)
-----------------aaccctaggcaggggatcactcggctcgtggatcgatgaagaccgcagctaaatgcgcgtcagaatgtgaactgcaggacacat-gaacaccgacacgttgaacgcatattgcacatcgtactacc--------------------------agtacgatgtacacatttttgagtgcctat
>Aedes_flavopictus_12_(AF353553)
-----------------aaccctaggcaggggatcactcggctcgtggatcgatgaagaccgcagctaaatgcgcgtcagaatgtgaactgcaggacacat-gaacaccgacacgttgaacgcatattgcacatcgtactacc--------------------------agtacgatgtacacatttttgagtgcctat
>Aedes_flavopictus_13_(AF353542)
-----------------aaccctaggcaggggatcactcggctcgtggatcgatgaagaccgcagctaaatgcgcgtcagaatgtgaactgcaggacacat-gaacaccgacacgttgaacgcatattgcacatcgtactacc--------------------------agtacgatgtacacatttttgagtgcctat
>Aedes_flavopictus_14_(AF353544)
-----------------aaccctaggcaggggatcactcggctcgtggatcgatgaagaccgcagctaaatgcgcgtcagaatgtgaactgcaggacacat-gaacaccgacacgttgaacgcatattgcacatcgtactacc--------------------------agtacgatgtacacatttttgagtgcctat
>Aedes_flavopictus_15_(AF353532)
-----------------aaccctaggcaggggatcactcggctcgtggatcgatgaagaccgcagctaaatgcgcgtcagaatgtgaactgcaggacacat-gaacaccgacacgttgaacgcatattgcacatcgtactacc--------------------------agtacgatgtacacatttttgagtgcctat
>Aedes_flavopictus_16_(AF353540)
-----------------aaccctaggcaggggatcactcggctcgtggatcgatgaagaccgcagctaaatgcgcgtcagaatgtgaactgcaggacacat-gaacaccgacacgttgaacgcatattgcacatcgtactacc--------------------------agtacgatgtacacatttttgagtgcctat
>Aedes_flavopictus_17_(AF353555)
-----------------aaccctaggcaggggatcactcggctcgtggatcgatgaagaccgcagctaaatgcgcgtcagaatgtgaactgcaggacacat-gaacaccgacacgttgaacgcatattgcacatcgtactacc--------------------------agtacgatgtacacatttttgagtgcctat
>Aedes_flavopictus_18_(AF353527)
-----------------aaccctaggcaggggatcactcggctcgtggatcgatgaagaccgcagctaaatgcgcgtcagaatgtgaactgcaggacacat-gaacaccgacacgttgaacgcatattgcacatcgtactacc--------------------------agtacgatgtacacatttttgagtgcctat
>Aedes_flavopictus_19_(AF353545)
-----------------aaccctaggcaggggatcactcggctcgtggatcgatgaagaccgcagctaaatgcgcgtcagaatgtgaactgcaggacacat-gaacaccgacacgttgaacgcatattgcacatcgtactacc--------------------------agtacgatgtacacatttttgagtgcctat
>Aedes_flavopictus_20_(AF353548)
-----------------aaccctaggcaggggatcactcggctcgtggatcgatgaagaccgcagctaaatgcgcgtcagaatgtgaactgcaggacacat-gaacaccgacacgttgaacgcatattgcacatcgtactacc--------------------------agtacgatgtacacatttttgagtgcctat
>Aedes_flavopictus_21_(AF353525)
-----------------aaccctaggcaggggatcactcggctcgtggatcgatgaagaccgcagctaaatgcgcgtcagaatgtgaactgcaggacacat-gaacaccgacacgttgaacgcatattgcacatcgtactacc--------------------------agtacgatgtacacatttttgagtgcctat
>Aedes_flavopictus_22_(AF353534)
-----------------aaccctaggcaggggatcactcggctcgtggatcgatgaagaccgcagctaaatgcgcgtcagaatgtgaactgcaggacacat-gaacaccgacacgttgaacgcatattgcacatcgtactacc--------------------------agtacgatgtacacatttttgagtgcctat
>Aedes_flavopictus_23_(AF353524)
-----------------aaccctaggcaggggatcactcggctcgtggatcgatgaagaccgcagctaaatgcgcgtcagaatgtgaactgcaggacacat-gaacaccgacacgttgaacgcatattgcacatcgtactacc--------------------------agtacgatgtacacatttttgagtgcctat
>Aedes_flavopictus_24_(AF353551)
-----------------aaccctaggcaggggatcactcggctcgtggatcgatgaagaccgcagctaaatgcgcgtcagaatgtgaactgcaggacacat-gaacaccgacacgttgaacgcatattgcacatcgtactacc--------------------------agtacgatgtacacatttttgagtgcctat
>Aedes_flavopictus_25_(AF353550)
-----------------aaccctaggcaggggatcactcggctcgtggatcgatgaagaccgcagctaaatgcgcgtcagaatgtgaactgcaggacacat-gaacaccgacacgttgaacgcatattgcacatcgtactacc--------------------------agtacgatgtacacatttttgagtgcctat
>Aedes_flavopictus_26_(AF353546)
-----------------aaccctaggcaggggatcactcggctcgtggatcgatgaagaccgcagctaaatgcgcgtcagaatgtgaactgcaggacacat-gaacaccgacacgttgaacgcatattgcacatcgtactacc--------------------------agtacgatgtacacatttttgagtgcctat
>Aedes_flavopictus_27_(AF353543)
-----------------aaccctaggcaggggatcactcggctcgtggatcgatgaagaccgcagctaaatgcgcgtcagaatgtgaactgcaggacacat-gaacaccgacacgttgaacgcatattgcacatcgtactacc--------------------------agtacgatgtacacatttttgagtgcctat
>Aedes_flavopictus_28_(AF353547)
-----------------aaccctaggcaggggatcactcggctcgtggatcgatgaagaccgcagctaaatgcgcgtcagaatgtgaactgcaggacacat-gaacaccgacacgttgaacgcatattgcacatcgtactacc--------------------------agtacgatgtacacatttttgagtgcctat
>Aedes_flavopictus_30_(AF353526)
-----------------aaccctaggcaggggatcactcggctcgtggatcgatgaagaccgcagctaaatgcgcgtcagaatgtgaactgcaggacacat-gaacaccgacacgttgaacgcatattgcacatcgtactacc--------------------------agtacgatgtacacatttttgagtgcctat
>Aedes_flavopictus_32_(AF353522)
-----------------aaccctaggcaggggatcactcggctcgtggatcgatgaagaccgcagctaaatgcgcgtcagaatgtgaactgcaggacacat-gaacaccgacacgttgaacgcatattgcacatcgtactacc--------------------------agtacgatgtacacatttttgagtgcctat
>Aedes_flavopictus_33_(AF353523)
-----------------aaccctaggcaggggatcactcggctcgtggatcgatgaagaccgcagctaaatgcgcgtcagaatgtgaactgcaggacacat-gaacaccgacacgttgaacgcatattgcacatcgtactacc--------------------------agtacgatgtacacatttttgagtgcctat
>Aedes_flavopictus_34_(AF353541)
-----------------aaccctaggcaggggatcactcggctcgtggatcgatgaagaccgcagctaaatgcgcgtcagaatgtgaactgcaggacacat-gaacaccgacacgttgaacgcatattgcacatcgtactacc--------------------------agtacgatgtacacatttttgagtgcctat
>Aedes_flavopictus_35_(AF353533)
-----------------aaccctaggcaggggatcactcggctcgtggatcgatgaagaccgcagctaaatgcgcgtcagaatgtgaactgcaggacacat-gaacaccgacacgttgaacgcatattgcacatcgtactacc--------------------------agtacgatgtacacatttttgagtgcctat
>Aedes_flavopictus_36_(AF353529)
-----------------aaccctaggcaggggatcactcggctcgtggatcgatgaagaccgcagctaaatgcgcgtcagaatgtgaactgcaggacacat-gaacaccgacacgttgaacgcatattgcacatcgtactacc--------------------------agtacgatgtacacatttttgagtgcctat
>Aedes_flavopictus_37_(AF353560)
-----------------aaccctaggcaggggatcactcggctcgtggatcgatgaagaccgcagctaaatgcgcgtcagaatgtgaactgcaggacacat-gaacaccgacacgttgaacgcatattgcacatcgtactacc--------------------------agtacgatgtacacatttttgagtgcctat
>Aedes_flavopictus_38_(AF353538)
-----------------aaccctaggcaggggatcactcggctcgtggatcgatgaagaccgcagctaaatgcgcgtcagaatgtgaactgcaggacacat-gaacaccgacacgttgaacgcatattgcacatcgtactacc--------------------------agtacgatgtacacatttttgagtgcctat
>Aedes_flavopictus_39_(AF353558)
-----------------aaccctaggcaggggatcactcggctcgtggatcgatgaagaccgcagctaaatgcgcgtcagaatgtgaactgcaggacacat-gaacaccgacacgttgaacgcatattgcacatcgtactacc--------------------------agtacgatgtacacatttttgagtgcctat
>Aedes_flavopictus_5_(AF353535)
-----------------aaccctaggcaggggatcactcggttcgtggatcgatgaagaccgcagctaaatgcgcgtcagaatgtgaactgcaggacacat-gaacaccgacacgttgaacgcatattgcacatcgtactacc--------------------------agtacgatgtacacatttttgagtgcctat
>Aedes_flavopictus_6_(AF353557)
-----------------aaccctaggcaggggatcactcggctcgtggatcgatgaagaccgcagctaaatgcgcgtcagaatgtgaactgcaggacacat-gaacaccgacacgttgaacgcgtattgcacatcgtactacc--------------------------agtacgatgtacacatttttgagtgcctat
>Aedes_flavopictus_29_(AF353554)
-----------------aaccctaggcaggggatcactcggctcgtggatcgatgaagaccgcagctaaatgcgcgtcagaatgtgaactgcaggacacat-gaacaccgacacgttggacgcatattgcacatcgtactacc--------------------------agtacgatgtacacatttttgagtgcctat
>Aedes_flavopictus_7_(AF353528)
-----------------aaccctaggcaggggatcactcggctcgtggatcgatgaagaccgcagctaaatgcgcgtcagaatgtgaactgcaggacacat-gcacaccgacacgttgaacgcatattgcacatcgtactacc--------------------------agtacgatgtacacatttttgagtgcctat
>Aedes_flavopictus_31_(AF353552)
-----------------aaccctaggcaggggatcactcggctcgtggatcgatgaagaccgcagctaaatgcgcgtcagaatgtgaaatgcaggacacat-gaacaccgacacgttgaacgcatattgcacatcgtactacc--------------------------agtacgatgtacacatttttgagtgcctat
>Aedes_albopictus_3_(AB231675)
----------aaacccaaaccctaggcaggggatcactcggctcgtggatcgatgaagaccgcagctaaatgcgcgtcagaatgtgaactgcaggacacat-gaacaccgacacgttgaacgcatattgcacatcgtacctcc--------------------------agtacgatgtacacatttttgagtgcctat
>Toxorhynchites_amboinensis_(U48377)
-----------------aaccctaggcaggggatcactcggctcgtggatcgatgaagaccgcagctaaatgcgcgttagaatgtgaactgcaggacacat-gaacaccgacaagttgaacgcatattgcacatcgtacagca--------------------------cgtacgatgtacacatttttgagtgcctat
>Anopheles_annulipes_s.l._JEB2006_(EF042773)
-----------------aaccctaggcaggggatcactcggctcatggatcgatgaagaccgcagctaaatgcgcgtcagaatgtgaactgcaggacacat-gaacaccgacacgttgaacgcacatggcacatcggctcgcc--------------------tcaaaacgaccgatgtacacatccttgagtgtctac
>Anopheles_annulipes_s.l._JEB2006_2_(EF042772)
-----------------aaccctaggcaggggatcactcggctcatggatcgatgaagaccgcagctaaatgcgcgtcagaatgtgaactgcaggacacat-gaacaccgacacgttgaacgcacatggcacatcggctcgcc--------------------tcaaaacgaccgatgtacacatccttgagtgtctac
>Anopheles_annulipes_s.l._JEB2006_3_(EF042771)
-----------------aaccctaggcaggggatcactcggctcatggatcgatgaagaccgcagctaaatgcgcgtcagaatgtgaactgcaggacacat-gaacaccgacacgttgaacgcacatggcacatcggctcgcc--------------------tcaaaacgaccgatgtacacatccttgagtgtctac
>Anopheles_clowi_(EF042775)
-----------------aacccttggcaggggatcactcggctcatggatcgatgaagaccgcagctaaatgcgcgtcagaatgtgaactgcaggacacat-gaacaccgacacgttgaacgcatatggcgcatcggctcgcc--------------------tcaaaacgaccgatgcacacatccttgagtgtctac
>Anopheles_clowi_2_(EF042776)
-----------------aacccttggcaggggatcactcggctcatggatcgatgaagaccgcagctaaatgcgcgtcagaatgtgaactgcaggacacat-gaacaccgacacgttgaacgcatatggcgcatcggctcgcc--------------------tcaaaacgaccgatgcacacatccttgagtgtctac
>Anopheles_farauti_(EF530902)
-----------------taccctaggcaggggatcactcggctcatggatcgatgaagaccgcagctaaatgcgcgtcagaatgtgaactgcaggacacat-gaacaccgacacgttgaacgcatatggcgcatcggctcgcc--------------------tcaaaacgaccgatgcacacatccttgagtgtctac
>Anopheles_farauti_2_(EF530861)
-----------------taccctaggcaggggatcactcggctcatggatcgatgaagaccgcagctaaatgcgcgtcagaatgtgaactgcaggacacat-gaacaccgacacgttgaacgcatatggcgcatcggctcgcc--------------------tcaaaacgaccgatgcacacatccttgagtgtctac
>Anopheles_farauti_3_(EF530901)
-----------------taccctaggcaggggatcactcggctcatggatcgatgaagaccgcagctaaatgcgcgtcagaatgtgaactgcaggacacat-gaacaccgacacgttgaacgcatatggcgcatcggctcgcc--------------------tcaaaacgaccgatgcacacatccttgagtgtctac
>Anopheles_farauti_4_(EF530821)
-----------------taccctaggcaggggatcactcggctcatggatcgatgaagaccgcagctaaatgcgcgtcagaatgtgaactgcaggacacat-gaacaccgacacgttgaacgcatatggcgcatcggctcgcc--------------------tcaaaacgaccgatgcacacatccttgagtgtctac
>Anopheles_farauti_5_(EF530779)
-----------------taccctaggcaggggatcactcggctcatggatcgatgaagaccgcagctaaatgcgcgtcagaatgtgaactgcaggacacat-gaacaccgacacgttgaacgcatatggcgcatcggctcgcc--------------------tcaaaacgaccgatgcacacatccttgagtgtctac
>Anopheles_farauti_6_(EF530915)
-----------------taccctaggcaggggatcactcggctcatggatcgatgaagaccgcagctaaatgcgcgtcagaatgtgaactgcaggacacat-gaacaccgacacgttgaacgcatatggcgcatcggctcgcc--------------------tcaaaacgaccgatgcacacatccttgagtgtctac
>Anopheles_farauti_7_(EF530807)
-----------------taccctaggcaggggatcactcggctcatggatcgatgaagaccgcagctaaatgcgcgtcagaatgtgaactgcaggacacat-gaacaccgacacgttgaacgcatatggcgcatcggctcgcc--------------------tcaaaacgaccgatgcacacatccttgagtgtctac
>Anopheles_farauti_8_(EF042695)
-----------------taccctaggcaggggatcactcggctcatggatcgatgaagaccgcagctaaatgcgcgtcagaatgtgaactgcaggacacat-gaacaccgacacgttgaacgcatatggcgcatcggctcgcc--------------------tcaaaacgaccgatgcacacatccttgagtgtctac
>Anopheles_farauti_9_(EF530914)
-----------------taccctaggcaggggatcactcggctcatggatcgatgaagaccgcagctaaatgcgcgtcagaatgtgaactgcaggacacat-gaacaccgacacgttgaacgcatatggcgcatcggctcgcc--------------------tcaaaacgaccgatgcacacatccttgagtgtctac
>Anopheles_farauti_10_(EF042701)
-----------------taccctaggcaggggatcactcggctcatggatcgatgaagaccgcagctaaatgcgcgtcagaatgtgaactgcaggacacat-gaacaccgacacgttgaacgcatatggcgcatcggctcgcc--------------------tcaaaacgaccgatgcacacatccttgagtgtctac
>Anopheles_farauti_11_(EU518434)
-----------------taccctaggcaggggatcactcggctcatggatcgatgaagaccgcagctaaatgcgcgtcagaatgtgaactgcaggacacat-gaacaccgacacgttgaacgcatatggcgcatcggctcgcc--------------------tcaaaacgaccgatgcacacatccttgagtgtctac
>Anopheles_farauti_12_(EF530862)
-----------------taccctaggcaggggatcactcggctcatggatcgatgaagaccgcagctaaatgcgcgtcagaatgtgaactgcaggacacat-gaacaccgacacgttgaacgcatatggcgcatcggctcgcc--------------------tcaaaacgaccgatgcacacatccttgagtgtctac
>Anopheles_farauti_13_(EF530809)
-----------------taccctaggcaggggatcactcggctcatggatcgatgaagaccgcagctaaatgcgcgtcagaatgtgaactgcaggacacat-gaacaccgacacgttgaacgcatatggcgcatcggctcgcc--------------------tcaaaacgaccgatgcacacatccttgagtgtctac
>Anopheles_farauti_14_(EF530851)
-----------------taccctaggcaggggatcactcggctcatggatcgatgaagaccgcagctaaatgcgcgtcagaatgtgaactgcaggacacat-gaacaccgacacgttgaacgcatatggcgcatcggctcgcc--------------------tcaaaacgaccgatgcacacatccttgagtgtctac
>Anopheles_farauti_15_(EF530766)
-----------------taccctaggcaggggatcactcggctcatggatcgatgaagaccgcagctaaatgcgcgtcagaatgtgaactgcaggacacat-gaacaccgacacgttgaacgcatatggcgcatcggctcgcc--------------------tcaaaacgaccgatgcacacatccttgagtgtctac
>Anopheles_farauti_16_(EF530890)
-----------------taccctaggcaggggatcactcggctcatggatcgatgaagaccgcagctaaatgcgcgtcagaatgtgaactgcaggacacat-gaacaccgacacgttgaacgcatatggcgcatcggctcgcc--------------------tcaaaacgaccgatgcacacatccttgagtgtctac
>Anopheles_farauti_17_(EF530768)
-----------------taccctaggcaggggatcactcggctcatggatcgatgaagaccgcagctaaatgcgcgtcagaatgtgaactgcaggacacat-gaacaccgacacgttgaacgcatatggcgcatcggctcgcc--------------------tcaaaacgaccgatgcacacatccttgagtgtctac
>Anopheles_farauti_18_(EF530888)
-----------------taccctaggcaggggatcactcggctcatggatcgatgaagaccgcagctaaatgcgcgtcagaatgtgaactgcaggacacat-gaacaccgacacgttgaacgcatatggcgcatcggctcgcc--------------------tcaaaacgaccgatgcacacatccttgagtgtctac
>Anopheles_farauti_19_(EF530769)
-----------------taccctaggcaggggatcactcggctcatggatcgatgaagaccgcagctaaatgcgcgtcagaatgtgaactgcaggacacat-gaacaccgacacgttgaacgcatatggcgcatcggctcgcc--------------------tcaaaacgaccgatgcacacatccttgagtgtctac
>Anopheles_farauti_20_(EF530764)
-----------------taccctaggcaggggatcactcggctcatggatcgatgaagaccgcagctaaatgcgcgtcagaatgtgaactgcaggacacat-gaacaccgacacgttgaacgcatatggcgcatcggctcgcc--------------------tcaaaacgaccgatgcacacatccttgagtgtctac
>Anopheles_farauti_21_(EF042696)
-----------------taccctaggcaggggatcactcggctcatggatcgatgaagaccgcagctaaatgcgcgtcagaatgtgaactgcaggacacat-gaacaccgacacgttgaacgcatatggcgcatcggctcgcc--------------------tcaaaacgaccgatgcacacatccttgagtgtctac
>Anopheles_farauti_22_(EF530825)
-----------------taccctaggcaggggatcactcggctcatggatcgatgaagaccgcagctaaatgcgcgtcagaatgtgaactgcaggacacat-gaacaccgacacgttgaacgcatatggcgcatcggctcgcc--------------------tcaaaacgaccgatgcacacatccttgagtgtctac
>Anopheles_farauti_23_(EF530756)
-----------------taccctaggcaggggatcactcggctcatggatcgatgaagaccgcagctaaatgcgcgtcagaatgtgaactgcaggacacat-gaacaccgacacgttgaacgcatatggcgcatcggctcgcc--------------------tcaaaacgaccgatgcacacatccttgagtgtctac
>Anopheles_farauti_24_(EU518433)
-----------------taccctaggcaggggatcactcggctcatggatcgatgaagaccgcagctaaatgcgcgtcagaatgtgaactgcaggacacat-gaacaccgacacgttgaacgcatatggcgcatcggctcgcc--------------------tcaaaacgaccgatgcacacatccttgagtgtctac
>Anopheles_farauti_25_(EF042694)
-----------------taccctaggcaggggatcactcggctcatggatcgatgaagaccgcagctaaatgcgcgtcagaatgtgaactgcaggacacat-gaacaccgacacgttgaacgcatatggcgcatcggctcgcc--------------------tcaaaacgaccgatgcacacatccttgagtgtctac
>Anopheles_farauti_26_(EF530910)
-----------------taccctaggcaggggatcactcggctcatggatcgatgaagaccgcagctaaatgcgcgtcagaatgtgaactgcaggacacat-gaacaccgacacgttgaacgcatatggcgcatcggctcgcc--------------------tcaaaacgaccgatgcacacatccttgagtgtctac
>Anopheles_farauti_27_(EF042715)
-----------------taccctaggcaggggatcactcggctcatggatcgatgaagaccgcagctaaatgcgcgtcagaatgtgaactgcaggacacat-gaacaccgacacgttgaacgcatatggcgcatcggctcgcc--------------------tcaaaacgaccgatgcacacatccttgagtgtctac
>Anopheles_farauti_28_(EF530859)
-----------------taccctaggcaggggatcactcggctcatggatcgatgaagaccgcagctaaatgcgcgtcagaatgtgaactgcaggacacat-gaacaccgacacgttgaacgcatatggcgcatcggctcgcc--------------------tcaaaacgaccgatgcacacatccttgagtgtctac
>Anopheles_farauti_29_(EF530798)
-----------------taccctaggcaggggatcactcggctcatggatcgatgaagaccgcagctaaatgcgcgtcagaatgtgaactgcaggacacat-gaacaccgacacgttgaacgcatatggcgcatcggctcgcc--------------------tcaaaacgaccgatgcacacatccttgagtgtctac
>Anopheles_farauti_30_(EF042714)
-----------------taccctaggcaggggatcactcggctcatggatcgatgaagaccgcagctaaatgcgcgtcagaatgtgaactgcaggacacat-gaacaccgacacgttgaacgcatatggcgcatcggctcgcc--------------------tcaaaacgaccgatgcacacatccttgagtgtctac
>Anopheles_farauti_31_(EF530894)
-----------------taccctaggcaggggatcactcggctcatggatcgatgaagaccgcagctaaatgcgcgtcagaatgtgaactgcaggacacat-gaacaccgacacgttgaacgcatatggcgcatcggctcgcc--------------------tcaaaacgaccgatgcacacatccttgagtgtctac
>Anopheles_farauti_32_(EF530762)
-----------------taccctaggcaggggatcactcggctcatggatcgatgaagaccgcagctaaatgcgcgtcagaatgtgaactgcaggacacat-gaacaccgacacgttgaacgcatatggcgcatcggctcgcc--------------------tcaaaacgaccgatgcacacatccttgagtgtctac
>Anopheles_farauti_33_(EF530869)
-----------------taccctaggcaggggatcactcggctcatggatcgatgaagaccgcagctaaatgcgcgtcagaatgtgaactgcaggacacat-gaacaccgacacgttgaacgcatatggcgcatcggctcgcc--------------------tcaaaacgaccgatgcacacatccttgagtgtctac
>Anopheles_farauti_34_(EF530887)
-----------------taccctaggcaggggatcactcggctcatggatcgatgaagaccgcagctaaatgcgcgtcagaatgtgaactgcaggacacat-gaacaccgacacgttgaacgcatatggcgcatcggctcgcc--------------------tcaaaacgaccgatgcacacatccttgagtgtctac
>Anopheles_farauti_35_(EF042711)
-----------------taccctaggcaggggatcactcggctcatggatcgatgaagaccgcagctaaatgcgcgtcagaatgtgaactgcaggacacat-gaacaccgacacgttgaacgcatatggcgcatcggctcgcc--------------------tcaaaacgaccgatgcacacatccttgagtgtctac
>Anopheles_farauti_36_(EF530900)
-----------------taccctaggcaggggatcactcggctcatggatcgatgaagaccgcagctaaatgcgcgtcagaatgtgaactgcaggacacat-gaacaccgacacgttgaacgcatatggcgcatcggctcgcc--------------------tcaaaacgaccgatgcacacatccttgagtgtctac
>Anopheles_farauti_37_(EU518435)
-----------------taccctaggcaggggatcactcggctcatggatcgatgaagaccgcagctaaatgcgcgtcagaatgtgaactgcaggacacat-gaacaccgacacgttgaacgcatatggcgcatcggctcgcc--------------------tcaaaacgaccgatgcacacatccttgagtgtctac
>Anopheles_farauti_38_(EF042703)
-----------------taccctaggcaggggatcactcggctcatggatcgatgaagaccgcagctaaatgcgcgtcagaatgtgaactgcaggacacat-gaacaccgacacgttgaacgcatatggcgcatcggctcgcc--------------------tcaaaacgaccgatgcacacatccttgagtgtctac
>Anopheles_farauti_39_(EF530775)
-----------------taccctaggcaggggatcactcggctcatggatcgatgaagaccgcagctaaatgcgcgtcagaatgtgaactgcaggacacat-gaacaccgacacgttgaacgcatatggcgcatcggctcgcc--------------------tcaaaacgaccgatgcacacatccttgagtgtctac
>Anopheles_farauti_40_(EF530918)
-----------------taccctaggcaggggatcactcggctcatggatcgatgaagaccgcagctaaatgcgcgtcagaatgtgaactgcaggacacat-gaacaccgacacgttgaacgcatatggcgcatcggctcgcc--------------------tcaaaacgaccgatgcacacatccttgagtgtctac
>Anopheles_farauti_41_(EF530917)
-----------------taccctaggcaggggatcactcggctcatggatcgatgaagaccgcagctaaatgcgcgtcagaatgtgaactgcaggacacat-gaacaccgacacgttgaacgcatatggcgcatcggctcgcc--------------------tcaaaacgaccgatgcacacatccttgagtgtctac
>Anopheles_farauti_42_(EF530834)
-----------------taccctaggcaggggatcactcggctcatggatcgatgaagaccgcagctaaatgcgcgtcagaatgtgaactgcaggacacat-gaacaccgacacgttgaacgcatatggcgcatcggctcgcc--------------------tcaaaacgaccgatgcacacatccttgagtgtctac
>Anopheles_farauti_43_(EU518439)
-----------------taccctaggcaggggatcactcggctcatggatcgatgaagaccgcagctaaatgcgcgtcagaatgtgaactgcaggacacat-gaacaccgacacgttgaacgcatatggcgcatcggctcgcc--------------------tcaaaacgaccgatgcacacatccttgagtgtctac
>Anopheles_farauti_44_(EF530782)
-----------------taccctaggcaggggatcactcggctcatggatcgatgaagaccgcagctaaatgcgcgtcagaatgtgaactgcaggacacat-gaacaccgacacgttgaacgcatatggcgcatcggctcgcc--------------------tcaaaacgaccgatgcacacatccttgagtgtctac
>Anopheles_farauti_45_(EF530855)
-----------------taccctaggcaggggatcactcggctcatggatcgatgaagaccgcagctaaatgcgcgtcagaatgtgaactgcaggacacat-gaacaccgacacgttgaacgcatatggcgcatcggctcgcc--------------------tcaaaacgaccgatgcacacatccttgagtgtctac
>Anopheles_farauti_47_(EF530784)
-----------------taccctaggcaggggatcactcggctcatggatcgatgaagaccgcagctaaatgcgcgtcagaatgtgaactgcaggacacat-gaacaccgacacgttgaacgcatatggcgcatcggctcgcc--------------------tcaaaacgaccgatgcacacatccttgagtgtctac
>Anopheles_farauti_48_(EF530763)
-----------------taccctaggcaggggatcactcggctcatggatcgatgaagaccgcagctaaatgcgcgtcagaatgtgaactgcaggacacat-gaacaccgacacgttgaacgcatatggcgcatcggctcgcc--------------------tcaaaacgaccgatgcacacatccttgagtgtctac
>Anopheles_farauti_49_(EF530850)
-----------------taccctaggcaggggatcactcggctcatggatcgatgaagaccgcagctaaatgcgcgtcagaatgtgaactgcaggacacat-gaacaccgacacgttgaacgcatatggcgcatcggctcgcc--------------------tcaaaacgaccgatgcacacatccttgagtgtctac
>Anopheles_farauti_50_(EF530786)
-----------------taccctaggcaggggatcactcggctcatggatcgatgaagaccgcagctaaatgcgcgtcagaatgtgaactgcaggacacat-gaacaccgacacgttgaacgcatatggcgcatcggctcgcc--------------------tcaaaacgaccgatgcacacatccttgagtgtctac
>Anopheles_farauti_51_(EF530791)
-----------------taccctaggcaggggatcactcggctcatggatcgatgaagaccgcagctaaatgcgcgtcagaatgtgaactgcaggacacat-gaacaccgacacgttgaacgcatatggcgcatcggctcgcc--------------------tcaaaacgaccgatgcacacatccttgagtgtctac
>Anopheles_farauti_53_(EF530755)
-----------------taccctaggcaggggatcactcggctcatggatcgatgaagaccgcagctaaatgcgcgtcagaatgtgaactgcaggacacat-gaacaccgacacgttgaacgcatatggcgcatcggctcgcc--------------------tcaaaacgaccgatgcacacatccttgagtgtctac
>Anopheles_farauti_54_(EF042713)
-----------------taccctaggcaggggatcactcggctcatggatcgatgaagaccgcagctaaatgcgcgtcagaatgtgaactgcaggacacat-gaacaccgacacgttgaacgcatatggcgcatcggctcgcc--------------------tcaaaacgaccgatgcacacatccttgagtgtctac
>Anopheles_farauti_55_(EF530875)
-----------------taccctaggcaggggatcactcggctcatggatcgatgaagaccgcagctaaatgcgcgtcagaatgtgaactgcaggacacat-gaacaccgacacgttgaacgcatatggcgcatcggctcgcc--------------------tcaaaacgaccgatgcacacatccttgagtgtctac
>Anopheles_farauti_56_(EF530905)
-----------------taccctaggcaggggatcactcggctcatggatcgatgaagaccgcagctaaatgcgcgtcagaatgtgaactgcaggacacat-gaacaccgacacgttgaacgcatatggcgcatcggctcgcc--------------------tcaaaacgaccgatgcacacatccttgagtgtctac
>Anopheles_farauti_57_(EF530800)
-----------------taccctaggcaggggatcactcggctcatggatcgatgaagaccgcagctaaatgcgcgtcagaatgtgaactgcaggacacat-gaacaccgacacgttgaacgcatatggcgcatcggctcgcc--------------------tcaaaacgaccgatgcacacatccttgagtgtctac
>Anopheles_farauti_58_(EF530854)
-----------------taccctaggcaggggatcactcggctcatggatcgatgaagaccgcagctaaatgcgcgtcagaatgtgaactgcaggacacat-gaacaccgacacgttgaacgcatatggcgcatcggctcgcc--------------------tcaaaacgaccgatgcacacatccttgagtgtctac
>Anopheles_farauti_59_(EF530835)
-----------------taccctaggcaggggatcactcggctcatggatcgatgaagaccgcagctaaatgcgcgtcagaatgtgaactgcaggacacat-gaacaccgacacgttgaacgcatatggcgcatcggctcgcc--------------------tcaaaacgaccgatgcacacatccttgagtgtctac
>Anopheles_farauti_60_(EF530867)
-----------------taccctaggcaggggatcactcggctcatggatcgatgaagaccgcagctaaatgcgcgtcagaatgtgaactgcaggacacat-gaacaccgacacgttgaacgcatatggcgcatcggctcgcc--------------------tcaaaacgaccgatgcacacatccttgagtgtctac
>Anopheles_farauti_61_(EF042710)
-----------------taccctaggcaggggatcactcggctcatggatcgatgaagaccgcagctaaatgcgcgtcagaatgtgaactgcaggacacat-gaacaccgacacgttgaacgcatatggcgcatcggctcgcc--------------------tcaaaacgaccgatgcacacatccttgagtgtctac
>Anopheles_farauti_62_(EF530751)
-----------------taccctaggcaggggatcactcggctcatggatcgatgaagaccgcagctaaatgcgcgtcagaatgtgaactgcaggacacat-gaacaccgacacgttgaacgcatatggcgcatcggctcgcc--------------------tcaaaacgaccgatgcacacatccttgagtgtctac
>Anopheles_farauti_63_(EF530838)
-----------------taccctaggcaggggatcactcggctcatggatcgatgaagaccgcagctaaatgcgcgtcagaatgtgaactgcaggacacat-gaacaccgacacgttgaacgcatatggcgcatcggctcgcc--------------------tcaaaacgaccgatgcacacatccttgagtgtctac
>Anopheles_farauti_64_(EF530884)
-----------------taccctaggcaggggatcactcggctcatggatcgatgaagaccgcagctaaatgcgcgtcagaatgtgaactgcaggacacat-gaacaccgacacgttgaacgcatatggcgcatcggctcgcc--------------------tcaaaacgaccgatgcacacatccttgagtgtctac
>Anopheles_farauti_65_(EF530845)
-----------------taccctaggcaggggatcactcggctcatggatcgatgaagaccgcagctaaatgcgcgtcagaatgtgaactgcaggacacat-gaacaccgacacgttgaacgcatatggcgcatcggctcgcc--------------------tcaaaacgaccgatgcacacatccttgagtgtctac
>Anopheles_farauti_66_(EF530842)
-----------------taccctaggcaggggatcactcggctcatggatcgatgaagaccgcagctaaatgcgcgtcagaatgtgaactgcaggacacat-gaacaccgacacgttgaacgcatatggcgcatcggctcgcc--------------------tcaaaacgaccgatgcacacatccttgagtgtctac
>Anopheles_farauti_67_(EF530853)
-----------------taccctaggcaggggatcactcggctcatggatcgatgaagaccgcagctaaatgcgcgtcagaatgtgaactgcaggacacat-gaacaccgacacgttgaacgcatatggcgcatcggctcgcc--------------------tcaaaacgaccgatgcacacatccttgagtgtctac
>Anopheles_farauti_68_(EF530774)
-----------------taccctaggcaggggatcactcggctcatggatcgatgaagaccgcagctaaatgcgcgtcagaatgtgaactgcaggacacat-gaacaccgacacgttgaacgcatatggcgcatcggctcgcc--------------------tcaaaacgaccgatgcacacatccttgagtgtctac
>Anopheles_farauti_69_(EF530903)
-----------------taccctaggcaggggatcactcggctcatggatcgatgaagaccgcagctaaatgcgcgtcagaatgtgaactgcaggacacat-gaacaccgacacgttgaacgcatatggcgcatcggctcgcc--------------------tcaaaacgaccgatgcacacatccttgagtgtctac
>Anopheles_farauti_70_(EF530808)
-----------------taccctaggcaggggatcactcggctcatggatcgatgaagaccgcagctaaatgcgcgtcagaatgtgaactgcaggacacat-gaacaccgacacgttgaacgcatatggcgcatcggctcgcc--------------------tcaaaacgaccgatgcacacatccttgagtgtctac
>Anopheles_farauti_71_(EF530885)
-----------------taccctaggcaggggatcactcggctcatggatcgatgaagaccgcagctaaatgcgcgtcagaatgtgaactgcaggacacat-gaacaccgacacgttgaacgcatatggcgcatcggctcgcc--------------------tcaaaacgaccgatgcacacatccttgagtgtctac
>Anopheles_farauti_72_(EF530836)
-----------------taccctaggcaggggatcactcggctcatggatcgatgaagaccgcagctaaatgcgcgtcagaatgtgaactgcaggacacat-gaacaccgacacgttgaacgcatatggcgcatcggctcgcc--------------------tcaaaacgaccgatgcacacatccttgagtgtctac
>Anopheles_farauti_73_(EF530771)
-----------------taccctaggcaggggatcactcggctcatggatcgatgaagaccgcagctaaatgcgcgtcagaatgtgaactgcaggacacat-gaacaccgacacgttgaacgcatatggcgcatcggctcgcc--------------------tcaaaacgaccgatgcacacatccttgagtgtctac
>Anopheles_farauti_74_(EF530785)
-----------------taccctaggcaggggatcactcggctcatggatcgatgaagaccgcagctaaatgcgcgtcagaatgtgaactgcaggacacat-gaacaccgacacgttgaacgcatatggcgcatcggctcgcc--------------------tcaaaacgaccgatgcacacatccttgagtgtctac
>Anopheles_farauti_75_(EF530883)
-----------------taccctaggcaggggatcactcggctcatggatcgatgaagaccgcagctaaatgcgcgtcagaatgtgaactgcaggacacat-gaacaccgacacgttgaacgcatatggcgcatcggctcgcc--------------------tcaaaacgaccgatgcacacatccttgagtgtctac
>Anopheles_farauti_76_(EF530770)
-----------------taccctaggcaggggatcactcggctcatggatcgatgaagaccgcagctaaatgcgcgtcagaatgtgaactgcaggacacat-gaacaccgacacgttgaacgcatatggcgcatcggctcgcc--------------------tcaaaacgaccgatgcacacatccttgagtgtctac
>Anopheles_farauti_77_(EF530877)
-----------------taccctaggcaggggatcactcggctcatggatcgatgaagaccgcagctaaatgcgcgtcagaatgtgaactgcaggacacat-gaacaccgacacgttgaacgcatatggcgcatcggctcgcc--------------------tcaaaacgaccgatgcacacatccttgagtgtctac
>Anopheles_farauti_78_(EF530804)
-----------------taccctaggcaggggatcactcggctcatggatcgatgaagaccgcagctaaatgcgcgtcagaatgtgaactgcaggacacat-gaacaccgacacgttgaacgcatatggcgcatcggctcgcc--------------------tcaaaacgaccgatgcacacatccttgagtgtctac
>Anopheles_farauti_79_(EF530882)
-----------------taccctaggcaggggatcactcggctcatggatcgatgaagaccgcagctaaatgcgcgtcagaatgtgaactgcaggacacat-gaacaccgacacgttgaacgcatatggcgcatcggctcgcc--------------------tcaaaacgaccgatgcacacatccttgagtgtctac
>Anopheles_farauti_80_(EF530787)
-----------------taccctaggcaggggatcactcggctcatggatcgatgaagaccgcagctaaatgcgcgtcagaatgtgaactgcaggacacat-gaacaccgacacgttgaacgcatatggcgcatcggctcgcc--------------------tcaaaacgaccgatgcacacatccttgagtgtctac
>Anopheles_farauti_81_(EF530826)
-----------------taccctaggcaggggatcactcggctcatggatcgatgaagaccgcagctaaatgcgcgtcagaatgtgaactgcaggacacat-gaacaccgacacgttgaacgcatatggcgcatcggctcgcc--------------------tcaaaacgaccgatgcacacatccttgagtgtctac
>Anopheles_farauti_82_(EF530873)
-----------------taccctaggcaggggatcactcggctcatggatcgatgaagaccgcagctaaatgcgcgtcagaatgtgaactgcaggacacat-gaacaccgacacgttgaacgcatatggcgcatcggctcgcc--------------------tcaaaacgaccgatgcacacatccttgagtgtctac
>Anopheles_farauti_83_(EF042717)
-----------------taccctaggcaggggatcactcggctcatggatcgatgaagaccgcagctaaatgcgcgtcagaatgtgaactgcaggacacat-gaacaccgacacgttgaacgcatatggcgcatcggctcgcc--------------------tcaaaacgaccgatgcacacatccttgagtgtctac
>Anopheles_farauti_84_(EF530817)
-----------------taccctaggcaggggatcactcggctcatggatcgatgaagaccgcagctaaatgcgcgtcagaatgtgaactgcaggacacat-gaacaccgacacgttgaacgcatatggcgcatcggctcgcc--------------------tcaaaacgaccgatgcacacatccttgagtgtctac
>Anopheles_farauti_85_(EF530846)
-----------------taccctaggcaggggatcactcggctcatggatcgatgaagaccgcagctaaatgcgcgtcagaatgtgaactgcaggacacat-gaacaccgacacgttgaacgcatatggcgcatcggctcgcc--------------------tcaaaacgaccgatgcacacatccttgagtgtctac
>Anopheles_farauti_86_(EF530837)
-----------------taccctaggcaggggatcactcggctcatggatcgatgaagaccgcagctaaatgcgcgtcagaatgtgaactgcaggacacat-gaacaccgacacgttgaacgcatatggcgcatcggctcgcc--------------------tcaaaacgaccgatgcacacatccttgagtgtctac
>Anopheles_farauti_88_(EF530895)
-----------------taccctaggcaggggatcactcggctcatggatcgatgaagaccgcagctaaatgcgcgtcagaatgtgaactgcaggacacat-gaacaccgacacgttgaacgcatatggcgcatcggctcgcc--------------------tcaaaacgaccgatgcacacatccttgagtgtctac
>Anopheles_farauti_89_(EF530865)
-----------------taccctaggcaggggatcactcggctcatggatcgatgaagaccgcagctaaatgcgcgtcagaatgtgaactgcaggacacat-gaacaccgacacgttgaacgcatatggcgcatcggctcgcc--------------------tcaaaacgaccgatgcacacatccttgagtgtctac
>Anopheles_farauti_90_(EF530765)
-----------------taccctaggcaggggatcactcggctcatggatcgatgaagaccgcagctaaatgcgcgtcagaatgtgaactgcaggacacat-gaacaccgacacgttgaacgcatatggcgcatcggctcgcc--------------------tcaaaacgaccgatgcacacatccttgagtgtctac
>Anopheles_farauti_91_(EF530856)
-----------------taccctaggcaggggatcactcggctcatggatcgatgaagaccgcagctaaatgcgcgtcagaatgtgaactgcaggacacat-gaacaccgacacgttgaacgcatatggcgcatcggctcgcc--------------------tcaaaacgaccgatgcacacatccttgagtgtctac
>Anopheles_farauti_92_(EF530893)
-----------------taccctaggcaggggatcactcggctcatggatcgatgaagaccgcagctaaatgcgcgtcagaatgtgaactgcaggacacat-gaacaccgacacgttgaacgcatatggcgcatcggctcgcc--------------------tcaaaacgaccgatgcacacatccttgagtgtctac
>Anopheles_farauti_93_(EF530880)
-----------------taccctaggcaggggatcactcggctcatggatcgatgaagaccgcagctaaatgcgcgtcagaatgtgaactgcaggacacat-gaacaccgacacgttgaacgcatatggcgcatcggctcgcc--------------------tcaaaacgaccgatgcacacatccttgagtgtctac
>Anopheles_farauti_94_(EF530913)
-----------------taccctaggcaggggatcactcggctcatggatcgatgaagaccgcagctaaatgcgcgtcagaatgtgaactgcaggacacat-gaacaccgacacgttgaacgcatatggcgcatcggctcgcc--------------------tcaaaacgaccgatgcacacatccttgagtgtctac
>Anopheles_farauti_96_(EF530767)
-----------------taccctaggcaggggatcactcggctcatggatcgatgaagaccgcagctaaatgcgcgtcagaatgtgaactgcaggacacat-gaacaccgacacgttgaacgcatatggcgcatcggctcgcc--------------------tcaaaacgaccgatgcacacatccttgagtgtctac
>Anopheles_farauti_97_(EF530847)
-----------------taccctaggcaggggatcactcggctcatggatcgatgaagaccgcagctaaatgcgcgtcagaatgtgaactgcaggacacat-gaacaccgacacgttgaacgcatatggcgcatcggctcgcc--------------------tcaaaacgaccgatgcacacatccttgagtgtctac
>Anopheles_farauti_98_(EF530780)
-----------------taccctaggcaggggatcactcggctcatggatcgatgaagaccgcagctaaatgcgcgtcagaatgtgaactgcaggacacat-gaacaccgacacgttgaacgcatatggcgcatcggctcgcc--------------------tcaaaacgaccgatgcacacatccttgagtgtctac
>Anopheles_farauti_99_(EF530872)
-----------------taccctaggcaggggatcactcggctcatggatcgatgaagaccgcagctaaatgcgcgtcagaatgtgaactgcaggacacat-gaacaccgacacgttgaacgcatatggcgcatcggctcgcc--------------------tcaaaacgaccgatgcacacatccttgagtgtctac
>Anopheles_farauti_100_(EF530892)
-----------------taccctaggcaggggatcactcggctcatggatcgatgaagaccgcagctaaatgcgcgtcagaatgtgaactgcaggacacat-gaacaccgacacgttgaacgcatatggcgcatcggctcgcc--------------------tcaaaacgaccgatgcacacatccttgagtgtctac
>Anopheles_farauti_101_(EF530803)
-----------------taccctaggcaggggatcactcggctcatggatcgatgaagaccgcagctaaatgcgcgtcagaatgtgaactgcaggacacat-gaacaccgacacgttgaacgcatatggcgcatcggctcgcc--------------------tcaaaacgaccgatgcacacatccttgagtgtctac
>Anopheles_farauti_102_(EF530750)
-----------------taccctaggcaggggatcactcggctcatggatcgatgaagaccgcagctaaatgcgcgtcagaatgtgaactgcaggacacat-gaacaccgacacgttgaacgcatatggcgcatcggctcgcc--------------------tcaaaacgaccgatgcacacatccttgagtgtctac
>Anopheles_farauti_103_(EF042708)
-----------------taccctaggcaggggatcactcggctcatggatcgatgaagaccgcagctaaatgcgcgtcagaatgtgaactgcaggacacat-gaacaccgacacgttgaacgcatatggcgcatcggctcgcc--------------------tcaaaacgaccgatgcacacatccttgagtgtctac
>Anopheles_farauti_104_(EF530820)
-----------------taccctaggcaggggatcactcggctcatggatcgatgaagaccgcagctaaatgcgcgtcagaatgtgaactgcaggacacat-gaacaccgacacgttgaacgcatatggcgcatcggctcgcc--------------------tcaaaacgaccgatgcacacatccttgagtgtctac
>Anopheles_farauti_105_(EF530849)
-----------------taccctaggcaggggatcactcggctcatggatcgatgaagaccgcagctaaatgcgcgtcagaatgtgaactgcaggacacat-gaacaccgacacgttgaacgcatatggcgcatcggctcgcc--------------------tcaaaacgaccgatgcacacatccttgagtgtctac
>Anopheles_farauti_106_(EF530860)
-----------------taccctaggcaggggatcactcggctcatggatcgatgaagaccgcagctaaatgcgcgtcagaatgtgaactgcaggacacat-gaacaccgacacgttgaacgcatatggcgcatcggctcgcc--------------------tcaaaacgaccgatgcacacatccttgagtgtctac
>Anopheles_farauti_107_(EF530753)
-----------------taccctaggcaggggatcactcggctcatggatcgatgaagaccgcagctaaatgcgcgtcagaatgtgaactgcaggacacat-gaacaccgacacgttgaacgcatatggcgcatcggctcgcc--------------------tcaaaacgaccgatgcacacatccttgagtgtctac
>Anopheles_farauti_108_(EU518430)
-----------------taccctaggcaggggatcactcggctcatggatcgatgaagaccgcagctaaatgcgcgtcagaatgtgaactgcaggacacat-gaacaccgacacgttgaacgcatatggcgcatcggctcgcc--------------------tcaaaacgaccgatgcacacatccttgagtgtctac
>Anopheles_farauti_109_(EF530878)
-----------------taccctaggcaggggatcactcggctcatggatcgatgaagaccgcagctaaatgcgcgtcagaatgtgaactgcaggacacat-gaacaccgacacgttgaacgcatatggcgcatcggctcgcc--------------------tcaaaacgaccgatgcacacatccttgagtgtctac
>Anopheles_farauti_110_(EF530801)
-----------------taccctaggcaggggatcactcggctcatggatcgatgaagaccgcagctaaatgcgcgtcagaatgtgaactgcaggacacat-gaacaccgacacgttgaacgcatatggcgcatcggctcgcc--------------------tcaaaacgaccgatgcacacatccttgagtgtctac
>Anopheles_farauti_111_(EF530754)
-----------------taccctaggcaggggatcactcggctcatggatcgatgaagaccgcagctaaatgcgcgtcagaatgtgaactgcaggacacat-gaacaccgacacgttgaacgcatatggcgcatcggctcgcc--------------------tcaaaacgaccgatgcacacatccttgagtgtctac
>Anopheles_farauti_112_(EF530909)
-----------------taccctaggcaggggatcactcggctcatggatcgatgaagaccgcagctaaatgcgcgtcagaatgtgaactgcaggacacat-gaacaccgacacgttgaacgcatatggcgcatcggctcgcc--------------------tcaaaacgaccgatgcacacatccttgagtgtctac
>Anopheles_farauti_113_(EF530858)
-----------------taccctaggcaggggatcactcggctcatggatcgatgaagaccgcagctaaatgcgcgtcagaatgtgaactgcaggacacat-gaacaccgacacgttgaacgcatatggcgcatcggctcgcc--------------------tcaaaacgaccgatgcacacatccttgagtgtctac
>Anopheles_farauti_114_(EF530810)
-----------------taccctaggcaggggatcactcggctcatggatcgatgaagaccgcagctaaatgcgcgtcagaatgtgaactgcaggacacat-gaacaccgacacgttgaacgcatatggcgcatcggctcgcc--------------------tcaaaacgaccgatgcacacatccttgagtgtctac
>Anopheles_farauti_115_(EF530802)
-----------------taccctaggcaggggatcactcggctcatggatcgatgaagaccgcagctaaatgcgcgtcagaatgtgaactgcaggacacat-gaacaccgacacgttgaacgcatatggcgcatcggctcgcc--------------------tcaaaacgaccgatgcacacatccttgagtgtctac
>Anopheles_farauti_116_(EF530898)
-----------------taccctaggcaggggatcactcggctcatggatcgatgaagaccgcagctaaatgcgcgtcagaatgtgaactgcaggacacat-gaacaccgacacgttgaacgcatatggcgcatcggctcgcc--------------------tcaaaacgaccgatgcacacatccttgagtgtctac
>Anopheles_farauti_117_(EF530857)
-----------------taccctaggcaggggatcactcggctcatggatcgatgaagaccgcagctaaatgcgcgtcagaatgtgaactgcaggacacat-gaacaccgacacgttgaacgcatatggcgcatcggctcgcc--------------------tcaaaacgaccgatgcacacatccttgagtgtctac
>Anopheles_farauti_118_(EF530793)
-----------------taccctaggcaggggatcactcggctcatggatcgatgaagaccgcagctaaatgcgcgtcagaatgtgaactgcaggacacat-gaacaccgacacgttgaacgcatatggcgcatcggctcgcc--------------------tcaaaacgaccgatgcacacatccttgagtgtctac
>Anopheles_farauti_119_(EF042693)
-----------------taccctaggcaggggatcactcggctcatggatcgatgaagaccgcagctaaatgcgcgtcagaatgtgaactgcaggacacat-gaacaccgacacgttgaacgcatatggcgcatcggctcgcc--------------------tcaaaacgaccgatgcacacatccttgagtgtctac
>Anopheles_farauti_120_(EF530749)
-----------------taccctaggcaggggatcactcggctcatggatcgatgaagaccgcagctaaatgcgcgtcagaatgtgaactgcaggacacat-gaacaccgacacgttgaacgcatatggcgcatcggctcgcc--------------------tcaaaacgaccgatgcacacatccttgagtgtctac
>Anopheles_farauti_121_(EU518431)
-----------------taccctaggcaggggatcactcggctcatggatcgatgaagaccgcagctaaatgcgcgtcagaatgtgaactgcaggacacat-gaacaccgacacgttgaacgcatatggcgcatcggctcgcc--------------------tcaaaacgaccgatgcacacatccttgagtgtctac
>Anopheles_farauti_123_(EF530792)
-----------------taccctaggcaggggatcactcggctcatggatcgatgaagaccgcagctaaatgcgcgtcagaatgtgaactgcaggacacat-gaacaccgacacgttgaacgcatatggcgcatcggctcgcc--------------------tcaaaacgaccgatgcacacatccttgagtgtctac
>Anopheles_farauti_124_(EF530813)
-----------------taccctaggcaggggatcactcggctcatggatcgatgaagaccgcagctaaatgcgcgtcagaatgtgaactgcaggacacat-gaacaccgacacgttgaacgcatatggcgcatcggctcgcc--------------------tcaaaacgaccgatgcacacatccttgagtgtctac
>Anopheles_farauti_125_(EF530870)
-----------------taccctaggcaggggatcactcggctcatggatcgatgaagaccgcagctaaatgcgcgtcagaatgtgaactgcaggacacat-gaacaccgacacgttgaacgcatatggcgcatcggctcgcc--------------------tcaaaacgaccgatgcacacatccttgagtgtctac
>Anopheles_farauti_126_(EF530833)
-----------------taccctaggcaggggatcactcggctcatggatcgatgaagaccgcagctaaatgcgcgtcagaatgtgaactgcaggacacat-gaacaccgacacgttgaacgcatatggcgcatcggctcgcc--------------------tcaaaacgaccgatgcacacatccttgagtgtctac
>Anopheles_farauti_127_(EF042699)
-----------------taccctaggcaggggatcactcggctcatggatcgatgaagaccgcagctaaatgcgcgtcagaatgtgaactgcaggacacat-gaacaccgacacgttgaacgcatatggcgcatcggctcgcc--------------------tcaaaacgaccgatgcacacatccttgagtgtctac
>Anopheles_farauti_128_(EF530874)
-----------------taccctaggcaggggatcactcggctcatggatcgatgaagaccgcagctaaatgcgcgtcagaatgtgaactgcaggacacat-gaacaccgacacgttgaacgcatatggcgcatcggctcgcc--------------------tcaaaacgaccgatgcacacatccttgagtgtctac
>Anopheles_farauti_129_(EF530797)
-----------------taccctaggcaggggatcactcggctcatggatcgatgaagaccgcagctaaatgcgcgtcagaatgtgaactgcaggacacat-gaacaccgacacgttgaacgcatatggcgcatcggctcgcc--------------------tcaaaacgaccgatgcacacatccttgagtgtctac
>Anopheles_farauti_130_(EU518425)
-----------------taccctaggcaggggatcactcggctcatggatcgatgaagaccgcagctaaatgcgcgtcagaatgtgaactgcaggacacat-gaacaccgacacgttgaacgcatatggcgcatcggctcgcc--------------------tcaaaacgaccgatgcacacatccttgagtgtctac
>Anopheles_farauti_131_(EF530819)
-----------------taccctaggcaggggatcactcggctcatggatcgatgaagaccgcagctaaatgcgcgtcagaatgtgaactgcaggacacat-gaacaccgacacgttgaacgcatatggcgcatcggctcgcc--------------------tcaaaacgaccgatgcacacatccttgagtgtctac
>Anopheles_farauti_132_(EU518438)
-----------------taccctaggcaggggatcactcggctcatggatcgatgaagaccgcagctaaatgcgcgtcagaatgtgaactgcaggacacat-gaacaccgacacgttgaacgcatatggcgcatcggctcgcc--------------------tcaaaacgaccgatgcacacatccttgagtgtctac
>Anopheles_farauti_133_(EF530848)
-----------------taccctaggcaggggatcactcggctcatggatcgatgaagaccgcagctaaatgcgcgtcagaatgtgaactgcaggacacat-gaacaccgacacgttgaacgcatatggcgcatcggctcgcc--------------------tcaaaacgaccgatgcacacatccttgagtgtctac
>Anopheles_farauti_134_(EF530773)
-----------------taccctaggcaggggatcactcggctcatggatcgatgaagaccgcagctaaatgcgcgtcagaatgtgaactgcaggacacat-gaacaccgacacgttgaacgcatatggcgcatcggctcgcc--------------------tcaaaacgaccgatgcacacatccttgagtgtctac
>Anopheles_farauti_135_(EF530879)
-----------------taccctaggcaggggatcactcggctcatggatcgatgaagaccgcagctaaatgcgcgtcagaatgtgaactgcaggacacat-gaacaccgacacgttgaacgcatatggcgcatcggctcgcc--------------------tcaaaacgaccgatgcacacatccttgagtgtctac
>Anopheles_farauti_137_(EF530916)
-----------------taccctaggcaggggatcactcggctcatggatcgatgaagaccgcagctaaatgcgcgtcagaatgtgaactgcaggacacat-gaacaccgacacgttgaacgcatatggcgcatcggctcgcc--------------------tcaaaacgaccgatgcacacatccttgagtgtctac
>Anopheles_farauti_138_(EF530757)
-----------------taccctaggcaggggatcactcggctcatggatcgatgaagaccgcagctaaatgcgcgtcagaatgtgaactgcaggacacat-gaacaccgacacgttgaacgcatatggcgcatcggctcgcc--------------------tcaaaacgaccgatgcacacatccttgagtgtctac
>Anopheles_farauti_139_(EF530815)
-----------------taccctaggcaggggatcactcggctcatggatcgatgaagaccgcagctaaatgcgcgtcagaatgtgaactgcaggacacat-gaacaccgacacgttgaacgcatatggcgcatcggctcgcc--------------------tcaaaacgaccgatgcacacatccttgagtgtctac
>Anopheles_farauti_140_(EF530827)
-----------------taccctaggcaggggatcactcggctcatggatcgatgaagaccgcagctaaatgcgcgtcagaatgtgaactgcaggacacat-gaacaccgacacgttgaacgcatatggcgcatcggctcgcc--------------------tcaaaacgaccgatgcacacatccttgagtgtctac
>Anopheles_farauti_141_(EF530811)
-----------------taccctaggcaggggatcactcggctcatggatcgatgaagaccgcagctaaatgcgcgtcagaatgtgaactgcaggacacat-gaacaccgacacgttgaacgcatatggcgcatcggctcgcc--------------------tcaaaacgaccgatgcacacatccttgagtgtctac
>Anopheles_farauti_142_(EF530758)
-----------------taccctaggcaggggatcactcggctcatggatcgatgaagaccgcagctaaatgcgcgtcagaatgtgaactgcaggacacat-gaacaccgacacgttgaacgcatatggcgcatcggctcgcc--------------------tcaaaacgaccgatgcacacatccttgagtgtctac
>Anopheles_farauti_143_(EF530745)
-----------------taccctaggcaggggatcactcggctcatggatcgatgaagaccgcagctaaatgcgcgtcagaatgtgaactgcaggacacat-gaacaccgacacgttgaacgcatatggcgcatcggctcgcc--------------------tcaaaacgaccgatgcacacatccttgagtgtctac
>Anopheles_farauti_144_(EF042712)
-----------------taccctaggcaggggatcactcggctcatggatcgatgaagaccgcagctaaatgcgcgtcagaatgtgaactgcaggacacat-gaacaccgacacgttgaacgcatatggcgcatcggctcgcc--------------------tcaaaacgaccgatgcacacatccttgagtgtctac
>Anopheles_farauti_145_(EF530866)
-----------------taccctaggcaggggatcactcggctcatggatcgatgaagaccgcagctaaatgcgcgtcagaatgtgaactgcaggacacat-gaacaccgacacgttgaacgcatatggcgcatcggctcgcc--------------------tcaaaacgaccgatgcacacatccttgagtgtctac
>Anopheles_farauti_146_(EF530794)
-----------------taccctaggcaggggatcactcggctcatggatcgatgaagaccgcagctaaatgcgcgtcagaatgtgaactgcaggacacat-gaacaccgacacgttgaacgcatatggcgcatcggctcgcc--------------------tcaaaacgaccgatgcacacatccttgagtgtctac
>Anopheles_farauti_147_(EU518436)
-----------------taccctaggcaggggatcactcggctcatggatcgatgaagaccgcagctaaatgcgcgtcagaatgtgaactgcaggacacat-gaacaccgacacgttgaacgcatatggcgcatcggctcgcc--------------------tcaaaacgaccgatgcacacatccttgagtgtctac
>Anopheles_farauti_148_(EF530891)
-----------------taccctaggcaggggatcactcggctcatggatcgatgaagaccgcagctaaatgcgcgtcagaatgtgaactgcaggacacat-gaacaccgacacgttgaacgcatatggcgcatcggctcgcc--------------------tcaaaacgaccgatgcacacatccttgagtgtctac
>Anopheles_farauti_149_(EU518423)
-----------------taccctaggcaggggatcactcggctcatggatcgatgaagaccgcagctaaatgcgcgtcagaatgtgaactgcaggacacat-gaacaccgacacgttgaacgcatatggcgcatcggctcgcc--------------------tcaaaacgaccgatgcacacatccttgagtgtctac
>Anopheles_farauti_150_(EF042716)
-----------------taccctaggcaggggatcactcggctcatggatcgatgaagaccgcagctaaatgcgcgtcagaatgtgaactgcaggacacat-gaacaccgacacgttgaacgcatatggcgcatcggctcgcc--------------------tcaaaacgaccgatgcacacatccttgagtgtctac
>Anopheles_farauti_151_(EF530852)
-----------------taccctaggcaggggatcactcggctcatggatcgatgaagaccgcagctaaatgcgcgtcagaatgtgaactgcaggacacat-gaacaccgacacgttgaacgcatatggcgcatcggctcgcc--------------------tcaaaacgaccgatgcacacatccttgagtgtctac
>Anopheles_farauti_152_(EF042702)
-----------------taccctaggcaggggatcactcggctcatggatcgatgaagaccgcagctaaatgcgcgtcagaatgtgaactgcaggacacat-gaacaccgacacgttgaacgcatatggcgcatcggctcgcc--------------------tcaaaacgaccgatgcacacatccttgagtgtctac
>Anopheles_farauti_153_(EU518432)
-----------------taccctaggcaggggatcactcggctcatggatcgatgaagaccgcagctaaatgcgcgtcagaatgtgaactgcaggacacat-gaacaccgacacgttgaacgcatatggcgcatcggctcgcc--------------------tcaaaacgaccgatgcacacatccttgagtgtctac
>Anopheles_farauti_154_(EF530822)
-----------------taccctaggcaggggatcactcggctcatggatcgatgaagaccgcagctaaatgcgcgtcagaatgtgaactgcaggacacat-gaacaccgacacgttgaacgcatatggcgcatcggctcgcc--------------------tcaaaacgaccgatgcacacatccttgagtgtctac
>Anopheles_farauti_155_(EU518427)
-----------------taccctaggcaggggatcactcggctcatggatcgatgaagaccgcagctaaatgcgcgtcagaatgtgaactgcaggacacat-gaacaccgacacgttgaacgcatatggcgcatcggctcgcc--------------------tcaaaacgaccgatgcacacatccttgagtgtctac
>Anopheles_farauti_156_(EF530776)
-----------------taccctaggcaggggatcactcggctcatggatcgatgaagaccgcagctaaatgcgcgtcagaatgtgaactgcaggacacat-gaacaccgacacgttgaacgcatatggcgcatcggctcgcc--------------------tcaaaacgaccgatgcacacatccttgagtgtctac
>Anopheles_farauti_157_(EF530906)
-----------------taccctaggcaggggatcactcggctcatggatcgatgaagaccgcagctaaatgcgcgtcagaatgtgaactgcaggacacat-gaacaccgacacgttgaacgcatatggcgcatcggctcgcc--------------------tcaaaacgaccgatgcacacatccttgagtgtctac
>Anopheles_farauti_158_(EF530761)
-----------------taccctaggcaggggatcactcggctcatggatcgatgaagaccgcagctaaatgcgcgtcagaatgtgaactgcaggacacat-gaacaccgacacgttgaacgcatatggcgcatcggctcgcc--------------------tcaaaacgaccgatgcacacatccttgagtgtctac
>Anopheles_farauti_159_(EF530759)
-----------------taccctaggcaggggatcactcggctcatggatcgatgaagaccgcagctaaatgcgcgtcagaatgtgaactgcaggacacat-gaacaccgacacgttgaacgcatatggcgcatcggctcgcc--------------------tcaaaacgaccgatgcacacatccttgagtgtctac
>Anopheles_farauti_160_(EF530829)
-----------------taccctaggcaggggatcactcggctcatggatcgatgaagaccgcagctaaatgcgcgtcagaatgtgaactgcaggacacat-gaacaccgacacgttgaacgcatatggcgcatcggctcgcc--------------------tcaaaacgaccgatgcacacatccttgagtgtctac
>Anopheles_farauti_161_(EF530818)
-----------------taccctaggcaggggatcactcggctcatggatcgatgaagaccgcagctaaatgcgcgtcagaatgtgaactgcaggacacat-gaacaccgacacgttgaacgcatatggcgcatcggctcgcc--------------------tcaaaacgaccgatgcacacatccttgagtgtctac
>Anopheles_farauti_162_(EF530840)
-----------------taccctaggcaggggatcactcggctcatggatcgatgaagaccgcagctaaatgcgcgtcagaatgtgaactgcaggacacat-gaacaccgacacgttgaacgcatatggcgcatcggctcgcc--------------------tcaaaacgaccgatgcacacatccttgagtgtctac
>Anopheles_farauti_163_(EF530777)
-----------------taccctaggcaggggatcactcggctcatggatcgatgaagaccgcagctaaatgcgcgtcagaatgtgaactgcaggacacat-gaacaccgacacgttgaacgcatatggcgcatcggctcgcc--------------------tcaaaacgaccgatgcacacatccttgagtgtctac
>Anopheles_farauti_164_(EF530832)
-----------------taccctaggcaggggatcactcggctcatggatcgatgaagaccgcagctaaatgcgcgtcagaatgtgaactgcaggacacat-gaacaccgacacgttgaacgcatatggcgcatcggctcgcc--------------------tcaaaacgaccgatgcacacatccttgagtgtctac
>Anopheles_farauti_165_(EF530899)
-----------------taccctaggcaggggatcactcggctcatggatcgatgaagaccgcagctaaatgcgcgtcagaatgtgaactgcaggacacat-gaacaccgacacgttgaacgcatatggcgcatcggctcgcc--------------------tcaaaacgaccgatgcacacatccttgagtgtctac
>Anopheles_farauti_166_(EF530844)
-----------------taccctaggcaggggatcactcggctcatggatcgatgaagaccgcagctaaatgcgcgtcagaatgtgaactgcaggacacat-gaacaccgacacgttgaacgcatatggcgcatcggctcgcc--------------------tcaaaacgaccgatgcacacatccttgagtgtctac
>Anopheles_farauti_167_(EF530772)
-----------------taccctaggcaggggatcactcggctcatggatcgatgaagaccgcagctaaatgcgcgtcagaatgtgaactgcaggacacat-gaacaccgacacgttgaacgcatatggcgcatcggctcgcc--------------------tcaaaacgaccgatgcacacatccttgagtgtctac
>Anopheles_farauti_168_(EF530841)
-----------------taccctaggcaggggatcactcggctcatggatcgatgaagaccgcagctaaatgcgcgtcagaatgtgaactgcaggacacat-gaacaccgacacgttgaacgcatatggcgcatcggctcgcc--------------------tcaaaacgaccgatgcacacatccttgagtgtctac
>Anopheles_farauti_169_(EF530863)
-----------------taccctaggcaggggatcactcggctcatggatcgatgaagaccgcagctaaatgcgcgtcagaatgtgaactgcaggacacat-gaacaccgacacgttgaacgcatatggcgcatcggctcgcc--------------------tcaaaacgaccgatgcacacatccttgagtgtctac
>Anopheles_farauti_171_(EF530781)
-----------------taccctaggcaggggatcactcggctcatggatcgatgaagaccgcagctaaatgcgcgtcagaatgtgaactgcaggacacat-gaacaccgacacgttgaacgcatatggcgcatcggctcgcc--------------------tcaaaacgaccgatgcacacatccttgagtgtctac
>Anopheles_farauti_172_(EF530795)
-----------------taccctaggcaggggatcactcggctcatggatcgatgaagaccgcagctaaatgcgcgtcagaatgtgaactgcaggacacat-gaacaccgacacgttgaacgcatatggcgcatcggctcgcc--------------------tcaaaacgaccgatgcacacatccttgagtgtctac
>Anopheles_farauti_173_(EF042700)
-----------------taccctaggcaggggatcactcggctcatggatcgatgaagaccgcagctaaatgcgcgtcagaatgtgaactgcaggacacat-gaacaccgacacgttgaacgcatatggcgcatcggctcgcc--------------------tcaaaacgaccgatgcacacatccttgagtgtctac
>Anopheles_farauti_174_(EF042706)
-----------------taccctaggcaggggatcactcggctcatggatcgatgaagaccgcagctaaatgcgcgtcagaatgtgaactgcaggacacat-gaacaccgacacgttgaacgcatatggcgcatcggctcgcc--------------------tcaaaacgaccgatgcacacatccttgagtgtctac
>Anopheles_farauti_175_(EF530812)
-----------------taccctaggcaggggatcactcggctcatggatcgatgaagaccgcagctaaatgcgcgtcagaatgtgaactgcaggacacat-gaacaccgacacgttgaacgcatatggcgcatcggctcgcc--------------------tcaaaacgaccgatgcacacatccttgagtgtctac
>Anopheles_farauti_176_(EF530796)
-----------------taccctaggcaggggatcactcggctcatggatcgatgaagaccgcagctaaatgcgcgtcagaatgtgaactgcaggacacat-gaacaccgacacgttgaacgcatatggcgcatcggctcgcc--------------------tcaaaacgaccgatgcacacatccttgagtgtctac
>Anopheles_farauti_177_(EF530789)
-----------------taccctaggcaggggatcactcggctcatggatcgatgaagaccgcagctaaatgcgcgtcagaatgtgaactgcaggacacat-gaacaccgacacgttgaacgcatatggcgcatcggctcgcc--------------------tcaaaacgaccgatgcacacatccttgagtgtctac
>Anopheles_farauti_178_(EF042709)
-----------------taccctaggcaggggatcactcggctcatggatcgatgaagaccgcagctaaatgcgcgtcagaatgtgaactgcaggacacat-gaacaccgacacgttgaacgcatatggcgcatcggctcgcc--------------------tcaaaacgaccgatgcacacatccttgagtgtctac
>Anopheles_farauti_179_(EF530752)
-----------------taccctaggcaggggatcactcggctcatggatcgatgaagaccgcagctaaatgcgcgtcagaatgtgaactgcaggacacat-gaacaccgacacgttgaacgcatatggcgcatcggctcgcc--------------------tcaaaacgaccgatgcacacatccttgagtgtctac
>Anopheles_farauti_180_(EF530864)
-----------------taccctaggcaggggatcactcggctcatggatcgatgaagaccgcagctaaatgcgcgtcagaatgtgaactgcaggacacat-gaacaccgacacgttgaacgcatatggcgcatcggctcgcc--------------------tcaaaacgaccgatgcacacatccttgagtgtctac
>Anopheles_farauti_181_(EF530747)
-----------------taccctaggcaggggatcactcggctcatggatcgatgaagaccgcagctaaatgcgcgtcagaatgtgaactgcaggacacat-gaacaccgacacgttgaacgcatatggcgcatcggctcgcc--------------------tcaaaacgaccgatgcacacatccttgagtgtctac
>Anopheles_farauti_182_(EF530908)
-----------------taccctaggcaggggatcactcggctcatggatcgatgaagaccgcagctaaatgcgcgtcagaatgtgaactgcaggacacat-gaacaccgacacgttgaacgcatatggcgcatcggctcgcc--------------------tcaaaacgaccgatgcacacatccttgagtgtctac
>Anopheles_farauti_183_(EF530783)
-----------------taccctaggcaggggatcactcggctcatggatcgatgaagaccgcagctaaatgcgcgtcagaatgtgaactgcaggacacat-gaacaccgacacgttgaacgcatatggcgcatcggctcgcc--------------------tcaaaacgaccgatgcacacatccttgagtgtctac
>Anopheles_farauti_184_(EF530830)
-----------------taccctaggcaggggatcactcggctcatggatcgatgaagaccgcagctaaatgcgcgtcagaatgtgaactgcaggacacat-gaacaccgacacgttgaacgcatatggcgcatcggctcgcc--------------------tcaaaacgaccgatgcacacatccttgagtgtctac
>Anopheles_farauti_185_(EF530839)
-----------------taccctaggcaggggatcactcggctcatggatcgatgaagaccgcagctaaatgcgcgtcagaatgtgaactgcaggacacat-gaacaccgacacgttgaacgcatatggcgcatcggctcgcc--------------------tcaaaacgaccgatgcacacatccttgagtgtctac
>Anopheles_farauti_186_(EF530907)
-----------------taccctaggcaggggatcactcggctcatggatcgatgaagaccgcagctaaatgcgcgtcagaatgtgaactgcaggacacat-gaacaccgacacgttgaacgcatatggcgcatcggctcgcc--------------------tcaaaacgaccgatgcacacatccttgagtgtctac
>Anopheles_farauti_187_(EF530889)
-----------------taccctaggcaggggatcactcggctcatggatcgatgaagaccgcagctaaatgcgcgtcagaatgtgaactgcaggacacat-gaacaccgacacgttgaacgcatatggcgcatcggctcgcc--------------------tcaaaacgaccgatgcacacatccttgagtgtctac
>Anopheles_farauti_189_(EF530746)
-----------------taccctaggcaggggatcactcggctcatggatcgatgaagaccgcagctaaatgcgcgtcagaatgtgaactgcaggacacat-gaacaccgacacgttgaacgcatatggcgcatcggctcgcc--------------------tcaaaacgaccgatgcacacatccttgagtgtctac
>Anopheles_farauti_190_(EF530799)
-----------------taccctaggcaggggatcactcggctcatggatcgatgaagaccgcagctaaatgcgcgtcagaatgtgaactgcaggacacat-gaacaccgacacgttgaacgcatatggcgcatcggctcgcc--------------------tcaaaacgaccgatgcacacatccttgagtgtctac
>Anopheles_farauti_191_(EF530814)
-----------------taccctaggcaggggatcactcggctcatggatcgatgaagaccgcagctaaatgcgcgtcagaatgtgaactgcaggacacat-gaacaccgacacgttgaacgcatatggcgcatcggctcgcc--------------------tcaaaacgaccgatgcacacatccttgagtgtctac
>Anopheles_farauti_192_(EF042707)
-----------------taccctaggcaggggatcactcggctcatggatcgatgaagaccgcagctaaatgcgcgtcagaatgtgaactgcaggacacat-gaacaccgacacgttgaacgcatatggcgcatcggctcgcc--------------------tcaaaacgaccgatgcacacatccttgagtgtctac
>Anopheles_farauti_193_(EF530871)
-----------------taccctaggcaggggatcactcggctcatggatcgatgaagaccgcagctaaatgcgcgtcagaatgtgaactgcaggacacat-gaacaccgacacgttgaacgcatatggcgcatcggctcgcc--------------------tcaaaacgaccgatgcacacatccttgagtgtctac
>Anopheles_farauti_194_(EU518429)
-----------------taccctaggcaggggatcactcggctcatggatcgatgaagaccgcagctaaatgcgcgtcagaatgtgaactgcaggacacat-gaacaccgacacgttgaacgcatatggcgcatcggctcgcc--------------------tcaaaacgaccgatgcacacatccttgagtgtctac
>Anopheles_farauti_196_(EF530896)
-----------------taccctaggcaggggatcactcggctcatggatcgatgaagaccgcagctaaatgcgcgtcagaatgtgaactgcaggacacat-gaacaccgacacgttgaacgcatatggcgcatcggctcgcc--------------------tcaaaacgaccgatgcacacatccttgagtgtctac
>Anopheles_farauti_197_(EF530886)
-----------------taccctaggcaggggatcactcggctcatggatcgatgaagaccgcagctaaatgcgcgtcagaatgtgaactgcaggacacat-gaacaccgacacgttgaacgcatatggcgcatcggctcgcc--------------------tcaaaacgaccgatgcacacatccttgagtgtctac
>Anopheles_farauti_198_(EF530831)
-----------------taccctaggcaggggatcactcggctcatggatcgatgaagaccgcagctaaatgcgcgtcagaatgtgaactgcaggacacat-gaacaccgacacgttgaacgcatatggcgcatcggctcgcc--------------------tcaaaacgaccgatgcacacatccttgagtgtctac
>Anopheles_farauti_199_(EF530816)
-----------------taccctaggcaggggatcactcggctcatggatcgatgaagaccgcagctaaatgcgcgtcagaatgtgaactgcaggacacat-gaacaccgacacgttgaacgcatatggcgcatcggctcgcc--------------------tcaaaacgaccgatgcacacatccttgagtgtctac
>Anopheles_farauti_200_(EF530806)
-----------------taccctaggcaggggatcactcggctcatggatcgatgaagaccgcagctaaatgcgcgtcagaatgtgaactgcaggacacat-gaacaccgacacgttgaacgcatatggcgcatcggctcgcc--------------------tcaaaacgaccgatgcacacatccttgagtgtctac
>Anopheles_farauti_201_(EF530828)
-----------------taccctaggcaggggatcactcggctcatggatcgatgaagaccgcagctaaatgcgcgtcagaatgtgaactgcaggacacat-gaacaccgacacgttgaacgcatatggcgcatcggctcgcc--------------------tcaaaacgaccgatgcacacatccttgagtgtctac
>Anopheles_farauti_202_(EF530911)
-----------------taccctaggcaggggatcactcggctcatggatcgatgaagaccgcagctaaatgcgcgtcagaatgtgaactgcaggacacat-gaacaccgacacgttgaacgcatatggcgcatcggctcgcc--------------------tcaaaacgaccgatgcacacatccttgagtgtctac
>Anopheles_farauti_203_(EF530805)
-----------------taccctaggcaggggatcactcggctcatggatcgatgaagaccgcagctaaatgcgcgtcagaatgtgaactgcaggacacat-gaacaccgacacgttgaacgcatatggcgcatcggctcgcc--------------------tcaaaacgaccgatgcacacatccttgagtgtctac
>Anopheles_farauti_204_(EU518428)
-----------------taccctaggcaggggatcactcggctcatggatcgatgaagaccgcagctaaatgcgcgtcagaatgtgaactgcaggacacat-gaacaccgacacgttgaacgcatatggcgcatcggctcgcc--------------------tcaaaacgaccgatgcacacatccttgagtgtctac
>Anopheles_farauti_205_(EF530876)
-----------------taccctaggcaggggatcactcggctcatggatcgatgaagaccgcagctaaatgcgcgtcagaatgtgaactgcaggacacat-gaacaccgacacgttgaacgcatatggcgcatcggctcgcc--------------------tcaaaacgaccgatgcacacatccttgagtgtctac
>Anopheles_farauti_206_(EF530823)
-----------------taccctaggcaggggatcactcggctcatggatcgatgaagaccgcagctaaatgcgcgtcagaatgtgaactgcaggacacat-gaacaccgacacgttgaacgcatatggcgcatcggctcgcc--------------------tcaaaacgaccgatgcacacatccttgagtgtctac
>Anopheles_farauti_207_(EF530881)
-----------------taccctaggcaggggatcactcggctcatggatcgatgaagaccgcagctaaatgcgcgtcagaatgtgaactgcaggacacat-gaacaccgacacgttgaacgcatatggcgcatcggctcgcc--------------------tcaaaacgaccgatgcacacatccttgagtgtctac
>Anopheles_farauti_208_(EU518437)
-----------------taccctaggcaggggatcactcggctcatggatcgatgaagaccgcagctaaatgcgcgtcagaatgtgaactgcaggacacat-gaacaccgacacgttgaacgcatatggcgcatcggctcgcc--------------------tcaaaacgaccgatgcacacatccttgagtgtctac
>Anopheles_farauti_210_(EU518426)
-----------------taccctaggcaggggatcactcggctcatggatcgatgaagaccgcagctaaatgcgcgtcagaatgtgaactgcaggacacat-gaacaccgacacgttgaacgcatatggcgcatcggctcgcc--------------------tcaaaacgaccgatgcacacatccttgagtgtctac
>Anopheles_farauti_211_(EF530897)
-----------------taccctaggcaggggatcactcggctcatggatcgatgaagaccgcagctaaatgcgcgtcagaatgtgaactgcaggacacat-gaacaccgacacgttgaacgcatatggcgcatcggctcgcc--------------------tcaaaacgaccgatgcacacatccttgagtgtctac
>Anopheles_farauti_212_(EF530788)
-----------------taccctaggcaggggatcactcggctcatggatcgatgaagaccgcagctaaatgcgcgtcagaatgtgaactgcaggacacat-gaacaccgacacgttgaacgcatatggcgcatcggctcgcc--------------------tcaaaacgaccgatgcacacatccttgagtgtctac
>Anopheles_farauti_213_(EF530824)
-----------------taccctaggcaggggatcactcggctcatggatcgatgaagaccgcagctaaatgcgcgtcagaatgtgaactgcaggacacat-gaacaccgacacgttgaacgcatatggcgcatcggctcgcc--------------------tcaaaacgaccgatgcacacatccttgagtgtctac
>Anopheles_farauti_214_(EF530790)
-----------------taccctaggcaggggatcactcggctcatggatcgatgaagaccgcagctaaatgcgcgtcagaatgtgaactgcaggacacat-gaacaccgacacgttgaacgcatatggcgcatcggctcgcc--------------------tcaaaacgaccgatgcacacatccttgagtgtctac
>Anopheles_farauti_215_(EF530843)
-----------------taccctaggcaggggatcactcggctcatggatcgatgaagaccgcagctaaatgcgcgtcagaatgtgaactgcaggacacat-gaacaccgacacgttgaacgcatatggcgcatcggctcgcc--------------------tcaaaacgaccgatgcacacatccttgagtgtctac
>Anopheles_farauti_216_(EF530760)
-----------------taccctaggcaggggatcactcggctcatggatcgatgaagaccgcagctaaatgcgcgtcagaatgtgaactgcaggacacat-gaacaccgacacgttgaacgcatatggcgcatcggctcgcc--------------------tcaaaacgaccgatgcacacatccttgagtgtctac
>Anopheles_farauti_217_(EU518424)
-----------------taccctaggcaggggatcactcggctcatggatcgatgaagaccgcagctaaatgcgcgtcagaatgtgaactgcaggacacat-gaacaccgacacgttgaacgcatatggcgcatcggctcgcc--------------------tcaaaacgaccgatgcacacatccttgagtgtctac
>Anopheles_farauti_218_(EF530868)
-----------------taccctaggcaggggatcactcggctcatggatcgatgaagaccgcagctaaatgcgcgtcagaatgtgaactgcaggacacat-gaacaccgacacgttgaacgcatatggcgcatcggctcgcc--------------------tcaaaacgaccgatgcacacatccttgagtgtctac
>Anopheles_farauti_219_(EF530912)
-----------------taccctaggcaggggatcactcggctcatggatcgatgaagaccgcagctaaatgcgcgtcagaatgtgaactgcaggacacat-gaacaccgacacgttgaacgcatatggcgcatcggctcgcc--------------------tcaaaacgaccgatgcacacatccttgagtgtctac
>Anopheles_farauti_220_(EF530748)
-----------------taccctaggcaggggatcactcggctcatggatcgatgaagaccgcagctaaatgcgcgtcagaatgtgaactgcaggacacat-gaacaccgacacgttgaacgcatatggcgcatcggctcgcc--------------------tcaaaacgaccgatgcacacatccttgagtgtctac
>Anopheles_hinesorum_(EF042737)
-----------------taccctaggcaggggatcactcggctcatggatcgatgaagaccgcagctaaatgcgcgtcagaatgtgaactgcaggacacat-gaacaccgacacgttgaacgcatatggcgcatcggctcgcc--------------------tcaaaacgaccgatgcacacatccttgagtgtctac
>Anopheles_hinesorum_2_(EF042735)
-----------------taccctaggcaggggatcactcggctcatggatcgatgaagaccgcagctaaatgcgcgtcagaatgtgaactgcaggacacat-gaacaccgacacgttgaacgcatatggcgcatcggctcgcc--------------------tcaaaacgaccgatgcacacatccttgagtgtctac
>Anopheles_hinesorum_3_(EF042740)
-----------------taccctaggcaggggatcactcggctcatggatcgatgaagaccgcagctaaatgcgcgtcagaatgtgaactgcaggacacat-gaacaccgacacgttgaacgcatatggcgcatcggctcgcc--------------------tcaaaacgaccgatgcacacatccttgagtgtctac
>Anopheles_hinesorum_4_(EF042734)
-----------------taccctaggcaggggatcactcggctcatggatcgatgaagaccgcagctaaatgcgcgtcagaatgtgaactgcaggacacat-gaacaccgacacgttgaacgcatatggcgcatcggctcgcc--------------------tcaaaacgaccgatgcacacatccttgagtgtctac
>Anopheles_hinesorum_5_(EF042733)
-----------------taccctaggcaggggatcactcggctcatggatcgatgaagaccgcagctaaatgcgcgtcagaatgtgaactgcaggacacat-gaacaccgacacgttgaacgcatatggcgcatcggctcgcc--------------------tcaaaacgaccgatgcacacatccttgagtgtctac
>Anopheles_hinesorum_6_(EF042738)
-----------------taccctaggcaggggatcactcggctcatggatcgatgaagaccgcagctaaatgcgcgtcagaatgtgaactgcaggacacat-gaacaccgacacgttgaacgcatatggcgcatcggctcgcc--------------------tcaaaacgaccgatgcacacatccttgagtgtctac
>Anopheles_hinesorum_7_(EF042732)
-----------------taccctaggcaggggatcactcggctcatggatcgatgaagaccgcagctaaatgcgcgtcagaatgtgaactgcaggacacat-gaacaccgacacgttgaacgcatatggcgcatcggctcgcc--------------------tcaaaacgaccgatgcacacatccttgagtgtctac
>Anopheles_hinesorum_9_(EF042739)
-----------------taccctaggcaggggatcactcggctcatggatcgatgaagaccgcagctaaatgcgcgtcagaatgtgaactgcaggacacat-gaacaccgacacgttgaacgcatatggcgcatcggctcgcc--------------------tcaaaacgaccgatgcacacatccttgagtgtctac
>Anopheles_hinesorum_10_(EF042736)
-----------------taccctaggcaggggatcactcggctcatggatcgatgaagaccgcagctaaatgcgcgtcagaatgtgaactgcaggacacat-gaacaccgacacgttgaacgcatatggcgcatcggctcgcc--------------------tcaaaacgaccgatgcacacatccttgagtgtctac
>Anopheles_irenicus_(EF042723)
-----------------taccctaggcaggggatcactcggctcatggatcgatgaagaccgcagctaaatgcgcgtcagaatgtgaactgcaggacacat-gaacaccgacacgttgaacgcatatggcgcatcggctcgcc--------------------tcaaaacgaccgatgcacacatccttgagtgtctac
>Anopheles_irenicus_2_(EF042724)
-----------------taccctaggcaggggatcactcggctcatggatcgatgaagaccgcagctaaatgcgcgtcagaatgtgaactgcaggacacat-gaacaccgacacgttgaacgcatatggcgcatcggctcgcc--------------------tcaaaacgaccgatgcacacatccttgagtgtctac
>Anopheles_irenicus_3_(EF042728)
-----------------taccctaggcaggggatcactcggctcatggatcgatgaagaccgcagctaaatgcgcgtcagaatgtgaactgcaggacacat-gaacaccgacacgttgaacgcatatggcgcatcggctcgcc--------------------tcaaaacgaccgatgcacacatccttgagtgtctac
>Anopheles_irenicus_4_(EF042722)
-----------------taccctaggcaggggatcactcggctcatggatcgatgaagaccgcagctaaatgcgcgtcagaatgtgaactgcaggacacat-gaacaccgacacgttgaacgcatatggcgcatcggctcgcc--------------------tcaaaacgaccgatgcacacatccttgagtgtctac
>Anopheles_irenicus_5_(EF042726)
-----------------taccctaggcaggggatcactcggctcatggatcgatgaagaccgcagctaaatgcgcgtcagaatgtgaactgcaggacacat-gaacaccgacacgttgaacgcatatggcgcatcggctcgcc--------------------tcaaaacgaccgatgcacacatccttgagtgtctac
>Anopheles_irenicus_6_(EF042727)
-----------------taccctaggcaggggatcactcggctcatggatcgatgaagaccgcagctaaatgcgcgtcagaatgtgaactgcaggacacat-gaacaccgacacgttgaacgcatatggcgcatcggctcgcc--------------------tcaaaacgaccgatgcacacatccttgagtgtctac
>Anopheles_irenicus_7_(EF042725)
-----------------taccctaggcaggggatcactcggctcatggatcgatgaagaccgcagctaaatgcgcgtcagaatgtgaactgcaggacacat-gaacaccgacacgttgaacgcatatggcgcatcggctcgcc--------------------tcaaaacgaccgatgcacacatccttgagtgtctac
>Anopheles_irenicus_8_(EF042729)
-----------------taccctaggcaggggatcactcggctcatggatcgatgaagaccgcagctaaatgcgcgtcagaatgtgaactgcaggacacat-gaacaccgacacgttgaacgcatatggcgcatcggctcgcc--------------------tcaaaacgaccgatgcacacatccttgagtgtctac
>Anopheles_irenicus_9_(EF042730)
-----------------taccctaggcaggggatcactcggctcatggatcgatgaagaccgcagctaaatgcgcgtcagaatgtgaactgcaggacacat-gaacaccgacacgttgaacgcatatggcgcatcggctcgcc--------------------tcaaaacgaccgatgcacacatccttgagtgtctac
>Anopheles_koliensis_(EF042754)
-----------------taccctaggcaggggatcactcggctcatggatcgatgaagaccgcagctaaatgcgcgtcagaatgtgaactgcaggacacat-gaacaccgacacgttgaacgcatatggcgcatcggctcgcc--------------------tcaaaacgaccgatgcacacatccttgagtgtctac
>Anopheles_koliensis_2_(EF042755)
-----------------taccctaggcaggggatcactcggctcatggatcgatgaagaccgcagctaaatgcgcgtcagaatgtgaactgcaggacacat-gaacaccgacacgttgaacgcatatggcgcatcggctcgcc--------------------tcaaaacgaccgatgcacacatccttgagtgtctac
>Anopheles_koliensis_5_(EF042756)
-----------------taccctaggcaggggatcactcggctcatggatcgatgaagaccgcagctaaatgcgcgtcagaatgtgaactgcaggacacat-gaacaccgacacgttgaacgcatatggcgcatcggctcgcc--------------------tcaaaacgaccgatgcacacatccttgagtgtctac
>Anopheles_punctulatus_(EF042762)
-----------------taccctaggcaggggatcactcggctcatggatcgatgaagaccgcagctaaatgcgcgtcagaatgtgaactgcaggacacat-gaacaccgacacgttgaacgcatatggcgcatcggctcgcc--------------------tcaaaacgaccgatgcacacatccttgagtgtctac
>Anopheles_punctulatus_2_(EF042758)
-----------------taccctaggcaggggatcactcggctcatggatcgatgaagaccgcagctaaatgcgcgtcagaatgtgaactgcaggacacat-gaacaccgacacgttgaacgcatatggcgcatcggctcgcc--------------------tcaaaacgaccgatgcacacatccttgagtgtctac
>Anopheles_punctulatus_3_(EF042760)
-----------------taccctaggcaggggatcactcggctcatggatcgatgaagaccgcagctaaatgcgcgtcagaatgtgaactgcaggacacat-gaacaccgacacgttgaacgcatatggcgcatcggctcgcc--------------------tcaaaacgaccgatgcacacatccttgagtgtctac
>Anopheles_punctulatus_4_(EF042763)
-----------------taccctaggcaggggatcactcggctcatggatcgatgaagaccgcagctaaatgcgcgtcagaatgtgaactgcaggacacat-gaacaccgacacgttgaacgcatatggcgcatcggctcgcc--------------------tcaaaacgaccgatgcacacatccttgagtgtctac
>Anopheles_punctulatus_5_(EF042757)
-----------------taccctaggcaggggatcactcggctcatggatcgatgaagaccgcagctaaatgcgcgtcagaatgtgaactgcaggacacat-gaacaccgacacgttgaacgcatatggcgcatcggctcgcc--------------------tcaaaacgaccgatgcacacatccttgagtgtctac
>Anopheles_punctulatus_7_(EF042759)
-----------------taccctaggcaggggatcactcggctcatggatcgatgaagaccgcagctaaatgcgcgtcagaatgtgaactgcaggacacat-gaacaccgacacgttgaacgcatatggcgcatcggctcgcc--------------------tcaaaacgaccgatgcacacatccttgagtgtctac
>Anopheles_torresiensis_2_(EF042749)
-----------------taccctaggcaggggatcactcggctcatggatcgatgaagaccgcagctaaatgcgcgtcagaatgtgaactgcaggacacat-gaacaccgacacgttgaacgcatatggcgcatcggctcgcc--------------------tcaaaacgaccgatgcacacatccttgagtgtctac
>Anopheles_torresiensis_3_(EF042746)
-----------------taccctaggcaggggatcactcggctcatggatcgatgaagaccgcagctaaatgcgcgtcagaatgtgaactgcaggacacat-gaacaccgacacgttgaacgcatatggcgcatcggctcgcc--------------------tcaaaacgaccgatgcacacatccttgagtgtctac
>Anopheles_torresiensis_4_(EF042750)
-----------------taccctaggcaggggatcactcggctcatggatcgatgaagaccgcagctaaatgcgcgtcagaatgtgaactgcaggacacat-gaacaccgacacgttgaacgcatatggcgcatcggctcgcc--------------------tcaaaacgaccgatgcacacatccttgagtgtctac
>Anopheles_torresiensis_5_(EF042751)
-----------------taccctaggcaggggatcactcggctcatggatcgatgaagaccgcagctaaatgcgcgtcagaatgtgaactgcaggacacat-gaacaccgacacgttgaacgcatatggcgcatcggctcgcc--------------------tcaaaacgaccgatgcacacatccttgagtgtctac
>Anopheles_torresiensis_6_(EF042747)
-----------------taccctaggcaggggatcactcggctcatggatcgatgaagaccgcagctaaatgcgcgtcagaatgtgaactgcaggacacat-gaacaccgacacgttgaacgcatatggcgcatcggctcgcc--------------------tcaaaacgaccgatgcacacatccttgagtgtctac
>Anopheles_torresiensis_7_(EF042745)
-----------------taccctaggcaggggatcactcggctcatggatcgatgaagaccgcagctaaatgcgcgtcagaatgtgaactgcaggacacat-gaacaccgacacgttgaacgcatatggcgcatcggctcgcc--------------------tcaaaacgaccgatgcacacatccttgagtgtctac
>Anopheles_torresiensis_8_(EF042748)
-----------------taccctaggcaggggatcactcggctcatggatcgatgaagaccgcagctaaatgcgcgtcagaatgtgaactgcaggacacat-gaacaccgacacgttgaacgcatatggcgcatcggctcgcc--------------------tcaaaacgaccgatgcacacatccttgagtgtctac
>Anopheles_farauti_46_(EF042721)
-----------------taccctaggcaggggatcactcggctcatggatcgatgaagaccgcagctaaatgcgcgtcagaatgtgaactgcaggacacat-gaacatcgacacgttgaacgcatatggcgcatcggctcgcc--------------------tcaaaacgaccgatgcacacatccttgagtgtctac
>Anopheles_farauti_87_(EF042720)
-----------------taccctaggcaggggatcactcggctcatggatcgatgaagaccgcagctaaatgcgcgtcagaatgtgaactgcaggacacat-gaacatcgacacgttgaacgcatatggcgcatcggctcgcc--------------------tcaaaacgaccgatgcacacatccttgagtgtctac
>Anopheles_farauti_136_(EF042719)
-----------------taccctaggcaggggatcactcggctcatggatcgatgaagaccgcagctaaatgcgcgtcagaatgtgaactgcaggacacat-gaacatcgacacgttgaacgcatatggcgcatcggctcgcc--------------------tcaaaacgaccgatgcacacatccttgagtgtctac
>Anopheles_farauti_170_(EF042718)
-----------------taccctaggcaggggatcactcggctcatggatcgatgaagaccgcagctaaatgcgcgtcagaatgtgaactgcaggacacat-gaacatcgacacgttgaacgcatatggcgcatcggctcgcc--------------------tcaaaacgaccgatgcacacatccttgagtgtctac
>Anopheles_farauti_195_(EF530778)
-----------------taccctaggcaggggatcactcggctcatggatcgatgaagaccgcagctaaatgcgcgtcagaatgtgaactgcaggacacat-gaacaccgacacgttgaacgcatatggcgcatcggctcgcc--------------------tcaaaacgaccgatgcacacatccttgagtgtctat
>Anopheles_farauti_95_(EF530904)
-----------------taccctaggcaggggatcactcggctcatggatcgatgaagaccgcagctaaatgcgcgtcagaatgtgaactgcaggacacat-gaacaccgacacgttgaacgcatatggcgcatcggatcgcc--------------------tcaaaacgaccgatgcacacatccttgagtgtctac
>Anopheles_arabiensis_(DQ287705)
ccgaaaggcactacttaaaccctaggcaggggatcactcggctcatggatcgatgaagaccgcagctaaatgcgcgtcataatgtgaactgcaggacacat-gaacattgataagttgaacgcatatggcgcatcggacgttt---------------------aatcccgaccgatgcacac----------------
>Anopheles_arabiensis_3_(DQ287752)
ccgaaaggcactacttaaaccctaggcaggggatcactcggctcatggatcgatgaagaccgcagctaaatgcgcgtcataatgtgaactgcaggacacat-gaacattgataagttgaacgcatatggcgcatcggacgttt---------------------aatcccgaccgatgcacac----------------
>Anopheles_arabiensis_4_(DQ287700)
ccgaaaggcactacttaaaccctaggcaggggatcactcggctcatggatcgatgaagaccgcagctaaatgcgcgtcataatgtgaactgcaggacacat-gaacattgataagttgaacgcatatggcgcatcggacgttt---------------------aatcccgaccgatgcacac----------------
>Anopheles_arabiensis_6_(DQ287699)
ccgaaaggcactacttaaaccctaggcaggggatcactcggctcatggatcgatgaagaccgcagctaaatgcgcgtcataatgtgaactgcaggacacat-gaacattgataagttgaacgcatatggcgcatcggacgttt---------------------aatcccgaccgatgcacac----------------
>Anopheles_arabiensis_7_(DQ287741)
ccgaaaggcactacttaaaccctaggcaggggatcactcggctcatggatcgatgaagaccgcagctaaatgcgcgtcataatgtgaactgcaggacacat-gaacattgataagttgaacgcatatggcgcatcggacgttt---------------------aatcccgaccgatgcacac----------------
>Anopheles_arabiensis_9_(DQ287729)
ccgaaaggcactacttaaaccctaggcaggggatcactcggctcatggatcgatgaagaccgcagctaaatgcgcgtcataatgtgaactgcaggacacat-gaacattgataagttgaacgcatatggcgcatcggacgttt---------------------aatcccgaccgatgcacac----------------
>Anopheles_arabiensis_11_(DQ287759)
ccgaaaggcactacttaaaccctaggcaggggatcactcggctcatggatcgatgaagaccgcagctaaatgcgcgtcataatgtgaactgcaggacacat-gaacattgataagttgaacgcatatggcgcatcggacgttt---------------------aatcccgaccgatgcacac----------------
>Anopheles_arabiensis_12_(DQ287746)
ccgaaaggcactacttaaaccctaggcaggggatcactcggctcatggatcgatgaagaccgcagctaaatgcgcgtcataatgtgaactgcaggacacat-gaacattgataagttgaacgcatatggcgcatcggacgttt---------------------aatcccgaccgatgcacac----------------
>Anopheles_arabiensis_13_(DQ287753)
ccgaaaggcactacttaaaccctaggcaggggatcactcggctcatggatcgatgaagaccgcagctaaatgcgcgtcataatgtgaactgcaggacacat-gaacattgataagttgaacgcatatggcgcatcggacgttt---------------------aatcccgaccgatgcacac----------------
>Anopheles_arabiensis_16_(DQ287703)
ccgaaaggcactacttaaaccctaggcaggggatcactcggctcatggatcgatgaagaccgcagctaaatgcgcgtcataatgtgaactgcaggacacat-gaacattgataagttgaacgcatatggcgcatcggacgttt---------------------aatcccgaccgatgcacac----------------
>Anopheles_arabiensis_17_(DQ287744)
ccgaaaggcactacttaaaccctaggcaggggatcactcggctcatggatcgatgaagaccgcagctaaatgcgcgtcataatgtgaactgcaggacacat-gaacattgataagttgaacgcatatggcgcatcggacgttt---------------------aatcccgaccgatgcacac----------------
>Anopheles_arabiensis_19_(DQ287707)
ccgaaaggcactacttaaaccctaggcaggggatcactcggctcatggatcgatgaagaccgcagctaaatgcgcgtcataatgtgaactgcaggacacat-gaacattgataagttgaacgcatatggcgcatcggacgttt---------------------aatcccgaccgatgcacac----------------
>Anopheles_arabiensis_20_(DQ287742)
ccgaaaggcactacttaaaccctaggcaggggatcactcggctcatggatcgatgaagaccgcagctaaatgcgcgtcataatgtgaactgcaggacacat-gaacattgataagttgaacgcatatggcgcatcggacgttt---------------------aatcccgaccgatgcacac----------------
>Anopheles_arabiensis_21_(DQ287706)
ccgaaaggcactacttaaaccctaggcaggggatcactcggctcatggatcgatgaagaccgcagctaaatgcgcgtcataatgtgaactgcaggacacat-gaacattgataagttgaacgcatatggcgcatcggacgttt---------------------aatcccgaccgatgcacac----------------
>Anopheles_arabiensis_22_(DQ287710)
ccgaaaggcactacttaaaccctaggcaggggatcactcggctcatggatcgatgaagaccgcagctaaatgcgcgtcataatgtgaactgcaggacacat-gaacattgataagttgaacgcatatggcgcatcggacgttt---------------------aatcccgaccgatgcacac----------------
>Anopheles_arabiensis_23_(DQ287734)
ccgaaaggcactacttaaaccctaggcaggggatcactcggctcatggatcgatgaagaccgcagctaaatgcgcgtcataatgtgaactgcaggacacat-gaacattgataagttgaacgcatatggcgcatcggacgttt---------------------aatcccgaccgatgcacac----------------
>Anopheles_arabiensis_26_(DQ287764)
ccgaaaggcactacttaaaccctaggcaggggatcactcggctcatggatcgatgaagaccgcagctaaatgcgcgtcataatgtgaactgcaggacacat-gaacattgataagttgaacgcatatggcgcatcggacgttt---------------------aatcccgaccgatgcacac----------------
>Anopheles_arabiensis_27_(DQ287725)
ccgaaaggcactacttaaaccctaggcaggggatcactcggctcatggatcgatgaagaccgcagctaaatgcgcgtcataatgtgaactgcaggacacat-gaacattgataagttgaacgcatatggcgcatcggacgttt---------------------aatcccgaccgatgcacac----------------
>Anopheles_arabiensis_28_(DQ287768)
ccgaaaggcactacttaaaccctaggcaggggatcactcggctcatggatcgatgaagaccgcagctaaatgcgcgtcataatgtgaactgcaggacacat-gaacattgataagttgaacgcatatggcgcatcggacgttt---------------------aatcccgaccgatgcacac----------------
>Anopheles_arabiensis_29_(DQ287711)
ccgaaaggcactacttaaaccctaggcaggggatcactcggctcatggatcgatgaagaccgcagctaaatgcgcgtcataatgtgaactgcaggacacat-gaacattgataagttgaacgcatatggcgcatcggacgttt---------------------aatcccgaccgatgcacac----------------
>Anopheles_arabiensis_31_(DQ287695)
ccgaaaggcactacttaaaccctaggcaggggatcactcggctcatggatcgatgaagaccgcagctaaatgcgcgtcataatgtgaactgcaggacacat-gaacattgataagttgaacgcatatggcgcatcggacgttt---------------------aatcccgaccgatgcacac----------------
>Anopheles_arabiensis_32_(DQ287721)
ccgaaaggcactacttaaaccctaggcaggggatcactcggctcatggatcgatgaagaccgcagctaaatgcgcgtcataatgtgaactgcaggacacat-gaacattgataagttgaacgcatatggcgcatcggacgttt---------------------aatcccgaccgatgcacac----------------
>Anopheles_arabiensis_33_(DQ287733)
ccgaaaggcactacttaaaccctaggcaggggatcactcggctcatggatcgatgaagaccgcagctaaatgcgcgtcataatgtgaactgcaggacacat-gaacattgataagttgaacgcatatggcgcatcggacgttt---------------------aatcccgaccgatgcacac----------------
>Anopheles_arabiensis_34_(DQ287767)
ccgaaaggcactacttaaaccctaggcaggggatcactcggctcatggatcgatgaagaccgcagctaaatgcgcgtcataatgtgaactgcaggacacat-gaacattgataagttgaacgcatatggcgcatcggacgttt---------------------aatcccgaccgatgcacac----------------
>Anopheles_arabiensis_36_(DQ287722)
ccgaaaggcactacttaaaccctaggcaggggatcactcggctcatggatcgatgaagaccgcagctaaatgcgcgtcataatgtgaactgcaggacacat-gaacattgataagttgaacgcatatggcgcatcggacgttt---------------------aatcccgaccgatgcacac----------------
>Anopheles_arabiensis_38_(DQ287720)
ccgaaaggcactacttaaaccctaggcaggggatcactcggctcatggatcgatgaagaccgcagctaaatgcgcgtcataatgtgaactgcaggacacat-gaacattgataagttgaacgcatatggcgcatcggacgttt---------------------aatcccgaccgatgcacac----------------
>Anopheles_arabiensis_39_(DQ287713)
ccgaaaggcactacttaaaccctaggcaggggatcactcggctcatggatcgatgaagaccgcagctaaatgcgcgtcataatgtgaactgcaggacacat-gaacattgataagttgaacgcatatggcgcatcggacgttt---------------------aatcccgaccgatgcacac----------------
>Anopheles_arabiensis_40_(DQ287758)
ccgaaaggcactacttaaaccctaggcaggggatcactcggctcatggatcgatgaagaccgcagctaaatgcgcgtcataatgtgaactgcaggacacat-gaacattgataagttgaacgcatatggcgcatcggacgttt---------------------aatcccgaccgatgcacac----------------
>Anopheles_arabiensis_41_(DQ287702)
ccgaaaggcactacttaaaccctaggcaggggatcactcggctcatggatcgatgaagaccgcagctaaatgcgcgtcataatgtgaactgcaggacacat-gaacattgataagttgaacgcatatggcgcatcggacgttt---------------------aatcccgaccgatgcacac----------------
>Anopheles_arabiensis_43_(DQ287693)
ccgaaaggcactacttaaaccctaggcaggggatcactcggctcatggatcgatgaagaccgcagctaaatgcgcgtcataatgtgaactgcaggacacat-gaacattgataagttgaacgcatatggcgcatcggacgttt---------------------aatcccgaccgatgcacac----------------
>Anopheles_arabiensis_44_(DQ287761)
ccgaaaggcactacttaaaccctaggcaggggatcactcggctcatggatcgatgaagaccgcagctaaatgcgcgtcataatgtgaactgcaggacacat-gaacattgataagttgaacgcatatggcgcatcggacgttt---------------------aatcccgaccgatgcacac----------------
>Anopheles_arabiensis_45_(DQ287757)
ccgaaaggcactacttaaaccctaggcaggggatcactcggctcatggatcgatgaagaccgcagctaaatgcgcgtcataatgtgaactgcaggacacat-gaacattgataagttgaacgcatatggcgcatcggacgttt---------------------aatcccgaccgatgcacac----------------
>Anopheles_arabiensis_46_(DQ287773)
ccgaaaggcactacttaaaccctaggcaggggatcactcggctcatggatcgatgaagaccgcagctaaatgcgcgtcataatgtgaactgcaggacacat-gaacattgataagttgaacgcatatggcgcatcggacgttt---------------------aatcccgaccgatgcacac----------------
>Anopheles_arabiensis_48_(DQ287737)
ccgaaaggcactacttaaaccctaggcaggggatcactcggctcatggatcgatgaagaccgcagctaaatgcgcgtcataatgtgaactgcaggacacat-gaacattgataagttgaacgcatatggcgcatcggacgttt---------------------aatcccgaccgatgcacac----------------
>Anopheles_arabiensis_50_(DQ287704)
ccgaaaggcactacttaaaccctaggcaggggatcactcggctcatggatcgatgaagaccgcagctaaatgcgcgtcataatgtgaactgcaggacacat-gaacattgataagttgaacgcatatggcgcatcggacgttt---------------------aatcccgaccgatgcacac----------------
>Anopheles_arabiensis_51_(DQ287717)
ccgaaaggcactacttaaaccctaggcaggggatcactcggctcatggatcgatgaagaccgcagctaaatgcgcgtcataatgtgaactgcaggacacat-gaacattgataagttgaacgcatatggcgcatcggacgttt---------------------aatcccgaccgatgcacac----------------
>Anopheles_arabiensis_52_(DQ287762)
ccgaaaggcactacttaaaccctaggcaggggatcactcggctcatggatcgatgaagaccgcagctaaatgcgcgtcataatgtgaactgcaggacacat-gaacattgataagttgaacgcatatggcgcatcggacgttt---------------------aatcccgaccgatgcacac----------------
>Anopheles_arabiensis_54_(DQ287769)
ccgaaaggcactacttaaaccctaggcaggggatcactcggctcatggatcgatgaagaccgcagctaaatgcgcgtcataatgtgaactgcaggacacat-gaacattgataagttgaacgcatatggcgcatcggacgttt---------------------aatcccgaccgatgcacac----------------
>Anopheles_arabiensis_55_(DQ287698)
ccgaaaggcactacttaaaccctaggcaggggatcactcggctcatggatcgatgaagaccgcagctaaatgcgcgtcataatgtgaactgcaggacacat-gaacattgataagttgaacgcatatggcgcatcggacgttt---------------------aatcccgaccgatgcacac----------------
>Anopheles_arabiensis_56_(DQ287714)
ccgaaaggcactacttaaaccctaggcaggggatcactcggctcatggatcgatgaagaccgcagctaaatgcgcgtcataatgtgaactgcaggacacat-gaacattgataagttgaacgcatatggcgcatcggacgttt---------------------aatcccgaccgatgcacac----------------
>Anopheles_arabiensis_57_(DQ287731)
ccgaaaggcactacttaaaccctaggcaggggatcactcggctcatggatcgatgaagaccgcagctaaatgcgcgtcataatgtgaactgcaggacacat-gaacattgataagttgaacgcatatggcgcatcggacgttt---------------------aatcccgaccgatgcacac----------------
>Anopheles_arabiensis_58_(DQ287732)
ccgaaaggcactacttaaaccctaggcaggggatcactcggctcatggatcgatgaagaccgcagctaaatgcgcgtcataatgtgaactgcaggacacat-gaacattgataagttgaacgcatatggcgcatcggacgttt---------------------aatcccgaccgatgcacac----------------
>Anopheles_arabiensis_60_(DQ287709)
ccgaaaggcactacttaaaccctaggcaggggatcactcggctcatggatcgatgaagaccgcagctaaatgcgcgtcataatgtgaactgcaggacacat-gaacattgataagttgaacgcatatggcgcatcggacgttt---------------------aatcccgaccgatgcacac----------------
>Anopheles_arabiensis_61_(DQ287738)
ccgaaaggcactacttaaaccctaggcaggggatcactcggctcatggatcgatgaagaccgcagctaaatgcgcgtcataatgtgaactgcaggacacat-gaacattgataagttgaacgcatatggcgcatcggacgttt---------------------aatcccgaccgatgcacac----------------
>Anopheles_arabiensis_62_(DQ287715)
ccgaaaggcactacttaaaccctaggcaggggatcactcggctcatggatcgatgaagaccgcagctaaatgcgcgtcataatgtgaactgcaggacacat-gaacattgataagttgaacgcatatggcgcatcggacgttt---------------------aatcccgaccgatgcacac----------------
>Anopheles_arabiensis_64_(DQ287747)
ccgaaaggcactacttaaaccctaggcaggggatcactcggctcatggatcgatgaagaccgcagctaaatgcgcgtcataatgtgaactgcaggacacat-gaacattgataagttgaacgcatatggcgcatcggacgttt---------------------aatcccgaccgatgcacac----------------
>Anopheles_arabiensis_65_(DQ287750)
ccgaaaggcactacttaaaccctaggcaggggatcactcggctcatggatcgatgaagaccgcagctaaatgcgcgtcataatgtgaactgcaggacacat-gaacattgataagttgaacgcatatggcgcatcggacgttt---------------------aatcccgaccgatgcacac----------------
>Anopheles_arabiensis_67_(DQ287770)
ccgaaaggcactacttaaaccctaggcaggggatcactcggctcatggatcgatgaagaccgcagctaaatgcgcgtcataatgtgaactgcaggacacat-gaacattgataagttgaacgcatatggcgcatcggacgttt---------------------aatcccgaccgatgcacac----------------
>Anopheles_arabiensis_68_(DQ287716)
ccgaaaggcactacttaaaccctaggcaggggatcactcggctcatggatcgatgaagaccgcagctaaatgcgcgtcataatgtgaactgcaggacacat-gaacattgataagttgaacgcatatggcgcatcggacgttt---------------------aatcccgaccgatgcacac----------------
>Anopheles_arabiensis_69_(DQ287727)
ccgaaaggcactacttaaaccctaggcaggggatcactcggctcatggatcgatgaagaccgcagctaaatgcgcgtcataatgtgaactgcaggacacat-gaacattgataagttgaacgcatatggcgcatcggacgttt---------------------aatcccgaccgatgcacac----------------
>Anopheles_arabiensis_70_(DQ287736)
ccgaaaggcactacttaaaccctaggcaggggatcactcggctcatggatcgatgaagaccgcagctaaatgcgcgtcataatgtgaactgcaggacacat-gaacattgataagttgaacgcatatggcgcatcggacgttt---------------------aatcccgaccgatgcacac----------------
>Anopheles_arabiensis_74_(DQ287745)
ccgaaaggcactacttaaaccctaggcaggggatcactcggctcatggatcgatgaagaccgcagctaaatgcgcgtcataatgtgaactgcaggacacat-gaacattgataagttgaacgcatatggcgcatcggacgttt---------------------aatcccgaccgatgcacac----------------
>Anopheles_arabiensis_75_(DQ287692)
ccgaaaggcactacttaaaccctaggcaggggatcactcggctcatggatcgatgaagaccgcagctaaatgcgcgtcataatgtgaactgcaggacacat-gaacattgataagttgaacgcatatggcgcatcggacgttt---------------------aatcccgaccgatgcacac----------------
>Anopheles_arabiensis_76_(DQ287754)
ccgaaaggcactacttaaaccctaggcaggggatcactcggctcatggatcgatgaagaccgcagctaaatgcgcgtcataatgtgaactgcaggacacat-gaacattgataagttgaacgcatatggcgcatcggacgttt---------------------aatcccgaccgatgcacac----------------
>Anopheles_arabiensis_77_(DQ287763)
ccgaaaggcactacttaaaccctaggcaggggatcactcggctcatggatcgatgaagaccgcagctaaatgcgcgtcataatgtgaactgcaggacacat-gaacattgataagttgaacgcatatggcgcatcggacgttt---------------------aatcccgaccgatgcacac----------------
>Anopheles_arabiensis_80_(DQ287708)
ccgaaaggcactacttaaaccctaggcaggggatcactcggctcatggatcgatgaagaccgcagctaaatgcgcgtcataatgtgaactgcaggacacat-gaacattgataagttgaacgcatatggcgcatcggacgttt---------------------aatcccgaccgatgcacac----------------
>Anopheles_arabiensis_81_(DQ287743)
ccgaaaggcactacttaaaccctaggcaggggatcactcggctcatggatcgatgaagaccgcagctaaatgcgcgtcataatgtgaactgcaggacacat-gaacattgataagttgaacgcatatggcgcatcggacgttt---------------------aatcccgaccgatgcacac----------------
>Anopheles_arabiensis_2_(DQ287772)
ccgaaaggcactacttaaaccctaggcaggggatcactcggctcatggatcgatgaagaccgcagctaaatgcgcgtcataatgtggactgcaggacacat-gaacattgataagttgaacgcatatggcgcatcggacgttt---------------------aatcccgaccgatgcacac----------------
>Anopheles_arabiensis_10_(DQ287735)
ccgaaaggcactacttaaaccctaggcaggggatcactcggctcatggatcgatgaagaccgcagctaaatgcgcgtcataatgtgaactgcaggacacat-gaacattgataagttgaacgcatatggcgcatcggacgctt---------------------aatcccgaccgatgcacac----------------
>Anopheles_arabiensis_14_(DQ287712)
ccgaaagacactacttaaaccctaggcaggggatcactcggctcatggatcgatgaagaccgcagctaaatgcgcgtcataatgtgaactgcaggacacat-gaacattgataagttgaacgcatatggcgcatcggacgttt---------------------aatcccgaccgatgcacac----------------
>Anopheles_arabiensis_15_(DQ287751)
ccgaaaggcactacttaaaccctaggcaggggatcactcggctcatggaccgatgaagaccgcagctaaatgcgcgtcataatgtgaactgcaggacacat-gaacattgataagttgaacgcatatggcgcatcggacgttt---------------------aatcccgaccgatgcacac----------------
>Anopheles_arabiensis_18_(DQ287760)
ccgaaaggcactacttagaccctaggcaggggatcactcggctcatggatcgatgaagaccgcagctaaatgcgcgtcataatgtgaactgcaggacacat-gaacattgataagttgaacgcatatggcgcatcggacgttt---------------------aatcccgaccgatgcacac----------------
>Anopheles_arabiensis_24_(DQ287697)
ccgaaaggcactacttaaaccctaggcaggggatcactcggctcatggatcgatgaagaccgcagctaaatgcgcgtcataatgtgaactgcaggacacat-gaacattaataagttgaacgcatatggcgcatcggacgttt---------------------aatcccgaccgatgcacac----------------
>Anopheles_arabiensis_25_(DQ287694)
ccgaaaggcactacttaaaccctaggcaggggatcactcggctcatggatcgatgaagaccgcagctaaatgcgcgtcataatgtgaactgcaggacacat-gaacattgataagttgaacgcatatggtgcatcggacgttt---------------------aatcccgaccgatgcacac----------------
>Anopheles_arabiensis_30_(DQ287766)
ccgaaaggcactacttaaaccctaggcaggggatcactcggctcatggatcgatgaagaccgcagctaaatgcgcgtcataatgtgaactgcaggacacat-gaacattgataagttgaacgcatatggcgcatcggacgttt---------------------aatcccgaccgatgcgcac----------------
>Anopheles_arabiensis_35_(DQ287723)
ccgaaaggcactacttaaaccctaggcaggggatcactcggctcatggatcgatgaagaccgcagctaaatgcgcgtcataatgtgaactgcgggacacat-gaacattgataagttgaacgcatatggcgcatcggacgttt---------------------aatcccgaccgatgcacac----------------
>Anopheles_arabiensis_37_(DQ287749)
ccgaaaggcactacttaaaccctaggcaggggatcactcggctcatggatcgatgaagaccgcagctaaatgcgcgtcataatgtgaactgcaggacacat-gaacattgataagttgaacgcatatggcgcatcggacattt---------------------aatcccgaccgatgcacac----------------
>Anopheles_arabiensis_42_(DQ287728)
ccgaaaggcactacttaaaccctaggcaggggatcactcggctcatggatcgatgaagaccgcagctaaatgcgcgtcataatgtgaactgcaggacacat-gaacattgataagttgaacgcacatggcgcatcggacgttt---------------------aatcccgaccgatgcacac----------------
>Anopheles_arabiensis_47_(DQ287701)
ccgaaaggcactacttaaaccctaggcaggggatcactcggctcatggatcgatgaagaccgcagctaaatgcgcgtcataatgtgaactgcaggacgcat-gaacattgataagttgaacgcatatggcgcatcggacgttt---------------------aatcccgaccgatgcacac----------------
>Anopheles_arabiensis_53_(DQ287765)
ccgaaaggcactacttaaaccctaggcaggggatcactcggctcatggatcgatgaagaccgcagctaaatgcgcgtcataatgtgaactgcaggacacat-gaacattgataagttgaacgcatatggcgcatcggacgtct---------------------aatcccgaccgatgcacac----------------
>Anopheles_arabiensis_59_(DQ287771)
ccgaaaggcactacttaaaccctaggcaggggatcactcggctcatggatcgacgaagaccgcagctaaatgcgcgtcataatgtgaactgcaggacacat-gaacattgataagttgaacgcatatggcgcatcggacgttt---------------------aatcccgaccgatgcacac----------------
>Anopheles_arabiensis_72_(DQ287719)
ccgaaaggcactacttaaaccctaggcaggggatcactcggctcatggatcgatgaagaccgcagctaaatgcgcgtcataatgtgaactgcaggacacat-ggacattgataagttgaacgcatatggcgcatcggacgttt---------------------aatcccgaccgatgcacac----------------
>Anopheles_arabiensis_78_(DQ287740)
ccgaaaggcactacttaaaccctaggcaggggatcactcggctcatggatcgatgaagaccgcggctaaatgcgcgtcataatgtgaactgcaggacacat-gaacattgataagttgaacgcatatggcgcatcggacgttt---------------------aatcccgaccgatgcacac----------------
>Anopheles_arabiensis_79_(DQ287748)
ccgaaaggcactacttaaaccctaggcaggggatcactcggctcatggatcgatgaagaccgcagctaaatacgcgtcataatgtgaactgcaggacacat-gaacattgataagttgaacgcatatggcgcatcggacgttt---------------------aatcccgaccgatgcacac----------------
>Anopheles_arabiensis_73_(DQ287718)
ccgaaaggcactacttaaaccctaggcaggggatcactcggctcatggatcgatgaagaccgcagctaaatgcgcgtcataatgtgaactgctggacacat-gaacattgataagttgaacgcatatggcgcatcggacgttt---------------------aatcccgaccgatgcacac----------------
>Anopheles_arabiensis_49_(DQ287755)
ccgaaaggcactacttaaaccctaggcaggggatcactcggctcatggatcgatgaagaccgcagctaaatgcgcgttataatgtgaactgcaggacacat-gaacattgataagttgaacgcatatggcgcatcggacgttt---------------------aatcccgactgatgcacac----------------
>Anopheles_arabiensis_5_(DQ287739)
ccgaaaggcactacttaaaccctaggcaggggatcactcggctcatggatcgttgaagaccgcagctaaatgcgcgtcataatgtgaactgcaggacacat-gaacattgataagttgaacgcatatggcgcatcggacgttt---------------------aatcccgaccgatgcacac----------------
>Anopheles_arabiensis_8_(DQ287726)
ccgaaaggcactacttaaacccttggcaggggatcactcggctcatggatcgatgaagaccgcagctaaatgcgcgtcataatgtgaactgcaggacacat-gaacattgataagttgaacgcatatggcgcatcggacgttt---------------------aatcccgaccgatgcacac----------------
>Anopheles_arabiensis_71_(DQ287724)
ccgaaaggcactacttaaaccctaggcaggggatcactcggctcatggatcgatgaagaccgcagctaaatgcgcgtcataatgtgaactgcaggacacat-gaacattgataagttgaacgcatatggcgcatcggacgttt---------------------attcccgaccgatgcacac----------------
>Anopheles_arabiensis_63_(DQ287696)
ccgaaaggcactacttaagccctaggcaggggatcactcggctcatggatcgatgaagaccgcagataaatgcgcgtcataatgtgaactgcaggacacat-gaacattgataagttgaacgcatatggcgcatcggacgttt---------------------aatcccgaccgatgcacac----------------
>Anopheles_arabiensis_66_(DQ287756)
ccgaaaggcactacttaaaccctaggcaggggatcactcggctcatggatcgatgaagaccgcagctaaatgcgcgtcataatgtgaactgcaggacacat-gaacattgataagttgaacgcatatggcgcatcggacgttt---------------------aatcctgaccgatgcaaac----------------
>Dixella_cornuta_(U48381)
-----------------aaccttagccgggggatcacttggctcatgggtcgatgaagaccgcagctaattgcgcgtcgttatgtgaaccgcaggacacat-gaacatcgacatgttgaacgcgtattgcgctctatacgt----------------------------------------------------------
>Ablabesmyia_rhamphe_(U48384)
-----------------aaccctagacaggggatcactaggctcatgggtcgatgaagaccgcagcaaactgcgcgtcgtaatgtgaactgcaggacacat-gatcatcgataagttgaacgcatattgcaccttgtacat----------------------------------------------------------
>Cnephia_dacotensis_(FJ436346)
-----------------catcctagacaggggatcactaggctcatgggtcgatgaagaccgcagctaactgcgtgttgtcatgtgaactgcaggacacat-gaacatcgacaagttgaacgcatatcgcacttcttgctt----------------------------------------------------------
>Simulium_annulus_(FJ437566)
-----------------catcctagacaggggatcactaggctcatgggtcgatgaagaccgcagctaactgcgtgttgtcatgtgaactgcaggacacat-gaacatcgacaagttgaacgcatatcgcacttcttgctt----------------------------------------------------------
>Simulium_aureum_(FJ437565)
-----------------catcctagacaggggatcactaggctcatgggtcgatgaagaccgcagctaactgcgtgttgtcatgtgaactgcaggacacat-gaacatcgacaagttgaacgcatatcgcacttcttgctt----------------------------------------------------------
>Simulium_decorum_(FJ437564)
-----------------catcctagacaggggatcactaggctcatgggtcgatgaagaccgcagctaactgcgtgttgtcatgtgaactgcaggacacat-gaacatcgacaagttgaacgcatatcgcacttcttgctt----------------------------------------------------------
>Simulium_euryadminiculum_(FJ437567)
-----------------catcctagacaggggatcactaggctcatgggtcgatgaagaccgcagctaactgcgtgttgtcatgtgaactgcaggacacat-gaacatcgacaagttgaacgcatatcgcacttcttgctt----------------------------------------------------------
>Simulium_jenningsi_(FJ436353)
-----------------catcctagacaggggatcactaggctcatgggtcgatgaagaccgcagctaactgcgtgttgtcatgtgaactgcaggacacat-gaacatcgacaagttgaacgcatatcgcacttcttgctt----------------------------------------------------------
>Simulium_laciniatum_(EU779824)
-----------------catcctagacaggggatcactaggctcatgggtcgatgaagaccgcagctaactgcgtgttgtcatgtgaactgcaggacacat-gaacatcgacaagttgaacgcatatcgcacttcttgctt----------------------------------------------------------
>Simulium_longistylatum_(FJ436352)
-----------------catcctagacaggggatcactaggctcatgggtcgatgaagaccgcagctaactgcgtgttgtcatgtgaactgcaggacacat-gaacatcgacaagttgaacgcatatcgcacttcttgctt----------------------------------------------------------
>Simulium_pictipes_(FJ436351)
-----------------catcctagacaggggatcactaggctcatgggtcgatgaagaccgcagctaactgcgtgttgtcatgtgaactgcaggacacat-gaacatcgacaagttgaacgcatatcgcacttcttgctt----------------------------------------------------------
>Simulium_quebecense_(FJ436350)
-----------------catcctagacaggggatcactaggctcatgggtcgatgaagaccgcagctaactgcgtgttgtcatgtgaactgcaggacacat-gaacatcgacaagttgaacgcatatcgcacttcttgctt----------------------------------------------------------
>Simulium_tuberosum_(FJ436349)
-----------------catcctagacaggggatcactaggctcatgggtcgatgaagaccgcagctaactgcgtgttgtcatgtgaactgcaggacacat-gaacatcgacaagttgaacgcatatcgcacttcttgctt----------------------------------------------------------
>Simulium_venustum_(FJ436348)
-----------------catcctagacaggggatcactaggctcatgggtcgatgaagaccgcagctaactgcgtgttgtcatgtgaactgcaggacacat-gaacatcgacaagttgaacgcatatcgcacttcttgctt----------------------------------------------------------
>Simulium_vittatum_(U48383)
-----------------catcctagacaggggatcactaggctcatgggtcgatgaagaccgcagctaactgcgtgttgtcatgtgaactgcaggacacat-gaacatcgacaagttgaacgcatatcgcacttcttgctt----------------------------------------------------------
>Stegopterna_mutata_(FJ436345)
-----------------catcctagacaggggatcactaggctcatgggtcgatgaagaccgcagctaactgcgtgttgtcatgtgaactgcaggacacat-gaacatcgacaagttgaacgcatatcgcacttcttgctt----------------------------------------------------------
>Prosimulium_sp._1_CG2009_(FJ595476)
-----------------catcctagacaggggatcacttggctcatgggtcgatgaagaccgcagctaactgcgtgttgtcatgtgaactgcaggacacat-gaacatcgacaagttgaacgcatatcgcacttcttgctt----------------------------------------------------------
>Prosimulium_sp._2_CG2009_(FJ595477)
-----------------catcctagacaggggatcacttggctcatgggtcgatgaagaccgcagctaactgcgtgttgtcatgtgaactgcaggacacat-gaacatcgacaagttgaacgcatatcgcacttcttgctt----------------------------------------------------------
>Twinnia_tibblesi_(FJ436347)
-----------------catcctagacaggggatcacttggctcatgggtcgatgaagaccgcagctaactgcgtgttgtcatgtgaactgcaggacacat-gaacatcgacaagttgaacgcatatcgcacttcttgctt----------------------------------------------------------
>Culicoides_dubius_(AB462270)
-----------------aaccttaaacgggggatcacttggctcatgggtcgatgaagaccgcagcaaactgcgtgtcaccatgtgaactgcaggacacac-gatcattgacatgttgaacgcatattgcaccccatgcga----------------------------------------------------------
>Culicoides_variipennis_(U48380)
-----------------aaccttaaacgggggatcacttggctcatgggtcgatgaagaccgcagcaaactgcgtgtcaccatgtgaactgcaggacacac-gatcattgacatgttgaacgcatattgcaccccatgcga----------------------------------------------------------
>Ceratitis_capitata_2_(AF189691)
--------------------ttgaagaagtggatcactcggctcatgggtcgatgaagaacgcagcaaactgtgcgtcatcgtgtgaactgcaggacacat-gaacatcgacattttgaacgcatattgcagtccatgctgtt--------------------------------------------------------
>Chrysomya_bezziana_(FJ824825)
------------------actctaagcggtggatcacttggctcatgggtcgatgaagaacgcagcaaactgtgcgtcatcgtgtgaactgcaggacacat-gaacatcgacattttgaacgcatatcgcagtccatgctg----------------------------------------------------------
>Chrysomya_megacephala_(FJ830688)
------------------actctaagcggtggatcacttggctcatgggtcgatgaagaacgcagcaaactgtgcgtcatcgtgtgaactgcaggacacat-gaacatcgacattttgaacgcatatcgcagtccatgctg----------------------------------------------------------
>Chrysomya_megacephala_2_(FJ830687)
------------------actctaagcggtggatcacttggctcatgggtcgatgaagaacgcagcaaactgtgcgtcatcgtgtgaactgcaggacacat-gaacatcgacattttgaacgcatatcgcagtccatgctg----------------------------------------------------------
>Chrysomya_putoria_(FJ830689)
------------------actctaagcggtggatcacttggctcatgggtcgatgaagaacgcagcaaactgtgcgtcatcgtgtgaactgcaggacacat-gaacatcgacattttgaacgcatatcgcagtccatgctg----------------------------------------------------------
>Chrysomya_saffranea_(FJ830686)
------------------actctaagcggtggatcacttggctcatgggtcgatgaagaacgcagcaaactgtgcgtcatcgtgtgaactgcaggacacat-gaacatcgacattttgaacgcatatcgcagtccatgctg----------------------------------------------------------
>Lucilia_caesar_(KP940405)
------------------actctaagcggtggatcacttggctcatgggtcgatgaagaacgcagcaaactgtgcgtcatcgtgtgaactgcaggacacat-gaacatcgacattttgaacgcatatcgcagtccatgctg----------------------------------------------------------
>Lucilia_caesar_2_(KP940408)
------------------actctaagcggtggatcacttggctcatgggtcgatgaagaacgcagcaaactgtgcgtcatcgtgtgaactgcaggacacat-gaacatcgacattttgaacgcatatcgcagtccatgctg----------------------------------------------------------
>Lucilia_caesar_3_(KP940388)
------------------actctaagcggtggatcacttggctcatgggtcgatgaagaacgcagcaaactgtgcgtcatcgtgtgaactgcaggacacat-gaacatcgacattttgaacgcatatcgcagtccatgctg----------------------------------------------------------
>Lucilia_caesar_4_(KP940414)
------------------actctaagcggtggatcacttggctcatgggtcgatgaagaacgcagcaaactgtgcgtcatcgtgtgaactgcaggacacat-gaacatcgacattttgaacgcatatcgcagtccatgctg----------------------------------------------------------
>Lucilia_caesar_5_(KP940404)
------------------actctaagcggtggatcacttggctcatgggtcgatgaagaacgcagcaaactgtgcgtcatcgtgtgaactgcaggacacat-gaacatcgacattttgaacgcatatcgcagtccatgctg----------------------------------------------------------
>Lucilia_caesar_6_(KP940430)
------------------actctaagcggtggatcacttggctcatgggtcgatgaagaacgcagcaaactgtgcgtcatcgtgtgaactgcaggacacat-gaacatcgacattttgaacgcatatcgcagtccatgctg----------------------------------------------------------
>Lucilia_caesar_7_(KP940401)
------------------actctaagcggtggatcacttggctcatgggtcgatgaagaacgcagcaaactgtgcgtcatcgtgtgaactgcaggacacat-gaacatcgacattttgaacgcatatcgcagtccatgctg----------------------------------------------------------
>Lucilia_caesar_8_(KP940421)
------------------actctaagcggtggatcacttggctcatgggtcgatgaagaacgcagcaaactgtgcgtcatcgtgtgaactgcaggacacat-gaacatcgacattttgaacgcatatcgcagtccatgctg----------------------------------------------------------
>Lucilia_caesar_9_(KP940424)
------------------actctaagcggtggatcacttggctcatgggtcgatgaagaacgcagcaaactgtgcgtcatcgtgtgaactgcaggacacat-gaacatcgacattttgaacgcatatcgcagtccatgctg----------------------------------------------------------
>Lucilia_caesar_10_(KP940426)
------------------actctaagcggtggatcacttggctcatgggtcgatgaagaacgcagcaaactgtgcgtcatcgtgtgaactgcaggacacat-gaacatcgacattttgaacgcatatcgcagtccatgctg----------------------------------------------------------
>Lucilia_caesar_11_(KP940398)
------------------actctaagcggtggatcacttggctcatgggtcgatgaagaacgcagcaaactgtgcgtcatcgtgtgaactgcaggacacat-gaacatcgacattttgaacgcatatcgcagtccatgctg----------------------------------------------------------
>Lucilia_caesar_12_(KP940425)
------------------actctaagcggtggatcacttggctcatgggtcgatgaagaacgcagcaaactgtgcgtcatcgtgtgaactgcaggacacat-gaacatcgacattttgaacgcatatcgcagtccatgctg----------------------------------------------------------
>Lucilia_caesar_13_(KP940397)
------------------actctaagcggtggatcacttggctcatgggtcgatgaagaacgcagcaaactgtgcgtcatcgtgtgaactgcaggacacat-gaacatcgacattttgaacgcatatcgcagtccatgctg----------------------------------------------------------
>Lucilia_caesar_14_(KP940419)
------------------actctaagcggtggatcacttggctcatgggtcgatgaagaacgcagcaaactgtgcgtcatcgtgtgaactgcaggacacat-gaacatcgacattttgaacgcatatcgcagtccatgctg----------------------------------------------------------
>Lucilia_caesar_15_(KP940411)
------------------actctaagcggtggatcacttggctcatgggtcgatgaagaacgcagcaaactgtgcgtcatcgtgtgaactgcaggacacat-gaacatcgacattttgaacgcatatcgcagtccatgctg----------------------------------------------------------
>Lucilia_caesar_16_(KP940402)
------------------actctaagcggtggatcacttggctcatgggtcgatgaagaacgcagcaaactgtgcgtcatcgtgtgaactgcaggacacat-gaacatcgacattttgaacgcatatcgcagtccatgctg----------------------------------------------------------
>Lucilia_caesar_17_(KP940394)
------------------actctaagcggtggatcacttggctcatgggtcgatgaagaacgcagcaaactgtgcgtcatcgtgtgaactgcaggacacat-gaacatcgacattttgaacgcatatcgcagtccatgctg----------------------------------------------------------
>Lucilia_caesar_18_(KP940415)
------------------actctaagcggtggatcacttggctcatgggtcgatgaagaacgcagcaaactgtgcgtcatcgtgtgaactgcaggacacat-gaacatcgacattttgaacgcatatcgcagtccatgctg----------------------------------------------------------
>Lucilia_caesar_19_(KP940395)
------------------actctaagcggtggatcacttggctcatgggtcgatgaagaacgcagcaaactgtgcgtcatcgtgtgaactgcaggacacat-gaacatcgacattttgaacgcatatcgcagtccatgctg----------------------------------------------------------
>Lucilia_caesar_20_(KP940418)
------------------actctaagcggtggatcacttggctcatgggtcgatgaagaacgcagcaaactgtgcgtcatcgtgtgaactgcaggacacat-gaacatcgacattttgaacgcatatcgcagtccatgctg----------------------------------------------------------
>Lucilia_caesar_21_(KP940390)
------------------actctaagcggtggatcacttggctcatgggtcgatgaagaacgcagcaaactgtgcgtcatcgtgtgaactgcaggacacat-gaacatcgacattttgaacgcatatcgcagtccatgctg----------------------------------------------------------
>Lucilia_caesar_22_(KP940407)
------------------actctaagcggtggatcacttggctcatgggtcgatgaagaacgcagcaaactgtgcgtcatcgtgtgaactgcaggacacat-gaacatcgacattttgaacgcatatcgcagtccatgctg----------------------------------------------------------
>Lucilia_caesar_23_(KP940391)
------------------actctaagcggtggatcacttggctcatgggtcgatgaagaacgcagcaaactgtgcgtcatcgtgtgaactgcaggacacat-gaacatcgacattttgaacgcatatcgcagtccatgctg----------------------------------------------------------
>Lucilia_caesar_24_(KP940389)
------------------actctaagcggtggatcacttggctcatgggtcgatgaagaacgcagcaaactgtgcgtcatcgtgtgaactgcaggacacat-gaacatcgacattttgaacgcatatcgcagtccatgctg----------------------------------------------------------
>Lucilia_caesar_25_(KP940387)
------------------actctaagcggtggatcacttggctcatgggtcgatgaagaacgcagcaaactgtgcgtcatcgtgtgaactgcaggacacat-gaacatcgacattttgaacgcatatcgcagtccatgctg----------------------------------------------------------
>Lucilia_caesar_26_(KP940429)
------------------actctaagcggtggatcacttggctcatgggtcgatgaagaacgcagcaaactgtgcgtcatcgtgtgaactgcaggacacat-gaacatcgacattttgaacgcatatcgcagtccatgctg----------------------------------------------------------
>Lucilia_caesar_27_(KP940400)
------------------actctaagcggtggatcacttggctcatgggtcgatgaagaacgcagcaaactgtgcgtcatcgtgtgaactgcaggacacat-gaacatcgacattttgaacgcatatcgcagtccatgctg----------------------------------------------------------
>Lucilia_caesar_28_(KP940423)
------------------actctaagcggtggatcacttggctcatgggtcgatgaagaacgcagcaaactgtgcgtcatcgtgtgaactgcaggacacat-gaacatcgacattttgaacgcatatcgcagtccatgctg----------------------------------------------------------
>Lucilia_caesar_29_(KP940422)
------------------actctaagcggtggatcacttggctcatgggtcgatgaagaacgcagcaaactgtgcgtcatcgtgtgaactgcaggacacat-gaacatcgacattttgaacgcatatcgcagtccatgctg----------------------------------------------------------
>Lucilia_caesar_30_(KP940406)
------------------actctaagcggtggatcacttggctcatgggtcgatgaagaacgcagcaaactgtgcgtcatcgtgtgaactgcaggacacat-gaacatcgacattttgaacgcatatcgcagtccatgctg----------------------------------------------------------
>Lucilia_caesar_31_(KP940396)
------------------actctaagcggtggatcacttggctcatgggtcgatgaagaacgcagcaaactgtgcgtcatcgtgtgaactgcaggacacat-gaacatcgacattttgaacgcatatcgcagtccatgctg----------------------------------------------------------
>Lucilia_caesar_32_(KP940420)
------------------actctaagcggtggatcacttggctcatgggtcgatgaagaacgcagcaaactgtgcgtcatcgtgtgaactgcaggacacat-gaacatcgacattttgaacgcatatcgcagtccatgctg----------------------------------------------------------
>Lucilia_caesar_33_(KP940413)
------------------actctaagcggtggatcacttggctcatgggtcgatgaagaacgcagcaaactgtgcgtcatcgtgtgaactgcaggacacat-gaacatcgacattttgaacgcatatcgcagtccatgctg----------------------------------------------------------
>Lucilia_caesar_34_(KP940416)
------------------actctaagcggtggatcacttggctcatgggtcgatgaagaacgcagcaaactgtgcgtcatcgtgtgaactgcaggacacat-gaacatcgacattttgaacgcatatcgcagtccatgctg----------------------------------------------------------
>Lucilia_caesar_35_(KP940428)
------------------actctaagcggtggatcacttggctcatgggtcgatgaagaacgcagcaaactgtgcgtcatcgtgtgaactgcaggacacat-gaacatcgacattttgaacgcatatcgcagtccatgctg----------------------------------------------------------
>Lucilia_caesar_36_(KP940393)
------------------actctaagcggtggatcacttggctcatgggtcgatgaagaacgcagcaaactgtgcgtcatcgtgtgaactgcaggacacat-gaacatcgacattttgaacgcatatcgcagtccatgctg----------------------------------------------------------
>Lucilia_caesar_37_(KP940431)
------------------actctaagcggtggatcacttggctcatgggtcgatgaagaacgcagcaaactgtgcgtcatcgtgtgaactgcaggacacat-gaacatcgacattttgaacgcatatcgcagtccatgctg----------------------------------------------------------
>Lucilia_caesar_38_(KP940403)
------------------actctaagcggtggatcacttggctcatgggtcgatgaagaacgcagcaaactgtgcgtcatcgtgtgaactgcaggacacat-gaacatcgacattttgaacgcatatcgcagtccatgctg----------------------------------------------------------
>Lucilia_caesar_39_(KP940410)
------------------actctaagcggtggatcacttggctcatgggtcgatgaagaacgcagcaaactgtgcgtcatcgtgtgaactgcaggacacat-gaacatcgacattttgaacgcatatcgcagtccatgctg----------------------------------------------------------
>Lucilia_caesar_40_(KP940427)
------------------actctaagcggtggatcacttggctcatgggtcgatgaagaacgcagcaaactgtgcgtcatcgtgtgaactgcaggacacat-gaacatcgacattttgaacgcatatcgcagtccatgctg----------------------------------------------------------
>Lucilia_caesar_41_(KP940417)
------------------actctaagcggtggatcacttggctcatgggtcgatgaagaacgcagcaaactgtgcgtcatcgtgtgaactgcaggacacat-gaacatcgacattttgaacgcatatcgcagtccatgctg----------------------------------------------------------
>Lucilia_caesar_42_(KP940392)
------------------actctaagcggtggatcacttggctcatgggtcgatgaagaacgcagcaaactgtgcgtcatcgtgtgaactgcaggacacat-gaacatcgacattttgaacgcatatcgcagtccatgctg----------------------------------------------------------
>Lucilia_caesar_43_(KP940409)
------------------actctaagcggtggatcacttggctcatgggtcgatgaagaacgcagcaaactgtgcgtcatcgtgtgaactgcaggacacat-gaacatcgacattttgaacgcatatcgcagtccatgctg----------------------------------------------------------
>Lucilia_caesar_44_(KP940432)
------------------actctaagcggtggatcacttggctcatgggtcgatgaagaacgcagcaaactgtgcgtcatcgtgtgaactgcaggacacat-gaacatcgacattttgaacgcatatcgcagtccatgctg----------------------------------------------------------
>Lucilia_caesar_45_(KP940399)
------------------actctaagcggtggatcacttggctcatgggtcgatgaagaacgcagcaaactgtgcgtcatcgtgtgaactgcaggacacat-gaacatcgacattttgaacgcatatcgcagtccatgctg----------------------------------------------------------
>Lucilia_caesar_46_(KP940412)
------------------actctaagcggtggatcacttggctcatgggtcgatgaagaacgcagcaaactgtgcgtcatcgtgtgaactgcaggacacat-gaacatcgacattttgaacgcatatcgcagtccatgctg----------------------------------------------------------
>Drosophila_mauritiana_(Z28538)
-----------------aactctaagcggtggatcactcggctcatgggtcgatgaagaacgcagcaaactgtgcgtcatcgtgtgaactgcaggacacat-gaacatcgacattttgaacgcatatcgcagtccatgctg----------------------------------------------------------
>Drosophila_sechellia_(Z28412)
-----------------aactctaagcggtggatcactcggctcatgggtcgatgaagaacgcagcaaactgtgcgtcatcgtgtgaactgcaggacacat-gaacatcgacattttgaacgcatatcgcagtccatgctg----------------------------------------------------------
>Drosophila_simulans_(Z28413)
-----------------aactctaagcggtggatcactcggctcatgggtcgatgaagaacgcagcaaactgtgcgtcatcgtgtgaactgcaggacacat-gaacatcgacattttgaacgcatatcgcagtccatgctg----------------------------------------------------------
>Drosophila_yakuba_(Z28416)
-----------------aactctaagcggtggatcactcggctcatgggtcgatgaagaacgcagcaaactgtgcgtcatcgtgtgaactgcaggacacat-gaacatcgacattttgaacgcatatcgcagtccatgctg----------------------------------------------------------
>Drosophila_orena_(Z28549)
-----------------aactctaagcggcggatcactcggctcatgggtcgatgaagaacgcagcaaactgtgcgtcatcgtgtgaactgcaggacacat-gaacatcgacattttgaacgcatatcgcagtccatgctg----------------------------------------------------------
>Ceratitis_capitata_(DQ490237)
------------------actctaagcggtggatcactcggctcatgggtcgatgaagaacgcagcaaactgtgcgtcatcgtgtgaactgcaggacacat-gaacatcgacattttgaacgcatattgcagtccatgctgtt--------------------------------------------------------
>Musca_domestica_(Z28417)
-----------------cactctaagcggtggatcactcggctcatgggtcgatgaagaacgcagcaaactgtgcgtcatcgtgtgaactgca-gacacat-gaacatcgacattttgaacgcatatcgcagtccatgctg----------------------------------------------------------
>Haematobia_irritans_2_(EU375511)
-----------------cactctaagcggtggatcacttggctcatgggtcgatgaagaacgcagcaaactgtgcgtcatcgtgtgaactgcaggacacat-gaacatcgacattttgaacgcatatcgcagtccatgct-----------------------------------------------------------
>Haematobia_titillans_2_(EU375512)
-----------------cactctaagcggtggatcacttggctcatgggtcgatgaagaacgcagcaaactgtgcgtcatcgtgtgaactgcaggacacat-gaacatcgacattttgaacgcatatcgcagtccatgct-----------------------------------------------------------
>Haematobia_irritans_(HQ844235)
-----------------cactctaagcggtggatcacttggctcatgcgtcgatgaagaacgcagcaaactgtgcgtcatcgtgtgaactgcaggacacat-gaacatcgacattttgaacgcatatcgcagtccatgctgtaaggtactttaattaattttaaggtgctgcttggactacatatggttgagggttgta
>Haematobia_titillans_(HQ844236)
-----------------cactctaagcggtggatcacttggctcatgggtcgatgaagaacgcagcaaactgtgcgtcatcgtgtgaactgcaggacacat-gaacatcgacattttgaacgcatatcgcagtccatgctgtaaggtactttaattaattttaaggtgctgcttggactacatatggttgagggttgta
>Nephrotoma_altissima_(U48379)
-----------------cactcttagcgggggatcactaggctcgtgggtcgatgaagaacgcagcaaactgcgtgaagttatgtgaactgcaggacacat-gaacatcaacattttgaacgcatattgcggtctatgcta----------------------------------------------------------
>Psathyromyia_shannoni_(U48382)
-----------------aaccctatacgggggatcacttggctcgtgggtcgatgaagaacgcagctaactgtgtgaaatcgtgtgaactgcaggacacat-gaacatcgacattttgaacgcatattgcggtccatgcaa----------------------------------------------------------
>Nyssomyia_umbratilis_(KP702939)
------------------accctatacgggggatcacttggctcgtgggtcgatgaagaacgcagctaactgtgtgaaatcgtgtgaactgcaggacacat-gaacatcgacattttgaacgcatattgcggtccatgcaaaa----gttttttctcttttgataaaactgcatggaccacgtatggttgagtgtcg--


## Coleoptera
>Brontispa_longissima_(KM186304)
-----GATTA-CCTGAAC--GGTGGATCACTTGGTTCGTGGGTCGATGAAGAACGCAGCTAATTGCGCGTCAACTTGTGAACTGCAGGACACATGAACATCGACATTTCGAACGCACATTGCGGTCCTCGGATTCTGTTCCCGGACCACTCCTGGCTGAGGGTCGTATCAATTTCAAAGACTGCTCGAGTTTC
>Cryptolaemus_montrouzieri_(JF834115)
--------TACCCTGAAC--GGTGGATCACTTGGCTCGTGGGTCGATGAAGAACGCAGCTAATTGCGCGTCAACTTGCGAACTGCAGGACACATGAACATCGACATTTCGAACGCACATTGCGGTCCTCGGACACAGTCCTCGGACCACTCCTGACTGAGGGTCGGTTTCA----------------------
>Cryptolaemus_montrouzieri_2_(JF834112)
--------TACCCTGAAC--GGTGGATCACTTGGCTCGTGGGTCGATGAAGAACGCAGCTAATTGCGCGTCAACTTGCGAACTGCAGGACACATGAACATCGACATTTCGAACGCACATTGCGGTCCTCGGACACAGTCCTCGGACCACTCCTGACTGAGGGTCGGTTTCA----------------------
>Cryptolaemus_montrouzieri_3_(JF834117)
--------TACCCTGAAC--GGTGGATCACTTGGCTCGTGGGTCGATGAAGAACGCAGCTAATTGCGCGTCAACTTGCGAACTGCAGGACACATGAACATCGACATTTCGAACGCACATTGCGGTCCTCGGACACAGTCCTCGGACCACTCCTGACTGAGGGTCGGTTTCA----------------------
>Cryptolaemus_montrouzieri_4_(JF834114)
--------TACCCTGAAACGGGTGGATCACTTGGCTCGTGGGTCGATGAAGAACGCAGCTAATTGCGCGTCAACTTGCGAACTGCAGGACACATGAACATCGACATTTCGAACGCACATTGCGGTCCTCGGACACAGTCCTCGGACCACTCCTGACTGAGGGTCGGTTTCA----------------------
>Cryptolaemus_montrouzieri_5_(JF834118)
--------TACCCTGAAC--GGTGGATCACTTGGCTCGTGGGTCGATGAAGAACGCAGCTAATTGCGCGTCAACTTGCGAACTGCAGGACACATGAACATCGACATTTCGAACGCACATTGCGGTCCTCGGACACAGTCCTCGGACCACTCCTGACTGAGGGTCGGTTTCA----------------------
>Cryptolaemus_montrouzieri_6_(JF834116)
--------TACCCTGAAC--GGTGGATCACTTGGCTCGTGGGTCGATGAAGAACGCAGCTAATTGCGCGTCAACTTGCGAACTGCAGGACACATGAACATCGACATTTCGAACGCACATTGCGGTCCTCGGACACAGTCCTCGGACCACTCCTGACTGAGGGTCGGTTTCA----------------------
>Cryptolaemus_montrouzieri_7_(JF834113)
--------TACCCTGAAC--GGTGGATCACTTGGCTCGTGGGTCGATGAAGAACGCAGCTAATTGCGCGTCAACTTGCGAACTGCAGGACACATGAACATCGACATTTCGAACGCACATTGCGGTCCTCGGACACAGTCCTCGGACCACTCCTGACTGAGGGTCGGTTTCA----------------------
>Cryptolaemus_montrouzieri_8_(JF834110)
--------TACCCTGAAC--GGTGGATCACTTGGCTCGTGGGTCGATGAAGAACGCAGCTAATTGCGCGTCAACTTGCGAACTGCAGGACACATGAACATCGACATTTCGAACGCACATTGCGGTCCTCGGACACAGTCCTCGGACCACTCCTGACTGAGGGTCGGTTTCAA---------------------
>Cryptolaemus_montrouzieri_9_(JF834111)
--------TACCCTGAAC--GGTGGATCACTTGGCTCGTGGGTCGATGAAGAACGCAGCTAATTGCGCGTCAACTTGCGAACTGCAGGACACATGAACATCGACATTTCGAACGCACATTGCGGTCCTCGGACACAGTCCTCGGACCACTCCTGACTGAGGGTCGGTTTCAA---------------------
>Cryptolaemus_montrouzieri_10_(JF834119)
--------TACCCTGAAC--GGTGGATCACTTGGCTCGTGGGTCGATGAAGAACGCAGCTAATTGCGCGTCAACTTGCGAACTGCAGGACACATGAACATCGACATTTCGAACGCACATTGCGGTCCTCGGACACAGTCCTCGGACCACTCCTGACTGAGGGTCGGTTTCA----------------------
>Hypera_postica_(JX239439)
A----GATTACCCTAAAC--GGTGGATCACTTGGCTCGTGGGTCGATGAAGAACGCAGCTAATTGCGCGTCAACTTGTGAACTGCAGGACACATGAACATCGACATTTCGAACGCACATTGCGGTCCTCGGATTCTGTTCCCGGACCACTCCTGGCTGAGGGTCGTATC------------------------
>Hypera_postica_2_(JX239440)
A----GATTACCCTAAAC--GGTGGATCACTTGGCTCGTGGGTCGATGAAGAACGCAGCTAATTGCGCGTCAACTTGTGAACTGCAGGACACATGAACATCGACATTTCGAACGCACATTGCGGTCCTCGGATTCTGTTCCCGGACCACTCCTGGCTGAGGGTCGTATC------------------------
>Hypera_punctata_(JX239441)
A----GATTACCCTAAAC--GGTGGATCACTTGGCTCGTGGGTCGATGAAGAACGCAGCTAATTGCGCGTCAACTTGTGAACTGCAGGACACATGAACATCGACATTTCGAACGCACATTGCGGTCCTCGGATTCTGTTCCCGGACCACTCCTGGCTGAGGGTCGTATC------------------------
>Octodonta_nipae_(KF939633)
AAAACGATTACCCTGAAC--GGTGGATCACTTGGCTCGTGGGTCGATGAAGAACGCAGCTAATTGCGCGTCAACTTGTGAACTGCAGGACACATGAACATCGACATTTCGAACGCACATTGCGGTCCTCGGATTCTGTTCCCGGACCACTCCTGGCTGAGGGTCGTATCTACTTTAAAGACTGCTCGGGTTTC
>Tomicus_destruens_(AH011347)
--------TACCCTAAAC--GGTGGATCACTTGGCTCGTGGGTCGATGAAGAACGCAGCTAATTGCGCGTCAACTTGTGAACTGCAGGACACTTGATCATCG-CATTTCGAACGC------------------------------------------------------------------------------
>Tomicus_piniperda_(AH011346)
--------TACCCTAAAC--GGTGGATCACTTGGCTCGTGGGTCGATGAAGAACGCAGCTAATTGCGCGTCAACTTGTGAACTGCAGGACACTTGATCATCG-CACTTCGAACGC------------------------------------------------------------------------------
>Tomicus_piniperda_2_(AH011345)
--------TACCCTAAAC--GGTGGATCACTTGGCTCGTGGGTCGATGAAGAACGCAGCTAATTGCGCGTCAACTTGTGAACTGCAGGACACTTGATCATCG-CATTTCGAACGC------------------------------------------------------------------------------


## Hymenoptera
>Ophion_aff._obscuratus_A_MDS2014_(KF616246)
-------------------------------------------------------taattgcgcgtcaacttgtgaactgcaggacacatgaacatcgacatttcgaacgcacattgc-ggtccacggatacaattcccggaccacgcctggctgagggtcg---------
>Ophion_luteus_(KF616257)
-------------------------------------------------------taattgcgngtcaacttgtgaactgcaggacacatgaacatcgacatttcgaacgcacattgc-ggtccacggatacaattcccggaccacgcctggctgagggtcg---------
>Ophion_sp._DNA5771_(KF616254)
-------------------------------------------------------taattgcgcgtcaacttgtgaactgcaggacacatgaacatcgacatttcgaacgcacattgc-ggtccacggatacaattcccggaccacgcctggctgagggtcg---------
>Ophion_sp._DNA6502_(KF616260)
-------------------------------------------------------taattgcgcgtcaacttgtgaactgcaggacacatgaacatcgacatttcgaacgcacattgc-ggtccacggatacaattcccggaccacgcctggctgagggtcg---------
>Ophion_sp._MS08_(KF616255)
-------------------------------------------------------taattgcgcgtcaacttgtgaactgcaggacacatgaacatcgacatttcgaacgcacattgc-ggtccacggatacaattcccggaccacgcctggctgagggtcg---------
>Ophion_sp._MS10679_(KF616294)
-------------------------------------------------------taattgcgcgtcaacttgtgaactgcaggacacatgaacatcgacatttcgaacgcacattgc-ggtccacggatacaattcccggaccacgcctggctgagggtcg---------
>Ophion_sp._MS10708_(KF615980)
-------------------------------------------------------taattgcgcgtcaacttgtgaactgcaggacacatgaacatcgacatttcgaacgcacattgc-ggtccacggatacaattcccggaccacgcctggctgagggtcg---------
>Ophion_sp._MS10709_(KF615978)
-------------------------------------------------------taattgcgcgtcaacttgtgaactgcaggacacatgaacatcgacatttcgaacgcacattgc-ggtccacggatacaattcccggaccacgcctggctgagggtcg---------
>Ophion_sp._MS10726_(KF616266)
-------------------------------------------------------taattgcgcgtcaacttgtgaactgcaggacacatgaacatcgacatttcgaacgcacattgc-ggtccacggatacaattcccggaccacgcctggctgagggtcg---------
>Ophion_sp._MS10733_(KF616242)
-------------------------------------------------------taattgcgcgtcaacttgtgaactgcaggacacatgaacatcgacatttcgaacgcacattgc-ggtccacggatacaattcccggaccacgcctggctgagggtcg---------
>Ophion_sp._MS10738_(KF616243)
-------------------------------------------------------taattgcgcgtcaacttgtgaactgcaggacacatgaacatcgacatttcgaacgcacattgc-ggtccacggatacaattcccggaccacgcctggctgagggtcg---------
>Ophion_sp._MS10835_(KF616233)
-------------------------------------------------------taattgcgcgtcaacttgtgaactgcaggacacatgaacatcgacatttcgaacgcacattgc-ggtccacggatacaattcccggaccacgcctggctgagggtcg---------
>Ophion_sp._MS10852_(KF616245)
-------------------------------------------------------taattgcgcgtcaacttgtgaactgcaggacacatgaacatcgacatttcgaacgcacattgc-ggtccacggatacaattcccggaccacgcctggctgagggtcg---------
>Ophion_sp._MS10859_(KF616279)
-------------------------------------------------------taattgcgcgtcaacttgtgaactgcaggacacatgaacatcgacatttcgaacgcacattgc-ggtccacggatacaattcccggaccacgcctggctgagggtcg---------
>Ophion_sp._MS10868_(KF615973)
-------------------------------------------------------taattgcgcgtcaacttgtgaactgcaggacacatgaacatcgacatttcgaacgcacattgc-ggtccacggatacaattcccggaccacgcctggctgagggtcg---------
>Ophion_sp._MS10871_(KF616289)
-------------------------------------------------------taattgcgcgtcaacttgtgaactgcaggacacatgaacatcgacatttcgaacgcacattgc-ggtccacggatacaattcccggaccacgcctggctgagggtcg---------
>Ophion_sp._MS10872_(KF616293)
-------------------------------------------------------taattgcgcgtcaacttgtgaactgcaggacacatgaacatcgacatttcgaacgcacattgc-ggtccacggatacaattcccggaccacgcctggctgagggtcg---------
>Ophion_sp._MS11305_(KF615979)
-------------------------------------------------------taattgcgcgtcaacttgtgaactgcaggacacatgaacatcgacatttcgaacgcacattgc-ggtccacggatacaattcccggaccacgcctggctgagggtcg---------
>Ophion_sp._MS11308_(KF616271)
-------------------------------------------------------taattgcgcgtcaacttgtgaactgcaggacacatgaacatcgacatttcgaacgcacattgc-ggtccacggatacaattcccggaccacgcctggctgagggtcg---------
>Ophion_sp._MS11314_(KF615981)
-------------------------------------------------------taattgcgcgtcaacttgtgaactgcaggacacatgaacatcgacatttcgaacgcacattgc-ggtccacggatacaattcccggaccacgcctggctgagggtcg---------
>Ophion_sp._MS11326_(KF616278)
-------------------------------------------------------taattgcgcgtcaacttgtgaactgcaggacacatgaacatcgacatttcgaacgcacattgc-ggtccacggatacaattcccggaccacgcctggctgagggtcg---------
>Ophion_sp._MS11396_(KF616277)
-------------------------------------------------------taattgcgcgtcaacttgtgaactgcaggacacatgaacatcgacatttcgaacgcacattgc-ggtccacggatacaattcccggaccacgcctggctgagggtcg---------
>Ophion_sp._MS11501_(KF616244)
-------------------------------------------------------taattgcgcgtcaacttgtgaactgcaggacacatgaacatcgacatttcgaacgcacattgc-ggtccacggatacaattcccggaccacgcctggctgagggtcg---------
>Ophion_sp._MS12_(KF616252)
-------------------------------------------------------taattgcgcgtcaacttgtgaactgcaggacacatgaacatcgacatttcgaacgcacattgc-ggtccacggatacaattcccggaccacgcctggctgagggtcg---------
>Ophion_sp._MS12147_(KF616270)
-------------------------------------------------------taattgcgcgtcaacttgtgaactgcaggacacatgaacatcgacatttcgaacgcacattgc-ggtccacggatacaattcccggaccacgcctggctgagggtcg---------
>Ophion_sp._MS12266_(KF616272)
-------------------------------------------------------taattgcgcgtcaacttgtgaactgcaggacacatgaacatcgacatttcgaacgcacattgc-ggtccacggatacaattcccggaccacgcctggctgagggtcg---------
>Ophion_sp._MS12289_(KF616258)
-------------------------------------------------------taattgcgcgtcaacttgtgaactgcaggacacatgaacatcgacatttcgaacgcacattgc-ggtccacggatacaattcccggaccacgcctggctgagggtcg---------
>Ophion_sp._MS12398_(KF616267)
-------------------------------------------------------taattgcgcgtcaacttgtgaactgcaggacacatgaacatcgacatttcgaacgcacattgc-ggtccacggatacaattcccggaccacgcctggctgagggtcg---------
>Ophion_sp._MS13270_(KF616275)
-------------------------------------------------------taattgcgcgtcaacttgtgaactgcaggacacatgaacatcgacatttcgaacgcacattgc-ggtccacggatacaattcccggaccacgcctggctgagggtcg---------
>Ophion_sp._MS13498_(KF616290)
-------------------------------------------------------taattgcgcgtcaacttgtgaactgcaggacacatgaacatcgacatttcgaacgcacattgc-ggtccacggatacaattcccggaccacgcctggctgagggtcg---------
>Ophion_sp._MS13549_(KF616286)
-------------------------------------------------------taattgcgcgtcaacttgtgaactgcaggacacatgaacatcgacatttcgaacgcacattgc-ggtccacggatacaattcccggaccacgcctggctgagggtcg---------
>Ophion_sp._MS13558_(KF616280)
-------------------------------------------------------taattgcgcgtcaacttgtgaactgcaggacacatgaacatcgacatttcgaacgcacattgc-ggtccacggatacaattcccggaccacgcctggctgagggtcg---------
>Ophion_sp._MS1684_(KF616250)
-------------------------------------------------------taattgcgcgtcaacttgtgaactgcaggacacatgaacatcgacatttcgaacgcacattgc-ggtccacggatacaattcccggaccacgcctggctgagggtcg---------
>Ophion_sp._MS3411_(KF616276)
-------------------------------------------------------taattgcgcgtcaacttgtgaactgcaggacacatgaacatcgacatttcgaacgcacattgc-ggtccacggatacaattcccggaccacgcctggctgagggtcg---------
>Ophion_sp._MS3413_(KF616263)
-------------------------------------------------------taattgcgcgtcaacttgtgaactgcaggacacatgaacatcgacatttcgaacgcacattgc-ggtccacggatacaattcccggaccacgcctggctgagggtcg---------
>Ophion_sp._MS3414_(KF616259)
-------------------------------------------------------taattgcgcgtcaacttgtgaactgcaggacacatgaacatcgacatttcgaacgcacattgc-ggtccacggatacaattcccggaccacgcctggctgagggtcg---------
>Ophion_sp._MS3488_(KF616253)
-------------------------------------------------------taattgcgcgtcaacttgtgaactgcaggacacatgaacatcgacatttcgaacgcacattgc-ggtccacggatacaattcccggaccacgcctggctgagggtcg---------
>Ophion_sp._MS3716_(KF616249)
-------------------------------------------------------taattgcgcgtcaacttgtgaactgcaggacacatgaacatcgacatttcgaacgcacattgc-ggtccacggatacaattcccggaccacgcctggctgagggtcg---------
>Ophion_sp._MS3717_(KF616262)
-------------------------------------------------------taattgcgcgtcaacttgtgaactgcaggacacatgaacatcgacatttcgaacgcacattgc-ggtccacggatacaattcccggaccacgcctggctgagggtcg---------
>Ophion_sp._MS4175_(KF616256)
-------------------------------------------------------taattgcgcgtcaacttgtgaactgcaggacacatgaacatcgacatttcgaacgcacattgc-ggtccacggatacaattcccggaccacgcctggctgagggtcg---------
>Ophion_sp._MS7671_(KF616248)
-------------------------------------------------------taattgcgcgtcaacttgtgaactgcaggacacatgaacatcgacatttcgaacgcacattgc-ggtccacggatacaattcccggaccacgcctggctgagggtcg---------
>Ophion_sp._MS7673_(KF616281)
-------------------------------------------------------taattgcgcgtcaacttgtgaactgcaggacacatgaacatcgacatttcgaacgcacattgc-ggtccacggatacaattcccggaccacgcctggctgagggtcg---------
>Ophion_sp._MS7686_(KF615976)
-------------------------------------------------------taattgcgcgtcaacttgtgaactgcaggacacatgaacatcgacatttcgaacgcacattgc-ggtccacggatacaattcccggaccacgcctggctgagggtcg---------
>Ophion_sp._MS7765_(KF615977)
-------------------------------------------------------taattgcgcgtcaacttgtgaactgcaggacacatgaacatcgacatttcgaacgcacattgc-ggtccacggatacaattcccggaccacgcctggctgagggtcg---------
>Ophion_sp._MS8025_(KF616265)
-------------------------------------------------------taattgcgcgtcaacttgtgaactgcaggacacatgaacatcgacatttcgaacgcacattgc-ggtccacggatacaattcccggaccacgcctggctgagggtcg---------
>Ophion_sp._MS8027_(KF616264)
-------------------------------------------------------taattgcgcgtcaacttgtgaactgcaggacacatgaacatcgacatttcgaacgcacattgc-ggtccacggatacaattcccggaccacgcctggctgagggtcg---------
>Ophion_sp._MS8465_(KF616295)
-------------------------------------------------------taattgcgcgtcaacttgtgaactgcaggacacatgaacatcgacatttcgaacgcacattgc-ggtccacggatacaattcccggaccacgcctggctgagggtcg---------
>Ophion_sp._MS8472_(KF616287)
-------------------------------------------------------taattgcgcgtcaacttgtgaactgcaggacacatgaacatcgacatttcgaacgcacattgc-ggtccacggatacaattcccggaccacgcctggctgagggtcg---------
>Ophion_sp._MS8483_(KF616298)
-------------------------------------------------------taattgcgcgtcaacttgtgaactgcaggacacatgaacatcgacatttcgaacgcacattgc-ggtccacggatacaattcccggaccacgcctggctgagggtcg---------
>Ophion_sp._MS8484_(KF616297)
-------------------------------------------------------taattgcgcgtcaacttgtgaactgcaggacacatgaacatcgacatttcgaacgcacattgc-ggtccacggatacaattcccggaccacgcctggctgagggtcg---------
>Ophion_sp._MS8489_(KF616284)
-------------------------------------------------------taattgcgcgtcaacttgtgaactgcaggacacatgaacatcgacatttcgaacgcacattgc-ggtccacggatacaattcccggaccacgcctggctgagggtcg---------
>Ophion_sp._MS8492_(KF615982)
-------------------------------------------------------taattgcgcgtcaacttgtgaactgcaggacacatgaacatcgacatttcgaacgcacattgc-ggtccacggatacaattcccggaccacgcctggctgagggtcg---------
>Ophion_sp._MS8494_(KF615983)
-------------------------------------------------------taattgcgcgtcaacttgtgaactgcaggacacatgaacatcgacatttcgaacgcacattgc-ggtccacggatacaattcccggaccacgcctggctgagggtcg---------
>Ophion_sp._MS8496_(KF616283)
-------------------------------------------------------taattgcgcgtcaacttgtgaactgcaggacacatgaacatcgacatttcgaacgcacattgc-ggtccacggatacaattcccggaccacgcctggctgagggtcg---------
>Ophion_sp._MS8497_(KF616285)
-------------------------------------------------------taattgcgcgtcaacttgtgaactgcaggacacatgaacatcgacatttcgaacgcacattgc-ggtccacggatacaattcccggaccacgcctggctgagggtcg---------
>Ophion_sp._MS8580_(KF616288)
-------------------------------------------------------taattgcgcgtcaacttgtgaactgcaggacacatgaacatcgacatttcgaacgcacattgc-ggtccacggatacaattcccggaccacgcctggctgagggtcg---------
>Ophion_sp._MS8598_(KF616296)
-------------------------------------------------------taattgcgcgtcaacttgtgaactgcaggacacatgaacatcgacatttcgaacgcacattgc-ggtccacggatacaattcccggaccacgcctggctgagggtcg---------
>Mesochorus_sp._SKCA2004a_(AY588967)
aatgattaccctgaacggtggatcactcggctcgtgggtcgatgaagaacgcagctaattgcgcgtcatcttgtgaactgcaggacacatgaacatcgacatttcgaacgcacattgc-ggtccacggatacaattcccggaccacgcctggctgagggtcgtttac----
>Mesochorus_sp._SKCA2004b_(AY588968)
aatgattaccctgaacggtggatcactcggctcgtgggtcgatgaagaacgcagctaattgcgcgtcatcttgtgaactgcaggacacatgaacatcgacatttcgaacgcacattgc-ggtccacggatacaattcccggaccacgcctggctgagggtcgtttat----
>Leiophron_lygivorus_(EU357933)
tatgattaccctgaacggtggatcacttggctcgtgggtcgatgaagaacgcagctaattgcgcgtcaacttgtgaactgcaggacacatgaacatcgacattttgaacgcacattgc-ggtccacggatctaattcccggaccacacctggctgagggtcgtttataa--
>Leiophron_uniformis_(EU357932)
tatgattaccctgaacggtggatcacttggctcgtgggtcgatgaagaacgcagctaattgcgcgtcaacttgtgaactgcaggacacatgaacatcgacattttgaacgcacattgc-ggtccacggatctaattcccggaccacacctggctgagggtcgtttataa--
>Peristenus_pallipes_(AY608602)
tatgattaccctgaacggtggatcacttggctcgtgggtcgatgaagaacgcagctaattgcgcgtcaacttgtgaactgcaggacacatgaacatcgacattttgaacgcatattgc-ggtccayggatctaattcccggaccacacctrgctgagggtcgtttataa--
>Cardiocondyla_kagutsuchi_(LC038161)
---------------cggtggatcacttggctcgtgggtcgatgaagaacgcagctaattgcgcgtcaacttgtgaactgcaggacacatgaacatcgacatttcgaacgcacattgc-ggtcca----------------------------------------------
>Cardiocondyla_kagutsuchi_2_(LC038152)
---------------cggtggatcacttggctcgtgggtcgatgaagaacgcagctaattgcgcgtcaacttgtgaactgcaggacacatgaacatcgacatttcgaacgcacattgc-ggtcca----------------------------------------------
>Cardiocondyla_kagutsuchi_3_(LC038153)
---------------cggtggatcacttggctcgtgggtcgatgaagaacgcagctaattgcgcgtcaacttgtgaactgcaggacacatgaacatcgacatttcgaacgcacattgc-ggtcca----------------------------------------------
>Cardiocondyla_kagutsuchi_4_(LC038159)
---------------cggtggatcacttggctcgtgggtcgatgaagaacgcagctaattgcgcgtcaacttgtgaactgcaggacacatgaacatcgacatttcgaacgcacattgc-ggtcca----------------------------------------------
>Cardiocondyla_kagutsuchi_5_(LC038155)
---------------cggtggatcacttggctcgtgggtcgatgaagaacgcagctaattgcgcgtcaacttgtgaactgcaggacacatgaacatcgacatttcgaacgcacattgc-ggtcca----------------------------------------------
>Cardiocondyla_kagutsuchi_6_(LC038160)
---------------cggtggatcacttggctcgtgggtcgatgaagaacgcagctaattgcgcgtcaacttgtgaactgcaggacacatgaacatcgacatttcgaacgcacattgc-ggtcca----------------------------------------------
>Cardiocondyla_kagutsuchi_7_(LC038162)
---------------cggtggatcacttggctcgtgggtcgatgaagaacgcagctaattgcgcgtcaacttgtgaactgcaggacacatgaacatcgacatttcgaacgcacattgc-ggtcca----------------------------------------------
>Cardiocondyla_kagutsuchi_8_(LC038156)
---------------cggtggatcacttggctcgtgggtcgatgaagaacgcagctaattgcgcgtcaacttgtgaactgcaggacacatgaacatcgacatttcgaacgcacattgc-ggtcca----------------------------------------------
>Cardiocondyla_kagutsuchi_9_(LC038154)
---------------cggtggatcacttggctcgtgggtcgatgaagaacgcagctaattgcgcgtcaacttgtgaactgcaggacacatgaacatcgacatttcgaacgcacattgc-ggtcca----------------------------------------------
>Cardiocondyla_kagutsuchi_10_(LC038157)
---------------cggtggatcacttggctcgtgggtcgatgaagaacgcagctaattgcgcgtcaacttgtgaactgcaggacacatgaacatcgacatttcgaacgcacattgc-ggtcca----------------------------------------------
>Cardiocondyla_kagutsuchi_11_(LC038158)
---------------cggtggatcacttggctcgtgggtcgatgaagaacgcagctaattgcgcgtcaacttgtgaactgcaggacacatgaacatcgacatttcgaacgcacattgc-ggtcca----------------------------------------------
>Dasymutilla_magnifica_(DQ408497)
--------------acggtggatcacttggctcgtgggtcgatgaagaacgcagctaattgcgcgtc-acttgtgaactgcaggacacatgaacatcgacatttcgaacgcacattgc-ggtccacggatacaattcccggaccacgcctggctgaggg------------
>Dasymutilla_vesta_2_(DQ408496)
--------------acggtggatcacttggctcgtgggtcgatgaagaacgcagctaattgcgcgtc-acttgtgaactgcaggacacatgaacatcgacatttcgaacgcacattgc-ggtccacggatacaattcccggaccacgcctggctgaggg------------
>Odontophotopsis_melicausa_(DQ415677)
--------------acggtggatcacttggctcgtgggtcgatgaagaacgcagctaattgcgcgtc-acttgtgaactgcaggacacatgaacatcgacatttcgaacgcacattgc-ggtccacggatacaattcccggaccacgcctggctgaggg------------
>Odontophotopsis_melicausa_2_(DQ415676)
--------------acggtggatcacttggctcgtgggtcgatgaagaacgcagctaattgcgcgtc-acttgtgaactgcaggacacatgaacatcgacatttcgaacgcacattgc-ggtccacggatacaattcccggaccacgcctggctgaggg------------
>Dasymutilla_monticola_2_(EF433446)
--------------acggtggatcacttggctcgtgggtcgatgaagaacgcagctaattgcgcgtcaacttgtgaactgcaggacacttgaacatcgacatttcgaacgcacattgc-ggtccacggatacaattcccggaccacgcctggctgagg-------------
>Dasymutilla_nocturna_(DQ408503)
--------------acggtggatcacttggctcgtgggtcgatgaagaacgcagctaattgcgcgtcaacttgtgaactgcaggacac-tgaacatcgacatttcgaacgcacattgc-ggtccacggatacaattcccggaccacgcctggctgaggg------------
>Dasymutilla_birkmani_(EF433441)
--------------acggtggatcacttggctcgtgggtcgatgaagaacgcagctaattgcgcgtcaacttgtgaactgcaggacacttgaacatcgacatttcgaacgcacattgc-ggtccacggatacaattcccggaccacgcctggctgaggg------------
>Dasymutilla_birkmani_2_(EF433440)
--------------acggtggatcacttggctcgtgggtcgatgaagaacgcagctaattgcgcgtcaacttgtgaactgcaggacacttgaacatcgacatttcgaacgcacattgc-ggtccacggatacaattcccggaccacgcctggctgaggg------------
>Dasymutilla_birkmani_3_(EF433442)
--------------acggtggatcacttggctcgtgggtcgatgaagaacgcagctaattgcgcgtcaacttgtgaactgcaggacacttgaacatcgacatttcgaacgcacattgc-ggtccacggatacaattcccggaccacgcctggctgaggg------------
>Dasymutilla_candida_(EF433453)
--------------acggtggatcacttggctcgtgggtcgatgaagaacgcagctaattgcgcgtcaacttgtgaactgcaggacacttgaacatcgacatttcgaacgcacattgc-ggtccacggatacaattcccggaccacgcctggctgaggg------------
>Dasymutilla_caneo_(EF433449)
--------------acggtggatcacttggctcgtgggtcgatgaagaacgcagctaattgcgcgtcaacttgtgaactgcaggacacttgaacatcgacatttcgaacgcacattgc-ggtccacggatacaattcccggaccacgcctggctgaggg------------
>Dasymutilla_dugesii_(EF433450)
--------------acggtggatcacttggctcgtgggtcgatgaagaacgcagctaattgcgcgtcaacttgtgaactgcaggacacttgaacatcgacatttcgaacgcacattgc-ggtccacggatacaattcccggaccacgcctggctgaggg------------
>Dasymutilla_errabunda_(EF433444)
--------------acggtggatcacttggctcgtgggtcgatgaagaacgcagctaattgcgcgtcaacttgtgaactgcaggacacttgaacatcgacatttcgaacgcacattgc-ggtccacggatacaattcccggaccacgcctggctgaggg------------
>Dasymutilla_heliophila_(EF433445)
--------------acggtggatcacttggctcgtgggtcgatgaagaacgcagctaattgcgcgtcaacttgtgaactgcaggacacttgaacatcgacatttcgaacgcacattgc-ggtccacggatacaattcccggaccacgcctggctgaggg------------
>Dasymutilla_monticola_(EF433447)
--------------acggtggatcacttggctcgtgggtcgatgaagaacgcagctaattgcgcgtcaacttgtgaactgcaggacacttgaacatcgacatttcgaacgcacattgc-ggtccacggatacaattcccggaccacgcctggctgaggg------------
>Dasymutilla_paenulata_(EF433448)
--------------acggtggatcacttggctcgtgggtcgatgaagaacgcagctaattgcgcgtcaacttgtgaactgcaggacacttgaacatcgacatttcgaacgcacattgc-ggtccacggatacaattcccggaccacgcctggctgaggg------------
>Dasymutilla_thetis_(EF433452)
--------------acggtggatcacttggctcgtgggtcgatgaagaacgcagctaattgcgcgtcaacttgtgaactgcaggacacttgaacatcgacatttcgaacgcacattgc-ggtccacggatacaattcccggaccacgcctggctgaggg------------
>Dasymutilla_gloriosa_(DQ408505)
--------------acggtggatcacttggctcgtgggtcgatgaagaacgcagctaattgcgcgtcaacttgtgaactgcaggacacatgaacatcgacatttcgaacgcacattgc-ggtccacggatacaattcccggaccacgcctggctgaggg------------
>Dasymutilla_gloriosa_2_(DQ408504)
--------------acggtggatcacttggctcgtgggtcgatgaagaacgcagctaattgcgcgtcaacttgtgaactgcaggacacatgaacatcgacatttcgaacgcacattgc-ggtccacggatacaattcccggaccacgcctggctgaggg------------
>Dasymutilla_nocturna_2_(DQ408502)
--------------acggtggatcacttggctcgtgggtcgatgaagaacgcagctaattgcgcgtcaacttgtgaactgcaggacacatgaacatcgacatttcgaacgcacattgc-ggtccacggatacaattcccggaccacgcctggctgaggg------------
>Dilophotopsis_concolor_(DQ415672)
--------------acggtggatcacttggctcgtgggtcgatgaagaacgcagctaattgcgcgtcaacttgtgaactgcaggacacatgaacatcgacatttcgaacgcacattgc-ggtccacggatacaattcccggaccacgcctggctgaggg------------
>Dilophotopsis_concolor_2_(DQ415673)
--------------acggtggatcacttggctcgtgggtcgatgaagaacgcagctaattgcgcgtcaacttgtgaactgcaggacacatgaacatcgacatttcgaacgcacattgc-ggtccacggatacaattcccggaccacgcctggctgaggg------------
>Dasymutilla_chiron_(DQ408501)
--------------acggtggatcacttggctcgtgggtcgatgaagaacgcagctcattgcgcgtcaacttgtgaactgcaggacacatgaacatcgacatttcgaacgcacattgc-ggtccacggatacaattcccggaccacgcctggctgaggg------------
>Odontophotopsis_erebus_2_(DQ415675)
--------------acggtggatcacttggctcgtgggtcgatgaagaacgcagcttattgcgcgtcaacttgtgaactgcaggacacatgaacatcgacatttcgaacgcacattgc-ggtccacggatacaattcccggaccacgcctggctgaggg------------
>Diadegma_fenestrale_(JQ801449)
--------------acggtggatcacttggctcgtgggtcgatgaagaacgcagctaattgcgcgtcaacttgtgaactgcaggacacatgaacatcgacatttcgaacgcacattgc-ggtccacggatacaattcccggaccacgcctggctgagggtcgt--------
>Odontophotopsis_erebus_(DQ415674)
---------------cggtggatcacttggctcgtgggtcgatgaagaacgcagcttattgcgcgtcaacttgtgaactgcaggacacatgaacatcgacatttcgaacgcacattgc-ggtccacggatacaattcccggaccacgcctggctgaggg------------
>Anselmella_miltoni_(JF970194)
--------------acggtggatcacttggctcgtgggtcgatgaagaacgcagctaattgcgcgtcaacttgtgaactgcaggacacatgaacatcgacatttcgaacgcacattgc-ggtccacggatacatttcccggaccacacctggctgagggtc----------
>Leptocybe_invasa_(KF164836)
--------------acggtggatcacttggctcgtgggtcgatgaagaacgcagctaattgcgcgtcaacttgtgaactgcaggacacatgaacatcgacatttcgaacgcacattgc-ggtcctcggatacgaatcccggaccacgcctggctgagggtc----------
>Quadrastichus_erythrinae_(KF153116)
--------------acggtggatcacttggctcgtgggtcgatgaagaacgcagctaattgcgcgtcaacttgtgaactgcaggacacatgaacatcgacatttcgaacgcacattgc-ggtcctcggatacgattcccggaccacgcctggctgagggtc----------
>Dasymutilla_alesia_(EU627520)
------taccctgaacggtggatcacttggctcgtgggtcgatgaagaacgcagctaattgcgcgtcaacttgtgaactgcaggacacatgaacatcgacatttcgaacgcacattgcgggtccacggatacaattcccggaccacgcctggctgaggg------------
>Dasymutilla_alesia_2_(EU627518)
------taccctgaacggtggatcacttggctcgtgggtcgatgaagaacgcagctaattgcgcgtcaacttgtgaactgcaggacacatgaacatcgacatttcgaacgcacattgcgggtccacggatacaattcccggaccacgcctggctgaggg------------
>Dasymutilla_alesia_3_(EU627519)
------taccctgaacggtggatcacttggctcgtgggtcgatgaagaacgcagctaattgcgcgtcaacttgtgaactgcaggacacatgaacatcgacatttcgaacgcacattgcgggtccacggatacaattcccggaccacgcctggctgaggg------------
>Dasymutilla_biguttata_(EU627523)
------taccctgaacggtggatcacttggctcgtgggtcgatgaagaacgcagctaattgcgcgtcaacttgtgaactgcaggacacatgaacatcgacatttcgaacgcacattgcgggtccacggatacaattcccggaccacgcctggctgaggg------------
>Dasymutilla_californica_(EU627568)
------taccctgaacggtggatcacttggctcgtgggtcgatgaagaacgcagctaattgcgcgtcaacttgtgaactgcaggacacatgaacatcgacatttcgaacgcacattgcgggtccacggatacaattcccggaccacgcctggctgaggg------------
>Dasymutilla_castor_(EU627529)
------taccctgaacggtggatcacttggctcgtgggtcgatgaagaacgcagctaattgcgcgtcaacttgtgaactgcaggacacatgaacatcgacatttcgaacgcacattgcgggtccacggatacaattcccggaccacgcctggctgaggg------------
>Dasymutilla_castor_2_(EU627530)
------taccctgaacggtggatcacttggctcgtgggtcgatgaagaacgcagctaattgcgcgtcaacttgtgaactgcaggacacatgaacatcgacatttcgaacgcacattgcgggtccacggatacaattcccggaccacgcctggctgaggg------------
>Dasymutilla_castor_3_(EU627532)
------taccctgaacggtggatcacttggctcgtgggtcgatgaagaacgcagctaattgcgcgtcaacttgtgaactgcaggacacatgaacatcgacatttcgaacgcacattgcgggtccacggatacaattcccggaccacgcctggctgaggg------------
>Dasymutilla_castor_4_(EU627531)
------taccctgaacggtggatcacttggctcgtgggtcgatgaagaacgcagctaattgcgcgtcaacttgtgaactgcaggacacatgaacatcgacatttcgaacgcacattgcgggtccacggatacaattcccggaccacgcctggctgaggg------------
>Dasymutilla_castor_5_(EU627524)
------taccctgaacggtggatcacttggctcgtgggtcgatgaagaacgcagctaattgcgcgtcaacttgtgaactgcaggacacatgaacatcgacatttcgaacgcacattgcgggtccacggatacaattcccggaccacgcctggctgaggg------------
>Dasymutilla_castor_6_(EU627528)
------taccctgaacggtggatcacttggctcgtgggtcgatgaagaacgcagctaattgcgcgtcaacttgtgaactgcaggacacatgaacatcgacatttcgaacgcacattgcgggtccacggatacaattcccggaccacgcctggctgaggg------------
>Dasymutilla_chattahoochei_(EU627569)
------taccctgaacggtggatcacttggctcgtgggtcgatgaagaacgcagctaattgcgcgtcaacttgtgaactgcaggacacatgaacatcgacatttcgaacgcacattgcgggtccacggatacaattcccggaccacgcctggctgaggg------------
>Dasymutilla_cypris_(EU627535)
------taccctgaacggtggatcacttggctcgtgggtcgatgaagaacgcagctaattgcgcgtcaacttgtgaactgcaggacacatgaacatcgacatttcgaacgcacattgcgggtccacggatacaattcccggaccacgcctggctgaggg------------
>Dasymutilla_cypris_2_(EU627536)
------taccctgaacggtggatcacttggctcgtgggtcgatgaagaacgcagctaattgcgcgtcaacttgtgaactgcaggacacatgaacatcgacatttcgaacgcacattgcgggtccacggatacaattcccggaccacgcctggctgaggg------------
>Dasymutilla_cypris_3_(EU627539)
------taccctgaacggtggatcacttggctcgtgggtcgatgaagaacgcagctaattgcgcgtcaacttgtgaactgcaggacacatgaacatcgacatttcgaacgcacattgcgggtccacggatacaattcccggaccacgcctggctgaggg------------
>Dasymutilla_cypris_4_(EU627537)
------taccctgaacggtggatcacttggctcgtgggtcgatgaagaacgcagctaattgcgcgtcaacttgtgaactgcaggacacatgaacatcgacatttcgaacgcacattgcgggtccacggatacaattcccggaccacgcctggctgaggg------------
>Dasymutilla_hersilia_(EU627545)
------taccctgaacggtggatcacttggctcgtgggtcgatgaagaacgcagctaattgcgcgtcaacttgtgaactgcaggacacatgaacatcgacatttcgaacgcacattgcgggtccacggatacaattcccggaccacgcctggctgaggg------------
>Dasymutilla_hersilia_2_(EU627544)
------taccctgaacggtggatcacttggctcgtgggtcgatgaagaacgcagctaattgcgcgtcaacttgtgaactgcaggacacatgaacatcgacatttcgaacgcacattgcgggtccacggatacaattcccggaccacgcctggctgaggg------------
>Dasymutilla_hersilia_3_(EU627543)
------taccctgaacggtggatcacttggctcgtgggtcgatgaagaacgcagctaattgcgcgtcaacttgtgaactgcaggacacatgaacatcgacatttcgaacgcacattgcgggtccacggatacaattcccggaccacgcctggctgaggg------------
>Dasymutilla_interrupta_(EU627548)
------taccctgaacggtggatcacttggctcgtgggtcgatgaagaacgcagctaattgcgcgtcaacttgtgaactgcaggacacatgaacatcgacatttcgaacgcacattgcgggtccacggatacaattcccggaccacgcctggctgaggg------------
>Dasymutilla_interrupta_2_(EU627550)
------taccctgaacggtggatcacttggctcgtgggtcgatgaagaacgcagctaattgcgcgtcaacttgtgaactgcaggacacatgaacatcgacatttcgaacgcacattgcgggtccacggatacaattcccggaccacgcctggctgaggg------------
>Dasymutilla_interrupta_3_(EU627549)
------taccctgaacggtggatcacttggctcgtgggtcgatgaagaacgcagctaattgcgcgtcaacttgtgaactgcaggacacatgaacatcgacatttcgaacgcacattgcgggtccacggatacaattcccggaccacgcctggctgaggg------------
>Dasymutilla_interrupta_4_(EU627547)
------taccctgaacggtggatcacttggctcgtgggtcgatgaagaacgcagctaattgcgcgtcaacttgtgaactgcaggacacatgaacatcgacatttcgaacgcacattgcgggtccacggatacaattcccggaccacgcctggctgaggg------------
>Dasymutilla_interrupta_5_(EU627552)
------taccctgaacggtggatcacttggctcgtgggtcgatgaagaacgcagctaattgcgcgtcaacttgtgaactgcaggacacatgaacatcgacatttcgaacgcacattgcgggtccacggatacaattcccggaccacgcctggctgaggg------------
>Dasymutilla_mutata_(EU627555)
------taccctgaacggtggatcacttggctcgtgggtcgatgaagaacgcagctaattgcgcgtcaacttgtgaactgcaggacacatgaacatcgacatttcgaacgcacattgcgggtccacggatacaattcccggaccacgcctggctgaggg------------
>Dasymutilla_mutata_2_(EU627554)
------taccctgaacggtggatcacttggctcgtgggtcgatgaagaacgcagctaattgcgcgtcaacttgtgaactgcaggacacatgaacatcgacatttcgaacgcacattgcgggtccacggatacaattcccggaccacgcctggctgaggg------------
>Dasymutilla_nigripes_(EU627570)
------taccctgaacggtggatcacttggctcgtgggtcgatgaagaacgcagctaattgcgcgtcaacttgtgaactgcaggacacatgaacatcgacatttcgaacgcacattgcgggtccacggatacaattcccggaccacgcctggctgaggg------------
>Dasymutilla_quadriguttata_(EU627561)
------taccctgaacggtggatcacttggctcgtgggtcgatgaagaacgcagctaattgcgcgtcaacttgtgaactgcaggacacatgaacatcgacatttcgaacgcacattgcgggtccacggatacaattcccggaccacgcctggctgaggg------------
>Dasymutilla_quadriguttata_3_(EU627559)
------taccctgaacggtggatcacttggctcgtgggtcgatgaagaacgcagctaattgcgcgtcaacttgtgaactgcaggacacatgaacatcgacatttcgaacgcacattgcgggtccacggatacaattcccggaccacgcctggctgaggg------------
>Dasymutilla_quadriguttata_4_(EU627564)
------taccctgaacggtggatcacttggctcgtgggtcgatgaagaacgcagctaattgcgcgtcaacttgtgaactgcaggacacatgaacatcgacatttcgaacgcacattgcgggtccacggatacaattcccggaccacgcctggctgaggg------------
>Dasymutilla_quadriguttata_5_(EU627562)
------taccctgaacggtggatcacttggctcgtgggtcgatgaagaacgcagctaattgcgcgtcaacttgtgaactgcaggacacatgaacatcgacatttcgaacgcacattgcgggtccacggatacaattcccggaccacgcctggctgaggg------------
>Dasymutilla_quadriguttata_6_(EU627560)
------taccctgaacggtggatcacttggctcgtgggtcgatgaagaacgcagctaattgcgcgtcaacttgtgaactgcaggacacatgaacatcgacatttcgaacgcacattgcgggtccacggatacaattcccggaccacgcctggctgaggg------------
>Dasymutilla_quadriguttata_7_(EU627565)
------taccctgaacggtggatcacttggctcgtgggtcgatgaagaacgcagctaattgcgcgtcaacttgtgaactgcaggacacatgaacatcgacatttcgaacgcacattgcgggtccacggatacaattcccggaccacgcctggctgaggg------------
>Dasymutilla_wileyae_(EU627572)
------taccctgaacggtggatcacttggctcgtgggtcgatgaagaacgcagctaattgcgcgtcaacttgtgaactgcaggacacatgaacatcgacatttcgaacgcacattgcgggtccacggatacaattcccggaccacgcctggctgaggg------------
>Dasymutilla_vesta_(DQ408495)
--------------acggtggatcacttggctcgtgggtcgatgcagaacgcagttaattgcgcgtcaacttgtgaactgcaggacacatgaacatcgacatttcgaacgcacattgcgggtccacggataca-ttcccggaccacgcctggctgaggg------------
>Trichogramma_minutum_4_(U36236)
--tgattaccctgaacggtggatcacttggctcgtggatcgatgaagaacgcagctaattgcgcgtcaacttgtgaactgcaggacacatgaacatcgacatttcgaacgcacattgc-ggtccacggatctcgttcccggaccacgcctggctgagggtcgtttataaa-
>Trichogramma_minutum_(AY288445)
-atgattaccctgaacggtggatcacttggctcgtggatcgatgaagaacgcagctaattgcgcgtcaacttgtgaactgcaggacacatgaacatcgacatttcgaacgcacattgc-ggtccacggatctcgttcccggaccacgcctggctgagggtcgtttataaa-
>Trichogramma_minutum_3_(AY359470)
-atgattaccctgaacggtggatcacttggctcgtggatcgatgaagaacgcagctaattgcgcgtcaacttgtgaactgcaggacacatgaacatcgacatttcgaacgcacattgc-ggtccacggatctcgttcccggaccacgcctggctgagggtcgtttataaa-
>Trichogramma_minutum_5_(AY292609)
-atgattaccctgaacggtggatcacttggctcgtggatcgatgaagaacgcagctaattgcgcgtcaacttgtgaactgcaggacacatgaacatcgacatttcgaacgcacattgc-ggtccacggatctcgttcccggaccacgcctggctgagggtcgtttataaa-
>Trichogramma_minutum_6_(AY298953)
-atgattaccctgaacggtggatcacttggctcgtggatcgatgaagaacgcagctaattgcgcgtcaacttgtgaactgcaggacacatgaacatcgacatttcgaacgcacattgc-ggtccacggatctcgttcccggaccacgcctggctgagggtcgtttataaa-
>Trichogramma_minutum_7_(AY298952)
-atgattaccctgaacggtggatcacttggctcgtggatcgatgaagaacgcagctaattgcgcgtcaacttgtgaactgcaggacacatgaacatcgacatttcgaacgcacattgc-ggtccacggatctcgttcccggaccacgcctggctgagggtcgtttataaa-
>Trichogramma_minutum_8_(AY298954)
-atgattaccctgaacggtggatcacttggctcgtggatcgatgaagaacgcagctaattgcgcgtcaacttgtgaactgcaggacacatgaacatcgacatttcgaacgcacattgc-ggtccacggatctcgttcccggaccacgcctggctgagggtcgtttataaa-
>Trichogramma_minutum_9_(AY357711)
-atgattaccctgaacggtggatcacttggctcgtggatcgatgaagaacgcagctaattgcgcgtcaacttgtgaactgcaggacacatgaacatcgacatttcgaacgcacattgc-ggtccacggatctcgttcccggaccacgcctggctgagggtcgtttataaa-
>Trichogramma_minutum_10_(AY374440)
-atgattaccctgaacggtggatcacttggctcgtggatcgatgaagaacgcagctaattgcgcgtcaacttgtgaactgcaggacacatgaacatcgacatttcgaacgcacattgc-ggtccacggatctcgttcccggaccacgcctggctgagggtcgtttataaa-
>Trichogramma_minutum_11_(U36235)
-atgattaccctgaacggtggatcacttggctcgtggatcgatgaagaacgcagctaattgcgcgtcaacttgtgaactgcaggacacatgaacatcgacatttcgaacgcacattgc-ggtccacggatctcgttcccggaccacgcctggctgagggtcgtttataaa-
>Trichogramma_minutum_12_(AY374438)
-atgattaccctgaacggtggatcacttggctcgtggatcgatgaagaacgcagctaattgcgcgtcaacttgtgaactgcaggacacatgaacatcgacatttcgaacgcacattgc-ggtccacggatctcgttcccggaccacgcctggctgagggtcgtttataaa-
>Trichogramma_minutum_13_(AY288446)
-atgattaccctgaacggtggatcacttggctcgtggatcgatgaagaacgcagctaattgcgcgtcaacttgtgaactgcaggacacatgaacatcgacatttcgaacgcacattgc-ggtccacggatctcgttcccggaccacgcctggctgagggtcgtttataaa-
>Trichogramma_minutum_14_(AY303695)
-atgattaccctgaacggtggatcacttggctcgtggatcgatgaagaacgcagctaattgcgcgtcaacttgtgaactgcaggacacatgaacatcgacatttcgaacgcacattgc-ggtccacggatctcgttcccggaccacgcctggctgagggtcgtttataaa-
>Trichogramma_minutum_15_(AY292610)
-atgattaccctgaacggtggatcacttggctcgtggatcgatgaagaacgcagctaattgcgcgtcaacttgtgaactgcaggacacatgaacatcgacatttcgaacgcacattgc-ggtccacggatctcgttcccggaccacgcctggctgagggtcgtttataaa-
>Trichogramma_minutum_16_(AY374439)
-atgattaccctgaacggtggatcacttggctcgtggatcgatgaagaacgcagctaattgcgcgtcaacttgtgaactgcaggacacatgaacatcgacatttcgaacgcacattgc-ggtccacggatctcgttcccggaccacgcctggctgagggtcgtttataaa-
>Trichogramma_minutum_2_(AY357710)
-atgattaccctgaacggtggatcacttggctcgtggatcgatgaagaacgcagctaattgcgcgtcaacttgtgaactgcaggacacatgaacatcgacatttcgaacgcacattgc-ggtccacggatctcgttcccggaccacgcctggctgagggtcgtttataaaa


## Blattodea
>Archiblatta_sp._VAM-2015_(KM659176)
---ACAACCCTGAACGGTGGATCACTCGGCTCGTGGGTCGATGAAGAACGCAGCAAATTGCGCGCCGACATGTGAACTGCAGGACACATGAACATCGACATTTCGAACGCACATTGCGGTCCTTGGATTTC--CAATCCCGGACCACGCCTGGCTGAGGGTCG----------
>Archimandrita_tessellata_(GU384924)
----------TGAACGGTGGATCACTCGGCTCGTGGGTCGATGAAGAACGCAGCAAATTGCGCGTCGACATGTGAACTGCAGGACACATGAACATCGACATTTCGAACGCACATTGCGGTCCTTGGATTTC--CAATCCCGGACCACGCCTGGCTGAGGGTCGG---------
>Blaberus_atropos_(AF321252)
---ACAACCCTGAACGGTGGATCACTCGGCTCGTGGGTCGATGAAGAACGCAGCAAATTGCGCGTCGACATGTGAACTGCAGGACACATGAACATCGACATTTCGAACGCACATTGCGGTCCTTGGATTTC--CAATCCCGGACCA---------------------------
>Blaberus_discoidalis_(KF836887)
---ACAACCCTGAACGGTGGATCACTCGGCTCGTGGGTCGATGAAGAACGCAGCAAATTGCGCGTCGACATGTGAACTGCAGGACACATGAACATCGACATTTCGAACGCACATTGCGGTCCTTGGATTTC--CAATCCCGGACCACGCCTGGCTGAGGGTCG----------
>Blattella_asahinai_(AF321253)
--TACAACCCTGAACGGTGGATCACTCGGCTCGTGGGTCGATGAAGAACGCAGCAAATTGCGCGTCGACATGTGAACTGCAGGACACATGAACATCGACATTTCGAACGCACATTGCGGTCCTTGGATTTC--CAATCCCGGACCA---------------------------
>Blattella_germanica_(AF321244)
--TACAACCCTGAACGGTGGATCACTCGGCTCGTGGGTCGATGAAGAACGCAGCAAATTGCGCGTCGACATGTGAACTGCAGGACACATGAACATCGACATTTCGAACGCACATTGCGGTCCTTGGATTTC--CAATCCCGGACCA---------------------------
>Blattella_germanica_2_(AF005243)
--TACAACCCTGAACGGTGGATCACTCGGCTCGTGGGTCGATGAAGAACGCAGCAAATTGCGCGTCGACATGTGAACTGCAGGACACATGAACATCGACATTTCGAACGCACATTGCGGTCCTTGGATTTC--CAATCCCGGACCA---------------------------
>Blattella_lituricollis_(AF321245)
--TACAACCCTGAACGGTGGATCACTCGGCTCGTGGGTCGATGAAGAACGCAGCAAATTGCGCGTCGACATGTGAACTGCAGGACACATGAACATCGACATTTCGAACGCACATTGCGGTCCTTGGATTTC--CAATCCCGGACCA---------------------------
>Blattella_vaga_(AF321246)
--TACAACCCTTAACGGTGGATCACTCGGCTCGTGGGTCGATGAAGAACGCAGCAAATTGCGCGTCGACATGTGAACTGCAGGACACATGAACATCGACATTTCGAACGCACATTGCGGTCCTTGGATTTC--CAATCCCGGACCA---------------------------
>Cyrtonotula_sp._1_VAM-2014_(KJ184844)
---ACAACCCTGAACGGTGGATCACTCGGCTCGTGGGTCGATGAAGAACGCAGCAAATTGCGCGTCGACATGTGAACTGCAGGACACATGAACATCGACATTTCGAACGCACATTGCGGTCCTTGGATTTC--CAATCCCGGACCACGCCTGGCTGAGGGTCG----------
>Cyrtonotula_sp._2_VAM-2014_(KJ194458)
---ACAACCCTGAACGGTGGATCACTCGGCTCGTGGGTCGATGAAGAACGCAGCAAATTGCGCGTCGACATGTGAACTGCAGGACACATGAACATCGACATTTCGAACGCACATTGCGGTCCTTGGATTTC--CAATCCCGGACCACGCCTGGCTGAGGGTCG----------
>Diploptera_punctata_(AF321251)
---ACAACC-TGAACGGTGGATCACTTGGCTCGTGGGTCGATGAAGAACGCAGCAAATTGCGCGTTGTCGTGTGAACTGCAGGACACATGAACATCGACATTTCTAACGCATATTGCGGTCCTTGGATTTC--CAATCCCGGACCA---------------------------
>Morphna_maculata_(KM659175)
---ACAACCCTGAACGGTGGATCACTCGGCTCGTGGGTCGATGAAGAACGCAGCAAATTGCGCGTCGACATGTGAACTGCAGGACACATGAACATCGACATTTCGAACGCACATTGCGGTCCTTGGATTTC--CAATCCCGGACCACGCCTGGCTGAGGGTCG----------
>Paranauphoeta_sp._VAM-2014_(KJ194457)
---ACAACCCTGAACGGTGGATCACTCGGCTCGTGGGTCGATGAAGAGCGCAGCAAATTGCGCGTCGACATGTGAACTGCAGGACACATGAACATCGACA-TTCGAACGCACATTGCGGTCCATGGATTTC--CAATCCCGGACCACGCCTGGCTGAGGGTCG----------
>Paratemnopteryx_couloniana_(KF922888)
---ACAACCCTGAACGGTGGATCACTCGGCTCGTGGGTCGATGAAGAACGCAGCAAATTGCGCGTCGACATGTGAACTGCAGGACACATGAACATCGACGTTTCGAACGCACATTGCGGTCCTTGGATTAC--CAATCCCGGACCACGCCTGGCTGAGGGTCG----------
>Parcoblatta_lata_(AF321247)
--TACAACCCTGAACGGTGGATCACTCGGCTCGTGGGTCGATGAAGAACGCAGCAAATTGCGCGTCGACATGTGAACTGCAGGACACATGAACATCGACATTTCGAACGCACATTGCGGTCCTTGGATTTC--CAATCCCGGACCA---------------------------
>Periplaneta_americana_(AF321248)
TACATAACCCTGAACGGTGGATCACTCGGCTCGTGGGTCGATGAAGAACGCAGCAAATTGCGCGCCGACATGTGAACTGCAGGACACATGAACATCGACATTTCGAACGCACATTGCGGTCCTTGGATTTC--CAATCCCGGACCA---------------------------
>Periplaneta_brunnea_(AF321249)
TACACAACCCTGAACGGTGGATCACTCGGCTCGTGGGTCGATGAAGAACGCAGCAAATTGCGCGCCGACATGTGAACTGCAGGACACATGAACATCGACATTTCGAACGCACATTGCGGTCCTTGGATTTC--CAATCCCGGACCA---------------------------
>Periplaneta_fuliginosa_(AF321250)
TACATAACCCTGAACGGTGGATCACTCGGCTCGTGGGTCGATGAAGAACGCAGCAAATTGCGCGCCGACATGTGAACTGCAGGACACATGAACATCGACATTTCGAACGCACATTGCGGTCCTTGGATTTC--CAATCCCGGACCA---------------------------
>Pseudophoraspis_sp._VAM-2014_(KJ194459)
---ACAACCCTGAACGGTGGATCACTCGGCTCGCGGGTCGATGAAGAACGCAGCAAATTGCGCGTCGACATGTGAACTGCAGGACACATGAACATCGACATTTCGAACGCACATTGCGGTCCTTGGATTTC--CAATCCCGGACCACGCCTGGCTGAGGGTCGGCTTATGCCA
>Rhabdoblatta_sp._VAM-2014_(KJ194460)
---ACAACCCTGAACGGTGGATCACTCGGCTCGTGGGTCGATGAAGAACGCAGCAAATTGCGCGTCGACATGTGAACTGCAGGACACATGAACATCGACACTTCGAACGCACATTGCGGTCCTTGGATTTC--CAATCCCGGACCACGCCTGGCTGAGGGTCG----------
>Symploce_pallens_(KF922887)
---ACAACCCTGAACGGTGGATCACTTGGCTCGTGGGTCGATGAAGAACGCAGCAAATTGCGCGTCGACATGTGAACTGCAGGACACATGAACATCGACATTTTGAACGCACATTGCGGTCCTTGGATTTTTACAATCCCGGACCACGCCTGGCTGAGGGTCG----------


## Orthoptera
>Eumigus_monticolus_(KM385324)
C----TCCTAGGACAGTGGATGACTCGGCTCGTGGGTCGATAAA--ACACAGCAAATTGCGCGTCGACATGTGAACTGCAGGACACATGAACATCGACGTCTCGAACGCACATTGCGGTCCATGGATTCC-GTTCCCGGGACACGTCTGGGCTGAGGGTCG----
>Tetrix_bipunctata_27_(KM385405)
A----ACCCAGAACGGTGGATCACTCGGCTCGTGGGTCGATGAAGAACGCAGC-AATTGCGCGTCGACATGTGAACTGCAGGACACATGAACATCGACGTTTCGAACGCACATTGCGGTCCATGGATTTCAGTTCCCGGGCCACGCCT-GGCCGAGGGTCG----
>Paratettix_meridionalis_(KM385355)
A----ACCCAGAACGGTGGATCACTCGGCTCGTGGGTCGATGAAGAACGCAGCAAATTGCGCGTCGACATGTGAACTGCAGGACACATGAACATCGACGTTTCGAACGCACATTGCGGTCCATGGATTTCAGTTCCCGGGCCACGCCT-GGCCGAGGGTCG----
>Paratettix_meridionalis_2_(KM385366)
A----ACCCAGAACGGTGGATCACTCGGCTCGTGGGTCGATGAAGAACGCAGCAAATTGCGCGTCGACATGTGAACTGCAGGACACATGAACATCGACGTTTCGAACGCACATTGCGGTCCATGGATTTCAGTTCCCGGGCCACGCCT-GGCCGAGGGTCG----
>Paratettix_meridionalis_3_(KM385363)
A----ACCCAGAACGGTGGATCACTCGGCTCGTGGGTCGATGAAGAACGCAGCAAATTGCGCGTCGACATGTGAACTGCAGGACACATGAACATCGACGTTTCGAACGCACATTGCGGTCCATGGATTTCAGTTCCCGGGCCACGCCT-GGCCGAGGGTCG----
>Paratettix_meridionalis_4_(KM385370)
A----ACCCAGAACGGTGGATCACTCGGCTCGTGGGTCGATGAAGAACGCAGCAAATTGCGCGTCGACATGTGAACTGCAGGACACATGAACATCGACGTTTCGAACGCACATTGCGGTCCATGGATTTCAGTTCCCGGGCCACGCCT-GGCCGAGGGTCG----
>Paratettix_meridionalis_5_(KM385359)
A----ACCCAGAACGGTGGATCACTCGGCTCGTGGGTCGATGAAGAACGCAGCAAATTGCGCGTCGACATGTGAACTGCAGGACACATGAACATCGACGTTTCGAACGCACATTGCGGTCCATGGATTTCAGTTCCCGGGCCACGCCT-GGCCGAGGGTCG----
>Paratettix_meridionalis_6_(KM385369)
A----ACCCAGAACGGTGGATCACTCGGCTCGTGGGTCGATGAAGAACGCAGCAAATTGCGCGTCGACATGTGAACTGCAGGACACATGAACATCGACGTTTCGAACGCACATTGCGGTCCATGGATTTCAGTTCCCGGGCCACGCCT-GGCCGAGGGTCG----
>Paratettix_meridionalis_7_(KM385360)
A----ACCCAGAACGGTGGATCACTCGGCTCGTGGGTCGATGAAGAACGCAGCAAATTGCGCGTCGACATGTGAACTGCAGGACACATGAACATCGACGTTTCGAACGCACATTGCGGTCCATGGATTTCAGTTCCCGGGCCACGCCT-GGCCGAGGGTCG----
>Paratettix_meridionalis_8_(KM385368)
A----ACCCAGAACGGTGGATCACTCGGCTCGTGGGTCGATGAAGAACGCAGCAAATTGCGCGTCGACATGTGAACTGCAGGACACATGAACATCGACGTTTCGAACGCACATTGCGGTCCATGGATTTCAGTTCCCGGGCCACGCCC-GGCCGAGGGTCG----
>Paratettix_meridionalis_9_(KM385374)
A----ACCCAGAACGGTGGATCACCCGGCTCGTGGGTCGATGAAGAACGCAGCAAATTGCGCGTCGACATGTGAACTGCAGGACACATGAACATCGACGTTTCGAACGCACATTGCGGTCCATGGATTTCAGTTCCCGGGCCACGCCT-GGCCGAGGGTCG----
>Paratettix_meridionalis_10_(KM385364)
A----ACCCAGAACGGTGGATCACTCGGCTCGTGGGTCGATGAAGAACGCAGCAAATTGCGCGTCGACATGTGAACTGCAGGACACATGAACATCGACGTTTCGAACGCACATTGCGGTCCATGGATTTCAGTTCCCGGGCCACGCCT-GGCCGAGGGTCG----
>Paratettix_meridionalis_11_(KM385356)
A----ACCCAGAACGGTGGATCACTCGGCTCGTGGGTCGATGAAGAACGCAGCAAATTGCGCGTCGACATGTGAACTGCAGGACACATGAACATCGACGTTTCGAACGCACATTGCGGTCCATGGATTTCAGTTCCCGGGCCACGCCT-GGCCGAGGGTCG----
>Paratettix_meridionalis_12_(KM385367)
A----ACCCAGAACGGTGGATCACTCGGCTCGTGGGTCGATGAAGAACGCAGCAAATTGCGCGTCGACATGTGGACTGCAGGACACATGAACATCGACGTTTCGAACGCACATTGCGGTCCATGGATTTCAGTTCCCGGGCCACGCCT-GGCCGAGGGTCG----
>Paratettix_meridionalis_13_(KM385373)
A----ACCCAGAACGGTGGATCACTCGGCTCGTGGGTCGATGAAGAACGCAGCAAATTGCGCGTCGACATGTGAACTGCAGGACACATGAACATCGACGTTTCGAACGCACATTGCGGTCCATGGATTTCAGTTCCCGGGCCACGCCT-GGCCGAGGGTCG----
>Paratettix_meridionalis_14_(KM385354)
A----ACCCAGAACGGTGGATCACTCGGCTCGTGGGTCGATGAAGAACGCAGCAAATTGCGCGTCGACATGTGAACTGCAGGACACATGAACATCGACGTTTCGAACGCACATTGCGGTCCATGGATTTCAGTTCCCGGGCCACGCCT-GGCCGAGGGTCG----
>Paratettix_meridionalis_15_(KM385357)
A----ACCCAGAACGGTGGATCACTCGGCTCGTGGGTCGATGAAGAACGCAGCAAATTGCGCGTCGACATGTGAACTGCAGGACACATGAACATCGACGTTTCGAACGCACATTGCGGTCCATGGATTTCAGTTCCCGGGCCACGCCT-GGCCGAGGGTCG----
>Paratettix_meridionalis_16_(KM385361)
A----ACCCAGAACGGTGGATCACTCGGCTCGTGGGTCGATGAAGAACGCAGCAAATTGCGCGTCGACATGTGAACTGCAGGACACATGAACATCGACGTTTCGAACGCACATTGCGGTCCATGGATTTCAGTTCCCGGGCCACGCCT-GGCCGAGGGTCG----
>Paratettix_meridionalis_17_(KM385375)
A----ACCCAGAACGGTGGATCACTCGGCTCGTGGGTCGATGAAGAACGCAGCAAATTGCGCGTCGACATGTGAACTGCAGGACACATGAACATCGACGTTTCGAACGCACATTGCGGTCCATGGATTTCAGTTCCCGGGCCACGCCT-GGCCGAGGGTCG----
>Paratettix_meridionalis_18_(KM385384)
A----ACCCAGAACGGTGGATCACTCGGCTCGTGGGTCGATGAAGAACGCAGCAAATTGAGCGTCGACATGTGAACTGCAGGACACATGAACATCGACGTTTCGAACGCACATTGCGGTCCATGGATTTCAGTTCCCGGGCCACGCCT-GGCCGCGGGTCG----
>Paratettix_meridionalis_19_(KM385362)
A----ACCCAGAACGGTGGATCACTCGGCTCGTGGGTCGATGAAGAACGCAGCAAATTGCGCGTCGACATGTGAACTGCAGGACACATGAACATCGACGTTTCGAACGCACATTGCGGTCCATGGATTTCAGTTCCCGGGCCACGCCT-GGCCGAGGGTCG----
>Paratettix_meridionalis_20_(KM385380)
A----ACCCAGAACGGTGGATCACTCGGCTCGTGGGTCGATGAAGAACGCAGCAAATTGCGCGTCGACATGTGAACTGCAGGACACATGAACATCGACGTTTCGAACGCACATTGCGGTCCATGGATTTCAGTTCCCGGGCCACGCCT-GGCCGAGGGTCG----
>Paratettix_meridionalis_21_(KM385372)
A----ACCCAGAACGGTGGATCACTCGGCTCGTGGGTCGATGAAGAACGCAGCAAATTGCGCGTCGACATGTGAACTGCAGGACACATGAACATCGACGTTTCGAACGCACATTGCGGTCCATGGATTTCAGTTCCCGGGCCACGCCT-GGCCGAGGGTCG----
>Paratettix_meridionalis_22_(KM385377)
A----ACCCAGAACGGTGGATCACTCGGCTCGTGGGTCGATGAAGAACGCAGCAAATTGCGCGTCGACATGTGAACTGCAGGACACATGAACATCGACGTTTCGAACGCACATTGCGGTCCATGGATTTCAGTTCCCGGGCCACGCCT-GGCCGAGGGTCG----
>Paratettix_meridionalis_23_(KM385378)
A----ACCCAGAACGGTGGATCACTCGGCTCGTGGGTCGATGAAGAACGCAGCAAATTGCGCGTCGACATGTGAACTGCAGGACACATGAACATCGACGTTTCGAACGCACATTGCGGTCCATGGATTTCAGTTCCCGGGCCACGCCT-GGCCGAGGGTCG----
>Paratettix_meridionalis_24_(KM385358)
A----ACCCAGAACGGTGGATCACTCGGCTCGTGGGTCGATGAAGAACGCAGCAAATTGCGCGTCGACATGTGAACTGCAGGACACATGAACATCGACGTTTCGAACGCACATTGCGGTCCATGGATTTCAGTTCCCGGGCCACGCCT-GGCCGAGGGTCG----
>Paratettix_meridionalis_25_(KM385376)
A----ACCCAGAACGGTGGATCACTCGGCTCGTGGGTCGATGAAGAACGCAGCAAATTGCGCGTCGACATGTGAACTGCAGGACACATGAACATCGACGTTTCGAACGCACATTGCGGTCCATGGATTTCAGTTCCCGGGCCACGCCT-GGCCGAGGGTCG----
>Paratettix_meridionalis_26_(KM385382)
A----ACCCAGAACGGTGGATCACTCGGCTCGTGGGTCGATGAAGAACGCAGCAAATTGCGCGTCGACATGTGAACTGCAGGACACATGAACATCGACGTTTCGAACGCACATTGCGGTCCATGGATTTCAGTTCCCGGGCCACGCCT-GGCCGAGGGTCG----
>Paratettix_meridionalis_27_(KM385365)
A----ACCCAGAACGGTGGATCACTCGGCTCGTGGGTCGATGAAGAACGCAGCAAATTGCGCGTCGACATGTGAACTGCAGGACACATGAACATCGACGTTTCGAACGCACATTGCGGTCCATGGATTTCAGTTCCCGGGCCACGCCT-GGCCGAGGGTCG----
>Paratettix_meridionalis_28_(KM385353)
A----ACCCAGAACGGTGGATCACTCGGCTCGTGGGTCGATGAAGAACGCAGCAAATTGCGCGTCGACATGTGAACTGCAGGACACATGAACATCGACGTTTCGAACGCACATTGCGGTCCATGGATTTCAGTTCCCGGGCCACGCCT-GGCCGAGGGTCG----
>Paratettix_meridionalis_29_(KM385371)
A----ACCCAGAACGGTGGATCACTCGGCTCGTGGGTCGATGAAGGACGCAGCAAATTGCGCGTCGACATGTGAACTGCAGGACACATGAACATCGACGTTTCGAACGCACATTGCGGTCCATGGATTTCAGTTCCCGGGCCACGCCT-GGCCGAGGGTCG----
>Paratettix_meridionalis_30_(KM385381)
A----ACCCAGAACGGTGGATCACTCGGCTCGTGGGTCGATGAAGAACGCAGCAAATTGCGCGTCGACATGTGAACTGCAGGACACATGAACATCGACGTTTCGAACGCACATTGCGGTCCATGGATTTCAGTTCCCGGGCCACGCCT-GGCCGAGGGTCG----
>Paratettix_meridionalis_31_(KM385379)
A----ACCCAGAACGGTGGATCACTCGGCTCGTGGGTCGATGAAGAACGCAGCAAATTGCGCGTCGACATGTGAACTGCAGGACACATGAACATCGACGTTTCGAACGCACATTGCGGCCCATGGATTTCAGTTCCCGGGCCACGCCT-GGCCGAGGGTCG----
>Paratettix_meridionalis_32_(KM385383)
A----ACCCAGAACGGTGGATCACTCGGCTCGTGGGTCGATGAAGAACGCAGCAAATTGCGCGTCGACATGTGAACTGCAGGACACATGAACATCGACGTTTCGAACGCACATTGCGGTCCATGGATTTCAGTTCCCGGGCCACGCCT-GGCCGAGGGTCG----
>Tetrix_bipunctata_(KM385394)
A----ACCCAGAACGGTGGATCACTCGGCTCGTGGGTCGATGAAGAACGCAGCAAATTGCGCGTCGACATGTGAACTGCAGGACACATGAACATCGACGTTTCGAACGCACATTGCGGTCCATGGATTTCAGTTCCCGGGCCACGCCT-GGCCGAGGGTCG----
>Tetrix_bipunctata_2_(KM385388)
A----ACCCAGAACGGTGGATCACTCGGCTCGTGGGTCGATGAAGAACGCAGCAAATTGCGCGTCGACATGTGAACTGCAGGACACATGAACATCGACGTTTCGAACGCACATTGCGGTCCATGGATTTCAGTTCCCGGGCCACGCCT-GGCCGAGGGTCG----
>Tetrix_bipunctata_3_(KM385404)
A----ACCCAGAACGGTGGATCACTCGGCTCGTGGGTCGATGAAGAACGCAGCAAATTGCGCGTCGACATGTGAACTGCAGGACACATGAACATCGACGTTTCGAACGCACATTGCGGTCCATGGATTTCAGTTCCCGGGCCACGCCT-GGCCGAGGGTCG----
>Tetrix_bipunctata_4_(KM385409)
A----ACCCAGAACGGTGGATCACTCGGCTCGTGGGTCGATGAAGAACGCAGCAAATTGCGCGTCGACATGTGAACTGCAGGACACATGAACATCGACGTTTCGAACGCACATTGCGGTCCATGGATTTCAGTTCCCGGGCCACGCCT-GGCCGAGGGTCG----
>Tetrix_bipunctata_5_(KM385412)
A----ACCCAGAACGGTGGATCACTCGGCTCGTGGGTCGATGAAGAACGCAGCAAATTGCGCGTCGACATGTGAACTGCAGGACACATGAACATCGACGTTTCGAACGCACATTGCGGTCCATGGATTTCAGTTCCCGGGCCACGCCT-GGCCGAGGGTCG----
>Tetrix_bipunctata_6_(KM385393)
A----ACCCAGAACGGTGGATCACTCGGCTCGTGGGTCGATGAAGAACGCAGCAAATTGCGCGTCGACATGTGAACTGCAGGACACATGAACATCGACGTTTCGAACGCACATTGCGGTCCATGGATTTCAGTTCCCGGGCCACGCCT-GGCCGAGGGTCG----
>Tetrix_bipunctata_7_(KM385395)
A----ACCCAGAACGGTGGATCACTCGGCTCGTGGGTCGATGAAGAACGCAGCAAATTGCGCGTCGACATGTGAACTGCAGGACACATGAACATCGACGTTTCGAACGCACATTGCGGTCCATGGATTTCAGTTCCCGGGCCACGCCT-GGCCGAGGGTCG----
>Tetrix_bipunctata_8_(KM385406)
A----ACCCAGAACGGTGGATCACTCGGCTCGTGGGTCGATGAAGAACGCAGCAAATTGCGCGTCGACATGTGAACTGCAGGACACATGAACATCGACGTTTCGAACGCACATTGCGGTCCATGGATTTCAGTTCCCGGGCCACGCCT-GGCCGAGGGTCG----
>Tetrix_bipunctata_9_(KM385408)
A----ACCCAGAACGGTGGATCACTCGGCTCGTGGGTCGATGAAGAACGCAGCAAATTGCGCGTCGACATGTGAACTGCAGGACACATGAACATCGACGTTTCGAACGCACATTGCGGTCCATGGATTTCAGTTCCCGGGCCACGCCT-GGCCGAGGGTCG----
>Tetrix_bipunctata_10_(KM385411)
A----ACCCAGAACGGTGGATCACTCGGCTCGTGGGTCGATGAAGAACGCAGCAAATTGCGCGTCGACATGTGAACTGCAGGACACATGAACATCGACGTTTCGAACGCACATTGCGGTCCATGGATTTCAGTTCCCGGGCCACGCCT-GGCCGAGGGTCG----
>Tetrix_bipunctata_11_(KM385385)
A----ACCCAGAACGGTGGATCACTCGGCTCGTGGGTCGATGAAGAACGCAGCAAATTGCGCGTCGACATGTGAACTGCAGGACACATGAACATCGACGTTTCGAACGCACATTGCGGTCCATGGATTTCAGTTCCCGGGCCACGCCT-GGCCGAGGGTCG----
>Tetrix_bipunctata_12_(KM385403)
A----ACCCAGAACGGTGGATCACTCGGCTCGTGGGTCGATGAAGAACGCAGCAAATTGCGCGTCGACATGTGAACTGCAGGACACATGAACATCGACGTTTCGAACGCACATTGCGGTCCATGGATTTCAGTTCCCGGGCCACGCCT-GGCCGAGGGTCG----
>Tetrix_bipunctata_13_(KM385386)
A----ACCCAGAACGGTGGATCACTCGGCTCGTGGGTCGATGAAGAACGCAGCAAATTGCGCGTCGACATGTGAACTGCAGGACACATGAACATCGACGTTTCGAACGCACATTGCGGTCCATGGATTTCAGTTCCCGGGCCACGCCT-GGCCGAGGGTCG----
>Tetrix_bipunctata_14_(KM385390)
A----ACCCAGAACGGTGGATCACTCGGCTCGTGGGTCGATGAAGAACGCAGCAAATTGCGCGTCGACATGTGAACTGCAGGACACATGAACATCGACGTTTCGAACGCACATTGCGGTCCATGGATTTCAGTTCCCGGGCCACGCCT-GGCCGAGGGTCG----
>Tetrix_bipunctata_15_(KM385415)
A----ACCCAGAACGGTGGATCACTCGGCTCGTGGGTCGATGAAGAACGCAGCAAATTGCGCGTCGACATGTGAACTGCAGGACACATGAACATCGACGTTTCGAACGCACATTGCGGTCCATGGATTTCAGTTCCCGGGCCACGCCT-GGCCGAGGGTCG----
>Tetrix_bipunctata_16_(KM385402)
A----ACCCAGAACGGTGGATCACTCGGCTCGTGGGTCGATGAAGAACGCAGCAAATTGCGCGTCGACATGTGAACTGCAGGACACATGAACATCGACGTTTCGAACGCACATTGCGGTCCATGGATTTCAGTTCCCGGGCCACGCCT-GGCCGAGGGTCG----
>Tetrix_bipunctata_17_(KM385401)
A----ACCCAGAACGGTGGATCACTCGGCTCGTGGGTCGATGAAGAACGCAGCAAATTGCGCGTCGACATGTGAACTGCAGGACACGTGAACATCGACGTTTCGAACGCACATTGCGGTCCATGGATTTCAGTTCCCGGGCCACGCCT-GGCCGAGGGTCG----
>Tetrix_bipunctata_18_(KM385391)
A----ACCCAGAACGGTGGATCACTCGGCTCGTGGGTCGATGAAGAACGCAGCAAATTGCGCGTCGACATGTGAACTGCAGGACACATGAACATCGACGTTTCGAACGCACATTGCGGTCCATGGATTTCAGTTCCCGGGCCACGCCT-GGCCGAGGGTCG----
>Tetrix_bipunctata_19_(KM385387)
A----ACCCAGAACGGTGGATCACTCGGCTCGTGGGTCGATGAAGAACGCAGCAAATTGCGCGTCGACATGTGAACTGCAGGACACATGAACATCGACGTTTCGAACGCACATTGCGGTCCATGGATTTCAGTTCCCGGGCCACGCCT-GGCCGAGGGTCG----
>Tetrix_bipunctata_20_(KM385389)
A----ACCCAGAACGGTGGATCACTCGGCTCGTGGGTCGATGAAGAACGCAGCAAATTGCGCGTCGACATGTGAACTGCAGGACACATGAACATCGACGTTTCGAACGCACATTGCGGTCCATGGATTTCAGTTCCCGGGCCACGCCT-GGCCGAGGGTCG----
>Tetrix_bipunctata_21_(KM385407)
A----ACCCAGAACGGTGGATCACTCGGCTCGTGGGTCGATGAAGAACGCAGCAAATTGCGCGTCGACATGTGAACTGCAGGACACATGAACATCGACGTTTCGAACGCACATTGCGGTCCATGGATTTCAGTTCCCGGGCCACGCCT-GGCCGAGGGTCG----
>Tetrix_bipunctata_22_(KM385414)
A----ACCCAGAACGGTGGATCACTCGGCTCGTGGGTCGATGAAGAACGCAGCAAATTGTGCGTCGACATGTGAACTGCAGGACACATGAACATCGACGTTTCGAACGCACATTGCGGTCCATGGATTTCAGTTCCCGGGCCACGCCT-GGCCGAGGGTCG----
>Tetrix_bipunctata_23_(KM385410)
A----ACCCAGAACGGTGGATCACTCGGCTCGTGGGTCGATGAAGAACGCAGCAAATTGCGCGTCGACATGTGAACTGCAGGACACATGAACATCGACGTTTCGAACGCACATTGCGGTCCATGGATTTCAGTTCCCGGGCCACGCCT-GGCCGAGGGTCG----
>Tetrix_bipunctata_24_(KM385396)
A----ACCCAGAACGGTGGATCACTCGGCTCGTGGGTCGATGAAGAACGCAGCAAATTGCGCGTCGACATGTGAACTGCAGGACACATGAACATCGACGTTTCGAACGCACATTGCGGTCCATGGATTTCAGTTCCCGGGCCACGCCT-GGCCGAGGGTCG----
>Tetrix_bipunctata_25_(KM385397)
A----ACCCAGAACGGTGGATCACTCGGCTCGTGGGTCGATGAAGAACGCAGCAAATTGCGCGTCGACATGTGAACTGCAGGACACATGAACATCGACGTTTCGAACGCACATTGCGGTCCATGGATTTCAGTTCCCGGGCCACGCCT-GGCCGAGGGTCG----
>Tetrix_bipunctata_26_(KM385400)
A----ACCCAGAACGGTGGATCACTCGGCTCGTGGGTCGATGAAGAACGCAGCAAATTGCGCGTCGACATGTGAACTGCAGGACACATGAACATCGACGTTTCGAACGCACATTGCGGTCCATGGATTTCAGTTCCCGGGCCACGCCT-GGCCGAGGGTCG----
>Tetrix_bipunctata_28_(KM385399)
A----ACCCAGAACGGTGGATCACTCGGCTCGTGGGTCGATGAAGAACGCAGCAAATTGCGCGTCGACATGTGAACTGCAGGACACATGAACATCGACGTTTCGAACGCACATTGCGGTCCATGGATTTCAGTTCCCGGGCCACGCCT-GGCCGAGGGTCG----
>Tetrix_bipunctata_29_(KM385392)
A----ACCCAGAACGGTGGATCACTCGGCTCGTGGGTCGATGAAGAACGCAGCAAATTGCGCGTCGACATGTGAACTGCAGGACACATGAACATCGACGTTTCGAACGCACATTGCGGTCCATGGATTTCAGTTCCCGGGCCACGCCT-GGCCGAGGGTCG----
>Tetrix_bipunctata_30_(KM385413)
A----ACCCAGAACGGTGGATCACTCGGCTCGTGGGTCGATGAAGAACGCAGCAAATTGTGCGTCGACATGTGAACTGCAGGACACATGAACATCGACGTTTCGAACGCACATTGCGGTCCATGGATTTCAGTTCCCGGGCCACGCCT-GGCCGAGGGTCG----
>Tetrix_bipunctata_31_(KM385398)
G----ACCCAGAACGGTGGATCACTCGGCTCGTGGGTCGATGAAGAACGCAGCAAATTGCGCGTCGACATGTGAACTGCAGGACACATGAACATCGACGTTTCGAACGCACATTGCGGTCCATGGATTTCAGTTCCCGGGCCACGCCT-GGCCGAGGGTCG----
>Paratlanticus_ussuriensis_(JQ048729)
A-ACAACCCTGAACGGTGGATCACTCGGCTCGTGGGTCGATGAAGAACGCAGCAAATTGCGCGTCGACATGTGAACTGCAGGATACATGAACATCGACATTTCGAACGCACATTGCGGTCCATGGATTCC-GTTCCCGGACCACGCCT-GGCTGAGGGTC-----
>Paratlanticus_ussuriensis_2_(JQ048732)
A-ACAACCCTGAACGGTGGATCACTCGGCTCGTGGGTCGATGAAGAACGCAGCAAATTGCGCGTCGACATGTGAACTGCAGGATACATGAACATCGACATTTCGAACGCACATTGCGGTCCATGGATTCC-GTTCCCGGACCACGCCT-GGCTGAGGGTC-----
>Paratlanticus_ussuriensis_3_(JQ048730)
A-ACAACCCTGAACGGTGGATCACTCGGCTCGTGGGTCGATGAAGAACGCAGCAAATTGCGCGTCGACATGTGAACTGCAGGATACATGAACATCGACATTTCGAACGCACATTGCGGTCCGTGGATTCC-GTTCCCGGACCACGCCT-GGCTGAGGGTC-----
>Paratlanticus_ussuriensis_4_(JQ048733)
A-ACAACCCTGAACGGTGGATCACTCGGCTCGTGGGTCGATGAAGAACGCAGCAAATTGCGCGTCGACATGTGAACTGCAGGATACATGAACATCGACATTTCGAACGCACATTGCGGTCCATGGATTCC-GTTCCCGGACCACGCCT-GGCTGAGGGTC-----
>Paratlanticus_ussuriensis_5_(JQ048739)
A-ACAACCCTGAACGGTGGATCACTCGGCTCGTGGGTCGATGAAGAACGCAGCAAATTGCGCGTCGACATGTGAACTGCAGGATACATGAACATCGACATTTCGAACGCACATTGCGGTCCGTGGATTCC-GTTCCCGGACCACGCCT-GGCTGAGGGTC-----
>Paratlanticus_ussuriensis_6_(JQ048735)
A-ACAACCCTGAACGGTGGATCACTCGGCTCGTGGGTCGATGAAGAACGCAGCAAATTGCGCGTCGACATGTGAACTGCAGGATACATGAACATCGACATTTCGAACGCACATTGCGGTCCATGGATTCC-GTTCCCGGACCACGCCT-GGCTGAGGGTC-----
>Paratlanticus_ussuriensis_7_(JQ048737)
A-ACAACCCTGAACGGTGGATCACTCGGCTCGTGGGTCGATGAAGAACGCAGCAAATTGCGCGTCGACATGTGAACTGCAGGATACATGAACATCGACATTTCGAACGCACATTGCGGTCCATGGATTCC-GTTCCCGGACCACGCCT-GGCTGAGGGTC-----
>Paratlanticus_ussuriensis_8_(JQ048738)
A-ACAACCCTGAACGGTGGATCACTCGGCTCGTGGGTCGATGAAGAACGCAGCAAATTGCGCGTCGACATGTGAACTGCAGGATACATGAACATCGACATTTCGAACGCACATTGCGGTCCATGGATTCC-GTTCCCGGACCACGCCT-GGCTGAGGGTC-----
>Paratlanticus_ussuriensis_9_(JQ048734)
A-ACAACCCTGAACGGTGGATCACTCGGCTCGTGGGTCGATGAAGAACGCAGCAAATTGCGCGTCGACATGTGAACTGCAGGATACATGAACATCGACATTTCGAACGCACATTGCGGTCCATGGATTCC-GTTCCCGGACCACGCCT-GGCTGAGGGTC-----
>Paratlanticus_ussuriensis_10_(JQ048731)
A-ACAACCCTGAACGGTGGATCACTCGGCTCGTGGGTCGATGAAGAACGCAGCAAATTGCGCGTCGACATGTGAACTGCAGGATACATGAACATCGACATTTCGAACGCACATTGCGGTCCATGGATTCC-GTTCCCGGACCACGCCT-GGCTGAGGGTC-----
>Paratlanticus_ussuriensis_11_(JQ048724)
A-ACAACCCTGAACGGTGGATCACTCGGCTCGTGGGTCGATGAAGAACGCAGCAAATTGCGCGTCGACATGTGAACTGCAGGATACATGAACATCGACATTTCGAACGCACATTGCGGTCCATGGATTCC-GTTCCCGGACCACGCCT-GGCTGAGGGTC-----
>Gomphocerinae_sp._JM-2004_(AY859546)
AGATCACCCAGGACGGTGGATCACTCGGCTCGTGGGTCGATGAAGAACGCAGCAAATTGCGCGTCGACATGTGAACTGCAGGACACATGAACATCGACGTTTCGAACGCACATTGCGGTCCATGGATTCC-GTTCCCGGGCCACGTCT-GGCTGAGGGTCGGCTA


## Odonata
>Calopteryx_splendens_3_(X98502)
------------gagacagatatcctaaacggtggatcactcggctcgtggatcgatgaagaacgcagc-aactgcgcgtcgaattgttgaactgcaggacacatgaacatcgagccttcgaac-gcacattgcagcc-------cacga--ttctgttccc-ggttacgcctggctgagggccggc----------------
>Calopteryx_virgo_(X98503)
------------gagacagatatcctaaacggtggatcactcggctcgtggatcgatgaagaacgcagc-aactgcgcgtcgaattgttgaactgcaggacacatgaacatcgagccttcgaac-gcacattgcagcc-------cacga--ttctgttccc-ggttacgcctggctgagggccggc----------------
>Phaon_rasoherinae_2_(AJ459226)
--------------aaaagaaatcctaaacggtggatcactcggctcgtggatcgatgaaggacgcagcaaactgcgcgtcgaattg-tgaactgcaggacacatgaacatcgacgcttcgaac-gcacattgcagcc-------cacgga-ttctgttcccgggctacgcctggctgagggccggc----------------
>Paracercion_hieroglyphicum_(AJ488551)
-------gaaaatgaaaacaaatcctaaacggtggatcactcggctcgtggatcgatgaaggacgcagcaaactgcgcgtcgaattg-tgaactgcaggacacatgaacatcgacgcttcgaac-gcacattgcagcc-------cacgga-ttctgttcccgggctacgcctggctgagggccggc----------------
>Rimanella_arcana_(AJ746323)
-------aaaaattaaaagaaatcctaaacggtggatcactcggctcgtggatcgatgaaggacgcagcaaactgcgcgtcgaattg-tgaactgcaggacacatgaacatcgacgcttcgaac-gcacattgcagcc-------cacgga-ttctgttcccgggctacgcctggctgagggccggc----------------
>Erythromma_najas_(AJ621054)
------------tgaaaacaaatcctaaacggtggatcactcggctcgtggatcgatgaaggacgcagcaaactgcgcgtcgaattg-tgaactgcaggacacatgaacatcgacgcttcgaac-gcacattgcagcc-------cacgga-ttctgttcccgggctacgcctggctgagggccgg-----------------
>Erythromma_najas_2_(AJ621055)
------------tgaaaacaaatcctaaacggtggatcactcggctcgtggatcgatgaaggacgcagcaaactgcgcgtcgaattg-tgaactgcaggacacatgaacatcgacgcttcgaac-gcacattgcagcc-------cacgga-ttctgttcccgggctacgcctggctgagggccgg-----------------
>Paracercion_sieboldii_(AJ621056)
------------tgaaaacaaatcctaaacggtggatcactcggctcgtggatcgatgaaggacgcagcaaactgcgcgtcgaattg-tgaactgcaggacacatgaacatcgacgcttcgaac-gcacattgcagcc-------cacgga-ttctgttcccgggctacgcctggctgagggccggc----------------
>Paracercion_v-nigrum_(AJ621057)
------------tgaaaacaaatcctaaacggtggatcactcggctcgtggatcgatgaaggacgcagcaaactgcgcgtcgaattg-tgaactgcaggacacatgaacatcgacgcttcgaac-gcacattgcagcc-------cacgga-ttctgttcccgggctacgcctggctgagggccggc----------------
>Archineura_hetaerinoides_(AJ746327)
------------aagacagaaatcctaaacggtggatcactcggctcgtggatcgatgaaggacgcagcaaactgcgcgtcgaattg-tgaactgcaggacacatgaacatcgacgcttcgaac-gcacattgcagcc-------cacgga-ttctgttcccgggctacgcctggctgagggccggc----------------
>Psolodesmus_kuroiwae_(AJ459209)
------------aagacagaaatcctaaacggtggatcactcggctcgtggatcgatgaaggacgcagcaaactgcgcgtcgaattg-tgaactgcaggacacatgaacatcgacgcttcgaac-gcacattgcagcc-------cacgga-ttctgttcccgggctacgcctggctgagggccggc----------------
>Psolodesmus_mandarinus_dorothea_(AJ459207)
------------aagacagaaatcctaaacggtggatcactcggctcgtggatcgatgaaggacgcagcaaactgcgcgtcgaattg-tgaactgcaggacacatgaacatcgacgcttcgaac-gcacattgcagcc-------cacgga-ttctgttcccgggctacgcctggctgagggccggc----------------
>Psolodesmus_mandarinus_mandarinus_(AJ459208)
------------aagacagaaatcctaaacggtggatcactcggctcgtggatcgatgaaggacgcagcaaactgcgcgtcgaattg-tgaactgcaggacacatgaacatcgacgcttcgaac-gcacattgcagcc-------cacgga-ttctgttcccgggctacgcctggctgagggccggc----------------
>Heteragrion_mitratum_(AJ746317)
------------gagaaagaaatcctaaacggtggatcactcggctcgtggatcgatgaaggacgcagcaaactgcgcgtcgaattg-tgaactgcaggacacatgaacatcgacgcttcgaac-gcacattgcagcc-------cacgga-ttctgttcccgggctacgcctggctgagggccggc----------------
>Iridictyon_myersi_(AJ459227)
------------aaggcagaaatcctaaacggtggatcactcggctcgtggatcgatgaaggacgcagcaaactgcgcgtcgaattg-tgaactgcaggacacatgaacatcgacgcttcgaac-gctcattgcagcc-------cacgga-ttctgttcccgggctacgcctggctgagggccggc----------------
>Archineura_incarnata_(AJ459202)
------------tggatagaaatcctaaacggtggatcactcggctcgtggatcgatgaaggacgcagcaaactgcgcgtcgaattg-tgaactgcaggacacatgaacatcgacgcttcgaac-gcacattgcagcc-------cacgga-ttctgttcccgggttacgcctggctgagggccggc----------------
>Matrona_basilaris_(AJ459204)
------------tggacagaaatcctaaacggtggatcactcggctcgtggatcgatgaaggacgcagcaaactgcgcgtcgaattg-tgaactgcaggacacatgaacatcgacgcttcgaac-gcacattgcagcc-------cacgga-ttctgttcccgggttacgcctggctgagggccggc----------------
>Matrona_basilaris_2_(AJ459203)
------------tggacagaaatcctaaacggtggatcactcggctcgtggatcgatgaaggacgcagcaaactgcgcgtcgaattg-tgaactgcaggacacatgaacatcgacgcttcgaac-gcacattgcagcc-------cacgga-ttctgttcccgggttacgcctggctgagggccggc----------------
>Matrona_basilaris_3_(AJ459206)
------------tggacagaaatcctaaacggtggatcactcggctcgtggatcgatgaaggacgcagcaaactgcgcgtcgaattg-tgaactgcaggacacatgaacatcgacgcttcgaac-gcacattgcagcc-------cacgga-ttctgttcccgggttacgcctggctgagggccggc----------------
>Matrona_cyanoptera_(AJ459205)
------------tggacagaaatcctaaacggtggatcactcggctcgtggatcgatgaaggacgcagcaaactgcgcgtcgaattg-tgaactgcaggacacatgaacatcgacgcttcgaac-gcacattgcggcc-------cacgga-ttctgttcccgggttacgcctggctgagggccggc----------------
>Matronoides_cyaneipennis_(AJ459201)
------------taaattgaaatcctaaacggtggatcactcggctcgtggatcgatgaaggacgcagcaaactgcgcgtcgaattg-tgaactgcaggacacatgaacatcgacgcttcgaac-gctcattgcagcc-------cacgga-ttctgttcccgggttacgcctggctgagggccggc----------------
>Neurobasis_chinensis_(AJ459199)
------------tggattgaaatcctaaacggtggatcactcggctcgtggatcgatgaaggacgcagcaaactgcgcgtcgaattg-tgaactgcaggacacatgaacatcgacgcttcgaac-gctcattgcagcc-------cacgga-ttctgttcccgggttacgcctggctgagggccggc----------------
>Neurobasis_chinensis_2_(AJ459200)
------------tggattgaaatcctaaacggtggatcactcggctcgtggatcgatgaaggacgcagcaaactgcgcgtcgaattg-tgaactgcaggacacatgaacatcgacgcttcgaac-gctcattgcagcc-------cacgga-ttctgttcccgggttacgcctggctgagggccggc----------------
>Heliocharis_amazona_(AJ746326)
----------gaacgaaagaaatcctaaacggtggatcactcggctcgtggatcgatgaaggacgcagcaaactgcgcgtcgaattg-tgaactgcaggacacatgaacatcgacgcttcgaac-gcacattgcagcc-------cacgga-ttctgttcccgggctacgcctggctgagggccggc----------------
>Pentaphlebia_stahli_(AJ746324)
----------gaaagaaagaaatcctaaacggtggatcactcggctcgtggatcgatgaaggacgcagcaaactgcgcgtcgaattg-tgaactgcaggacacatgaacatcgacgcttcgaac-gcacattgcagcc-------cacgga-ttctgttcccgggctacgcctggctgagggccggc----------------
>Erythromma_lindenii_(AJ488550)
------aataaacgaaaacaaatcctaaacggtggatcactcggctcgtggatcgatgaaggacgcagcaaactgcgcgtcgaattg-tgaactgcaggacacatgaacatcgacgcttcgaac-gcacattgcagcc-------cacgga-ttctgttcccgggctacgcctggctgagggccggc----------------
>Ischnura_cervula_(FN356101)
-------------aaaaacaaatcctaaacggtggatcactcggctcgtggatcgatgaaggacgcagcaaactgcgcgtcgtattg-tgaactgcaggacacatgaacatcgacgcttcgaac-gcacattgcagcc-------cacgga-ttctgttcccgggctacgcctggctgagggccggc----------------
>Ischnura_denticollis_(FN356102)
-------------aaaaacaaatcctaaacggtggatcactcggctcgtggatcgatgaaggacgcagcaaactgcgcgtcgtattg-tgaactgcaggacacatgaacatcgacgcttcgaac-gcacattgcagcc-------cacgga-ttctgttcccgggctacgcctggctgagggccggc----------------
>Ischnura_perparva_(FN356106)
-------------aaaaacaaatcctaaacggtggatcactcggctcgtggatcgatgaaggacgcagcaaactgcgcgtcgtattg-tgaactgcaggacacatgaacatcgacgcttcgaac-gcacattgcagcc-------cacgga-ttctgttcccgggctacgcctggctgagggccggc----------------
>Platycnemis_pennipes_(AJ459230)
-------------aaaaacgaatcctaaacggtggatcactcggctcgtggatcgatgaaggacgcagcaaactgcgcgtcgaattg-tgaactgcaggacacatgaacatcgacgcttcgaac-gcacattgcagcc-------cacgga-ttctgttcccgggctacgcctggctgagggccggc----------------
>Ischnura_graellsii_(AJ488545)
------aaaaatgaaaaacaaatcctaaacggtggatcactcggctcgtggatcgatgaaggacgcagcaaactgcgcgtcgtattg-tgaactgcaggacacatgaacatcgacgcttcgaac-gcacattgcagcc-------cacgga-ttctgttcccgggctacgcctggctgagggccggc----------------
>Azuragrion_nigridorsum_(AJ420938)
--atgaattgaaaaaaaacaaatcctaaacggtggatcactcggctcgtggatcgatgaaggacgcagcaaactgcgcgtcgtattg-tgaactgcaggacacatgaacatcgacgcttcgaac-gcacattgcagcc-------cacgga-ttctgttcccgggctacgcctggctgagggccggc----------------
>Noguchiphaea_yoshikoae_(AJ459228)
-------------gaacagaaatcctaaacggtggatcactcggctcgtggatcgatgaaggacgcagcaaactgcgcgtcgaattg-tgaactgcaggacacatgaacatcgacgcttcgaac-gcacattgcagcc-------cacgga-ttctgttcccgggctacgcctggctgagggccggc----------------
>Paracercion_plagiosum_(AJ488552)
-----gatgaatgaaaaacaaatcctaaacggtggatcactcggctcgtggatcgatgaaggacgcagcaaactgcgcgtcgaattg-tgaactgcaggacacatgaacatcgacgcttcgaac-gcacattgcagcc-------cacgga-ttctgttcccgggctacgcctggctgagggccggc----------------
>Coenagrion_caerulescens_(FN356062)
--------aattgaaaaacaaatcctaaacggtggatcactcggctcgtggatcgatgaaggacgcagcaaactgcgcgtcgaattg-tgaactgcaggacacatgaacatcgacgcttcgaac-gcacattgcagcc-------cacgga-ttctgttcccgggctacgcctggctgagggccggc----------------
>Paracercion_calamorum_dyeri_(AJ488549)
aatatgaaaaatgaaaaacaaatcctaaacggtggatcactcggctcgtggatcgatgaaggacgcagcaaactgcgcgtcgaattg-tgaactgcaggacacatgaacatcgacgcttcgaac-gcacattgcagcc-------cacgga-ttctgttcccgggctacgcctggctgagggccggc----------------
>Enallagma_cyathigerum_(FN356085)
---------taacgaaaacaaatcctaaacggtggatcactcggctcgtggatcgatgaaggacgcagcaaactgcgcgtcgtattg-tgaactgcaggacacatgaacatcgacgcttcgaac-gcacattgcagcc-------cacgga-ttctgttcccgggctacgcctggctgagggccggc----------------
>Enallagma_cyathigerum_cyathigerum_(AJ420940)
-----aaaataacgaaaacaaatcctaaacggtggatcactcggctcgtggatcgatgaaggacgcagcaaactgcgcgtcgtattg-tgaactgcaggacacatgaacatcgacgcttcgaac-gcacattgcagcc-------cacgga-ttctgttcccgggctacgcctggctgagggccggc----------------
>Enallagma_cyathigerum_deserti_(AJ420944)
-----aaaataacgaaaacaaatcctaaacggtggatcactcggctcgtggatcgatgaaggacgcagcaaactgcgcgtcgtattg-tgaactgcaggacacatgaacatcgacgcttcgaac-gcacattgcagcc-------cacgga-ttctgttcccgggctacgcctggctgagggccggc----------------
>Enallagma_cyathigerum_deserti_2_(AJ420945)
-----aaaataacgaaaacaaatcctaaacggtggatcactcggctcgtggatcgatgaaggacgcagcaaactgcgcgtcgtattg-tgaactgcaggacacatgaacatcgacgcttcgaac-gcacattgcagcc-------cacgga-ttctgttcccgggctacgcctggctgagggccggc----------------
>Enallagma_cyathigerum_risi_(AJ420942)
-----aaaataacgaaaacaaatcctaaacggtggatcactcggctcgtggatcgatgaaggacgcagcaaactgcgcgtcgtattg-tgaactgcaggacacatgaacatcgacgcttcgaac-gcacattgcagcc-------cacgga-ttctgttcccgggctacgcctggctgagggccggc----------------
>Enallagma_cyathigerum_risi_2_(AJ420943)
-----aaaataacgaaaacaaatcctaaacggtggatcactcggctcgtggatcgatgaaggacgcagcaaactgcgcgtcgtattg-tgaactgcaggacacatgaacatcgacgcttcgaac-gcacattgcagcc-------cacgga-ttctgttcccgggctacgcctggctgagggccggc----------------
>Enallagma_cyathigerum_risi_3_(AJ420941)
-----aaaataacgaaaacaaatcctaaacggtggatcactcggctcgtggatcgatgaaggacgcagcaaactgcgcgtcgtattg-tgaactgcaggacacatgaacatcgacgcttcgaac-gcacattgcagcc-------cacgga-ttctgttcccgggctacgcctggctgagggccggc----------------
>Coenagrion_lunulatum_(AJ488548)
-----agtaaattgaaaacaaatcctaaacggtggatcactcggctcgtggatcgatgaaggacgcagcaaactgcgcgtcgtattg-tgaactgcaggacacatgaacatcgacgcttcgaac-gcacattgcagcc-------cacgga-ttctgttcccgggctacgcctggctgagggccggc----------------
>Aciagrion_pallidum_(FN356029)
-----------gcgaaaagaaatcctaaacggtggatcactcggctcgtggatcgatgaaggacgcagcaaactgcgcgtcgtattg-tgaactgcaggacacatgaacatcgacgcttcgaac-gcacattgcagcc-------cacgga-ttctgttcccgggctacgcctggctgagggccggc----------------
>Enallagma_parvum_2_(FN356028)
-----------gacaaaaaaaatcctaaacggtggatcactcggctcgtggatcgatgaaggacgcagcaaactgcgcgtcgtattg-tgaactgcaggacacatgaacatcgacgcttcgaac-gcacattgcagcc-------cacgga-ttctgttcccgggctacgcctggctgagggccggc----------------
>Agriocnemis_forcipata_(FN356033)
-----------ttgaaaataaatcctaaacggtggatcactcggctcgtggatcgatgaaggacgcagcaaaatgcgcgtcgaattg-tgaactgcaggacacatgaacatcgacgcttcgaac-gcacattgcagcc-------cacgga-ttctgttcccgggctacgcctggctgagggccggc----------------
>Azuragrion_granti_(FN356040)
-----------cgaaagagaaatcctaaacggtggatcactcggctcgtggatcgatgaaggacgcagcaaactgcgcgtcgtattg-tgaactgcaggacacatgaacatcgacgcttcgaac-gcacattgcagcc-------cacgga-ttctgttcccgggctacgcctggctgagggccggc----------------
>Megalagrion_hawaiiense_(FN356131)
-----------tgaaaaagaaatcctaaacggtggatcactcggctcgtggatcgatgaaggacgcagcaaactgcgcgtcgtattg-tgaactgcaggacacatgaacatcgacgcttcgaac-gcacattgcagcc-------cacgga-ttctgttcccgggctacgcctggctgagggccggc----------------
>Ceriagrion_coromandelianum_(FN356050)
-----------cgaaaaacgaatcctaaacggtggatcactcggctcgtggatcgatgaaggacgcagcaaactgcgcgtcgaattg-tgaactgcaggacacatgaacatcgacgcttcgaac-gcacattgcagcc-------cacgga-ttctgttcccgggctacgcctggctgagggccggc----------------
>Ceriagrion_melanurum_(FN356053)
-----------cgaaaaacgaatcctaaacggtggatcactcggctcgtggatcgatgaaggacgcagcaaactgcgcgtcgaattg-tgaactgcaggacacatgaacatcgacgcttcgaac-gcacattgcagcc-------cacgga-ttctgttcccgggctacgcctggctgagggccggc----------------
>Ceriagrion_olivaceum_(FN356054)
-----------cgaaaaacgaatcctaaacggtggatcactcggctcgtggatcgatgaaggacgcagcaaactgcgcgtcgaattg-tgaactgcaggacacatgaacatcgacgcttcgaac-gcacattgcagcc-------cacgga-ttctgttcccgggctacgcctggctgagggccggc----------------
>Ceriagrion_tenellum_(FN356055)
-----------cgaaaaacgaatcctaaacggtggatcactcggctcgtggatcgatgaaggacgcagcaaactgcgcgtcgaattg-tgaactgcaggacacatgaacatcgacgcttcgaac-gcacattgcagcc-------cacgga-ttctgttcccgggctacgcctggctgagggccggc----------------
>Elattoneura_pruinosa_(FN356084)
-----------cgaaaaacgaatcctaaacggtggatcactcggctcgtggatcgatgaaggacgcagcaaactgcgcgtcgaattg-tgaactgcaggacacatgaacatcgacgcttcgaac-gcacattgcagcc-------cacgga-ttctgttcccgggctacgcctggctgagggccggc----------------
>Platycnemis_dealbata_(FN356148)
-----------cgaaaaacgaatcctaaacggtggatcactcggctcgtggatcgatgaaggacgcagcaaactgcgcgtcgaattg-tgaactgcaggacacatgaacatcgacgcttcgaac-gcacattgcagcc-------cacgga-ttctgttcccgggctacgcctggctgagggccggc----------------
>Platycnemis_latipes_(FN356150)
-----------cgaaaaacgaatcctaaacggtggatcactcggctcgtggatcgatgaaggacgcagcaaactgcgcgtcgaattg-tgaactgcaggacacatgaacatcgacgcttcgaac-gcacattgcagcc-------cacgga-ttctgttcccgggctacgcctggctgagggccggc----------------
>Mecistogaster_ornata_(FN356130)
-----------tgaaaaacgaatcctaaacggtggatcactcggctcgtggatcgatgaaggacgcagcaaactgcgcgtcgaattg-tgaactgcaggacacatgaacatcgacgcttcgaac-gcacattgcagcc-------cacgga-ttctgttcccgggctacgcctggctgagggccggc----------------
>Platycnemis_acutipennis_(FN356147)
-----------tgaaaaacgaatcctaaacggtggatcactcggctcgtggatcgatgaaggacgcagcaaactgcgcgtcgaattg-tgaactgcaggacacatgaacatcgacgcttcgaac-gcacattgcagcc-------cacgga-ttctgttcccgggctacgcctggctgagggccggc----------------
>Platycnemis_kervillei_(FN356149)
-----------tgaaaaacgaatcctaaacggtggatcactcggctcgtggatcgatgaaggacgcagcaaactgcgcgtcgaattg-tgaactgcaggacacatgaacatcgacgcttcgaac-gcacattgcagcc-------cacgga-ttctgttcccgggctacgcctggctgagggccggc----------------
>Platycnemis_subdilatata_(FN356151)
-----------tgaaaaacgaatcctaaacggtggatcactcggctcgtggatcgatgaaggacgcagcaaactgcgcgtcgaattg-tgaactgcaggacacatgaacatcgacgcttcgaac-gcacattgcagcc-------cacgga-ttctgttcccgggctacgcctggctgagggccggc----------------
>Pyrrhosoma_nymphula_(FN356160)
-----------tgaaaaacgaatcctaaacggtggatcactcggctcgtggatcgatgaaggacgcagcaaactgcgcgtcgaattg-tgaactgcaggacacatgaacatcgacgcttcgaac-gcacattgcagcc-------cacgga-ttctgttcccgggctacgcctggctgagggccggc----------------
>Erythromma_viridulum_(AJ621058)
-----------cgaaaaacaaatcctaaacggtggatcactcggctcgtggatcgatgaaggacgcagcaaactgcgcgtcgaattg-tgaactgcaggacacatgaacatcgacgcttcgaac-gcacattgcagcc-------cacgga-ttctgttcccgggctacgcctggctgagggccggc----------------
>Pseudagrion_melanicterum_(FN356156)
-----------tgaaaaacaaatcctaaacggtggatcactcggctcgtggatcgatgaaggacgcagcaaactgcgcgtcgaattg-tgaactgcaggacacatgaacatcgacgcttcgaac-gcacattgcagcc-------cacgga-ttctgttcccgggctacgcctggctgagggccggc----------------
>Ischnura_abyssinica_(FN356098)
-----------tgaaaaacaaatcctaaacggtggatcactcggctcgtggatcgatgaaggacgcagcaaactgcgcgtcgtattg-tgaactgcaggacacatgaacatcgacgcttcgaac-gcacattgcagcc-------cacgga-ttctgttcccgggctacgcctggctgagggccggc----------------
>Ischnura_aralensis_(FN356099)
-----------tgaaaaacaaatcctaaacggtggatcactcggctcgtggatcgatgaaggacgcagcaaactgcgcgtcgtattg-tgaactgcaggacacatgaacatcgacgcttcgaac-gcacattgcagcc-------cacgga-ttctgttcccgggctacgcctggctgagggccggc----------------
>Ischnura_aurora_(FN356100)
-----------tgaaaaacaaatcctaaacggtggatcactcggctcgtggatcgatgaaggacgcagcaaactgcgcgtcgtattg-tgaactgcaggacacatgaacatcgacgcttcgaac-gcacattgcagcc-------cacgga-ttctgttcccgggctacgcctggctgagggccggc----------------
>Ischnura_elegans_(FN356103)
-----------tgaaaaacaaatcctaaacggtggatcactcggctcgtggatcgatgaaggacgcagcaaactgcgcgtcgtattg-tgaactgcaggacacatgaacatcgacgcttcgaac-gcacattgcagcc-------cacgga-ttctgttcccgggctacgcctggctgagggccggc----------------
>Ischnura_forcipata_(FN356104)
-----------tgaaaaacaaatcctaaacggtggatcactcggctcgtggatcgatgaaggacgcagcaaactgcgcgtcgtattg-tgaactgcaggacacatgaacatcgacgcttcgaac-gcacattgcagcc-------cacgga-ttctgttcccgggctacgcctggctgagggccggc----------------
>Ischnura_fountaineae_(FN356105)
-----------tgaaaaacaaatcctaaacggtggatcactcggctcgtggatcgatgaaggacgcagcaaactgcgcgtcgtattg-tgaactgcaggacacatgaacatcgacgcttcgaac-gcacattgcagcc-------cacgga-ttctgttcccgggctacgcctggctgagggccggc----------------
>Ischnura_pumilio_(FN356107)
-----------tgaaaaacaaatcctaaacggtggatcactcggctcgtggatcgatgaaggacgcagcaaactgcgcgtcgtattg-tgaactgcaggacacatgaacatcgacgcttcgaac-gcacattgcagcc-------cacgga-ttctgttcccgggctacgcctggctgagggccggc----------------
>Ischnura_ramburii_(FN356108)
-----------tgaaaaacaaatcctaaacggtggatcactcggctcgtggatcgatgaaggacgcagcaaactgcgcgtcgtattg-tgaactgcaggacacatgaacatcgacgcttcgaac-gcacattgcagcc-------cacgga-ttctgttcccgggctacgcctggctgagggccggc----------------
>Ischnura_senegalensis_(FN356109)
-----------cgaaaaacaaatcctaaacggtggatcactcggctcgtggatcgatgaaggacgcagcaaactgcgcgtcgtattg-tgaactgcaggacacatgaacatcgacgcttcgaac-gcacattgcagcc-------cacgga-ttctgttcccgggctacgcctggctgagggccggc----------------
>Nehalennia_speciosa_(FN356135)
-----------cgaaaaacgaatcctaaacggtggatcactcggctcgtggatcgatgaaggacgcagcaaactgcgcgtcgtattg-tgaactgcaggacacatgaacatcgacgcttcgaac-gcacattgcagcc-------cacgga-ttctgttcccgggctacgcctggctgagggccggc----------------
>Lestes_umbrina_(FN356116)
-----------cgaaaaacgtatcctaaacggtggatcactcggctcgtggatcgatgaaggacgcagcaaactgcgcgtcgaattg-tgaactgcaggacacatgaacatcgacgcttcgaac-gcacattgcagcc-------cacgga-ttctgttcccgggctacgcctggctgagggccggc----------------
>Ceriagrion_cerinorubellum_(FN356049)
-----------ctaaaaacgaatcctaaacggtggatcactcggctcgtggatcgatgaaggacgcagcaaactgcgcgtcgaattg-tgaactgcaggacacatgaacatcgacgcttcgaac-gcacattgcagcc-------cacgga-ttctgttcccgggctacgcctggctgagggccggc----------------
>Elattoneura_balli_(FN356082)
-----------ctaaaaacgaatcctaaacggtggatcactcggctcgtggatcgatgaaggacgcagcaaactgcgcgtcgaattg-tgaactgcaggacacatgaacatcgacgcttcgaac-gcacattgcagcc-------cacgga-ttctgttcccgggctacgcctggctgagggccggc----------------
>Ceriagrion_fallax_(FN356051)
-----------ttaaaaacgaatcctaaacggtggatcactcggctcgtggatcgatgaaggacgcagcaaactgcgcgtcgaattg-tgaactgcaggacacatgaacatcgacgcttcgaac-gcacattgcagcc-------cacgga-ttctgttcccgggctacgcctggctgagggccggc----------------
>Coenagrion_mercuriale_(FN356068)
-----------ctgaaaacaaatcctaaacggtggatcactcggctcgtggatcgatgaaggacgcagcaaactgcgcgtcgaattg-tgaactgcaggacacatgaacatcgacgcttcgaac-gcacattgcagcc-------cacgga-ttctgttcccgggctacgcctggctgagggccggc----------------
>Coenagrion_scitulum_(FN356070)
-----------ttgaaaacaaatcctaaacggtggatcactcggctcgtggatcgatgaaggacgcagcaaactgcgcgtcgaattg-tgaactgcaggacacatgaacatcgacgcttcgaac-gcacattgcagcc-------cacgga-ttctgttcccgggctacgcctggctgagggccggc----------------
>Coenagrion_hastulatum_(FN356063)
-----------ttgaaaacaaatcctaaacggtggatcactcggctcgtggatcgatgaaggacgcagcaaactgcgcgtcgtattg-tgaactgcaggacacatgaacatcgacgcttcgaac-gcacattgcagcc-------cacgga-ttctgttcccgggctacgcctggctgagggccggc----------------
>Coenagrion_interrogatum_(FN356065)
-----------ttgaaaacaaatcctaaacggtggatcactcggctcgtggatcgatgaaggacgcagcaaactgcgcgtcgtattg-tgaactgcaggacacatgaacatcgacgcttcgaac-gcacattgcagcc-------cacgga-ttctgttcccgggctacgcctggctgagggccggc----------------
>Coenagrion_lanceolatum_(FN356066)
-----------ttgaaaacaaatcctaaacggtggatcactcggctcgtggatcgatgaaggacgcagcaaactgcgcgtcgtattg-tgaactgcaggacacatgaacatcgacgcttcgaac-gcacattgcagcc-------cacgga-ttctgttcccgggctacgcctggctgagggccggc----------------
>Coenagrion_lunulatum_2_(FN356067)
-----------ttgaaaacaaatcctaaacggtggatcactcggctcgtggatcgatgaaggacgcagcaaactgcgcgtcgtattg-tgaactgcaggacacatgaacatcgacgcttcgaac-gcacattgcagcc-------cacgga-ttctgttcccgggctacgcctggctgagggccggc----------------
>Coenagrion_hylas_(FN356064)
-----------ctgaaaacaaatcctaaacggtggatcactcggctcgtggatcgatgaaggacgcagcaaactgcgcgtcgtattg-tgaactgcaggacacatgaacatcgacgcttcgaac-gcacattgcagcc-------cacgga-ttctgttcccgggctacgcctggctgagggccggc----------------
>Coenagrion_resolutum_(FN356069)
-----------ctgaaaacaaatcctaaacggtggatcactcggctcgtggatcgatgaaggacgcagcaaactgcgcgtcgtattg-tgaactgcaggacacatgaacatcgacgcttcgaac-gcacattgcagcc-------cacgga-ttctgttcccgggctacgcctggctgagggccggc----------------
>Erythromma_humerale_(FN356088)
-----------atgaaaacaaatcctaaacggtggatcactcggctcgtggatcgatgaaggacgcagcaaactgcgcgtcgaattg-tgaactgcaggacacatgaacatcgacgcttcgaac-gcacattgcagcc-------cacgga-ttctgttcccgggctacgcctggctgagggccggc----------------
>Erythromma_lindenii_2_(FN356089)
-----------acgaaaacaaatcctaaacggtggatcactcggctcgtggatcgatgaaggacgcagcaaactgcgcgtcgaattg-tgaactgcaggacacatgaacatcgacgcttcgaac-gcacattgcagcc-------cacgga-ttctgttcccgggctacgcctggctgagggccggc----------------
>Phaon_rasoherinae_(FN356145)
-----------atgaaaagaaatcctaaacggtggatcactcggctcgtggatcgatgaaggacgcagcaaactgcgcgtcgaattg-tgaactgcaggacacatgaacatcgacgcttcgaac-gcacattgcagcc-------cacgga-ttctgttcccgggctacgcctggctgagggccggc----------------
>Chalcolestes_parvidens_(FN356057)
-----------tttaaaacgtatcctaaacggtggatcactcggctcgtggatcgatgaaggacgcagcaaactgcgcgtcgaattg-tgaactgcaggacacatgaacatcgacgcttcgaac-gcacattgcagcc-------cacgga-ttctgttcccgggctacgcctggctgagggccggc----------------
>Lestes_japonicus_(FN356111)
-----------tttaaaacgtatcctaaacggtggatcactcggctcgtggatcgatgaaggacgcagcaaactgcgcgtcgaattg-tgaactgcaggacacatgaacatcgacgcttcgaac-gcacattgcagcc-------cacgga-ttctgttcccgggctacgcctggctgagggccggc----------------
>Chalcolestes_viridis_2_(FN356058)
-----------ttcaaaacgtatcctaaacggtggatcactcggctcgtggatcgatgaaggacgcagcaaactgcgcgtcgaattg-tgaactgcaggacacatgaacatcgacgcttcgaac-gcacattgcagcc-------cacgga-ttctgttcccgggctacgcctggctgagggccggc----------------
>Lestes_barbarus_(FN356110)
-----------ttgaaaacgtatcctaaacggtggatcactcggctcgtggatcgatgaaggacgcagcaaactgcgcgtcgaattg-tgaactgcaggacacatgaacatcgacgcttcgaac-gcacattgcagcc-------cacgga-ttctgttcccgggctacgcctggctgagggccggc----------------
>Lestes_macrostigma_(FN356112)
-----------ttgaaaacgtatcctaaacggtggatcactcggctcgtggatcgatgaaggacgcagcaaactgcgcgtcgaattg-tgaactgcaggacacatgaacatcgacgcttcgaac-gcacattgcagcc-------cacgga-ttctgttcccgggctacgcctggctgagggccggc----------------
>Lestes_sponsa_(FN356114)
-----------ttgaaaacgtatcctaaacggtggatcactcggctcgtggatcgatgaaggacgcagcaaactgcgcgtcgaattg-tgaactgcaggacacatgaacatcgacgcttcgaac-gcacattgcagcc-------cacgga-ttctgttcccgggctacgcctggctgagggccggc----------------
>Lestes_temporalis_(FN356115)
-----------ttgaaaacgtatcctaaacggtggatcactcggctcgtggatcgatgaaggacgcagcaaactgcgcgtcgaattg-tgaactgcaggacacatgaacatcgacgcttcgaac-gcacattgcagcc-------cacgga-ttctgttcccgggctacgcctggctgagggccggc----------------
>Lestes_virens_ssp._AV-2009_(FN356117)
-----------ttgaaaacgtatcctaaacggtggatcactcggctcgtggatcgatgaaggacgcagcaaactgcgcgtcgaattg-tgaactgcaggacacatgaacatcgacgcttcgaac-gcacattgcagcc-------cacgga-ttctgttcccgggctacgcctggctgagggccggc----------------
>Azuragrion_nigridorsum_2_(FN356041)
-----------aaaaaaacaaatcctaaacggtggatcactcggctcgtggatcgatgaaggacgcagcaaactgcgcgtcgtattg-tgaactgcaggacacatgaacatcgacgcttcgaac-gcacattgcagcc-------cacgga-ttctgttcccgggctacgcctggctgagggccggc----------------
>Proischnura_subfurcata_(FN356153)
-----------gaaaaaacaaatcctaaacggtggatcactcggctcgtggatcgatgaaggacgcagcaaactgcgcgtcgtattg-tgaactgcaggacacatgaacatcgacgcttcgaac-gcacattgcagcc-------cacgga-ttctgttcccgggctacgcctggctgagggccggc----------------
>Ceriagrion_glabrum_(FN356052)
-----------gaaaaaacgaatcctaaacggtggatcactcggctcgtggatcgatgaaggacgcagcaaactgcgcgtcgaattg-tgaactgcaggacacatgaacatcgacgcttcgaac-gcacattgcagcc-------cacgga-ttctgttcccgggctacgcctggctgagggccggc----------------
>Coenagrion_ornatum_(AJ621059)
-----------gaaaaaacaaatcctaaacggtggatcactcggctcgtggatcgatgaaggacgcagcaaactgcgcgtcgaattg-tgaactgcaggacacatgaacatcgacgcttcgaac-gcacattgcagcc-------cacgga-ttctgttcccgggctacgcctggctgagggccggc----------------
>Teinopodagrion_venale_(FN356175)
-----------ggaaaagcaaatcctaaacggtggatcactcggctcgtggatcgatgaaggacgcagcaaactgcgcgtcgaattg-tgaactgcaggacacatgaacatcgacgcttcgaac-gcacattgcagcc-------cacgga-ttctgttcccgggctacgcctggctgagggccggc----------------
>Caconeura_obscura_(FN356045)
-----------aaagaaacgaatcctaaacggtggatcactcggctcgtggatcgatgaaggacgcagcaaactgcgcgtcgaattg-tgaactgcaggacacatgaacatcgacgcttcgaac-gcacattgcagcc-------cacgga-ttctgttcccgggctacgcctggctgagggccggc----------------
>Elattoneura_glauca_(FN356083)
-----------aaagaaacgaatcctaaacggtggatcactcggctcgtggatcgatgaaggacgcagcaaactgcgcgtcgaattg-tgaactgcaggacacatgaacatcgacgcttcgaac-gcacattgcagcc-------cacgga-ttctgttcccgggctacgcctggctgagggccggc----------------
>Prodasineura_autumnalis_(AJ459231)
-----------aaggaaacgaatcctaaacggtggatcactcggctcgtggatcgatgaaggacgcagcaaactgcgcgtcgaattg-tgaactgcaggacacatgaacatcgacgcttcgaac-gcacattgcagcc-------cacgga-ttctgttcccgggctacgcctggctgagggccggc----------------
>Stenagrion_dubium_(FN356168)
-----------aagaaaacgaatcctgaacggtggatcactcggctcgtggatcgatgaaggacgcagcaaactgcgcgtcgaattg-tgaactgcaggacacatgaacatcgacgcttcgaac-gcacattgcagcc-------cacgga-ttctgttcccgggctacgcctggctgagggccggc----------------
>Indolestes_cyaneus_(FN356097)
-----------gaaaaaacgtatcctaaacggtggatcactcggctcgtggatcgatgaaggacgcagcaaactgcgcgtcgaattg-tgaactgcaggacacatgaacatcgacgcttcgaac-gcacattgcagcc-------cacgga-ttctgttcccgggctacgcctggctgagggccggc----------------
>Indolestes_davenporti_(FN356056)
-----------aaaaaaacgtatcctaaacggtggatcactcggctcgtggatcgatgaaggacgcagcaaactgcgcgtcgaattg-tgaactgcaggacacatgaacatcgacgcttcgaac-gcacattgcagcc-------cacgga-ttctgttcccgggctacgcctggctgagggccggc----------------
>Sympecma_fusca_2_(FN356170)
-----------gaaaaaacgtatcctaaacggtggatcactcggctcgtggatcgatgaaggacgcagcaaactgcgcgtcgtattg-tgaactgcaggacacatgaacatcgacgcttcgaac-gcacattgcagcc-------cacgga-ttctgttcccgggctacgcctggctgagggccggc----------------
>Pseudagrion_glaucoideum_(FN356155)
-----------agaaagacaaatcctaaacggtggatcactcggctcgtggatcgatgaaggacgcagcaaactgcgcgtcgaattg-tgaactgcaggacacatgaacatcgacgcttcgaac-gcacattgcagcc-------cacgga-ttctgttcccgggctacgcctggctgagggccggc----------------
>Caliphaea_confusa_(AJ459219)
-----------taagacagaaatcctaaacggtggatcactcggctcgtggatcgatgaaggacgcagcaaactgcgcgtcgaattg-tgaactgcaggacacatgaacatcgacgcttcgaac-gcacattgcagcc-------cacgga-ttctgttcccgggctacgcctggctgagggccggc----------------
>Caliphaea_confusa_2_(FN356046)
-----------taagacagaaatcctaaacggtggatcactcggctcgtggatcgatgaaggacgcagcaaactgcgcgtcgaattg-tgaactgcaggacacatgaacatcgacgcttcgaac-gcacattgcagcc-------cacgga-ttctgttcccgggctacgcctggctgagggccggc----------------
>Mnais_andersoni_(AJ459210)
-----------taagacagaaatcctaaacggtggatcactcggctcgtggatcgatgaaggacgcagcaaactgcgcgtcgaattg-tgaactgcaggacacatgaacatcgacgcttcgaac-gcacattgcagcc-------cacgga-ttctgttcccgggctacgcctggctgagggccggc----------------
>Mnais_andersoni_2_(AJ459211)
-----------taagacagaaatcctaaacggtggatcactcggctcgtggatcgatgaaggacgcagcaaactgcgcgtcgaattg-tgaactgcaggacacatgaacatcgacgcttcgaac-gcacattgcagcc-------cacgga-ttctgttcccgggctacgcctggctgagggccggc----------------
>Mnais_mneme_(AJ459213)
-----------taagacagaaatcctaaacggtggatcactcggctcgtggatcgatgaaggacgcagcaaactgcgcgtcgaattg-tgaactgcaggacacatgaacatcgacgcttcgaac-gcacattgcagcc-------cacgga-ttctgttcccgggctacgcctggctgagggccggc----------------
>Mnais_mneme_2_(FN356134)
-----------taagacagaaatcctaaacggtggatcactcggctcgtggatcgatgaaggacgcagcaaactgcgcgtcgaattg-tgaactgcaggacacatgaacatcgacgcttcgaac-gcacattgcagcc-------cacgga-ttctgttcccgggctacgcctggctgagggccggc----------------
>Mnais_tenuis_(AJ459212)
-----------taagacagaaatcctaaacggtggatcactcggctcgtggatcgatgaaggacgcagcaaactgcgcgtcgaattg-tgaactgcaggacacatgaacatcgacgcttcgaac-gcacattgcagcc-------cacgga-ttctgttcccgggctacgcctggctgagggccggc----------------
>Mnais_yunosukei_(AJ459214)
-----------taagacagaaatcctaaacggtggatcactcggctcgtggatcgatgaaggacgcagcaaactgcgcgtcgaattg-tgaactgcaggacacatgaacatcgacgcttcgaac-gcacattgcagcc-------cacgga-ttctgttcccgggctacgcctggctgagggccggc----------------
>Caliphaea_confusa_3_(AJ459220)
-----------aaagacagaaatcctaaacggtggatcactcggctcgtggatcgatgaaggacgcagcaaactgcgcgtcgaattg-tgaactgcaggacacatgaacatcgacgcttcgaac-gcacattgcagcc-------cacgga-ttctgttcccgggctacgcctggctgagggccggc----------------
>Phaon_camerunensis_(FN356144)
-----------aaagacagaaatcctaaacggtggatcactcggctcgtggatcgatgaaggacgcagcaaactgcgcgtcgaattg-tgaactgcaggacacatgaacatcgacgcttcgaac-gcacattgcagcc-------cacgga-ttctgttcccgggctacgcctggctgagggccggc----------------
>Phaon_iridipennis_(AJ459225)
-----------aaagacagaaatcctaaacggtggatcactcggctcgtggatcgatgaaggacgcagcaaactgcgcgtcgaattg-tgaactgcaggacacatgaacatcgacgcttcgaac-gcacattgcagcc-------cacgga-ttctgttcccgggctacgcctggctgagggccggc----------------
>Sapho_bicolor_(AJ459222)
-----------aaagacagaaatcctaaacggtggatcactcggctcgtggatcgatgaaggacgcagcaaactgcgcgtcgaattg-tgaactgcaggacacatgaacatcgacgcttcgaac-gcacattgcagcc-------cacgga-ttctgttcccgggctacgcctggctgagggccggc----------------
>Sapho_gloriosa_(AJ459221)
-----------aaagacagaaatcctaaacggtggatcactcggctcgtggatcgatgaaggacgcagcaaactgcgcgtcgaattg-tgaactgcaggacacatgaacatcgacgcttcgaac-gcacattgcagcc-------cacgga-ttctgttcccgggctacgcctggctgagggccggc----------------
>Sapho_puella_(FN356180)
-----------aaagacagaaatcctaaacggtggatcactcggctcgtggatcgatgaaggacgcagcaaactgcgcgtcgaattg-tgaactgcaggacacatgaacatcgacgcttcgaac-gcacattgcagcc-------cacgga-ttctgttcccgggctacgcctggctgagggccggc----------------
>Vestalis_smaragdina_(AJ459217)
-----------aaagacagaaatcctaaacggtggatcactcggctcgtggatcgatgaaggacgcagcaaactgcgcgtcgaattg-tgaactgcaggacacatgaacatcgacgcttcgaac-gcacattgcagcc-------cacgga-ttctgttcccgggctacgcctggctgagggccggc----------------
>Vestalis_amoena_(AJ459215)
-----------aaagacagaaatcctaaacggtggatcactcggctcgtggatcgatgaaggacgcagcaaactgcgcgtcgaattg-tgaactgcaggacacatgaacatcgacgcttcgaac-gcacattgcagcc-------cacgga-ttctgttcccgggctacgcttggctgagggccggc----------------
>Vestalis_anne_(AJ459216)
-----------aaagacagaaatcctaaacggtggatcactcggctcgtggatcgatgaaggacgcagcaaactgcgcgtcgaattg-tgaactgcaggacacatgaacatcgacgcttcgaac-gcacattgcagcc-------cacgga-ttctgttcccgggctacgcttggctgagggccggc----------------
>Vestalis_lugens_(AJ459218)
-----------aaagacagaaatcctaaacggtggatcactcggctcgtggatcgatgaaggacgcagcaaactgcgcgtcgaattg-tgaactgcaggacacatgaacatcgacgcttcgaac-gcacattgcagcc-------cacgga-ttctgttcccgggctacgcttggctgagggccggc----------------
>Heteragrion_chrysops_(FN356094)
-----------tgagaaagaaatcctaaacggtggatcactcggctcgtggatcgatgaaggacgcagcaaactgcgcgtcgaattg-tgaactgcaggacacatgaacatcgacgcttcgaac-gcacattgcagcc-------cacgga-ttctgttcccgggctacgcctggctgagggccggc----------------
>Platycypha_caligata_(FN356152)
-----------caaaaatcgaatcctaaacggtggatcactcggctcgtggatcgatgaaggacgcagcaaactgcgcgtcgaattg-tgaactgcaggacacatgaacatcgacgcttcgaac-gcacattgcagcc-------cacgga-ttctgttcccgggctacgcctggctgagggccggc----------------
>Burmargiolestes_melanothorax_(FN356044)
-----------ggaaatagaaatcctaaacggtggatcactcggctcgtggatcgatgaaggacgcagcaaactgcgcgtcgaattg-tgaactgcaggacacatgaacatcgacgcttcgaac-gcacattgcagcc-------cacgga-ttctgttcccgggctacgcctggctgagggccggc----------------
>Umma_longistigma_(AJ459224)
-----------aggaatagaaatcctaaacggtggatcactcggctcgtggatcgatgaaggacgcagcaaactgcgcgtcgaattg-tgaactgcaggacacatgaacatcgacgcttcgaac-gcacattgcagcc-------cacgga-ttctgttcccgggctacgcctggctgagggccggc----------------
>Devadatta_argyoides_(FN356077)
-----------acgaatggaaatcctaaacggtggatcactcggctcgtggatcgatgaaggacgcagcaaactgcgcgtcgaattg-tgaactgcaggacacatgaacatcgacgcttcgaac-gcacattgcagcc-------cacgga-ttctgttcccgggctacgcctggctgagggccggc----------------
>Umma_saphirina_(AJ459223)
-----------acaaatagaaatcctaaacggtggatcactcggctcgtggatcgatgaaggacgcagcaaactgcgcgtcgaattg-tgaactgcaggacacatgaacatcgacgcttcgaac-gcacattgcagcc-------cacgga-ttctgttcccgggctacgcctggctgagggccggc----------------
>Coeliccia_didyma_(FN356061)
-----------aaaaatatatatcctaaacggtggatcactcggctcgtggatcgatgaaggacgcagcaaactgcgcgtcgaattg-tgaactgcaggacacatgaacatcgacgcttcgaac-gcacattgcagcc-------cacgga-ttctgttcccgggctacgcctggctgagggccggc----------------
>Rhinagrion_mima_(FN356161)
-----------ggaagaacgaatcctaaacggtggatcactcggctcgtggatcgatgaaggacgcagcaaactgcgcgtcgaattg-tgaactgcaggacacatgaacatcgacgcttcgaac-gcacattgcagcc-------cacgga-ttctgttcccgggctactcctggctgagggccggc----------------
>Lestes_pinheyi_(FN356113)
-----------atgaaaacgtatcctaaacggtggatcactcggctcgtggatcgatgaaggacgcagcaaactgcgcgtcgaattg-tgaactgcaggacacatgaacatggacgcttcgaac-gcacattgcagcc-------cacgga-ttctgttcccgggctacgcctggctgagggccggc----------------
>Coenagrion_australocaspicum_(AJ621060)
-----------gaaaaaacaaatcctaaacggtggatcactcggctcgtggatcgatgaaggacgcagcaaactgggcgtcgaattg-ggaactgcaggacacatgaacatcgacgcttcgaac-gcacattgcagcc-------cacgga-ttctgttcccgggctacgcctggctgagggccggc----------------
>Philogenia_cassandra_(AJ459232)
-----------aaggaaagaaatcctaaacggtggatcactcggctcgtggatcgatgaaggacgcagcaaactgcgcgtcgaattg-tgaactgcaggacacatgaacatcgacgcttcgaac-gctcattgcagcc-------cacgga-ttctgttcccgggctacgcctggctgagggccggc----------------
>Dysphaea_dimidiata_(FN356081)
-----------gaccaatcgaatcctaaacggtggatcactcggctcgtggatcgatgaaggacgcagcaaactgcgcgtcgaattg-tgaactgcaggacacatgaacatcgacgcttcgaac-gcacattgcagcc-------cacgga-ttctgttcccgggctacgcctggctgagggccggc----------------
>Dysphaea_walli_(AJ746321)
---------gagaccaatcgaatcctaaacggtggatcactcggctcgtggatcgatgaaggacgcagcaaactgcgcgtcgaattg-tgaactgcaggacacatgaacatcgacgcttcgaac-gcacattgcagcc-------cacgga-ttctgttcccgggctacgcctggctgagggccggc----------------
>Coenagrion_puella_(AJ488546)
----aataattgaaaaaacaaatcctaaacggtggatcactcggctcgtggatcgatgaaggacgcagcaaactgcgcgtcgaattg-tgaactgcaggacacatgaacatcgacgcttcgaac-gcacattgcagcc-------cacgga-ttctgttcccgggctacgcctggctgagggccggc----------------
>Coenagrion_pulchellum_(AJ488547)
----aataaataaaaaaacaaatcctaaacggtggatcactcggctcgtggatcgatgaaggacgcagcaaactgcgcgtcgaattg-tgaactgcaggacacatgaacatcgacgcttcgaac-gcacattgcagcc-------cacgga-ttctgttcccgggctacgcctggctgagggccggc----------------
>Enallagma_parvum_(AJ420939)
-----aaaaatgacaaaaaaaatcctaaacggtggatcactcggctcgtggatcgatgaaggacgcagcaaactgcgcgtcgtattg-tgaactgcaggacacatgaacatcgacgcttcgaac-gcacattgcagcc-------cacgga-ttctgttcccgggctacgcctggctgagggccggc----------------
>Philoganga_vetusta_(AJ746318)
--------gtaaaggaaatgaatcctaaacggtggatcactcggctcgtggatcgatgaaggacgcagcaaactgcgcgtcgaattg-tgaactgcaggacacatgaacatcgacgcttcgaac-gcacattgcagcc-------cacgga-ttctgttcccgggctacgcctggctgagggccggc----------------
>Pseudagrion_decorum_(FN356154)
--------atgagaaagaaaaatcctaaacggtggatcactcggctcgtggatcgatgaaggacgcagcaaactgcgcgtcgaattg-tgaactgcaggacacatgaacatcgacgcttcgaac-gcacattgcagcc-------cacgga-ttctgttcccgggctacgcctggctgagggccggc----------------
>Pseudagrion_pruinosum_(FN356157)
--------acgataaagaaaaatcctaaacggtggatcactcggctcgtggatcgatgaaggacgcagcaaactgcgcgtcgaattg-tgaactgcaggacacatgaacatcgacgcttcgaac-gcacattgcagcc-------cacgga-ttctgttcccgggctacgcctggctgagggccggc----------------
>Pseudagrion_rubriceps_(FN356158)
--------atgataaagaaaaatcctaaacggtggatcactcggctcgtggatcgatgaaggacgcagcaaactgcgcgtcgaattg-tgaactgcaggacacatgaacatcgacgcttcgaac-gcacattgcagcc-------cacgga-ttctgttcccgggctacgcctggctgagggccggc----------------
>Pseudagrion_spencei_(FN356159)
--------atgataaagaaaaatcctaaacggtggatcactcggctcgtggatcgatgaaggacgcagcaaactgcgcgtcgaattg-tgaactgcaggacacatgaacatcgacgcttcgaac-gcacattgcagcc-------cacgga-ttctgttcccgggctacgcctggctgagggccggc----------------
>Sundacypha_petiolata_(AJ746320)
--------gaaatgagatcgaatcctaaacggtggatcactcggctcgtggatcgatgaaggacgcagcaaactgcgcgtcgaattg-tgaactgcaggacacatgaacatcgacgcttcgaac-gcacattgcagcc-------cacgga-ttctgttcccgggctacgcctggctgagggccggc----------------
>Calopteryx_haemorrhoidalis_(FN356047)
-----------tgagacagatatcctaaacggtggatcactcggctcgtggatcgatgaagaacgcagcaaactgcgcgtcgaattg-tgaactgcaggacacatgaacatcgacgcttcgaac-gcacattgcagcc-------cacgga-ttctgttcccgggttacgcctggctgagggccggc----------------
>Calopteryx_haemorrhoidalis_2_(AJ459195)
-----------tgagacagatatcctaaacggtggatcactcggctcgtggatcgatgaagaacgcagcaaactgcgcgtcgaattg-tgaactgcaggacacatgaacatcgacgcttcgaac-gcacattgcagcc-------cacgga-ttctgttcccgggttacgcctggctgagggccggc----------------
>Calopteryx_intermedia_persica_(AJ459191)
-----------tgagacagatatcctaaacggtggatcactcggctcgtggatcgatgaagaacgcagcaaactgcgcgtcgaattg-tgaactgcaggacacatgaacatcgacgcttcgaac-gcacattgcagcc-------cacgga-ttctgttcccgggttacgcctggctgagggccggc----------------
>Calopteryx_japonica_altaica_(AJ459193)
-----------tgagacagatatcctaaacggtggatcactcggctcgtggatcgatgaagaacgcagcaaactgcgcgtcgaattg-tgaactgcaggacacatgaacatcgacgcttcgaac-gcacattgcagcc-------cacgga-ttctgttcccgggttacgcctggctgagggccggc----------------
>Calopteryx_orientalis_(AJ459192)
-----------tgagacagatatcctaaacggtggatcactcggctcgtggatcgatgaagaacgcagcaaactgcgcgtcgaattg-tgaactgcaggacacatgaacatcgacgcttcgaac-gcacattgcagcc-------cacgga-ttctgttcccgggttacgcctggctgagggccggc----------------
>Calopteryx_splendens_(AJ459233)
-----------tgagacagatatcctaaacggtggatcactcggctcgtggatcgatgaagaacgcagcaaactgcgcgtcgaattg-tgaactgcaggacacatgaacatcgacgcttcgaac-gcacattgcagcc-------cacgga-ttctgttcccgggttacgcctggctgagggccggc----------------
>Calopteryx_splendens_2_(AJ459186)
-----------tgagacagatatcctaaacggtggatcactcggctcgtggatcgatgaagaacgcagcaaactgcgcgtcgaattg-tgaactgcaggacacatgaacatcgacgcttcgaac-gcacattgcagcc-------cacgga-ttctgttcccgggttacgcctggctgagggccggc----------------
>Calopteryx_splendens_ancilla_(AJ459187)
-----------tgagacagatatcctaaacggtggatcactcggctcgtggatcgatgaagaacgcagcaaactgcgcgtcgaattg-tgaactgcaggacacatgaacatcgacgcttcgaac-gcacattgcagcc-------cacgga-ttctgttcccgggttacgcctggctgagggccggc----------------
>Calopteryx_splendens_ancilla_2_(AJ459189)
-----------tgagacagatatcctaaacggtggatcactcggctcgtggatcgatgaagaacgcagcaaactgcgcgtcgaattg-tgaactgcaggacacatgaacatcgacgcttcgaac-gcacattgcagcc-------cacgga-ttctgttcccgggttacgcctggctgagggccggc----------------
>Calopteryx_splendens_johanseni_(AJ459188)
-----------tgagacagatatcctaaacggtggatcactcggctcgtggatcgatgaagaacgcagcaaactgcgcgtcgaattg-tgaactgcaggacacatgaacatcgacgcttcgaac-gcacattgcagcc-------cacgga-ttctgttcccgggttacgcctggctgagggccggc----------------
>Calopteryx_syriaca_(AJ459190)
-----------tgagacagatatcctaaacggtggatcactcggctcgtggatcgatgaagaacgcagcaaactgcgcgtcgaattg-tgaactgcaggacacatgaacatcgacgcttcgaac-gcacattgcagcc-------cacgga-ttctgttcccgggttacgcctggctgagggccggc----------------
>Calopteryx_virgo_2_(AJ459197)
-----------tgagacagatatcctaaacggtggatcactcggctcgtggatcgatgaagaacgcagcaaactgcgcgtcgaattg-tgaactgcaggacacatgaacatcgacgcttcgaac-gcacattgcagcc-------cacgga-ttctgttcccgggttacgcctggctgagggccggc----------------
>Calopteryx_virgo_festiva_(AJ459196)
-----------tgagacagatatcctaaacggtggatcactcggctcgtggatcgatgaagaacgcagcaaactgcgcgtcgaattg-tgaactgcaggacacatgaacatcgacgcttcgaac-gcacattgcagcc-------cacgga-ttctgttcccgggttacgcctggctgagggccggc----------------
>Calopteryx_virgo_meridionalis_(FN356048)
-----------tgagacagatatcctaaacggtggatcactcggctcgtggatcgatgaagaacgcagcaaactgcgcgtcgaattg-tgaactgcaggacacatgaacatcgacgcttcgaac-gcacattgcagcc-------cacgga-ttctgttcccgggttacgcctggctgagggccggc----------------
>Calopteryx_xanthostoma_(AJ459194)
-----------tgagacagatatcctaaacggtggatcactcggctcgtggatcgatgaagaacgcagcaaactgcgcgtcgaattg-tgaactgcaggacacatgaacatcgacgcttcgaac-gcacattgcagcc-------cacgga-ttctgttcccgggttacgcctggctgagggccggc----------------
>Calopteryx_maculata_(AJ459198)
-----------cgagacagatatcctaaacggtggatcactcggctcgtggatcgatgaagaacgcagcaaactgcgcgtcgaattg-tgaactgcaggacacatgaacatcgacgcttcgaac-gcacattgcagcc-------cacgga-ttctgttcccgggttacgcctggctgagggccggc----------------
>Stenocnemis_pachystigma_(FN356169)
-----------taggaaacgcaccctaaacggtggatcactcggctcgtggatcgatgaaggacgcagcaaactgcgcgtcgtattg-tgaactgcaggacacatgaacatcgacgcttcgaac-gcacattgcagcc-------cacgga-ttctgtttccgggctacgcctggctgagggccggc----------------
>Azuragrion_granti_2_(AJ420937)
----atgggaacgaaagagaaatcctaaacggtggatcactcggctcgtggatcgatgaaggacgcagcaaactgcgcgtcgtattg-tgaactgcaggacacatgaacatcgacgcttcgaac-gcacattgcagcc-------cacgga-ttctgttcccgggctacgcctggctgagggccggc----------------
>Devadatta_podolestoides_(FN356078)
-----------atgaatgcaaatcctaaacgggggatcactcggttcgtggatcgatgaaggacgcagcaaactgcgcgtcgaattg-tgaactgcaggacacatgaacatcgacgctttgaac-gcacattgcagcc-------cacgga-ttctgttcccgggctacgcctggttgagggccggn----------------
>Euphaea_pahyapi_(FN356090)
-----------taaagttcaaatcctagtcggtggatcactcggctcgtggatcgatgaaggacgcagcaaactgcgcgtcgaattg-tgaactgcaggacacatgaacatcgacgcttcgaac-gctcattgcagcc-------cacgga-ttctgttcccgggctacgcctggctgagggccggc----------------
>Euphaea_impar_(AJ746322)
--------aaaatatatccaaattctagacggtggatcactcggctcgtggatcgatgaaggacgcagcaaactgcgcgtcgaattg-tgaactgcaggacacatgaacatcgacgcttcgaac-gctcattgcagcc-------cacgga-ttctgttcccgggctacgcctggctgagggccggc----------------
>Hetaerina_medinai_(AJ459229)
-----------aagacaagaaattctaaacggtggatcactcggctcgtggatcgatgaagaacgcagctaactgcgcgtcgaattg-tgaactgcaggacacatgaacatcgacgtttcgaac-gcacattgcagcc-------ctcgga-ttttgttcccgggctacgcctggctgagggccggc----------------
>Coeliccia_loogali_(AJ746316)
----------gaaaaatatatatcctaaacggtggatcactcggctcgtggatcgatgaaggacgcagcaaactgcgcgtcgaattg-tg-actgcaggacacatgaacatcgacgcttcgaac-gcacattgcagcc-------cacgga-ttctgttcccgggctacgcctggctgagggccggc----------------
>Chalcolestes_viridis_(AJ421949)
--------------aaaacgtatcctaaacggtggatcactcggctcgtggatcgatgaaggacgcagcaaactgcgcgtcgaattg-tgaactgcaggacacatgaacatcgacgcttcgaac-gcacattgcagcc-------cacgga-ttctgttcccgggctacgcctggctgagggccggctaaaaagtttgacgga
>Lestes_macrostigma_2_(AJ421950)
--------------aaaacgtatcctaaacggtggatcactcggctcgtggatcgatgaaggacgcagcaaactgcgcgtcgaattg-tgaactgcaggacacatgaacatcgacgcttcgaac-gcacattgcagcc-------cacgga-ttctgttcccgggctacgcctggctgagggccggctaaaaagtttgacgga
>Lestes_numidicus_(AJ421952)
--------------aaaacgtatcctaaacggtggatcactcggctcgtggatcgatgaaggacgcagcaaactgcgcgtcgaattg-tgaactgcaggacacatgaacatcgacgcttcgaac-gcacattgcagcc-------cacgga-ttctgttcccgggctacgcctggctgagggccggctaaaaagtttgacgga
>Lestes_virens_s.l._Lac_Des_Oiseaux-green_(AJ421951)
--------------aaaacgtatcctaaacggtggatcactcggctcgtggatcgatgaaggacgcagcaaactgcgcgtcgaattg-tgaactgcaggacacatgaacatcgacgcttcgaac-gcacattgcagcc-------cacgga-ttctgttcccgggctacgcctggctgagggccggctaaaaagtttgacgga
>Sympecma_fusca_(AJ421948)
--------------aaaacgtatcctaaacggtggatcactcggctcgtggatcgatgaaggacgcagcaaactgcgcgtcgtattg-tgaactgcaggacacatgaacatcgacgcttcgaac-gcacattgcagcc-------cacgga-ttctgttcccgggctacgcctggctgagggccggctaaaaagtttgacgga
>Palaemnema_melanostigma_(FN356142)
-----------aaaaaaacgcatcccagacggtggatcactcggctcgtggatcgatgaaggacgcagcaaactgcgcgtcgaattg-tgaactgcaggacacatgaacatcgacgcttcgaac-gcacattgcagcc-------cacgga-ttctgttcccgggctacgcctggcgaggagccccc----------------
>Hemianax_ephippiger_(FN356093)
-----------ctagagcaatttcctagacggtggatcactcggctcgtggatcgatgaagaacgcag-aaaatgcgcgtcgaagtg-tgaactgcaggacacatgaacatcgacgtttcgaac-gcccattgcagcc-------cacgga-ttctgttcccgggccacgcctggctgagggccggc----------------
>Aeshna_cyanea_(FN356031)
-----------attgagtaatttcctagacggtggatcactcggctcgtggatcgatgaagaacgcagcaaaatgcgcgtcgaagtg-tgaactgcaggacacatgaacatcgacgtttcgaac-gcccattgcggcc-------cacgga-ttctgttcccgggccacgcctggctgagggccggc----------------
>Anax_imperator_(FN356035)
-----------atcgagcaatttcctagacggtggatcactcggctcgtggatcgatgaagaacgcagcaaaatgcgcgtcgaagtg-tgaactgcaggacacatgaacatcgacgtttcgaac-gcccattgcggcc-------cacgga-ttctgttcccgggccacgcctggctgagggccggc----------------
>Anax_nigrofasciatus_nigrolineatus_(FN356036)
-----------atcgagcaatttcctagacggtggatcactcggctcgtggatcgatgaagaacgcagcaaaatgcgcgtcgaagtg-tgaactgcaggacacatgaacatcgacgtttcgaac-gcccattgcggcc-------cacgga-ttctgttcccgggccacgcctggctgagggccggc----------------
>Boyeria_irene_(FN356042)
-----------agaaagcaatatcctagacggtggatcactcggctcgtggatcgatgaagaacgcagcaaaatgcgcgtcgaagtg-tgaactgcaggacacatgaacatcgacgtttcgaac-gcccattgcggcc-------cacgga-ttctgttcccgggccacgcctggctgagggccggc----------------
>Brachytron_pratense_(FN356043)
-----------cgagagcaatatcctagacggtggatcactcggctcgtggatcgatgaagaacgcagcaaaatgcgcgtcgaagtg-tgaactgcaggacacatgaacatcgacgtttcgaac-gcccattgcggcc-------cacgga-ttctgttcccgggccacgcctggctgagggccggc----------------
>Anisogomphus_pinratanai_(FN356037)
-----------tgaaagacgtatcctagacggtggatcactcggctcgtggatcgatgaaggacgcagcaaactgcgcgtcgaagtg-tgaactgcaggacacatgaacatcgacgtttcgaac-gcacattgcggcc-------cacgga-tcctgttcccgggccacgcctggctgagggccggc----------------
>Cordulegaster_bidentata_(FN356071)
-----------tgaaaaacatatcctagacggtggatcactcggctcgtggatcgatgaagaacgcagcaaactgcgcgtcgaagtg-tgaactgcaggacacatgaacatcgacgtttcgaac-gcacattgcggcc-------cacgga-ttctgttcccgggccacgcctggctgagggccggc----------------
>Cordulegaster_boltonii_(FN356072)
-----------tgaaaaacatatcctagacggtggatcactcggctcgtggatcgatgaagaacgcagcaaactgcgcgtcgaagtg-tgaactgcaggacacatgaacatcgacgtttcgaac-gcacattgcggcc-------cacgga-ttctgttcccgggccacgcctggctgagggccggc----------------
>Cordulegaster_insignis_(FN356073)
-----------tgaaaaacatatcctagacggtggatcactcggctcgtggatcgatgaagaacgcagcaaactgcgcgtcgaagtg-tgaactgcaggacacatgaacatcgacgtttcgaac-gcacattgcggcc-------cacgga-ttctgttcccgggccacgcctggctgagggccggc----------------
>Epiophlebia_superstes_(FN356086)
-----------ttgaaaatatatcctagacggtggatcactcggctcgtggatcgatgaagaacgcagcaaactgcgcgtcgaagtg-tgaactgcaggacacatgaacatcgacgtttcgaac-gcacattgcggcc-------cacgga-ttctgttcccgggccacgcctggctgagggccggc----------------
>Trigomphus_sp._TS148_(FN356176)
-----------ttaaaaatatatcctagacggtggatcactcggctcgtggatcgatgaaggacgcagcaaactgcgcgtcgaagtg-tgaactgcaggacacatgaacatcgacgtttcgaac-gcacattgcggcc-------cacgga-tcctgttcccgggccacgcctggctgagggccggc----------------
>Chlorogomphus_sp._CS33_(FN356060)
-----------gaaaaataatatcctagacggtggatcactcggctcgtggatcgatgaagaacgcagcaaactgcgcgtcgaagtg-tgaactgcaggacacatgaacatcgacgtttcgaac-gcacattgcggcc-------cacgga-ttctgttcccgggccacgcctggctgagggccggc----------------
>Davidius_fruhstorferi_(FN356076)
-----------aaaaaaaaacatcctagacggtggatcactcggctggtggatcgatgaaggacgcagcaaactgcgcgtcgaagtg-tgaactgcaggacacatgaacatcgacgtttcgaac-gcacattgcggcc-------cacgga-tcctgttcccgggccacgcctggctgagggccggc----------------
>Gomphus_vulgatissimus_(FN356091)
-----------gaaaaaaaatatcctagacggtggatcactcggctcgtggatcgatgaaggacgcagcaaactgcgcgtcgaagtg-tgaactgcaggacacatgaacatcgacgtttcgaac-gcacattgcggcc-------cacgga-tcctgttcccgggccacgcctggctgagggccggc----------------
>Megalogomphus_sp._MS105_(FN356132)
-----------taaaaaaaatatcctagacggtggatcactcggctcgtggatcgatgaaggacgcagcaaactgcgcgtcgaagtg-tgaactgcaggacacatgaacatcgacgtttcgaac-gcacattgcggcc-------cacgga-tcctgttcccgggccacgcctggctgagggccggc----------------
>Onychogomphus_forcipatus_(FN356138)
-----------tataaaaattatcctagacggtggatcactcggctcgtggatcgatgaaggacgcagcaaactgcgcgtcgaagtg-tgaactgcaggacacatgaacatcgacgtttcgaac-gcacattgcggcc-------cacgga-tcctgttcccgggccacgcctggctgagggccggc----------------
>Ictinogomphus_sp._IS68_(FN356095)
-----------ataagaaattatcctagacggtggatcactcggctcgtggatcgatgaaggacgcagcaaactgcgcgtcgaagtg-tgaactgcaggacacatgaacatcgacgtttcgaac-gcacattgcggcc-------cacgga-tcctgttcccgggccacgcctggctgagggccggc----------------
>Lindenia_tetraphylla_(FN356120)
-----------ctaaaaaattatcctagacggtggatcactcggctcgtggatcgatgaaggacgcagcaaactgcgcgtcgaagtg-tgaactgcaggacacatgaacatcgacgtttcgaac-gcacattgcggcc-------cacgga-tcctgttcccgggccacgcctggctgagggccggc----------------
>Archipetalia_auriculata_(FN356039)
-----------acgaaaaaatatcctagacggtggatcactcggctcgtggatcgatgaagaacgcagcaaactgcgcgtcgaagtg-tgaactgcaggacacatgaacatcgacgtttcgaac-gcacattgcggcc-------cacgga-ttctgttcccgggccacgcctggctgagggccggc----------------
>Tachopteryx_thoreyi_(FN356173)
-----------aagaaaaaatatccttgacggtggatcactcggctcgtggatcgatgaagaacgcagcaaactgcgcgtcgaagtg-tgaactgcaggacacatgaacatcgacgtttcgaac-gcacattgcggcc-------cacgga-ttctgttcccgggccacggctggctgagggccggc----------------
>Tanypteryx_sp._TS146_(FN356174)
-----------aacgaaaaatatccttgacggtggatcactcggctcgtggatcgatgaagaacgcagcaaactgcgcgtcgaagtg-tgaactgcaggacacatgaacatcgacgtttcgaac-gcacattgcggcc-------cacgga-ttctgttcccgggccacggctggctgagggccggc----------------
>Cordulia_aenea_(FN356074)
-----------taaaaatcgcatcctatacggtggatcactcggctcgtggatcgatgaaggacgcagcaaactgcgcgtcgaagtg-tgaactgcaggacacatgaacatcgacgtttcgaac-gcacattgcggcc-------cacgga-ttctgttcccgggccacgcctggctgagggccggc----------------
>Cordulia_amurensis_(FN356075)
-----------taaaaatcgcatcctatacggtggatcactcggctcgtggatcgatgaaggacgcagcaaactgcgcgtcgaagtg-tgaactgcaggacacatgaacatcgacgtttcgaac-gcacattgcggcc-------cacgga-ttctgttcccgggccacgcctggctgagggccggc----------------
>Macromidia_rapida_(FN356129)
-----------gaaaaatcatatcctatacggtggatcactcggctcgtggatcgatgaaggacgcagcaaactgcgcgtcgaagtg-tgaactgcaggacacatgaacatcgacgtttcgaac-gcacattgcggcc-------cacgga-ttctgttcccgggccacgcctggctgagggccggc----------------
>Somatochlora_alpestris_(FN356163)
-----------ctaaaattgcatcctatacggtggatcactcggctcgtggatcgatgaaggacgcagcaaactgcgcgtcaaagtg-tgaactgcaggacacatgaacatcgacgtttcgaac-gcacattgcggcc-------cacgga-ttctgttcccgggccacgcctggctgagggccggc----------------
>Somatochlora_arctica_(FN356164)
-----------ctaaaattgcatcctatacggtggatcactcggctcgtggatcgatgaaggacgcagcaaactgcgcgtcaaagtg-tgaactgcaggacacatgaacatcgacgtttcgaac-gcacattgcggcc-------cacgga-ttctgttcccgggccacgcctggctgagggccggc----------------
>Somatochlora_sahlbergi_(FN356167)
-----------ctaaaattgcatcctatacggtggatcactcggctcgtggatcgatgaaggacgcagcaaactgcgcgtcaaagtg-tgaactgcaggacacatgaacatcgacgtttcgaac-gcacattgcggcc-------cacgga-ttctgttcccgggccacgcctggctgagggccggc----------------
>Somatochlora_graeseri_(FN356166)
-----------ataaaattgcatcctatacggtggatcactcggctcgtggatcgatgaaggacgcagcaaactgcgcgtcaaagtg-tgaactgcaggacacatgaacatcgacgtttcgaac-gcacattgcggcc-------cacgga-ttctgttcccgggccacgcctggctgagggccggc----------------
>Somatochlora_borisi_(FN356165)
-----------attgaattgcatcctatacggtggatcactcggctcgtggatcgatgaaggacgcagcaaactgcgcgtcgaagtg-tgaactgcaggacacatgaacatcgacgtttcgaac-gcacattgcggcc-------cacgga-ttctgttcccgggccacgcctggctgagggccggc----------------
>Euthore_fasciata_(AJ746325)
--------gaattaaaaatatatcctagacggtggatcactcggctcgtggatcgatgaaggacgcagcaaactgcgcgtcgaagtg-tgaactgcaggacacatgaacatcgacgtttcgaac-gcacattgcggcc-------cacgga-tcctgttcccgggccacgcctggctgagggccggc----------------
>Epitheca_bimaculata_(FN356087)
-----------ggcaaattgcatcctatatggtggatcactcggctcgtggatcgatgaaggacgcagcaaactgcgcgtcgaagtg-tgaactgcaggacacatgaacatcgacgtttcgaac-gcacattgcggcc-------ctcgga-ttctgttcccgggccacgcctggctgagggccggc----------------
>Idionyx_optata_(FN356096)
-----------gataaatcatatcctatacggtggatcactcggctcgtggatcgatgaaggacgcagcaaactgcgcgtcgaagtg-tgaactgcaggacacatgaacatcgacgtttcgaac-gcacattgcggcc-------cacgga-ttccaatcccgggccacgcctggctgagggcaggc----------------
>Acisoma_panorpoides_(FN356030)
-----------agaaaatcctatcctatgcggtggatcactcggctcgtggatcgatgaagaacgcagcaaactgcgcgtcgaagtg-tgaactgcaggacacatgaacatcgacgtttctaac-gcacattgcggcc-------caagga-tcccattcccgggccacgcctggctgagggcaggc----------------
>Allorrhizucha_preussi_(FN356034)
-----------agaaaatcctatcctatgcggtggatcactcggctcgtggatcgatgaagaacgcagcaaactgcgcgtcgaagtg-tgaactgcaggacacatgaacatcgacgtttctaac-gcacattgcggcc-------caagga-tcccattcccgggccacgcctggctgagggcaggc----------------
>Diplacodes_lefebvrei_(FN356080)
-----------agaaaatcctatcctatgcggtggatcactcggctcgtggatcgatgaagaacgcagcaaactgcgcgtcgaagtg-tgaactgcaggacacatgaacatcgacgtttctaac-gcacattgcggcc-------caagga-tcccattcccgggccacgcctggctgagggcaggc----------------
>Libellula_quadrimaculata_(FN356119)
-----------agaaaatcctatcctatgcggtggatcactcggctcgtggatcgatgaagaacgcagcaaactgcgcgtcgaagtg-tgaactgcaggacacatgaacatcgacgtttctaac-gcacattgcggcc-------caagga-tcccattcccgggccacgcctggctgagggcaggc----------------
>Micromacromia_camerunica_(FN356133)
-----------agaaaatcctatcctatgcggtggatcactcggctcgtggatcgatgaagaacgcagcaaactgcgcgtcgaagtg-tgaactgcaggacacatgaacatcgacgtttctaac-gcacattgcggcc-------caagga-tcccattcccgggccacgcctggctgagggcaggc----------------
>Neurothemis_fulvia_(FN356136)
-----------agaaaatcctatcctatgcggtggatcactcggctcgtggatcgatgaagaacgcagcaaactgcgcgtcgaagtg-tgaactgcaggacacatgaacatcgacgtttctaac-gcacattgcggcc-------caagga-tcccattcccgggccacgcctggctgagggcaggc----------------
>Orthetrum_luzonicum_(FN356141)
-----------agaaaatcctatcctatgcggtggatcactcggctcgtggatcgatgaagaacgcagcaaactgcgcgtcgaagtg-tgaactgcaggacacatgaacatcgacgtttctaac-gcacattgcggcc-------caagga-tcccattcccgggccacgcctggctgagggcaggc----------------
>Palpopleura_sp._PS115_(FN356143)
-----------agaaaatcctatcctatgcggtggatcactcggctcgtggatcgatgaagaacgcagcaaactgcgcgtcgaagtg-tgaactgcaggacacatgaacatcgacgtttctaac-gcacattgcggcc-------caagga-tcccattcccgggccacgcctggctgagggcaggc----------------
>Trithemis_pallidinervis_(FN356178)
-----------agaaaatcctatcctatgcggtggatcactcggctcgtggatcgatgaagaacgcagcaaactgcgcgtcgaagtg-tgaactgcaggacacatgaacatcgacgtttctaac-gcacattgcggcc-------caagga-tcccattcccgggccacgcctggctgagggcaggc----------------
>Trithemis_arteriosa_(FN356177)
-----------agaaaatcctatcctgtgcggtggatcactcggctcgtggatcgatgaagaacgcagcaaactgcgcgtcgaagtg-tgaactgcaggacacatgaacatcgacgtttctaac-gcacattgcggcc-------caagga-tcccattcccgggccacgcctggctgagggcaggc----------------
>Orthetrum_chrysostigma_(FN356140)
-----------agaaaatcctatcctatacggtggatcactcggctcgtggatcgatgaagaacgcancaaactgcgcgtcgaagtg-tgaactgcaggacacatgaacatcgacgtttctaac-gcacattgcggcc-------caagga-tcccattcccgggccacgcctggctgagggcaggc----------------
>Selysiothemis_nigra_(FN356162)
-----------agtaaatcctatcctatgcggtggatcactcggctcgtggatcgatgaagaacgcagcaaactgcgcgtcgaagtg-tgaactgcaggacacatgaacatcgacgtttctaac-gcacattgcggcc-------caagga-tcccattcccgggccacgcctggctgagggcaggc----------------
>Chalcostephia_flavifrons_(FN356059)
-----------taaaaatcctatcctatgcggtggatcactcggctcgtggatcgatgaagaacgcagcaaactgcgcgtcgaagtg-tgaactgcaggacacatgaacatcgacgtttctaac-gcacattgcggcc-------caagga-tcccattcccgggccacgcctggctgagggcaggc----------------
>Leucorrhinia_caudalis_(FN356118)
-----------taaaaatcctatcctatgcggtggatcactcggctcgtggatcgatgaagaacgcagcaaactgcgcgtcgaagtg-tgaactgcaggacacatgaacatcgacgtttctaac-gcacattgcggcc-------caagga-tcccattcccgggccacgcctggctgagggcaggc----------------
>Sympetrum_pedemontanum_(FN356171)
-----------taaaaatcctatcctatgcggtggatcactcggctcgtggatcgatgaagaacgcagcaaactgcgcgtcaaagtg-tgaactgcaggacacatgaacatcgacgtttctaac-gcacattgcggcc-------caagga-tcccattcccgggccacgcctggctgagggcaggc----------------
>Sympetrum_striolatum_(FN356172)
-----------taaaaatcctatcctatgcggtggatcactcggctcgtggatcgatgaagaacgcagcaaactgcgcgtcaaagtg-tgaactgcaggacacatgaacatcgacgtttctaac-gcacattgcggcc-------caagga-tcccattcccgggccacgcctggctgagggcaggc----------------
>Trithetrum_navasi_(FN356179)
-----------agaaaatcctatcctatgcggtggatcactcggctcgtggatcgatgaagaacgcagcaaactgcgcgtcgaagtg-tgaactgcaggacacatgaacatcgacgtttctaacggcacattgcggcc-------caagga-tcccattcccgggccacgcctggctgagggcaggc----------------
>Onychogomphus_costae_(FN356137)
-----------cattaaaaatatcctagacggtggatcactcggctcgtggatcgatgaaggacgcagcaaactgcgcgtcgaagtg-tgaactgcaggacacatgaacatcgacgtttcgaac-gcacattgcggcc-------cacgga-tcctgttcccgggccacgcctggctgagggccggc----------------
>Ophiogomphus_cecilia_(FN356139)
-----------tgttaaaaatatcctagacggtggatcactcggctcgtggatcgatgaaggacgcagcaaactgcgcgtcgaagtg-tgaactgcaggacacatgaacatcgacgtttcgaac-gcacattgcggcc-------cacgga-tcctgttcccgggccacgcctggctgagggccggc----------------
>Didymops_transversa_(FN356079)
-----------ttgaagcattatcctatacggtggatcactcggctcgtggatcgatgaaggacgcagcaaactgcgcgtcgaagtg-tgaactgcaggacacatgaacatcgacgtttcgaac-gcacattgcggcc-------cacggaatcccattcccgggccacgcctggctgagggccggc----------------
>Macromia_amphigena_(FN356127)
-----------ttgaagcattatcctatacggtggatcactcggctcgtggatcgatgaaggacgcagcaaactgcgcgtcgaagtg-tgaactgcaggacacatgaacatcgacgtttcgaac-gcacattgcggcc-------cacggaatcccattcccgggccacgcctggctgagggccggc----------------
>Macromia_moorei_(FN356126)
-----------ttgaagcattatcctatacggtggatcacttggctcgtggatcgatgaaggacgcagcaaactgcgcgtcgaagtg-tgaactgcaggacacatgaacatcgacgtttcgaac-gcacattgcggcc-------cacggaatcccattcccgggccacgcctggctgagggccggc----------------
>Macromia_splendens_(FN356128)
-----------tttaagcattatcctatacggtggatcacttggctcgtggatcgatgaaggacgcagcaaactgcgcgtcgaagtg-tgaactgcaggacacatgaacatcgacgtttcgaac-gcacattgcggcc-------cacggaatcccattcccgggccacgcctggctgagggccggc----------------
>Phyllomacromia_nyanzana_(FN356146)
-----------tttgaaatttatcctatacggtggatcactcggctcgtggatcgatgaaggacgcagcaaactgcgcgtcgaagtg-tgaactgcaggacacatgaacatcgacgtttcgaac-gcacattgcggcc-------cacggaatcccattcccgggccacgcctggctgagggccggc----------------
>Macromia_illinoiensis_(FN356124)
-----------gaagcgcattattctatacggtggatcactcggctcgtggatcgatgaaggacgcagcaaactgcgcgtcaaagtg-tgaactgcaggacacatgaacatcgacgtttcgaac-gcacattgcggcc-------cacggaatcccattcccgggccacgcctgtctgaggcccggc----------------
>Aeshna_isoceles_(FN356032)
-----------tgaagtaaatttcctagacggtggatcactcggctcgtggatcgatgaagaacgcagcaaaatgcgcgtcgaagtg-tgaactgcaggacacatgaacatcgacgtttcgaac-gcccattgcggcc-------cacgga-ttctgttcccgggccacgcctggctgagggccggc----------------
>Macrogomphus_parallelogramma_(FN356121)
-----------atggatgtctatcctagacggtggatcactcggctcgtggatcgatgaaggacgcagcaaactgcgcgtcaaagtg-tgaactgcaggacacatgaacattgatgtttcgaac-gcacattgcggcc-------cacgga-tcctgttcccgggccacgcctggctgagggccggc----------------
>Elattoneura_analis_(AJ746315)
------tgaaaggaaaaacgaatcctaaacggtggatcactcggctcgtggatcgatgaaggacgcagcaaactgcgcgtcgaattg-tgaactgcaggacacatgaacatcgacgcttcgaac-gcacattgcagcc-------cacgga-ttctgttcccgggctacgcct-gctgagggccgg-----------------
>Chlorocypha_curta_(AJ746319)
------caaatcgcatgaaaaatcctaaacggtggatcactcggctcgtggatcgatgaaggacgcagcaaactgcgcgtcgaattg-tgaactgcaggacacatgaacatcgacgcttcgaac-gcacattgcagcc-------cacgga-ttctgttcccgggctacgcctggctgagggccgg-----------------
>Macromia_callisto_(FN356123)
-----------agatttatctatcctatgcggtggatcactcggctcgtggatcgatgaaggacgcagcaaactgcgcgtcgaagtg-tgaactgcaggacacatgaacatcgacgtttcgaac-gctcattgcggcc-------cacggaatcccattcccgggccacgcctggctgagggccggc----------------


## Lepidoptera
>Antheraea_frithi_(DQ164779)
-aaaccattaccctggacggtggatcacttggctcgcgggtcgatgaagaacgcagttaactgcgcgtcatagtgtgaactgcaggacacatttgaacatcgacactt-cgaacgc-------------------------------------------------------------------------------
>Antheraea_mylitta_(DQ164794)
-aaaccattaccctggacggtggatcacttggctcgcgggtcgatgaagaacgcagttaactgcgcgtcatagtgtgaactgcaggacacatttgaacatcgacactt-cgaacgc-------------------------------------------------------------------------------
>Antheraea_mylitta_2_(DQ164796)
-aaaccattaccctggacggtggatcacttggctcgcgggtcgatgaagaacgcagttaactgcgcgtcatagtgtgaactgcaggacacatttgaacatcgacactt-cgaacgc-------------------------------------------------------------------------------
>Antheraea_mylitta_3_(DQ164790)
-aaaccattaccctggacggtggatcacttggctcgcgggtcgatgaagaacgcagttaactgcgcgtcatagtgtgaactgcaggacacatttgaacatcgacactt-cgaacgc-------------------------------------------------------------------------------
>Antheraea_mylitta_4_(DQ164792)
-aaaccattaccctggacggtggatcacttggctcgcgggtcgatgaagaacgcagttaactgcgcgtcatagtgtgaactgcaggacacatttgaacatcgacactt-cgaacgc-------------------------------------------------------------------------------
>Antheraea_mylitta_5_(DQ164789)
-aaaccattaccctggacggtggatcacttggctcgcgggtcgatgaagaacgcagttaactgcgcgtcatagtgtgaactgcaggacacatttgaacatcgacactt-cgaacgc-------------------------------------------------------------------------------
>Antheraea_mylitta_6_(DQ164797)
-aaaccattaccctggacggtggatcacttggctcgcgggtcgatgaagaacgcagttaactgcgcgtcatagtgtgaactgcaggacacatttgaacatcgacactt-cgaacgc-------------------------------------------------------------------------------
>Antheraea_mylitta_7_(DQ164793)
-aaaccattaccctggacggtggatcacttggctcgcgggtcgatgaagaacgcagttaactgcgcgtcatagtgtgaactgcaggacacatttgaacatcgacactt-cgaacgc-------------------------------------------------------------------------------
>Antheraea_mylitta_8_(DQ164778)
-aaaccattaccctggacggtggatcacttggctcgcgggtcgatgaagaacgcagttaactgcgcgtcatagtgtgaactgcaggacacatttgaacatcgacactt-cgaacgc-------------------------------------------------------------------------------
>Antheraea_mylitta_9_(DQ164795)
-aaaccattaccctggacggtggatcacttggctcgcgggtcgatgaagaacgcagttaactgcgcgtcatagtgtgaactgcaggacacatttgaacatcgacactt-cgaacgc-------------------------------------------------------------------------------
>Antheraea_proylei_(DQ164782)
-aaaccattaccctggacggtggatcacttggctcgcgggtcgatgaagaacgcagttaactgcgcgtcatagtgtgaactgcaggacacatttgaacatcgacactt-cgaacgc-------------------------------------------------------------------------------
>Antheraea_roylii_(DQ164780)
-aaaccattaccctggacggtggatcacttggctcgcgggtcgatgaagaacgcagttaactgcgcgtcatagtgtgaactgcaggacacatttgaacatcgacactt-cgaacgc-------------------------------------------------------------------------------
>Hyalophora_cecropia_(DQ164787)
-aaaccattaccctggacggtggatcacttggctcgcgggtcgatgaagaacgcagttaactgcgcgtcatagtgtgaactgcaggacacatttgaacatcgacactt-cgaacgc-------------------------------------------------------------------------------
>Bombyx_mori_2_(DQ164788)
-aaatcattaccctggacggtggatcacttggctcgcgggtcgatgaagaacgcagttaactgcgcgtcatagtgtgaactgcaggacacatttgaacatcgacactt-cgaacgc-------------------------------------------------------------------------------
>Antheraea_pernyi_4_(DQ164781)
-aaaccattaccctggacggtggatcacttggctcgcgggtcgatgaagaacgcagttaactgcgcgtcatagtgtgaactgcaggacacatttgaacatcgacactt-cgaactc-------------------------------------------------------------------------------
>Bombyx_mandarina_22_(AB900849)
--------------------------------------------------acgcagttaactgcgcgtcatagtgtgaactgcaggacacatttgaacatcgacattt-cgaacgcacattgcggtccgtggagacacatccaggaccactcctgtctgagggccggct--------------------------
>Bombyx_mandarina_31_(AB900832)
--------------------------------ctcgcgggtcgatgaagaacgca-ttaactgcgcgtcatagtgtgaactgcaggacacatttgaacatcgacattt-cgaacgcacattgcggtccgtggagacacatccaggaccactcctgtctgagggccggct--------------------------
>Bombyx_mori_(AB900818)
--------------------------------ctcgcgggtcgatgaagaacgca-ttaactgcgcgtcatagtgtgaactgcaggacacatttgaacatcgacattt-cgaacgcacattgcggtccgtggagacacatccaggaccactcctgtctgagggccggct--------------------------
>Bombyx_mori_3_(AB900819)
--------------------------------ctcgcgggtcgatgaagaacgca-ttaactgcgcgtcatagtgtgaactgcaggacacatttgaacatcgacattt-cgaacgcacattgcggtccgtggagacacatccaggaccactcctgtctgagggccggct--------------------------
>Bombyx_mandarina_(AB900828)
--------------------------------ctcgcgggtcgatgaagaacgcagttaactgcgcgtcatagtgtgaactgcaggacacatttgaacatcgacattt-cgaacgcacattgcggtccgtggagacacatccaggaccactcctgtctgagggccggct--------------------------
>Bombyx_mandarina_2_(AB900840)
--------------------------------ctcgcgggtcgatgaagaacgcagttaactgcgcgtcatagtgtgaactgcaggacacatttgaacatcgacattt-cgaacgcacattgcggtccgtggagacacatccaggaccactcctgtctgagggccggct--------------------------
>Bombyx_mandarina_4_(AB900831)
--------------------------------ctcgcgggtcgatgaagaacgcagttaactgcgcgtcatagtgtgaactgcaggacacatttgaacatcgacattt-cgaacgcacattgcggtccgtggagacacatccaggaccactcctgtctgagggccggct--------------------------
>Bombyx_mandarina_5_(AB900845)
--------------------------------ctcgcgggtcgatgaagaacgcagttaactgcgcgtcatagtgtgaactgcaggacacatttgaacatcgacattt-cgaacgcacattgcggtccgtggagacacatccaggaccactcctgtctgagggccggct--------------------------
>Bombyx_mandarina_6_(AB900834)
--------------------------------ctcgcgggtcgatgaagaacgcagttaactgcgcgtcatagtgtgaactgcaggacacatttgaacatcgacattt-cgaacgcacattgcggtccgtggagacacatccaggaccactcctgtctgagggccggct--------------------------
>Bombyx_mandarina_7_(AB900851)
--------------------------------ctcgcgggtcgatgaagaacgcagttaactgcgcgtcatagtgtgaactgcaggacacatttgaacatcgacattt-cgaacgcacattgcggtccgtggagacacatccaggaccactcctgtctgagggccggct--------------------------
>Bombyx_mandarina_9_(AB900842)
--------------------------------ctcgcgggtcgatgaagaacgcagttaactgcgcgtcatagtgtgaactgcaggacacatttgaacatcgacattt-cgaacgcacattgcggtccgtggagacacatccaggaccactcctgtctgagggccggct--------------------------
>Bombyx_mandarina_11_(AB900841)
--------------------------------ctcgcgggtcgatgaagaacgcagttaactgcgcgtcatagtgtgaactgcaggacacatttgaacatcgacattt-cgaacgcacattgcggtccgtggagacacatccaggaccactcctgtctgagggccggct--------------------------
>Bombyx_mandarina_12_(AB900854)
--------------------------------ctcgcgggtcgatgaagaacgcagttaactgcgcgtcatagtgtgaactgcaggacacatttgaacatcgacattt-cgaacgcacattgcggtccgtggagacacatccaggaccactcctgtctgagggccggct--------------------------
>Bombyx_mandarina_13_(AB900844)
--------------------------------ctcgcgggtcgatgaagaacgcagttaactgcgcgtcatagtgtgaactgcaggacacatttgaacatcgacattt-cgaacgcacattgcggtccgtggagacacatccaggaccactcctgtctgagggccggct--------------------------
>Bombyx_mandarina_15_(AB900856)
--------------------------------ctcgcgggtcgatgaagaacgcagttaactgcgcgtcatagtgtgaactgcaggacacatttgaacatcgacattt-cgaacgcacattgcggtccgtggagacacatccaggaccactcctgtctgagggccggct--------------------------
>Bombyx_mandarina_16_(AB900852)
--------------------------------ctcgcgggtcgatgaagaacgcagttaactgcgcgtcatagtgtgaactgcaggacacatttgaacatcgacattt-cgaacgcacattgcggtccgtggagacacatccaggaccactcctgtctgagggccggct--------------------------
>Bombyx_mandarina_17_(AB900826)
--------------------------------ctcgcgggtcgatgaagaacgcagttaactgcgcgtcatagtgtgaactgcaggacacatttgaacatcgacattt-cgaacgcacattgcggtccgtggagacacatccaggaccactcctgtctgagggccggct--------------------------
>Bombyx_mandarina_18_(AB900855)
--------------------------------ctcgcgggtcgatgaagaacgcagttaactgcgcgtcatagtgtgaactgcaggacacatttgaacatcgacattt-cgaacgcacattgcggtccgtggagacacatccaggaccactcctgtctgagggccggct--------------------------
>Bombyx_mandarina_19_(AB900829)
--------------------------------ctcgcgggtcgatgaagaacgcagttaactgcgcgtcatagtgtgaactgcaggacacatttgaacatcgacattt-cgaacgcacattgcggtccgtggagacacatccaggaccactcctgtctgagggccggct--------------------------
>Bombyx_mandarina_20_(AB900833)
--------------------------------ctcgcgggtcgatgaagaacgcagttaactgcgcgtcatagtgtgaactgcaggacacatttgaacatcgacattt-cgaacgcacattgcggtccgtggagacacatccaggaccactcctgtctgagggccggct--------------------------
>Bombyx_mandarina_23_(AB900836)
--------------------------------ctcgcgggtcgatgaagaacgcagttaactgcgcgtcatagtgtgaactgcaggacacatttgaacatcgacattt-cgaacgcacattgcggtccgtggagacacatccaggaccactcctgtctgagggccggct--------------------------
>Bombyx_mandarina_24_(AB900835)
--------------------------------ctcgcgggtcgatgaagaacgcagttaactgcgcgtcatagtgtgaactgcaggacacatttgaacatcgacattt-cgaacgcacattgcggtccgtggagacacatccaggaccactcctgtctgagggccggct--------------------------
>Bombyx_mandarina_25_(AB900838)
--------------------------------ctcgcgggtcgatgaagaacgcagttaactgcgcgtcatagtgtgaactgcaggacacatttgaacatcgacattt-cgaacgcacattgcggtccgtggagacacatccaggaccactcctgtctgagggccggct--------------------------
>Bombyx_mandarina_26_(AB900837)
--------------------------------ctcgcgggtcgatgaagaacgcagttaactgcgcgtcatagtgtgaactgcaggacacatttgaacatcgacattt-cgaacgcacattgcggtccgtggagacacatccaggaccactcctgtctgagggccggct--------------------------
>Bombyx_mandarina_27_(AB900853)
--------------------------------ctcgcgggtcgatgaagaacgcagttaactgcgcgtcatagtgtgaactgcaggacacatttgaacatcgacattt-cgaacgcacattgcggtccgtggagacacatccaggaccactcctgtctgagggccggct--------------------------
>Bombyx_mandarina_28_(AB900843)
--------------------------------ctcgcgggtcgatgaagaacgcagttaactgcgcgtcatagtgtgaactgcaggacacatttgaacatcgacattt-cgaacgcacattgcggtccgtggagacacatccaggaccactcctgtctgagggccggct--------------------------
>Bombyx_mandarina_29_(AB900839)
--------------------------------ctcgcgggtcgatgaagaacgcagttaactgcgcgtcatagtgtgaactgcaggacacatttgaacatcgacattt-cgaacgcacattgcggtccgtggagacacatccaggaccactcctgtctgagggccggct--------------------------
>Bombyx_mandarina_30_(AB900825)
--------------------------------ctcgcgggtcgatgaagaacgcagttaactgcgcgtcatagtgtgaactgcaggacacatttgaacatcgacattt-cgaacgcacattgcggtccgtggagacacatccaggaccactcctgtctgagggccggct--------------------------
>Bombyx_mandarina_32_(AB900823)
--------------------------------ctcgcgggtcgatgaagaacgcagttaactgcgcgtcatagtgtgaactgcaggacacatttgaacatcgacattt-cgaacgcacattgcggtccgtggagacacatccaggaccactcctgtctgagggccggct--------------------------
>Bombyx_mandarina_33_(AB900824)
--------------------------------ctcgcgggtcgatgaagaacgcagttaactgcgcgtcatagtgtgaactgcaggacacatttgaacatcgacattt-cgaacgcacattgcggtccgtggagacacatccaggaccactcctgtctgagggccggct--------------------------
>Bombyx_mandarina_34_(AB900830)
--------------------------------ctcgcgggtcgatgaagaacgcagttaactgcgcgtcatagtgtgaactgcaggacacatttgaacatcgacattt-cgaacgcacattgcggtccgtggagacacatccaggaccactcctgtctgagggccggct--------------------------
>Bombyx_mandarina_35_(AB900846)
--------------------------------ctcgcgggtcgatgaagaacgcagttaactgcgcgtcatagtgtgaactgcaggacacatttgaacatcgacattt-cgaacgcacattgcggtccgtggagacacatccaggaccactcctgtctgagggccggct--------------------------
>Bombyx_mandarina_36_(AB900847)
--------------------------------ctcgcgggtcgatgaagaacgcagttaactgcgcgtcatagtgtgaactgcaggacacatttgaacatcgacattt-cgaacgcacattgcggtccgtggagacacatccaggaccactcctgtctgagggccggct--------------------------
>Bombyx_mori_4_(AB900820)
--------------------------------ctcgcgggtcgatgaagaacgcagttaactgcgcgtcatagtgtgaactgcaggacacatttgaacatcgacattt-cgaacgcacattgcggtccgtggagacacatccaggaccactcctgtctgagggccggct--------------------------
>Bombyx_mandarina_3_(AB900827)
--------------------------------ctcgcgggtcgatgaagaacgcagttaactgcgcgtcatagtgtgaactgcaggacacatttgaacatcgacattt-cgaacgcacattgcggtccgtggaaacacatccaggaccactcctgtctgagggccggct--------------------------
>Bombyx_mandarina_10_(AB900850)
--------------------------------ctcgcgggtcgatgaagaacgcagttaactgcgcgtcatggtgtgaactgcaggacacatttgaacatcgacattt-cgaacgcacattgcggtccgtggagacacatccaggaccactcctgtctgagggccggct--------------------------
>Bombyx_mandarina_14_(AB900822)
--------------------------------ctcgcgggtcgatgaaggacgcagttaactgcgcgtcatagtgtgaactgcaggacacatttgaacatcgacattt-cgaacgcacattgcggtccgtggagacacatccaggaccactcctgtctgagggccggct--------------------------
>Bombyx_mandarina_21_(AB900821)
--------------------------------ctcgcgggtcgatgaagaacgcagttaactgcgcgtcatagtgtgaactgcaggacacatttgaacatcgacattt-cgaacgcacattgcggtccgtggagacacatccaggaccactcctgtccgagggccggct--------------------------
>Maruca_vitrata_2_(FJ041109)
---accattaccctggacggtggatcacttggctcgcgggtcgatgaagaacgcagttaactgcgcgtcatagtgtgaactgcaggacacatttgaacatcgacattt-cgaacgcacattgcggtccgtggagacacatccaggaccactcctgtctgagggccggct--------------------------
>Helicoverpa_armigera_(KT343378)
-aaactattaccctggacggtggatcacttggctcgcgggtcgatgaagaacgcagttaactgcgcgtcatagtgtgaactgcaggacacatttgaacatcgacattt-cgaacgcacattgcggtccgtggagacacatccaggaccactcctgtct-------------------------------------
>Helicoverpa_armigera_2_(KT343377)
-aaactattaccctggacggtggatcacttggctcgcgggtcgatgaagaacgcagttaactgcgcgtcatagtgtgaactgcaggacacatttgaacatcgacattt-cgaacgcacattgcggtccgtggagacacatccaggaccactcctgtct-------------------------------------
>Helicoverpa_zea_2_(KT343381)
-aaactattaccctggacggtggatcacttggctcgcgggtcgatgaagaacgcagttaactgcgcgtcatagtgtgaactgcaggacacatttgaacatcgacattt-cgaacgcacattgcggtccgtggagacacatccaggaccactcctgtct-------------------------------------
>Heliothis_virescens_(KT343379)
-aaactattaccctggacggtggatcacttggctcgcgggtcgatgaagaacgcagttaactgcgcgtcatagtgtgaactgcaggacacatttgaacatcgacattt-cgaacgcacattgcggtccgtggagacacatccaggaccactcctgtct-------------------------------------
>Helicoverpa_zea_(KT343380)
-aaactattaccctggacggtggatcacttggctcgcgggtcgatgaagaacgcagttaactgcgcgtcatagtgtgaactgcaggacacatttgaacatcgacatttccgaacgcacattgcggtccgtggagacacatccaggaccactcctgtct-------------------------------------
>Phthorimaea_operculella_(HQ698846)
-aaaccattaccctggacggtggatcacttggctcgcgggtcgatgaagaacgcagttaactgcgcgtcatagtgtgaactgcaggacacatttgaacatcgacattt-cgaacgcacattgcggtccgtggagacacatccaggaccactcctgtctgagggccggctgc------------------------
>Tuta_absoluta_(HQ879985)
-aaaccattaccctggacggtggatcacttggctcgcgggtcgatgaagaacgcagttaactgcgcgtcatagtgtgaactgcaggacacatttgaacatcgacattt-cgaacgcacattgcggtccgtggagacacatccagnaccactcctgtctgagggccggctgcataaaaacaataaccacactgcgc
>Tuta_absoluta_2_(HQ879977)
-aaaccattaccctggacggtggatcacttggctcgcgggtcgatgaagaacgcagttaactgcgcgtcatagtgtgaactgcaggacacatttgaacatcgacattt-cgaacgcacattgcggtccgtggagacacatccaggaccactcctgtctgagggccggctgcataaaaacaataaccacactgcgc
>Tuta_absoluta_3_(HQ879989)
-aaaccattaccctggacggtggatcacttggctcgcgggtcgatgaagaacgcagttaactgcgcgtcatagtgtgaactgcaggacacatttgaacatcgacattt-cgaacgcacattgcggtccgtggagacacatccaggaccactcctgtctgagggccggctgcataaaaacaataaccacactgcgc
>Tuta_absoluta_4_(HQ879975)
-aaaccattaccctggacggtggatcacttggctcgcgggtcgatgaagaacgcagttaactgcgcgtcatagtgtgaactgcaggacacatttgaacatcgacattt-cgaacgcacattgcggtccgtggagacacatccaggaccactcctgtctgagggccggctgcataaaaacaataaccacactgcgc
>Tuta_absoluta_5_(HQ879996)
-aaaccattaccctggacggtggatcacttggctcgcgggtcgatgaagaacgcagttaactgcgcgtcatagtgtgaactgcaggacacatttgaacatcgacattt-cgaacgcacattgcggtccgtggagacacatccaggaccactcctgtctgagggccggctgcataaaaacaataaccacactgcgc
>Tuta_absoluta_6_(HQ879970)
-aaaccattaccctggacggtggatcacttggctcgcgggtcgatgaagaacgcagttaactgcgcgtcatagtgtgaactgcaggacacatttgaacatcgacattt-cgaacgcacattgcggtccgtggagacacatccaggaccactcctgtctgagggccggctgcataaaaacaataaccacactgcgc
>Tuta_absoluta_7_(HQ880000)
-aaaccattaccctggacggtggatcacttggctcgcgggtcgatgaagaacgcagttaactgcgcgtcatagtgtgaactgcaggacacatttgaacatcgacattt-cgaacgcacattgcggtccgtggagacacatccaggaccactcctgtctgagggccggctgcataaaaacaataaccacactgcgc
>Tuta_absoluta_8_(HQ879973)
-aaaccattaccctggacggtggatcacttggctcgcgggtcgatgaagaacgcagttaactgcgcgtcatagtgtgaactgcaggacacatttgaacatcgacattt-cgaacgcacattgcggtccgtggagacacatccaggaccactcctgtctgagggccggctgcataaaaacaataaccacactgcgc
>Tuta_absoluta_9_(HQ879998)
-aaaccattaccctggacggtggatcacttggctcgcgggtcgatgaagaacgcagttaactgcgcgtcatagtgtgaactgcaggacacatttgaacatcgacattt-cgaacgcacattgcggtccgtggagacacatccaggaccactcctgtctgagggccggctgcataaaaacaataaccacactgcgc
>Tuta_absoluta_10_(HQ879993)
-aaaccattaccctggacggtggatcacttggctcgcgggtcgatgaagaacgcagttaactgcgcgtcatagtgtgaactgcaggacacatttgaacatcgacattt-cgaacgcacattgcggtccgtggagacacatccaggaccactcctgtctgagggccggctgcataaaaacaataaccacactgcgc
>Tuta_absoluta_11_(HQ879976)
-aaaccattaccctggacggtggatcacttggctcgcgggtcgatgaagaacgcagttaactgcgcgtcatagtgtgaactgcaggacacatttgaacatcgacattt-cgaacgcacattgcggtccgtggagacacatccaggaccactcctgtctgagggccggctgcataaaaacaataaccacactgcgc
>Tuta_absoluta_12_(HQ879982)
-aaaccattaccctggacggtggatcacttggctcgcgggtcgatgaagaacgcagttaactgcgcgtcatagtgtgaactgcaggacacatttgaacatcgacattt-cgaacgcacattgcggtccgtggagacacatccaggaccactcctgtctgagggccggctgcataaaaacaataaccacactgcgc
>Tuta_absoluta_14_(HQ879990)
-aaaccattaccctggacggtggatcacttggctcgcgggtcgatgaagaacgcagttaactgcgcgtcatagtgtgaactgcaggacacatttgaacatcgacattt-cgaacgcacattgcggtccgtggagacacatccaggaccactcctgtctgagggccggctgcataaaaacaataaccacactgcgc
>Tuta_absoluta_15_(HQ879992)
-aaaccattaccctggacggtggatcacttggctcgcgggtcgatgaagaacgcagttaactgcgcgtcatagtgtgaactgcaggacacatttgaacatcgacattt-cgaacgcacattgcggtccgtggagacacatccaggaccactcctgtctgagggccggctgcataaaaacaataaccacactgcgc
>Tuta_absoluta_16_(HQ879995)
-aaaccattaccctggacggtggatcacttggctcgcgggtcgatgaagaacgcagttaactgcgcgtcatagtgtgaactgcaggacacatttgaacatcgacattt-cgaacgcacattgcggtccgtggagacacatccaggaccactcctgtctgagggccggctgcataaaaacaataaccacactgcgc
>Tuta_absoluta_17_(HQ879987)
-aaaccattaccctggacggtggatcacttggctcgcgggtcgatgaagaacgcagttaactgcgcgtcatagtgtgaactgcaggacacatttgaacatcgacattt-cgaacgcacattgcggtccgtggagacacatccaggaccactcctgtctgagggccggctgcataaaaacaataaccacactgcgc
>Tuta_absoluta_18_(HQ880001)
-aaaccattaccctggacggtggatcacttggctcgcgggtcgatgaagaacgcagttaactgcgcgtcatagtgtgaactgcaggacacatttgaacatcgacattt-cgaacgcacattgcggtccgtggagacacatccaggaccactcctgtctgagggccggctgcataaaaacaataaccacactgcgc
>Tuta_absoluta_19_(HQ879978)
-aaaccattaccctggacggtggatcacttggctcgcgggtcgatgaagaacgcagttaactgcgcgtcatagtgtgaactgcaggacacatttgaacatcgacattt-cgaacgcacattgcggtccgtggagacacatccaggaccactcctgtctgagggccggctgcataaaaacaataaccacactgcgc
>Tuta_absoluta_20_(HQ879999)
-aaaccattaccctggacggtggatcacttggctcgcgggtcgatgaagaacgcagttaactgcgcgtcatagtgtgaactgcaggacacatttgaacatcgacattt-cgaacgcacattgcggtccgtggagacacatccaggaccactcctgtctgagggccggctgcataaaaacaataaccacactgcgc
>Tuta_absoluta_21_(HQ879972)
-aaaccattaccctggacggtggatcacttggctcgcgggtcgatgaagaacgcagttaactgcgcgtcatagtgtgaactgcaggacacatttgaacatcgacattt-cgaacgcacattgcggtccgtggagacacatccaggaccactcctgtctgagggccggctgcataaaaacaataaccacactgcgc
>Tuta_absoluta_22_(HQ879991)
-aaaccattaccctggacggtggatcacttggctcgcgggtcgatgaagaacgcagttaactgcgcgtcatagtgtgaactgcaggacacatttgaacatcgacattt-cgaacgcacattgcggtccgtggagacacatccaggaccactcctgtctgagggccggctgcataaaaacaataaccacactgcgc
>Tuta_absoluta_23_(HQ879981)
-aaaccattaccctggacggtggatcacttggctcgcgggtcgatgaagaacgcagttaactgcgcgtcatagtgtgaactgcaggacacatttgaacatcgacattt-cgaacgcacattgcggtccgtggagacacatccaggaccactcctgtctgagggccggctgcataaaaacaataaccacactgcgc
>Tuta_absoluta_24_(HQ879980)
-aaaccattaccctggacggtggatcacttggctcgcgggtcgatgaagaacgcagttaactgcgcgtcatagtgtgaactgcaggacacatttgaacatcgacattt-cgaacgcacattgcggtccgtggagacacatccaggaccactcctgtctgagggccggctgcataaaaacaataaccacactgcgc
>Tuta_absoluta_25_(HQ880002)
-aaaccattaccctggacggtggatcacttggctcgcgggtcgatgaagaacgcagttaactgcgcgtcatagtgtgaactgcaggacacatttgaacatcgacattt-cgaacgcacattgcggtccgtggagacacatccaggaccactcctgtctgagggccggctgcataaaaacaataaccacactgcgc
>Tuta_absoluta_26_(HQ879984)
-aaaccattaccctggacggtggatcacttggctcgcgggtcgatgaagaacgcagttaactgcgcgtcatagtgtgaactgcaggacacatttgaacatcgacattt-cgaacgcacattgcggtccgtggagacacatccaggaccactcctgtctgagggccggctgcataaaaacaataaccacactgcgc
>Tuta_absoluta_27_(HQ879971)
-aaaccattaccctggacggtggatcacttggctcgcgggtcgatgaagaacgcagttaactgcgcgtcatagtgtgaactgcaggacacatttgaacatcgacattt-cgaacgcacattgcggtccgtggagacacatccaggaccactcctgtctgagggccggctgcataaaaacaataaccacactgcgc
>Tuta_absoluta_28_(HQ879983)
-aaaccattaccctggacggtggatcacttggctcgcgggtcgatgaagaacgcagttaactgcgcgtcatagtgtgaactgcaggacacatttgaacatcgacattt-cgaacgcacattgcggtccgtggagacacatccaggaccactcctgtctgagggccggctgcataaaaacaataaccacactgcgc
>Tuta_absoluta_29_(HQ879994)
-aaaccattaccctggacggtggatcacttggctcgcgggtcgatgaagaacgcagttaactgcgcgtcatagtgtgaactgcaggacacatttgaacatcgacattt-cgaacgcacattgcggtccgtggagacacatccaggaccactcctgtctgagggccggctgcataaaaacaataaccacactgcgc
>Tuta_absoluta_31_(HQ879979)
-aaaccattaccctggacggtggatcacttggctcgcgggtcgatgaagaacgcagttaactgcgcgtcatagtgtgaactgcaggacacatttgaacatcgacattt-cgaacgcacattgcggtccgtggagacacatccaggaccactcctgtctgagggccggctgcataaaaacaataaccacactgcgc
>Tuta_absoluta_32_(HQ879997)
-aaaccattaccctggacggtggatcacttggctcgcgggtcgatgaagaacgcagttaactgcgcgtcatagtgtgaactgcaggacacatttgaacatcgacattt-cgaacgcacattgcggtccgtggagacacatccaggaccactcctgtctgagggccggctgcataaaaacaataaccacactgcgc
>Tuta_absoluta_30_(HQ879986)
-aaaccattaccctggacggtggaccacttggctcgcgggtcgatgaagaacgcagttaactgcgcgtcatagtgtgaactgcaggacacatttgaacatcgacattt-cgaacgcacattgcggtccgtggagacacatccaggaccactcctgtctgagggccggctgcataaaaacaataaccacactgcgc
>Tuta_absoluta_13_(HQ879988)
-aaaccattaccctggacggtggatcacttggctcgggggtcgatgaagaacgcagttaactgcgcgtcatagtgtgaactgcaggacacatttgaacatcgacattt-cgaacgcacattgcggtccgtggagacacatccaggaccactcctgtctgagggccggctgcataaaaacaataaccacactgcgc
>Antheraea_pernyi_3_(HM359008)
-aaatcattaccctggacggtggatcacttggctcgcgggtcgatgaagaacgcagttaactgcgcgtcatagtgtgaactgcaggacacatttgaacatcgacattt-cgaacgcacattgcggtccgtggagacacatccaggaccactcctgtctgagggccggct--------------------------
>Spodoptera_exigua_(JN863292)
-aaactattaccctggacggtggatcacttggctcgcgggtcgatgaagaacgcagttaactgcgcgtcatagtgtgaactgcaggacacatttgaacatcgacattt-cgaacgcacattgcggtccgtggagacacatccaggaccactcctgtctgagggccggct--------------------------
>Spodoptera_exigua_2_(JN863291)
-aaactattaccctggacggtggatcacttggctcgcgggtcgatgaagaacgcagttaactgcgcgtcatagtgtgaactgcaggacacatttgaacatcgacattt-cgaacgcacattgcggtccgtggagacacatccaggaccactcctgtctgagggccggct--------------------------
>Spodoptera_exigua_3_(JN863293)
-aaactattaccctggacggtggatcacttggctcgcgggtcgatgaagaacgcagttaactgcgcgtcatagtgtgaactgcaggacacatttgaacatcgacattt-cgaacgcacattgcggtccgtggagacacatccaggaccactcctgtctgagggccggct--------------------------
>Spodoptera_litura_(JN863294)
-aaactattaccctggacggtggatcacttggctcgcgggtcgatgaagaacgcagttaactgcgcgtcatagtgtgaactgcaggacacatttgaacatcgacattt-cgaacgcacattgcggtccgtggagacacatccaggaccactcctgtctgagggccggct--------------------------
>Papilio_xuthus_(AB674749)
-aaacaattaccctggacggtggatcacttggctcgcgggtcgatgaagaacgcagttaactgcgcgtcatagtgtgaactgcaggacacatttgaacatcgacattt-cgaacgcacattgcggtccgtggagaaatatccaggaccactcctgtctgagggccggct--------------------------
>Lymantria_dispar_2_(DQ186972)
-aaactattaccctggacggtggatcacttggctcgcgcatcgatgaagaacgcagctaactgcgcgtcatagtgtgaactgcaggacacatttgaacatcgacattt-cgaacgcacattgcggtccgtggagatacatccaggaccactcctgtctgagggccggct--------------------------
>Lymantria_xylina_3_(DQ179248)
aaaactattaccctggacggtggatcacttggctcgcgcatcgatgaagaacgcagctaactgcgcgtcatagtgtgaactgcaggacacatttgaacatcgacattt-cgaacgcacattgcggtccgtggagatacatccaggaccactcctgtctgagggccggct--------------------------
>Bhutanitis_thaidina_(AB071927)
-aaacaattaccctggacggtggatcacttggctcgcgggtcgatgaagaacgcagttaactgcgcgtcatagtgtgaactgcaggacacatttgaacatcgacattt-cgaacgcacattgcggtccgtggagaaatatccaggaccactcctgtctgagggccggctgttaaaaaatattaaccac-------
>Luehdorfia_chinensis_(AB071925)
-aaacaattaccctggacggtggatcacttggctcgcgggtcgatgaagaacgcagttaactgcgcgtcatagtgtgaactgcaggacacatttgaacatcgacattt-cgaacgcacattgcggtccgtggagaaatatccaggaccactcctgtctgagggccggctgttaaaaagaatcgaccac-------
>Luehdorfia_chinensis_2_(AB071924)
-aaacaattaccctggacggtggatcacttggctcgcgggtcgatgaagaacgcagttaactgcgcgtcatagtgtgaactgcaggacacatttgaacatcgacattt-cgaacgcacattgcggtccgtggagaaatatccaggaccactcctgtctgagggccggctgttaaaaagaatcgaccac-------
>Luehdorfia_longicaudata_(AB071926)
-aaacaattaccctggacggtggatcacttggctcgcgggtcgatgaagaacgcagttaactgcgcgtcatagtgtgaactgcaggacacatttgaacatcgacattt-cgaacgcacattgcggtccgtggagaaatatccaggaccactcctgtctgagggccggctgttaaaaagaatcgaccac-------
>Luehdorfia_puziloi_(AB071912)
-aaacaattaccctggacggtggatcacttggctcgcgggtcgatgaagaacgcagttaactgcgcgtcatagtgtgaactgcaggacacatttgaacatcgacattt-cgaacgcacattgcggtccgtggagaaatatccaggaccactcctgtctgagggccggctgttaaaaagaatcgaccac-------
>Luehdorfia_puziloi_coreana_(AB071915)
-aaacaattaccctggacggtggatcacttggctcgcgggtcgatgaagaacgcagttaactgcgcgtcatagtgtgaactgcaggacacatttgaacatcgacattt-cgaacgcacattgcggtccgtggagaaatatccaggaccactcctgtctgagggccggctgttaaaaagaatcgaccac-------
>Luehdorfia_puziloi_coreana_2_(AB071914)
-aaacaattaccctggacggtggatcacttggctcgcgggtcgatgaagaacgcagttaactgcgcgtcatagtgtgaactgcaggacacatttgaacatcgacattt-cgaacgcacattgcggtccgtggagaaatatccaggaccactcctgtctgagggccggctgttaaaaagaatcgaccac-------
>Luehdorfia_puziloi_coreana_3_(AB071913)
-aaacaattaccctggacggtggatcacttggctcgcgggtcgatgaagaacgcagttaactgcgcgtcatagtgtgaactgcaggacacatttgaacatcgacattt-cgaacgcacattgcggtccgtggagaaatatccaggaccactcctgtctgagggccggctgttaaaaagaatcgaccac-------
>Luehdorfia_puziloi_inexpecta_(AB071918)
-aaacaattaccctggacggtggatcacttggctcgcgggtcgatgaagaacgcagttaactgcgcgtcatagtgtgaactgcaggacacatttgaacatcgacattt-cgaacgcacattgcggtccgtggagaaatatccaggaccactcctgtctgagggccggctgttaaaaagaatcgaccac-------
>Luehdorfia_puziloi_inexpecta_2_(AB071919)
-aaacaattaccctggacggtggatcacttggctcgcgggtcgatgaagaacgcagttaactgcgcgtcatagtgtgaactgcaggacacatttgaacatcgacattt-cgaacgcacattgcggtccgtggagaaatatccaggaccactcctgtctgagggccggctgttaaaaagaatcgaccac-------
>Luehdorfia_puziloi_inexpecta_3_(AB071916)
-aaacaattaccctggacggtggatcacttggctcgcgggtcgatgaagaacgcagttaactgcgcgtcatagtgtgaactgcaggacacatttgaacatcgacattt-cgaacgcacattgcggtccgtggagaaatatccaggaccactcctgtctgagggccggctgttaaaaagaatcgaccac-------
>Luehdorfia_puziloi_inexpecta_4_(AB071917)
-aaacaattaccctggacggtggatcacttggctcgcgggtcgatgaagaacgcagttaactgcgcgtcatagtgtgaactgcaggacacatttgaacatcgacattt-cgaacgcacattgcggtccgtggagaaatatccaggaccactcctgtctgagggccggctgttaaaaagaatcgaccac-------
>Luehdorfia_puziloi_inexpecta_5_(AB071920)
-aaacaattaccctggacggtggatcacttggctcgcgggtcgatgaagaacgcagttaactgcgcgtcatagtgtgaactgcaggacacatttgaacatcgacattt-cgaacgcacattgcggtccgtggagaaatatccaggaccactcctgtctgagggccggctgttaaaaagaatcgaccac-------
>Luehdorfia_puziloi_puziloi_(AB071922)
-aaacaattaccctggacggtggatcacttggctcgcgggtcgatgaagaacgcagttaactgcgcgtcatagtgtgaactgcaggacacatttgaacatcgacattt-cgaacgcacattgcggtccgtggagaaatatccaggaccactcctgtctgagggccggctgttaaaaagaatcgaccac-------
>Luehdorfia_puziloi_puziloi_2_(AB071921)
-aaacaattaccctggacggtggatcacttggctcgcgggtcgatgaagaacgcagttaactgcgcgtcatagtgtgaactgcaggacacatttgaacatcgacattt-cgaacgcacattgcggtccgtggagaaatatccaggaccactcctgtctgagggccggctgttaaaaagaatcgaccac-------
>Luehdorfia_puziloi_puziloi_3_(AB071923)
-aaacaattaccctggacggtggatcacttggctcgcgggtcgatgaagaacgcagttaactgcgcgtcatagtgtgaactgcaggacacatttgaacatcgacattt-cgaacgcacattgcggtccgtggagaaatatccaggaccactcctgtctgagggccggctgttaaaaagaatcgaccac-------
>Luehdorfia_puziloi_yessoensis_(AB071911)
-aaacaattaccctggacggtggatcacttggctcgcgggtcgatgaagaacgcagttaactgcgcgtcatagtgtgaactgcaggacacatttgaacatcgacattt-cgaacgcacattgcggtccgtggagaaatatccaggaccactcctgtctgagggccggctgttaaaaagaatcgaccac-------
>Luehdorfia_japonica_(AB071902)
-aaacaatcaccctggacggtggatcacttggctcgcgggtcgatgaagaacgcagttaactgcgcgtcatagtgtgaactgcaggacacatttgaacatcgacattt-cgaacgcacattgcggtccgtggagaaatatccaggaccactcctgtctgagggccggctgttaaaaagaatcggccac-------
>Luehdorfia_japonica_2_(AB071909)
-aaacaatcaccctggacggtggatcacttggctcgcgggtcgatgaagaacgcagttaactgcgcgtcatagtgtgaactgcaggacacatttgaacatcgacattt-cgaacgcacattgcggtccgtggagaaatatccaggaccactcctgtctgagggccggctgttaaaaagaatcggccac-------
>Luehdorfia_japonica_3_(AB071905)
-aaacaatcaccctggacggtggatcacttggctcgcgggtcgatgaagaacgcagttaactgcgcgtcatagtgtgaactgcaggacacatttgaacatcgacattt-cgaacgcacattgcggtccgtggagaaatatccaggaccactcctgtctgagggccggctgttaaaaagaatcggccac-------
>Luehdorfia_japonica_5_(AB071906)
-aaacaatcaccctggacggtggatcacttggctcgcgggtcgatgaagaacgcagttaactgcgcgtcatagtgtgaactgcaggacacatttgaacatcgacattt-cgaacgcacattgcggtccgtggagaaatatccaggaccactcctgtctgagggccggctgttaaaaagaatcggccac-------
>Luehdorfia_japonica_6_(AB071908)
-aaacaatcaccctggacggtggatcacttggctcgcgggtcgatgaagaacgcagttaactgcgcgtcatagtgtgaactgcaggacacatttgaacatcgacattt-cgaacgcacattgcggtccgtggagaaatatccaggaccactcctgtctgagggccggctgttaaaaagaatcggccac-------
>Luehdorfia_japonica_7_(AB071910)
-aaacaatcaccctggacggtggatcacttggctcgcgggtcgatgaagaacgcagttaactgcgcgtcatagtgtgaactgcaggacacatttgaacatcgacattt-cgaacgcacattgcggtccgtggagaaatatccaggaccactcctgtctgagggccggctgttaaaaagaatcggccac-------
>Luehdorfia_japonica_8_(AB071899)
-aaacaatcaccctggacggtggatcacttggctcgcgggtcgatgaagaacgcagttaactgcgcgtcatagtgtgaactgcaggacacatttgaacatcgacattt-cgaacgcacattgcggtccgtggagaaatatccaggaccactcctgtctgagggccggctgttaaaaagaatcggccac-------
>Luehdorfia_japonica_9_(AB071904)
-aaacaatcaccctggacggtggatcacttggctcgcgggtcgatgaagaacgcagttaactgcgcgtcatagtgtgaactgcaggacacatttgaacatcgacattt-cgaacgcacattgcggtccgtggagaaatatccaggaccactcctgtctgagggccggctgttaaaaagaatcggccac-------
>Luehdorfia_japonica_10_(AB071901)
-aaacaatcaccctggacggtggatcacttggctcgcgggtcgatgaagaacgcagttaactgcgcgtcatagtgtgaactgcaggacacatttgaacatcgacattt-cgaacgcacattgcggtccgtggagaaatatccaggaccactcctgtctgagggccggctgttaaaaagaatcggccac-------
>Luehdorfia_japonica_11_(AB071900)
-aaacaatcaccctggacggtggatcacttggctcgcgggtcgatgaagaacgcagttaactgcgcgtcatagtgtgaactgcaggacacatttgaacatcgacattt-cgaacgcacattgcggtccgtggagaaatatccaggaccactcctgtctgagggccggctgttaaaaagaatcggccac-------
>Luehdorfia_japonica_12_(AB071903)
-aaacaatcaccctggacggtggatcacttggctcgcgggtcgatgaagaacgcagttaactgcgcgtcatagtgtgaactgcaggacacatttgaacatcgacattt-cgaacgcacattgcggtccgtggagaaatatccaggaccactcctgtctgagggccggctgttaaaaagaatcggccac-------
>Luehdorfia_japonica_13_(AB071907)
-aaacaatcaccctggacggtggatcacttggctcgcgggtcgatgaagaacgcagttaactgcgcgtcatagtgtgaactgcaggacacatttgaacatcgacattt-cgaacgcacattgcggtccgtggagaaatatccaggaccactcctgtctgagggccggctgttaaaaagaatcggccac-------
>Luehdorfia_japonica_4_(AB071898)
-aaacaatcaccctggacggtggatcacttggctcgcgggtcgatgaagaacgcagttaactgcgcgtcatagtgtgaactgcaggacacatttgaacatcgacattt-cgaacgcacattgcggtccgtggagaaatatccaggaccactcctgtctgagggccggctgttaaaaagaatcggccaca------
>Perina_nuda_(FJ041110)
--gacgaataccctga---cgtgatcact--gctcgcgcatcgatgaagaacgcagctaactgcgcgtcatagtgtgaactgcaggacacatttgaacatcgacattt-cgaacgcacattgcggtccgtggagacacatccaggaccactcctgtctgagggccggct--------------------------
