# Supplementary material for: DNA metabarcoding of spiders, insects, and springtails for exploring potential linkage between above- and below-ground food webs
Source: Zoological Lett. 2018 Feb 15;4:4. doi: 10.1186/s40851-018-0088-9 (PMC5815251; doi:10.1186/s40851-018-0088-9)
Supplement: Supplementary file 4 — Data S3. Fusion primers, index tags, and the UNIX codes used in the Illumina sequencing and bioinformatic procedures. (XLSX 211 kb) [file 40851_2018_88_MOESM4_ESM.xlsx]

## Sheet: Caption
Excel sheets in this file	Caption
1st.PCR.primer	Fusion primer sequences for the 1st PCR
Index.tag	Index tag sequences for the samples
2nd.PCR.primer.forward	Indexed primer sequences for the 2nd PCR (fowrad)
2nd.PCR.primer.reverse	Indexed primer sequences for the 2nd PCR (reverse)
Infomatics.bcl2fastq	Commands for Illumina bcl2fastq
Informatics.Claident	Commands for the Claident pipeline
Index1.file	Index 1 information for the Claident analysis (to be used as a TXT or FASTA file)
Index2.file	Index 2 information for the Claident analysis (to be used as a TXT or FASTA file)
Forward.primer.file	Forward primer information for the Claident analysis (to be used as a TXT or FASTA file)
Reverse.primer.file	Reverse primer information for the Claident analysis (to be used as a TXT or FASTA file)

## Sheet: 1st.PCR.primer
Forward or reverse	Illumina sequencing primer region	Ns	Specific primer sequence	Fusion primer sequence
Forward (ITS3_Hexa_exSpF)	TCGTCGGCAGCGTCAGATGTGTATAAGAGACAG	NNN	TGTGAACTGCAGGACACATGA	TCGTCGGCAGCGTCAGATGTGTATAAGAGACAGNNNTGTGAACTGCAGGACACATGA
	TCGTCGGCAGCGTCAGATGTGTATAAGAGACAG	NNNN	TGTGAACTGCAGGACACATGA	TCGTCGGCAGCGTCAGATGTGTATAAGAGACAGNNNNTGTGAACTGCAGGACACATGA
	TCGTCGGCAGCGTCAGATGTGTATAAGAGACAG	NNNNN	TGTGAACTGCAGGACACATGA	TCGTCGGCAGCGTCAGATGTGTATAAGAGACAGNNNNNTGTGAACTGCAGGACACATGA
	TCGTCGGCAGCGTCAGATGTGTATAAGAGACAG	NNNNNN	TGTGAACTGCAGGACACATGA	TCGTCGGCAGCGTCAGATGTGTATAAGAGACAGNNNNNNTGTGAACTGCAGGACACATGA
Reverse (ITS4_Hexa_R)	GTCTCGTGGGCTCGGAGATGTGTATAAGAGACAG	NNN	TCCTCCGCTTATTAATATGC	GTCTCGTGGGCTCGGAGATGTGTATAAGAGACAGNNNTCCTCCGCTTATTAATATGC
	GTCTCGTGGGCTCGGAGATGTGTATAAGAGACAG	NNNN	TCCTCCGCTTATTAATATGC	GTCTCGTGGGCTCGGAGATGTGTATAAGAGACAGNNNNTCCTCCGCTTATTAATATGC
	GTCTCGTGGGCTCGGAGATGTGTATAAGAGACAG	NNNNN	TCCTCCGCTTATTAATATGC	GTCTCGTGGGCTCGGAGATGTGTATAAGAGACAGNNNNNTCCTCCGCTTATTAATATGC
	GTCTCGTGGGCTCGGAGATGTGTATAAGAGACAG	NNNNNN	TCCTCCGCTTATTAATATGC	GTCTCGTGGGCTCGGAGATGTGTATAAGAGACAGNNNNNNTCCTCCGCTTATTAATATGC

## Sheet: Index.tag
Name	PCR.condition	Sample.no	Index1 (reverse complement of index sequences in reverse 2nd-PCR fusion primers)	Index2 (forward)
Hexa1_001	Blocking.primer.A	1	GTGTCTCT	GGCCATAT
Hexa1_002	Blocking.primer.A	2	AGCAAGGT	TTCGATGG
Hexa1_003	Blocking.primer.A	3	GGTAGCAA	GTGTCACA
Hexa1_004	Blocking.primer.A	4	AGGTGATG	ACGTGATC
Hexa1_005	Blocking.primer.A	5	CTGTACTC	AGAGCAGT
Hexa1_006	Blocking.primer.A	6	GCATGGAA	CTCTAGAG
Hexa1_007	Blocking.primer.A	7	CGTTCGTT	AACCGGTT
Hexa1_008	Blocking.primer.A	8	GTTGGTAC	TGGTCAAC
Hexa1_009	Blocking.primer.A	9	TAGGAACG	GTACGATC
Hexa1_010	Blocking.primer.A	10	GTCACACA	AGTGGTGA
Hexa1_011	Blocking.primer.A	11	GTCTACTC	GTGTTCTC
Hexa1_012	Blocking.primer.A	12	CTAGGTTG	TGAGGACA
Hexa1_013	Blocking.primer.A	13	CGAACGAA	CACTTCTG
Hexa1_014	Blocking.primer.A	14	CTTGCTTG	ATGGCCTA
Hexa1_015	Blocking.primer.A	15	GGAACGAT	AGTCTGTG
Hexa1_016	Blocking.primer.A	16	GACAGAGT	AACCTTCC
Hexa1_017	Blocking.primer.A	17	ATCCTAGG	ACCTGTTC
Hexa1_018	Blocking.primer.A	18	CTCTCACA	CAGACTCA
Hexa1_019	Blocking.primer.A	19	CTACCAAG	AGTGTCTG
Hexa1_020	Blocking.primer.A	20	GTACTGGT	CTTGGTAG
Hexa1_021	Blocking.primer.A	21	TGCACATG	TATAGCGC
Hexa1_022	Blocking.primer.A	22	CACAGTCA	GTAGAGGT
Hexa1_023	Blocking.primer.A	23	CTAGGTAC	CAGTCTCT
Hexa1_024	Blocking.primer.A	24	GGTTGGTT	ATCGGCAT
Hexa1_025	Blocking.primer.A	25	ATAAGCGG	GTCACAGT
Hexa1_026	Blocking.primer.A	26	GTTGCTTC	CTGACAGT
Hexa1_027	Blocking.primer.A	27	AGGTACGA	CTCTACAC
Hexa1_028	Blocking.primer.A	28	TCTCTCTC	CAGTGACT
Hexa1_029	Blocking.primer.A	29	TGTCGACA	CTGTGTCT
Hexa1_030	Blocking.primer.A	30	TGCTGTAG	TGGTACCA
Hexa1_031	Blocking.primer.A	31	AGAGACAC	TCCTTGCA
Hexa1_032	Blocking.primer.A	32	GCATCCTT	GCATCGAT
Hexa1_033	Blocking.primer.A	33	AGGTCTAC	ATATGGCC
Hexa1_034	Blocking.primer.A	34	CAGTGAGA	GTACGTTG
Hexa1_035	Blocking.primer.A	35	GCAACGTT	AGGTGTTC
Hexa1_036	Blocking.primer.A	36	TGGTTCCT	TGTCACTC
Hexa1_037	Blocking.primer.A	37	ATGCAACC	CTTGTCCA
Hexa1_038	Blocking.primer.A	38	CTAGCAAC	CAAGGAAC
Hexa1_039	Blocking.primer.A	39	GACATCTG	GTAGGATG
Hexa1_040	Blocking.primer.A	40	CAACTCCT	TTCGCCAT
Hexa1_041	Blocking.primer.A	41	TCTGACTC	TAGGCGTT
Hexa1_042	Blocking.primer.A	42	GACTACAC	TCAGCAGT
Hexa1_043	Blocking.primer.A	43	TGTGCTCT	TTCCATGC
Hexa1_044	Blocking.primer.A	44	GTGTTGTG	GATCACCA
Hexa1_045	Blocking.primer.A	45	ATGGATCC	TGCTACCT
Hexa1_046	Blocking.primer.A	46	TCACTCAC	CTACGAAC
Hexa1_047	Blocking.primer.A	47	TCTCAGTC	GTGTACTG
Hexa1_048	Blocking.primer.A	48	GTGACAGA	TATTGCGG
Hexa1_049	Blocking.primer.A	49	GTGTCTCT	GGATCCAT
Hexa1_050	Blocking.primer.A	50	AGCAAGGT	GACTAGAG
Hexa1_051	Blocking.primer.A	51	GGTAGCAA	GGATTAGG
Hexa1_052	Blocking.primer.A	52	AGGTGATG	TGACGAGA
Hexa1_053	Blocking.primer.A	53	CTGTACTC	TCGTAGCA
Hexa1_054	Blocking.primer.A	54	GCATGGAA	ACCTCTAC
Hexa1_055	Blocking.primer.A	55	CGTTCGTT	GACTACAC
Hexa1_056	Blocking.primer.A	56	GTTGGTAC	GCTTAAGC
Hexa1_057	Blocking.primer.A	57	TAGGAACG	ATCCGCTT
Hexa1_058	Blocking.primer.A	58	GTCACACA	ACGATGCT
Hexa1_059	Blocking.primer.A	59	GTCTACTC	CAGTTCTC
Hexa1_060	Blocking.primer.A	60	CTAGGTTG	CATGACGT
Hexa1_061	Blocking.primer.A	61	CGAACGAA	TGGTGAAG
Hexa1_062	Blocking.primer.A	62	CTTGCTTG	AGACGTCT
Hexa1_063	Blocking.primer.A	63	GGAACGAT	CGCGTATA
Hexa1_064	Blocking.primer.A	64	GACAGAGT	TGCTTGGA
Hexa1_065	Blocking.primer.A	65	ATCCTAGG	TCCTTCCT
Hexa1_066	Blocking.primer.A	66	CTCTCACA	TAGCGCAT
Hexa1_067	Blocking.primer.A	67	CTACCAAG	GACAACTC
Hexa1_068	Blocking.primer.A	68	GTACTGGT	CCAATTCC
Hexa1_069	Blocking.primer.A	69	TGCACATG	CAAGCTAC
Hexa1_070	Blocking.primer.A	70	CACAGTCA	CGCGATTA
Hexa1_071	Blocking.primer.A	71	CTAGGTAC	AGACGACA
Hexa1_072	Blocking.primer.A	72	GGTTGGTT	TCTCAGAG
Hexa1_073	Blocking.primer.A	73	ATAAGCGG	GTGACTGT
Hexa1_074	Blocking.primer.A	74	GTTGCTTC	CAACTGCA
Hexa1_075	Blocking.primer.A	75	AGGTACGA	TACGGCTA
Hexa1_076	Blocking.primer.A	76	TCTCTCTC	CACTTGTC
Hexa1_077	Blocking.primer.A	77	TGTCGACA	AGTCCACA
Hexa1_078	Blocking.primer.A	78	TGCTGTAG	TCTGGAGT
Hexa1_079	Blocking.primer.A	79	AGAGACAC	ACGAGAAC
Hexa1_080	Blocking.primer.A	80	GCATCCTT	TTCCAAGG
Hexa1_081	Blocking.primer.A	81	AGGTCTAC	CTCACACT
Hexa1_082	Blocking.primer.A	82	CAGTGAGA	CTGATCTC
Hexa1_083	Blocking.primer.A	83	GCAACGTT	GATCCTAG
Hexa1_084	Blocking.primer.A	84	TGGTTCCT	TCCTAGGA
Hexa1_085	Blocking.primer.A	85	ATGCAACC	CGCCTTAT
Hexa1_086	Blocking.primer.A	86	CTAGCAAC	AACGATCC
Hexa1_087	Blocking.primer.A	87	GACATCTG	CTTGTGCT
Hexa1_088	Blocking.primer.A	88	CAACTCCT	TAGGCCTA
Hexa1_089	Blocking.primer.A	89	TCTGACTC	GTAGCTTG
Hexa1_090	Blocking.primer.A	90	GACTACAC	AACCATCG
Hexa1_091	Blocking.primer.A	91	TGTGCTCT	TGGACTAC
Hexa1_092	Blocking.primer.A	92	GTGTTGTG	GAAGACCA
Hexa1_093	Blocking.primer.A	93	ATGGATCC	GTCTCACT
Hexa1_094	Blocking.primer.A	94	TCACTCAC	TACGATCG
Hexa1_095	Blocking.primer.A	95	TCTCAGTC	CCATTAGG
Hexa1_096	Blocking.primer.A	96	GTGACAGA	TCTGCTCA
Hexa1_097	Blocking.primer.A	97	AACCGGAA	TCAGCACA
Hexa1_098	Blocking.primer.A	98	CCATGCAA	CATGTGCA
Hexa1_099	Blocking.primer.A	99	GAACCAAG	CACTCACT
Hexa1_100	Blocking.primer.A	100	AGTGTGTC	TGTCCTCA
Hexa1_101	Blocking.primer.A	101	TGGAGAAC	AGCTCTTC
Hexa1_102	Blocking.primer.A	102	TAGGATGG	TGAGGTCT
Hexa1_103	Blocking.primer.A	103	TTCCGGAA	GACTGTGT
Hexa1_104	Blocking.primer.A	104	ATTAGGCC	TCTGTCTG
Hexa1_105	Blocking.primer.A	105	CGTTGGTA	AGACTGTC
Hexa1_106	Blocking.primer.A	106	TTCCTACG	ATCGAACC
Hexa1_107	Blocking.primer.A	107	TCAGTGTG	TTATCGCC
Hexa1_108	Blocking.primer.A	108	TCACCTCA	TGACCACA
Hexa1_109	Blocking.primer.A	109	GAGTTCAC	CACTGACA
Hexa1_110	Blocking.primer.A	110	TCGAGTAC	AACGCCAT
Hexa1_111	Blocking.primer.A	111	TCCACAAG	CACTCAGA
Hexa1_112	Blocking.primer.A	112	CAAGGTAG	GACTGTCA
Hexa1_113	Blocking.primer.A	113	AGCTTGGT	CCAACGTA
Hexa1_114	Blocking.primer.A	114	CGTTCCTA	GTGAAGTG
Hexa1_115	Blocking.primer.A	115	TCCTTGCA	TTGCTTGC
Hexa1_116	Blocking.primer.A	116	GCATATGC	GATCTCCT
Hexa1_117	Blocking.primer.A	117	AGCAGAAC	CTGATCAG
Hexa1_118	Blocking.primer.A	118	GTGATCTG	GAGAACAC
Hexa1_119	Blocking.primer.A	119	TTCCGCTA	CGAAGGAT
Hexa1_120	Blocking.primer.A	120	AATTGCCG	TCCAGAAC
Hexa1_121	Blocking.primer.A	121	ACTCTCAC	CATCTGGA
Hexa1_122	Blocking.primer.A	122	CCTAGCAA	GTCTGTGA
Hexa1_123	Blocking.primer.A	123	CATCTGCT	TACCGCAA
Hexa1_124	Blocking.primer.A	124	TACCGGAT	GGATAAGC
Hexa1_125	Blocking.primer.A	125	TACCTTGC	CTCTGTCA
Hexa1_126	Blocking.primer.A	126	TCCTACGT	TCACACTC
Hexa1_127	Blocking.primer.A	127	TCACAGAC	GTTCGTAG
Hexa1_128	Blocking.primer.A	128	TGGAGATG	AGCAGTAG
Hexa1_129	Blocking.primer.A	129	GAACGTTC	GTGTAGTC
Hexa1_130	Blocking.primer.A	130	TGGAAGGT	GTGAGACA
Hexa1_131	Blocking.primer.A	131	ATCCTTCG	TTCCTTCC
Hexa1_132	Blocking.primer.A	132	CAAGAGGT	AAGCGCAA
Hexa1_133	Blocking.primer.A	133	GAGATCAG	ATCGAAGG
Hexa1_134	Blocking.primer.A	134	GCATGCTA	TCACACAG
Hexa1_135	Blocking.primer.A	135	ACCTCTAC	ACTGGTGT
Hexa1_136	Blocking.primer.A	136	ATGGCGTT	CACAGAGA
Hexa1_137	Blocking.primer.A	137	TCGTAGGT	CAACGTAC
Hexa1_138	Blocking.primer.A	138	TAGCTACG	GGATGGTA
Hexa1_139	Blocking.primer.A	139	GTACGAAG	GTGAAGAC
Hexa1_140	Blocking.primer.A	140	AACCATCG	ACAGACAG
Hexa1_141	Blocking.primer.A	141	ACAGCAGA	AGCTAGCT
Hexa1_142	Blocking.primer.A	142	TACCGCTT	GTCTCTGT
Hexa1_143	Blocking.primer.A	143	GAGTAGAC	GCTACCAA
Hexa1_144	Blocking.primer.A	144	ATGCGGAA	AGTCTCTC
Hexa1_145	Blocking.primer.A	145	AACCGGAA	TCGTCTAC
Hexa1_146	Blocking.primer.A	146	CCATGCAA	CTGTCTCA
Hexa1_147	Blocking.primer.A	147	GAACCAAG	ACCATGCA
Hexa1_148	Blocking.primer.A	148	AGTGTGTC	GAGTGTGA
Hexa1_149	Blocking.primer.A	149	TGGAGAAC	TTCCGGAA
Hexa1_150	Blocking.primer.A	150	TAGGATGG	GAGTGACA
Hexa1_151	Blocking.primer.A	151	TTCCGGAA	CTCAAGTG
Hexa1_152	Blocking.primer.A	152	ATTAGGCC	ATGCATCG
Hexa1_153	Blocking.primer.A	153	CGTTGGTA	TTGGCGTA
Hexa1_154	Blocking.primer.A	154	TTCCTACG	GTACGTAC
Hexa1_155	Blocking.primer.A	155	TCAGTGTG	AGTGGTCT
Hexa1_156	Blocking.primer.A	156	TCACCTCA	AGGTTCCA
Hexa1_157	Blocking.primer.A	157	GAGTTCAC	AGCTCTAG
Hexa1_158	Blocking.primer.A	158	TCGAGTAC	ATGCCGTA
Hexa1_159	Blocking.primer.A	159	TCCACAAG	AGTGTGAG
Hexa1_160	Blocking.primer.A	160	CAAGGTAG	TTAAGCCG
Hexa1_161	Blocking.primer.A	161	AGCTTGGT	GGAATTCC
Hexa1_162	Blocking.primer.A	162	CGTTCCTA	GGAACGAT
Hexa1_163	Blocking.primer.A	163	TCCTTGCA	TAGCGCTA
Hexa1_164	Blocking.primer.A	164	GCATATGC	CTTCGATC
Hexa1_165	Blocking.primer.A	165	AGCAGAAC	AGGATCCT
Hexa1_166	Blocking.primer.A	166	GTGATCTG	TCGTCTTG
Hexa1_167	Blocking.primer.A	167	TTCCGCTA	ATAAGCGG
Hexa1_168	Blocking.primer.A	168	AATTGCCG	TGTCCAGA
Hexa1_169	Blocking.primer.A	169	ACTCTCAC	TGTCTGTC
Hexa1_170	Blocking.primer.A	170	CCTAGCAA	GCATTAGC
Hexa1_171	Blocking.primer.A	171	CATCTGCT	TTCCGCTA
Hexa1_172	Blocking.primer.A	172	TACCGGAT	CATCCATC
Hexa1_173	Blocking.primer.A	173	TACCTTGC	GGAACGTA
Hexa1_174	Blocking.primer.A	174	TCCTACGT	CAACGTTG
Hexa1_175	Blocking.primer.A	175	TCACAGAC	AGCAGAAC
Hexa1_176	Blocking.primer.A	176	TGGAGATG	CGTTCGAA
Hexa1_177	Blocking.primer.A	177	GAACGTTC	AGAGACTG
Hexa1_178	Blocking.primer.A	178	TGGAAGGT	ACCAACGT
Hexa1_179	Blocking.primer.A	179	ATCCTTCG	TCTCTCTC
Hexa1_180	Blocking.primer.A	180	CAAGAGGT	CCTACGTT
Hexa1_181	Blocking.primer.A	181	GAGATCAG	ATCGTACG
Hexa1_182	Blocking.primer.A	182	GCATGCTA	GATCTCGA
Hexa1_183	Blocking.primer.A	183	ACCTCTAC	TGTCACAG
Hexa1_184	Blocking.primer.A	184	ATGGCGTT	TACGCCAA
Hexa1_185	Blocking.primer.A	185	TCGTAGGT	CATGTCGA
Hexa1_186	Blocking.primer.A	186	TAGCTACG	AGACACTC
Hexa1_187	Blocking.primer.A	187	GTACGAAG	GAACTCCA
Hexa1_188	Blocking.primer.A	188	AACCATCG	TCTGACTC
Hexa1_189	Blocking.primer.A	189	ACAGCAGA	CTTCGTAC
Hexa1_190	Blocking.primer.A	190	TACCGCTT	TGAGGTGA
Hexa1_191	Blocking.primer.A	191	GAGTAGAC	AGCATGGA
Hexa1_192	Blocking.primer.A	192	ATGCGGAA	CATCTGCT
Hexa1_193	Blocking.primer.A	193	TAGCAACC	GTGAGTGA
Hexa1_194	Blocking.primer.A	194	AGACACAG	ATCGCGTA
Hexa1_195	Blocking.primer.A	195	TATTGGCG	GAACCTAC
Hexa1_196	Blocking.primer.A	196	AGTGGAGT	GACAAGAC
Hexa1_197	Blocking.primer.A	197	GTGAGACA	GAAGGTTG
Hexa1_198	Blocking.primer.A	198	TGTCCACT	GCATAAGG
Hexa1_199	Blocking.primer.A	199	ATCCTTGC	CCTATAGG
Hexa1_200	Blocking.primer.A	200	GTAGAGGT	TCTCGTCA
Hexa1_201	Blocking.primer.A	201	CTTGCTAC	TCTGGTCT
Hexa1_202	Blocking.primer.A	202	CAGAGAGT	CAAGCATC
Hexa1_203	Blocking.primer.A	203	AGTGACAG	CCATCCAT
Hexa1_204	Blocking.primer.A	204	AACCATGC	ATCCTACC
Hexa1_205	Blocking.primer.A	205	CTAGCTTC	AGGAGTTG
Hexa1_206	Blocking.primer.A	206	CATCCAAG	CTGTTCAC
Hexa1_207	Blocking.primer.A	207	ATGCAAGG	CTTGCATC
Hexa1_208	Blocking.primer.A	208	TAGCCGAT	AACGGCAA
Hexa1_209	Blocking.primer.A	209	TTCCTAGC	AATTGGCC
Hexa1_210	Blocking.primer.A	210	TAATCGGC	AACCTTGG
Hexa1_211	Blocking.primer.A	211	GTCAGACT	TGTCTGAG
Hexa1_212	Blocking.primer.A	212	TTGCTTCG	GCTTCGAA
Hexa1_213	Blocking.primer.A	213	GTCTTCTG	GGTTGGTT
Hexa1_214	Blocking.primer.A	214	CGAAGGTA	ACCATCCT
Hexa1_215	Blocking.primer.A	215	GAGTCTCA	AGCACAAG
Hexa1_216	Blocking.primer.A	216	AGGTAGGT	GAAGTCGA
Hexa1_217	Blocking.primer.A	217	GGATCCAT	TTCGAAGC
Hexa1_218	Blocking.primer.A	218	CCTATACC	ATGCATGC
Hexa1_219	Blocking.primer.A	219	CTGTTGTC	AAGCAACG
Hexa1_220	Blocking.primer.A	220	TACGATCG	TGTCGTCT
Hexa1_221	Blocking.primer.A	221	TGTGGAGA	TGAGAGAC
Hexa1_222	Blocking.primer.A	222	ACTGAGAG	CGGCTAAT
Hexa1_223	Blocking.primer.A	223	GAACCTAC	AGAGTCTC
Hexa1_224	Blocking.primer.A	224	ACTGGACT	CGAATTGC
Hexa1_225	Blocking.primer.A	225	GCATTACG	AGTCACAC
Hexa1_226	Blocking.primer.A	226	ACAGTGTC	GATCCAAC
Hexa1_227	Blocking.primer.A	227	TGTCAGAC	ACCTGTAG
Hexa1_228	Blocking.primer.A	228	TCACCACT	AACCAACC
Hexa1_229	Blocking.primer.A	229	TCTGCTCA	CACACACA
Hexa1_230	Blocking.primer.A	230	TAGCGGAA	TAGGAACG
Hexa1_231	Blocking.primer.A	231	TGGATGGA	TGGAGTTC
Hexa1_232	Blocking.primer.A	232	GGTTGCAT	TCAGAGAG
Hexa1_233	Blocking.primer.A	233	CCAACCTT	AGTCACTG
Hexa1_234	Blocking.primer.A	234	GCTATTCC	GATGTCCA
Hexa1_235	Blocking.primer.A	235	ACTGCTGA	CTGTGAGT
Hexa2_001	Blocking.primer.B	1	GTGAAGAC	CCTAGCTT
Hexa2_002	Blocking.primer.B	2	CCATCCAT	GCAAGGTA
Hexa2_003	Blocking.primer.B	3	CCTTGCTA	CTCATCAC
Hexa2_004	Blocking.primer.B	4	CTCAACAG	GTTGGTTG
Hexa2_005	Blocking.primer.B	5	AGCAGTAG	ATCGGCTA
Hexa2_006	Blocking.primer.B	6	GCTATACG	CCTTCGTA
Hexa2_007	Blocking.primer.B	7	GACATGTC	TCGATCCT
Hexa2_008	Blocking.primer.B	8	GATCTGCA	CAGTTGTG
Hexa2_009	Blocking.primer.B	9	GTTCAGGT	GGTACGAA
Hexa2_010	Blocking.primer.B	10	GATCACCA	AGGTCTTG
Hexa2_011	Blocking.primer.B	11	CCATGGAT	GACTCACA
Hexa2_012	Blocking.primer.B	12	TTAACGCG	ACCTTGCT
Hexa2_013	Blocking.primer.B	13	CCTACCTA	GTTCAGCA
Hexa2_014	Blocking.primer.B	14	GACTGTCA	ACTGCTCT
Hexa2_015	Blocking.primer.B	15	CTTCTCCT	CTCTTGAC
Hexa2_016	Blocking.primer.B	16	TCTGAGAC	TAGCAAGG
Hexa2_017	Blocking.primer.B	17	TCCTCATG	TAGGCCAT
Hexa2_018	Blocking.primer.B	18	CACTGACA	GTCTTCTG
Hexa2_019	Blocking.primer.B	19	TTCGAACG	CCTTATGC
Hexa2_020	Blocking.primer.B	20	AGCTTCGA	CTCTGTGT
Hexa2_021	Blocking.primer.B	21	GAAGTCCT	ACTGTGAC
Hexa2_022	Blocking.primer.B	22	ACTGACTG	GACATGAG
Hexa2_023	Blocking.primer.B	23	CAACCATG	ACAGCTGT
Hexa2_024	Blocking.primer.B	24	GCTTAAGC	TGCTTCGT
Hexa2_025	Blocking.primer.B	25	CTACAGGT	CAACCTAG
Hexa2_026	Blocking.primer.B	26	CGGCATAT	GCAAGCTT
Hexa2_027	Blocking.primer.B	27	TGGTTGCA	ATAACGCC
Hexa2_028	Blocking.primer.B	28	CCGGTAAT	TTGGAACC
Hexa2_029	Blocking.primer.B	29	TGGACATC	CCATTACC
Hexa2_030	Blocking.primer.B	30	CGATCGTA	AGGAAGCT
Hexa2_031	Blocking.primer.B	31	AGTCAGAG	TTGCTACC
Hexa2_032	Blocking.primer.B	32	TCCAACCT	GGAATTGG
Hexa2_033	Blocking.primer.B	33	AGTCTCTC	AGCTTCCT
Hexa2_034	Blocking.primer.B	34	CTTCGATC	CTAGTGCA
Hexa2_035	Blocking.primer.B	35	TATAGCCG	GCATGCAT
Hexa2_036	Blocking.primer.B	36	TAGGCGAA	TGTGTGAC
Hexa2_037	Blocking.primer.B	37	TTAAGCGC	GACAGACA
Hexa2_038	Blocking.primer.B	38	AAGCTTCG	AGAGAGTC
Hexa2_039	Blocking.primer.B	39	GATGGTAG	TATACGCG
Hexa2_040	Blocking.primer.B	40	GGCGTATT	TCTCTCAG
Hexa2_041	Blocking.primer.B	41	TAGGTAGG	CTACTCGT
Hexa2_042	Blocking.primer.B	42	TTAACCGG	CACATCAG
Hexa2_043	Blocking.primer.B	43	TTGCGGTA	CAACTCCT
Hexa2_044	Blocking.primer.B	44	GACTGTGT	CTTCCTTC
Hexa2_045	Blocking.primer.B	45	CTAGTCCT	TGTGTCTC
Hexa2_046	Blocking.primer.B	46	ACAGTGAG	TCCTTGGT
Hexa2_047	Blocking.primer.B	47	TGTCACTC	CGGCAATT
Hexa2_048	Blocking.primer.B	48	ACCTCATC	GGTAATCC
Hexa2_049	Blocking.primer.B	49	GTGAAGAC	GTACACCA
Hexa2_050	Blocking.primer.B	50	CCATCCAT	TGGACATC
Hexa2_051	Blocking.primer.B	51	CCTTGCTA	GAGTTGTC
Hexa2_052	Blocking.primer.B	52	CTCAACAG	AATTCCGG
Hexa2_053	Blocking.primer.B	53	AGCAGTAG	CCAAGCTA
Hexa2_054	Blocking.primer.B	54	GCTATACG	GAACAGGT
Hexa2_055	Blocking.primer.B	55	GACATGTC	TCCTACGT
Hexa2_056	Blocking.primer.B	56	GATCTGCA	GTGTTCAG
Hexa2_057	Blocking.primer.B	57	GTTCAGGT	GATCGAAG
Hexa2_058	Blocking.primer.B	58	GATCACCA	TGAGTGAG
Hexa2_059	Blocking.primer.B	59	CCATGGAT	CCTTGGAA
Hexa2_060	Blocking.primer.B	60	TTAACGCG	AGCAAGCA
Hexa2_061	Blocking.primer.B	61	CCTACCTA	GTCTAGAC
Hexa2_062	Blocking.primer.B	62	GACTGTCA	AGCTCATG
Hexa2_063	Blocking.primer.B	63	CTTCTCCT	TCGTGTAG
Hexa2_064	Blocking.primer.B	64	TCTGAGAC	AACGTACC
Hexa2_065	Blocking.primer.B	65	TCCTCATG	ACGACATC
Hexa2_066	Blocking.primer.B	66	CACTGACA	GATGCTAC
Hexa2_067	Blocking.primer.B	67	TTCGAACG	TATACCGG
Hexa2_068	Blocking.primer.B	68	AGCTTCGA	TACGCCTT
Hexa2_069	Blocking.primer.B	69	GAAGTCCT	ACGAGTTC
Hexa2_070	Blocking.primer.B	70	ACTGACTG	TACCTACC
Hexa2_071	Blocking.primer.B	71	CAACCATG	CGTTAACG
Hexa2_072	Blocking.primer.B	72	GCTTAAGC	CCTTGGTT
Hexa2_073	Blocking.primer.B	73	CTACAGGT	GTAGCATC
Hexa2_074	Blocking.primer.B	74	CGGCATAT	CTACGTTC
Hexa2_075	Blocking.primer.B	75	TGGTTGCA	CATGGATC
Hexa2_076	Blocking.primer.B	76	CCGGTAAT	TCGAAGCT
Hexa2_077	Blocking.primer.B	77	TGGACATC	CAAGACGA
Hexa2_078	Blocking.primer.B	78	CGATCGTA	TCCTGTAC
Hexa2_079	Blocking.primer.B	79	AGTCAGAG	TGACCAGT
Hexa2_080	Blocking.primer.B	80	TCCAACCT	CGTAGCAT
Hexa2_081	Blocking.primer.B	81	AGTCTCTC	GGTACGTT
Hexa2_082	Blocking.primer.B	82	CTTCGATC	CGATATCG
Hexa2_083	Blocking.primer.B	83	TATAGCCG	AGAGTCAG
Hexa2_084	Blocking.primer.B	84	TAGGCGAA	TTCGTAGG
Hexa2_085	Blocking.primer.B	85	TTAAGCGC	TCCAACCT
Hexa2_086	Blocking.primer.B	86	AAGCTTCG	ATCCTTCG
Hexa2_087	Blocking.primer.B	87	GATGGTAG	CAGTCACA
Hexa2_088	Blocking.primer.B	88	GGCGTATT	ATCGCCTT
Hexa2_089	Blocking.primer.B	89	TAGGTAGG	CTTGGAAC
Hexa2_090	Blocking.primer.B	90	TTAACCGG	GCATATGC
Hexa2_091	Blocking.primer.B	91	TTGCGGTA	AACCATGC
Hexa2_092	Blocking.primer.B	92	GACTGTGT	CTGTCACT
Hexa2_093	Blocking.primer.B	93	CTAGTCCT	GAGAGTCA
Hexa2_094	Blocking.primer.B	94	ACAGTGAG	GTCTACAG
Hexa2_095	Blocking.primer.B	95	TGTCACTC	GGAAGCAT
Hexa2_096	Blocking.primer.B	96	ACCTCATC	AGCAGTTC
Hexa2_097	Blocking.primer.B	97	AACCGGAA	GGCCATAT
Hexa2_098	Blocking.primer.B	98	CCATGCAA	TTCGATGG
Hexa2_099	Blocking.primer.B	99	GAACCAAG	GTGTCACA
Hexa2_100	Blocking.primer.B	100	AGTGTGTC	ACGTGATC
Hexa2_101	Blocking.primer.B	101	TGGAGAAC	AGAGCAGT
Hexa2_102	Blocking.primer.B	102	TAGGATGG	CTCTAGAG
Hexa2_103	Blocking.primer.B	103	TTCCGGAA	AACCGGTT
Hexa2_104	Blocking.primer.B	104	ATTAGGCC	TGGTCAAC
Hexa2_105	Blocking.primer.B	105	CGTTGGTA	GTACGATC
Hexa2_106	Blocking.primer.B	106	TTCCTACG	AGTGGTGA
Hexa2_107	Blocking.primer.B	107	TCAGTGTG	GTGTTCTC
Hexa2_108	Blocking.primer.B	108	TCACCTCA	TGAGGACA
Hexa2_109	Blocking.primer.B	109	GAGTTCAC	CACTTCTG
Hexa2_110	Blocking.primer.B	110	TCGAGTAC	ATGGCCTA
Hexa2_111	Blocking.primer.B	111	TCCACAAG	AGTCTGTG
Hexa2_112	Blocking.primer.B	112	CAAGGTAG	AACCTTCC
Hexa2_113	Blocking.primer.B	113	AGCTTGGT	ACCTGTTC
Hexa2_114	Blocking.primer.B	114	CGTTCCTA	CAGACTCA
Hexa2_115	Blocking.primer.B	115	TCCTTGCA	AGTGTCTG
Hexa2_116	Blocking.primer.B	116	GCATATGC	CTTGGTAG
Hexa2_117	Blocking.primer.B	117	AGCAGAAC	TATAGCGC
Hexa2_118	Blocking.primer.B	118	GTGATCTG	GTAGAGGT
Hexa2_119	Blocking.primer.B	119	TTCCGCTA	CAGTCTCT
Hexa2_120	Blocking.primer.B	120	AATTGCCG	ATCGGCAT
Hexa2_121	Blocking.primer.B	121	ACTCTCAC	GTCACAGT
Hexa2_122	Blocking.primer.B	122	CCTAGCAA	CTGACAGT
Hexa2_123	Blocking.primer.B	123	CATCTGCT	CTCTACAC
Hexa2_124	Blocking.primer.B	124	TACCGGAT	CAGTGACT
Hexa2_125	Blocking.primer.B	125	TACCTTGC	CTGTGTCT
Hexa2_126	Blocking.primer.B	126	TCCTACGT	TGGTACCA
Hexa2_127	Blocking.primer.B	127	TCACAGAC	TCCTTGCA
Hexa2_128	Blocking.primer.B	128	TGGAGATG	GCATCGAT
Hexa2_129	Blocking.primer.B	129	GAACGTTC	ATATGGCC
Hexa2_130	Blocking.primer.B	130	TGGAAGGT	GTACGTTG
Hexa2_131	Blocking.primer.B	131	ATCCTTCG	AGGTGTTC
Hexa2_132	Blocking.primer.B	132	CAAGAGGT	TGTCACTC
Hexa2_133	Blocking.primer.B	133	GAGATCAG	CTTGTCCA
Hexa2_134	Blocking.primer.B	134	GCATGCTA	CAAGGAAC
Hexa2_135	Blocking.primer.B	135	ACCTCTAC	GTAGGATG
Hexa2_136	Blocking.primer.B	136	ATGGCGTT	TTCGCCAT
Hexa2_137	Blocking.primer.B	137	TCGTAGGT	TAGGCGTT
Hexa2_138	Blocking.primer.B	138	TAGCTACG	TCAGCAGT
Hexa2_139	Blocking.primer.B	139	GTACGAAG	TTCCATGC
Hexa2_140	Blocking.primer.B	140	AACCATCG	GATCACCA
Hexa2_141	Blocking.primer.B	141	ACAGCAGA	TGCTACCT
Hexa2_142	Blocking.primer.B	142	TACCGCTT	CTACGAAC
Hexa2_143	Blocking.primer.B	143	GAGTAGAC	GTGTACTG
Hexa2_144	Blocking.primer.B	144	ATGCGGAA	TATTGCGG
Hexa2_145	Blocking.primer.B	145	AACCGGAA	GGATCCAT
Hexa2_146	Blocking.primer.B	146	CCATGCAA	GACTAGAG
Hexa2_147	Blocking.primer.B	147	GAACCAAG	GGATTAGG
Hexa2_148	Blocking.primer.B	148	AGTGTGTC	TGACGAGA
Hexa2_149	Blocking.primer.B	149	TGGAGAAC	TCGTAGCA
Hexa2_150	Blocking.primer.B	150	TAGGATGG	ACCTCTAC
Hexa2_151	Blocking.primer.B	151	TTCCGGAA	GACTACAC
Hexa2_152	Blocking.primer.B	152	ATTAGGCC	GCTTAAGC
Hexa2_153	Blocking.primer.B	153	CGTTGGTA	ATCCGCTT
Hexa2_154	Blocking.primer.B	154	TTCCTACG	ACGATGCT
Hexa2_155	Blocking.primer.B	155	TCAGTGTG	CAGTTCTC
Hexa2_156	Blocking.primer.B	156	TCACCTCA	CATGACGT
Hexa2_157	Blocking.primer.B	157	GAGTTCAC	TGGTGAAG
Hexa2_158	Blocking.primer.B	158	TCGAGTAC	AGACGTCT
Hexa2_159	Blocking.primer.B	159	TCCACAAG	CGCGTATA
Hexa2_160	Blocking.primer.B	160	CAAGGTAG	TGCTTGGA
Hexa2_161	Blocking.primer.B	161	AGCTTGGT	TCCTTCCT
Hexa2_162	Blocking.primer.B	162	CGTTCCTA	TAGCGCAT
Hexa2_163	Blocking.primer.B	163	TCCTTGCA	GACAACTC
Hexa2_164	Blocking.primer.B	164	GCATATGC	CCAATTCC
Hexa2_165	Blocking.primer.B	165	AGCAGAAC	CAAGCTAC
Hexa2_166	Blocking.primer.B	166	GTGATCTG	CGCGATTA
Hexa2_167	Blocking.primer.B	167	TTCCGCTA	AGACGACA
Hexa2_168	Blocking.primer.B	168	AATTGCCG	TCTCAGAG
Hexa2_169	Blocking.primer.B	169	ACTCTCAC	GTGACTGT
Hexa2_170	Blocking.primer.B	170	CCTAGCAA	CAACTGCA
Hexa2_171	Blocking.primer.B	171	CATCTGCT	TACGGCTA
Hexa2_172	Blocking.primer.B	172	TACCGGAT	CACTTGTC
Hexa2_173	Blocking.primer.B	173	TACCTTGC	AGTCCACA
Hexa2_174	Blocking.primer.B	174	TCCTACGT	TCTGGAGT
Hexa2_175	Blocking.primer.B	175	TCACAGAC	ACGAGAAC
Hexa2_176	Blocking.primer.B	176	TGGAGATG	TTCCAAGG
Hexa2_177	Blocking.primer.B	177	GAACGTTC	CTCACACT
Hexa2_178	Blocking.primer.B	178	TGGAAGGT	CTGATCTC
Hexa2_179	Blocking.primer.B	179	ATCCTTCG	GATCCTAG
Hexa2_180	Blocking.primer.B	180	CAAGAGGT	TCCTAGGA
Hexa2_181	Blocking.primer.B	181	GAGATCAG	CGCCTTAT
Hexa2_182	Blocking.primer.B	182	GCATGCTA	AACGATCC
Hexa2_183	Blocking.primer.B	183	ACCTCTAC	CTTGTGCT
Hexa2_184	Blocking.primer.B	184	ATGGCGTT	TAGGCCTA
Hexa2_185	Blocking.primer.B	185	TCGTAGGT	GTAGCTTG
Hexa2_186	Blocking.primer.B	186	TAGCTACG	AACCATCG
Hexa2_187	Blocking.primer.B	187	GTACGAAG	TGGACTAC
Hexa2_188	Blocking.primer.B	188	AACCATCG	GAAGACCA
Hexa2_189	Blocking.primer.B	189	ACAGCAGA	GTCTCACT
Hexa2_190	Blocking.primer.B	190	TACCGCTT	TACGATCG
Hexa2_191	Blocking.primer.B	191	GAGTAGAC	CCATTAGG
Hexa2_192	Blocking.primer.B	192	ATGCGGAA	TCTGCTCA
Hexa2_193	Blocking.primer.B	193	TAGCAACC	TCAGCACA
Hexa2_194	Blocking.primer.B	194	AGACACAG	CATGTGCA
Hexa2_195	Blocking.primer.B	195	TATTGGCG	CACTCACT
Hexa2_196	Blocking.primer.B	196	AGTGGAGT	TGTCCTCA
Hexa2_197	Blocking.primer.B	197	GTGAGACA	AGCTCTTC
Hexa2_198	Blocking.primer.B	198	TGTCCACT	TGAGGTCT
Hexa2_199	Blocking.primer.B	199	ATCCTTGC	GACTGTGT
Hexa2_200	Blocking.primer.B	200	GTAGAGGT	TCTGTCTG
Hexa2_201	Blocking.primer.B	201	CTTGCTAC	AGACTGTC
Hexa2_202	Blocking.primer.B	202	CAGAGAGT	ATCGAACC
Hexa2_203	Blocking.primer.B	203	AGTGACAG	TTATCGCC
Hexa2_204	Blocking.primer.B	204	AACCATGC	TGACCACA
Hexa2_205	Blocking.primer.B	205	CTAGCTTC	CACTGACA
Hexa2_206	Blocking.primer.B	206	CATCCAAG	AACGCCAT
Hexa2_207	Blocking.primer.B	207	ATGCAAGG	CACTCAGA
Hexa2_208	Blocking.primer.B	208	TAGCCGAT	GACTGTCA
Hexa2_209	Blocking.primer.B	209	TTCCTAGC	CCAACGTA
Hexa2_210	Blocking.primer.B	210	TAATCGGC	GTGAAGTG
Hexa2_211	Blocking.primer.B	211	GTCAGACT	TTGCTTGC
Hexa2_212	Blocking.primer.B	212	TTGCTTCG	GATCTCCT
Hexa2_213	Blocking.primer.B	213	GTCTTCTG	CTGATCAG
Hexa2_214	Blocking.primer.B	214	CGAAGGTA	GAGAACAC
Hexa2_215	Blocking.primer.B	215	GAGTCTCA	CGAAGGAT
Hexa2_216	Blocking.primer.B	216	AGGTAGGT	TCCAGAAC
Hexa2_217	Blocking.primer.B	217	GGATCCAT	CATCTGGA
Hexa2_218	Blocking.primer.B	218	CCTATACC	GTCTGTGA
Hexa2_219	Blocking.primer.B	219	CTGTTGTC	TACCGCAA
Hexa2_220	Blocking.primer.B	220	TACGATCG	GGATAAGC
Hexa2_221	Blocking.primer.B	221	TGTGGAGA	CTCTGTCA
Hexa2_222	Blocking.primer.B	222	ACTGAGAG	TCACACTC
Hexa2_223	Blocking.primer.B	223	GAACCTAC	GTTCGTAG
Hexa2_224	Blocking.primer.B	224	ACTGGACT	AGCAGTAG
Hexa2_225	Blocking.primer.B	225	GCATTACG	GTGTAGTC
Hexa2_226	Blocking.primer.B	226	ACAGTGTC	GTGAGACA
Hexa2_227	Blocking.primer.B	227	TGTCAGAC	TTCCTTCC
Hexa2_228	Blocking.primer.B	228	TCACCACT	AAGCGCAA
Hexa2_229	Blocking.primer.B	229	TCTGCTCA	ATCGAAGG
Hexa2_230	Blocking.primer.B	230	TAGCGGAA	TCACACAG
Hexa2_231	Blocking.primer.B	231	TGGATGGA	ACTGGTGT
Hexa2_232	Blocking.primer.B	232	GGTTGCAT	CACAGAGA
Hexa2_233	Blocking.primer.B	233	CCAACCTT	CAACGTAC
Hexa2_234	Blocking.primer.B	234	GCTATTCC	GGATGGTA
Hexa2_235	Blocking.primer.B	235	ACTGCTGA	GTGAAGAC
Hexa3_001	Blocking.primers.A&B	1	GTGAAGAC	GTGAGTGA
Hexa3_002	Blocking.primers.A&B	2	CCATCCAT	ATCGCGTA
Hexa3_003	Blocking.primers.A&B	3	CCTTGCTA	GAACCTAC
Hexa3_004	Blocking.primers.A&B	4	CTCAACAG	GACAAGAC
Hexa3_005	Blocking.primers.A&B	5	AGCAGTAG	GAAGGTTG
Hexa3_006	Blocking.primers.A&B	6	GCTATACG	GCATAAGG
Hexa3_007	Blocking.primers.A&B	7	GACATGTC	CCTATAGG
Hexa3_008	Blocking.primers.A&B	8	GATCTGCA	TCTCGTCA
Hexa3_009	Blocking.primers.A&B	9	GTTCAGGT	TCTGGTCT
Hexa3_010	Blocking.primers.A&B	10	GATCACCA	CAAGCATC
Hexa3_011	Blocking.primers.A&B	11	CCATGGAT	CCATCCAT
Hexa3_012	Blocking.primers.A&B	12	TTAACGCG	ATCCTACC
Hexa3_013	Blocking.primers.A&B	13	CCTACCTA	AGGAGTTG
Hexa3_014	Blocking.primers.A&B	14	GACTGTCA	CTGTTCAC
Hexa3_015	Blocking.primers.A&B	15	CTTCTCCT	CTTGCATC
Hexa3_016	Blocking.primers.A&B	16	TCTGAGAC	AACGGCAA
Hexa3_017	Blocking.primers.A&B	17	TCCTCATG	AATTGGCC
Hexa3_018	Blocking.primers.A&B	18	CACTGACA	AACCTTGG
Hexa3_019	Blocking.primers.A&B	19	TTCGAACG	TGTCTGAG
Hexa3_020	Blocking.primers.A&B	20	AGCTTCGA	GCTTCGAA
Hexa3_021	Blocking.primers.A&B	21	GAAGTCCT	GGTTGGTT
Hexa3_022	Blocking.primers.A&B	22	ACTGACTG	ACCATCCT
Hexa3_023	Blocking.primers.A&B	23	CAACCATG	AGCACAAG
Hexa3_024	Blocking.primers.A&B	24	GCTTAAGC	GAAGTCGA
Hexa3_025	Blocking.primers.A&B	25	CTACAGGT	TTCGAAGC
Hexa3_026	Blocking.primers.A&B	26	CGGCATAT	ATGCATGC
Hexa3_027	Blocking.primers.A&B	27	TGGTTGCA	AAGCAACG
Hexa3_028	Blocking.primers.A&B	28	CCGGTAAT	TGTCGTCT
Hexa3_029	Blocking.primers.A&B	29	TGGACATC	TGAGAGAC
Hexa3_030	Blocking.primers.A&B	30	CGATCGTA	CGGCTAAT
Hexa3_031	Blocking.primers.A&B	31	AGTCAGAG	AGAGTCTC
Hexa3_032	Blocking.primers.A&B	32	TCCAACCT	CGAATTGC
Hexa3_033	Blocking.primers.A&B	33	AGTCTCTC	AGTCACAC
Hexa3_034	Blocking.primers.A&B	34	CTTCGATC	GATCCAAC
Hexa3_035	Blocking.primers.A&B	35	TATAGCCG	ACCTGTAG
Hexa3_036	Blocking.primers.A&B	36	TAGGCGAA	AACCAACC
Hexa3_037	Blocking.primers.A&B	37	TTAAGCGC	CACACACA
Hexa3_038	Blocking.primers.A&B	38	AAGCTTCG	TAGGAACG
Hexa3_039	Blocking.primers.A&B	39	GATGGTAG	TGGAGTTC
Hexa3_040	Blocking.primers.A&B	40	GGCGTATT	TCAGAGAG
Hexa3_041	Blocking.primers.A&B	41	TAGGTAGG	AGTCACTG
Hexa3_042	Blocking.primers.A&B	42	TTAACCGG	GATGTCCA
Hexa3_043	Blocking.primers.A&B	43	TTGCGGTA	CTGTGAGT
Hexa3_044	Blocking.primers.A&B	44	GACTGTGT	AACGCGAA
Hexa3_045	Blocking.primers.A&B	45	CTAGTCCT	CAGAGTGA
Hexa3_046	Blocking.primers.A&B	46	ACAGTGAG	GCTAGGAA
Hexa3_047	Blocking.primers.A&B	47	TGTCACTC	CACAAGAG
Hexa3_048	Blocking.primers.A&B	48	ACCTCATC	TCCTGTTG
Hexa3_049	Blocking.primers.A&B	49	GTGAAGAC	TGCTCTTG
Hexa3_050	Blocking.primers.A&B	50	CCATCCAT	AGAGGTCA
Hexa3_051	Blocking.primers.A&B	51	CCTTGCTA	CTGAACAC
Hexa3_052	Blocking.primers.A&B	52	CTCAACAG	CCTTCCAA
Hexa3_053	Blocking.primers.A&B	53	AGCAGTAG	GCTAGCTA
Hexa3_054	Blocking.primers.A&B	54	GCTATACG	TTGCAAGC
Hexa3_055	Blocking.primers.A&B	55	GACATGTC	CAAGAGGT
Hexa3_056	Blocking.primers.A&B	56	GATCTGCA	GATCACGT
Hexa3_057	Blocking.primers.A&B	57	GTTCAGGT	GCTACGTA
Hexa3_058	Blocking.primers.A&B	58	GATCACCA	ATCCATGG
Hexa3_059	Blocking.primers.A&B	59	CCATGGAT	ACGTTCCT
Hexa3_060	Blocking.primers.A&B	60	TTAACGCG	GCCGTAAT
Hexa3_061	Blocking.primers.A&B	61	CCTACCTA	TCTGAGAC
Hexa3_062	Blocking.primers.A&B	62	GACTGTCA	CATGCAAC
Hexa3_063	Blocking.primers.A&B	63	CTTCTCCT	AGCTTGGT
Hexa3_064	Blocking.primers.A&B	64	TCTGAGAC	GATCGTTG
Hexa3_065	Blocking.primers.A&B	65	TCCTCATG	AAGGTAGC
Hexa3_066	Blocking.primers.A&B	66	CACTGACA	GTAGTGCT
Hexa3_067	Blocking.primers.A&B	67	TTCGAACG	CTTCGTTG
Hexa3_068	Blocking.primers.A&B	68	AGCTTCGA	ATGCTACG
Hexa3_069	Blocking.primers.A&B	69	GAAGTCCT	TCAGGTCA
Hexa3_070	Blocking.primers.A&B	70	ACTGACTG	GTCAACAC
Hexa3_071	Blocking.primers.A&B	71	CAACCATG	GTTCCTAC
Hexa3_072	Blocking.primers.A&B	72	GCTTAAGC	GGATATGG
Hexa3_073	Blocking.primers.A&B	73	CTACAGGT	ACCTACCT
Hexa3_074	Blocking.primers.A&B	74	CGGCATAT	CACTGAGT
Hexa3_075	Blocking.primers.A&B	75	TGGTTGCA	TCGAGTAC
Hexa3_076	Blocking.primers.A&B	76	CCGGTAAT	TCACGAGT
Hexa3_077	Blocking.primers.A&B	77	TGGACATC	AACGAACG
Hexa3_078	Blocking.primers.A&B	78	CGATCGTA	AATACGCC
Hexa3_079	Blocking.primers.A&B	79	AGTCAGAG	TTGCGCTT
Hexa3_080	Blocking.primers.A&B	80	TCCAACCT	ACTCAGTG
Hexa3_081	Blocking.primers.A&B	81	AGTCTCTC	AAGCGGTA
Hexa3_082	Blocking.primers.A&B	82	CTTCGATC	CCGCTTAT
Hexa3_083	Blocking.primers.A&B	83	TATAGCCG	CTTGGATG
Hexa3_084	Blocking.primers.A&B	84	TAGGCGAA	AGCTGAAG
Hexa3_085	Blocking.primers.A&B	85	TTAAGCGC	TCACGACA
Hexa3_086	Blocking.primers.A&B	86	AAGCTTCG	GAAGTCCT
Hexa3_087	Blocking.primers.A&B	87	GATGGTAG	GCTTATCC
Hexa3_088	Blocking.primers.A&B	88	GGCGTATT	CCTTATCG
Hexa3_089	Blocking.primers.A&B	89	TAGGTAGG	TGCACAAC
Hexa3_090	Blocking.primers.A&B	90	TTAACCGG	TTCGCGAA
Hexa3_091	Blocking.primers.A&B	91	TTGCGGTA	AGCTGATC
Hexa3_092	Blocking.primers.A&B	92	GACTGTGT	AGGAGAAG
Hexa3_093	Blocking.primers.A&B	93	CTAGTCCT	GCATATCG
Hexa3_094	Blocking.primers.A&B	94	ACAGTGAG	ATTACGGC
Hexa3_095	Blocking.primers.A&B	95	TGTCACTC	CAACGATC
Hexa3_096	Blocking.primers.A&B	96	ACCTCATC	GGTTCCAA
Hexa3_097	Blocking.primers.A&B	97	GTGTCTCT	CCTAGCTT
Hexa3_098	Blocking.primers.A&B	98	AGCAAGGT	GCAAGGTA
Hexa3_099	Blocking.primers.A&B	99	GGTAGCAA	CTCATCAC
Hexa3_100	Blocking.primers.A&B	100	AGGTGATG	GTTGGTTG
Hexa3_101	Blocking.primers.A&B	101	CTGTACTC	ATCGGCTA
Hexa3_102	Blocking.primers.A&B	102	GCATGGAA	CCTTCGTA
Hexa3_103	Blocking.primers.A&B	103	CGTTCGTT	TCGATCCT
Hexa3_104	Blocking.primers.A&B	104	GTTGGTAC	CAGTTGTG
Hexa3_105	Blocking.primers.A&B	105	TAGGAACG	GGTACGAA
Hexa3_106	Blocking.primers.A&B	106	GTCACACA	AGGTCTTG
Hexa3_107	Blocking.primers.A&B	107	GTCTACTC	GACTCACA
Hexa3_108	Blocking.primers.A&B	108	CTAGGTTG	ACCTTGCT
Hexa3_109	Blocking.primers.A&B	109	CGAACGAA	GTTCAGCA
Hexa3_110	Blocking.primers.A&B	110	CTTGCTTG	ACTGCTCT
Hexa3_111	Blocking.primers.A&B	111	GGAACGAT	CTCTTGAC
Hexa3_112	Blocking.primers.A&B	112	GACAGAGT	TAGCAAGG
Hexa3_113	Blocking.primers.A&B	113	ATCCTAGG	TAGGCCAT
Hexa3_114	Blocking.primers.A&B	114	CTCTCACA	GTCTTCTG
Hexa3_115	Blocking.primers.A&B	115	CTACCAAG	CCTTATGC
Hexa3_116	Blocking.primers.A&B	116	GTACTGGT	CTCTGTGT
Hexa3_117	Blocking.primers.A&B	117	TGCACATG	ACTGTGAC
Hexa3_118	Blocking.primers.A&B	118	CACAGTCA	GACATGAG
Hexa3_119	Blocking.primers.A&B	119	CTAGGTAC	ACAGCTGT
Hexa3_120	Blocking.primers.A&B	120	GGTTGGTT	TGCTTCGT
Hexa3_121	Blocking.primers.A&B	121	ATAAGCGG	CAACCTAG
Hexa3_122	Blocking.primers.A&B	122	GTTGCTTC	GCAAGCTT
Hexa3_123	Blocking.primers.A&B	123	AGGTACGA	ATAACGCC
Hexa3_124	Blocking.primers.A&B	124	TCTCTCTC	TTGGAACC
Hexa3_125	Blocking.primers.A&B	125	TGTCGACA	CCATTACC
Hexa3_126	Blocking.primers.A&B	126	TGCTGTAG	AGGAAGCT
Hexa3_127	Blocking.primers.A&B	127	AGAGACAC	TTGCTACC
Hexa3_128	Blocking.primers.A&B	128	GCATCCTT	GGAATTGG
Hexa3_129	Blocking.primers.A&B	129	AGGTCTAC	AGCTTCCT
Hexa3_130	Blocking.primers.A&B	130	CAGTGAGA	CTAGTGCA
Hexa3_131	Blocking.primers.A&B	131	GCAACGTT	GCATGCAT
Hexa3_132	Blocking.primers.A&B	132	TGGTTCCT	TGTGTGAC
Hexa3_133	Blocking.primers.A&B	133	ATGCAACC	GACAGACA
Hexa3_134	Blocking.primers.A&B	134	CTAGCAAC	AGAGAGTC
Hexa3_135	Blocking.primers.A&B	135	GACATCTG	TATACGCG
Hexa3_136	Blocking.primers.A&B	136	CAACTCCT	TCTCTCAG
Hexa3_137	Blocking.primers.A&B	137	TCTGACTC	CTACTCGT
Hexa3_138	Blocking.primers.A&B	138	GACTACAC	CACATCAG
Hexa3_139	Blocking.primers.A&B	139	TGTGCTCT	CAACTCCT
Hexa3_140	Blocking.primers.A&B	140	GTGTTGTG	CTTCCTTC
Hexa3_141	Blocking.primers.A&B	141	ATGGATCC	TGTGTCTC
Hexa3_142	Blocking.primers.A&B	142	TCACTCAC	TCCTTGGT
Hexa3_143	Blocking.primers.A&B	143	TCTCAGTC	CGGCAATT
Hexa3_144	Blocking.primers.A&B	144	GTGACAGA	GGTAATCC
Hexa3_145	Blocking.primers.A&B	145	GTGTCTCT	GTACACCA
Hexa3_146	Blocking.primers.A&B	146	AGCAAGGT	TGGACATC
Hexa3_147	Blocking.primers.A&B	147	GGTAGCAA	GAGTTGTC
Hexa3_148	Blocking.primers.A&B	148	AGGTGATG	AATTCCGG
Hexa3_149	Blocking.primers.A&B	149	CTGTACTC	CCAAGCTA
Hexa3_150	Blocking.primers.A&B	150	GCATGGAA	GAACAGGT
Hexa3_151	Blocking.primers.A&B	151	CGTTCGTT	TCCTACGT
Hexa3_152	Blocking.primers.A&B	152	GTTGGTAC	GTGTTCAG
Hexa3_153	Blocking.primers.A&B	153	TAGGAACG	GATCGAAG
Hexa3_154	Blocking.primers.A&B	154	GTCACACA	TGAGTGAG
Hexa3_155	Blocking.primers.A&B	155	GTCTACTC	CCTTGGAA
Hexa3_156	Blocking.primers.A&B	156	CTAGGTTG	AGCAAGCA
Hexa3_157	Blocking.primers.A&B	157	CGAACGAA	GTCTAGAC
Hexa3_158	Blocking.primers.A&B	158	CTTGCTTG	AGCTCATG
Hexa3_159	Blocking.primers.A&B	159	GGAACGAT	TCGTGTAG
Hexa3_160	Blocking.primers.A&B	160	GACAGAGT	AACGTACC
Hexa3_161	Blocking.primers.A&B	161	ATCCTAGG	ACGACATC
Hexa3_162	Blocking.primers.A&B	162	CTCTCACA	GATGCTAC
Hexa3_163	Blocking.primers.A&B	163	CTACCAAG	TATACCGG
Hexa3_164	Blocking.primers.A&B	164	GTACTGGT	TACGCCTT
Hexa3_165	Blocking.primers.A&B	165	TGCACATG	ACGAGTTC
Hexa3_166	Blocking.primers.A&B	166	CACAGTCA	TACCTACC
Hexa3_167	Blocking.primers.A&B	167	CTAGGTAC	CGTTAACG
Hexa3_168	Blocking.primers.A&B	168	GGTTGGTT	CCTTGGTT
Hexa3_169	Blocking.primers.A&B	169	ATAAGCGG	GTAGCATC
Hexa3_170	Blocking.primers.A&B	170	GTTGCTTC	CTACGTTC
Hexa3_171	Blocking.primers.A&B	171	AGGTACGA	CATGGATC
Hexa3_172	Blocking.primers.A&B	172	TCTCTCTC	TCGAAGCT
Hexa3_173	Blocking.primers.A&B	173	TGTCGACA	CAAGACGA
Hexa3_174	Blocking.primers.A&B	174	TGCTGTAG	TCCTGTAC
Hexa3_175	Blocking.primers.A&B	175	AGAGACAC	TGACCAGT
Hexa3_176	Blocking.primers.A&B	176	GCATCCTT	CGTAGCAT
Hexa3_177	Blocking.primers.A&B	177	AGGTCTAC	GGTACGTT
Hexa3_178	Blocking.primers.A&B	178	CAGTGAGA	CGATATCG
Hexa3_179	Blocking.primers.A&B	179	GCAACGTT	AGAGTCAG
Hexa3_180	Blocking.primers.A&B	180	TGGTTCCT	TTCGTAGG
Hexa3_181	Blocking.primers.A&B	181	ATGCAACC	TCCAACCT
Hexa3_182	Blocking.primers.A&B	182	CTAGCAAC	ATCCTTCG
Hexa3_183	Blocking.primers.A&B	183	GACATCTG	CAGTCACA
Hexa3_184	Blocking.primers.A&B	184	CAACTCCT	ATCGCCTT
Hexa3_185	Blocking.primers.A&B	185	TCTGACTC	CTTGGAAC
Hexa3_186	Blocking.primers.A&B	186	GACTACAC	GCATATGC
Hexa3_187	Blocking.primers.A&B	187	TGTGCTCT	AACCATGC
Hexa3_188	Blocking.primers.A&B	188	GTGTTGTG	CTGTCACT
Hexa3_189	Blocking.primers.A&B	189	ATGGATCC	GAGAGTCA
Hexa3_190	Blocking.primers.A&B	190	TCACTCAC	GTCTACAG
Hexa3_191	Blocking.primers.A&B	191	TCTCAGTC	GGAAGCAT
Hexa3_192	Blocking.primers.A&B	192	GTGACAGA	AGCAGTTC
Hexa3_193	Blocking.primers.A&B	193	TAGCAACC	GGCCATAT
Hexa3_194	Blocking.primers.A&B	194	AGACACAG	TTCGATGG
Hexa3_195	Blocking.primers.A&B	195	TATTGGCG	GTGTCACA
Hexa3_196	Blocking.primers.A&B	196	AGTGGAGT	ACGTGATC
Hexa3_197	Blocking.primers.A&B	197	GTGAGACA	AGAGCAGT
Hexa3_198	Blocking.primers.A&B	198	TGTCCACT	CTCTAGAG
Hexa3_199	Blocking.primers.A&B	199	ATCCTTGC	AACCGGTT
Hexa3_200	Blocking.primers.A&B	200	GTAGAGGT	TGGTCAAC
Hexa3_201	Blocking.primers.A&B	201	CTTGCTAC	GTACGATC
Hexa3_202	Blocking.primers.A&B	202	CAGAGAGT	AGTGGTGA
Hexa3_203	Blocking.primers.A&B	203	AGTGACAG	GTGTTCTC
Hexa3_204	Blocking.primers.A&B	204	AACCATGC	TGAGGACA
Hexa3_205	Blocking.primers.A&B	205	CTAGCTTC	CACTTCTG
Hexa3_206	Blocking.primers.A&B	206	CATCCAAG	ATGGCCTA
Hexa3_207	Blocking.primers.A&B	207	ATGCAAGG	AGTCTGTG
Hexa3_208	Blocking.primers.A&B	208	TAGCCGAT	AACCTTCC
Hexa3_209	Blocking.primers.A&B	209	TTCCTAGC	ACCTGTTC
Hexa3_210	Blocking.primers.A&B	210	TAATCGGC	CAGACTCA
Hexa3_211	Blocking.primers.A&B	211	GTCAGACT	AGTGTCTG
Hexa3_212	Blocking.primers.A&B	212	TTGCTTCG	CTTGGTAG
Hexa3_213	Blocking.primers.A&B	213	GTCTTCTG	TATAGCGC
Hexa3_214	Blocking.primers.A&B	214	CGAAGGTA	GTAGAGGT
Hexa3_215	Blocking.primers.A&B	215	GAGTCTCA	CAGTCTCT
Hexa3_216	Blocking.primers.A&B	216	AGGTAGGT	ATCGGCAT
Hexa3_217	Blocking.primers.A&B	217	GGATCCAT	GTCACAGT
Hexa3_218	Blocking.primers.A&B	218	CCTATACC	CTGACAGT
Hexa3_219	Blocking.primers.A&B	219	CTGTTGTC	CTCTACAC
Hexa3_220	Blocking.primers.A&B	220	TACGATCG	CAGTGACT
Hexa3_221	Blocking.primers.A&B	221	TGTGGAGA	CTGTGTCT
Hexa3_222	Blocking.primers.A&B	222	ACTGAGAG	TGGTACCA
Hexa3_223	Blocking.primers.A&B	223	GAACCTAC	TCCTTGCA
Hexa3_224	Blocking.primers.A&B	224	ACTGGACT	GCATCGAT
Hexa3_225	Blocking.primers.A&B	225	GCATTACG	ATATGGCC
Hexa3_226	Blocking.primers.A&B	226	ACAGTGTC	GTACGTTG
Hexa3_227	Blocking.primers.A&B	227	TGTCAGAC	AGGTGTTC
Hexa3_228	Blocking.primers.A&B	228	TCACCACT	TGTCACTC
Hexa3_229	Blocking.primers.A&B	229	TCTGCTCA	CTTGTCCA
Hexa3_230	Blocking.primers.A&B	230	TAGCGGAA	CAAGGAAC
Hexa3_231	Blocking.primers.A&B	231	TGGATGGA	GTAGGATG
Hexa3_232	Blocking.primers.A&B	232	GGTTGCAT	TTCGCCAT
Hexa3_233	Blocking.primers.A&B	233	CCAACCTT	TAGGCGTT
Hexa3_234	Blocking.primers.A&B	234	GCTATTCC	TCAGCAGT
Hexa3_235	Blocking.primers.A&B	235	ACTGCTGA	TTCCATGC
Hexa4_001	No.blocking.primer	1	GTGAAGAC	TCAGCACA
Hexa4_002	No.blocking.primer	2	CCATCCAT	CATGTGCA
Hexa4_003	No.blocking.primer	3	CCTTGCTA	CACTCACT
Hexa4_004	No.blocking.primer	4	CTCAACAG	TGTCCTCA
Hexa4_005	No.blocking.primer	5	AGCAGTAG	AGCTCTTC
Hexa4_006	No.blocking.primer	6	GCTATACG	TGAGGTCT
Hexa4_007	No.blocking.primer	7	GACATGTC	GACTGTGT
Hexa4_008	No.blocking.primer	8	GATCTGCA	TCTGTCTG
Hexa4_009	No.blocking.primer	9	GTTCAGGT	AGACTGTC
Hexa4_010	No.blocking.primer	10	GATCACCA	ATCGAACC
Hexa4_011	No.blocking.primer	11	CCATGGAT	TTATCGCC
Hexa4_012	No.blocking.primer	12	TTAACGCG	TGACCACA
Hexa4_013	No.blocking.primer	13	CCTACCTA	CACTGACA
Hexa4_014	No.blocking.primer	14	GACTGTCA	AACGCCAT
Hexa4_015	No.blocking.primer	15	CTTCTCCT	CACTCAGA
Hexa4_016	No.blocking.primer	16	TCTGAGAC	GACTGTCA
Hexa4_017	No.blocking.primer	17	TCCTCATG	CCAACGTA
Hexa4_018	No.blocking.primer	18	CACTGACA	GTGAAGTG
Hexa4_019	No.blocking.primer	19	TTCGAACG	TTGCTTGC
Hexa4_020	No.blocking.primer	20	AGCTTCGA	GATCTCCT
Hexa4_021	No.blocking.primer	21	GAAGTCCT	CTGATCAG
Hexa4_022	No.blocking.primer	22	ACTGACTG	GAGAACAC
Hexa4_023	No.blocking.primer	23	CAACCATG	CGAAGGAT
Hexa4_024	No.blocking.primer	24	GCTTAAGC	TCCAGAAC
Hexa4_025	No.blocking.primer	25	CTACAGGT	CATCTGGA
Hexa4_026	No.blocking.primer	26	CGGCATAT	GTCTGTGA
Hexa4_027	No.blocking.primer	27	TGGTTGCA	TACCGCAA
Hexa4_028	No.blocking.primer	28	CCGGTAAT	GGATAAGC
Hexa4_029	No.blocking.primer	29	TGGACATC	CTCTGTCA
Hexa4_030	No.blocking.primer	30	CGATCGTA	TCACACTC
Hexa4_031	No.blocking.primer	31	AGTCAGAG	GTTCGTAG
Hexa4_032	No.blocking.primer	32	TCCAACCT	AGCAGTAG
Hexa4_033	No.blocking.primer	33	AGTCTCTC	GTGTAGTC
Hexa4_034	No.blocking.primer	34	CTTCGATC	GTGAGACA
Hexa4_035	No.blocking.primer	35	TATAGCCG	TTCCTTCC
Hexa4_036	No.blocking.primer	36	TAGGCGAA	AAGCGCAA
Hexa4_037	No.blocking.primer	37	TTAAGCGC	ATCGAAGG
Hexa4_038	No.blocking.primer	38	AAGCTTCG	TCACACAG
Hexa4_039	No.blocking.primer	39	GATGGTAG	ACTGGTGT
Hexa4_040	No.blocking.primer	40	GGCGTATT	CACAGAGA
Hexa4_041	No.blocking.primer	41	TAGGTAGG	CAACGTAC
Hexa4_042	No.blocking.primer	42	TTAACCGG	GGATGGTA
Hexa4_043	No.blocking.primer	43	TTGCGGTA	GTGAAGAC
Hexa4_044	No.blocking.primer	44	GACTGTGT	ACAGACAG
Hexa4_045	No.blocking.primer	45	CTAGTCCT	AGCTAGCT
Hexa4_046	No.blocking.primer	46	ACAGTGAG	GTCTCTGT
Hexa4_047	No.blocking.primer	47	TGTCACTC	GCTACCAA
Hexa4_048	No.blocking.primer	48	ACCTCATC	AGTCTCTC
Hexa4_049	No.blocking.primer	49	GTGAAGAC	TCGTCTAC
Hexa4_050	No.blocking.primer	50	CCATCCAT	CTGTCTCA
Hexa4_051	No.blocking.primer	51	CCTTGCTA	ACCATGCA
Hexa4_052	No.blocking.primer	52	CTCAACAG	GAGTGTGA
Hexa4_053	No.blocking.primer	53	AGCAGTAG	TTCCGGAA
Hexa4_054	No.blocking.primer	54	GCTATACG	GAGTGACA
Hexa4_055	No.blocking.primer	55	GACATGTC	CTCAAGTG
Hexa4_056	No.blocking.primer	56	GATCTGCA	ATGCATCG
Hexa4_057	No.blocking.primer	57	GTTCAGGT	TTGGCGTA
Hexa4_058	No.blocking.primer	58	GATCACCA	GTACGTAC
Hexa4_059	No.blocking.primer	59	CCATGGAT	AGTGGTCT
Hexa4_060	No.blocking.primer	60	TTAACGCG	AGGTTCCA
Hexa4_061	No.blocking.primer	61	CCTACCTA	AGCTCTAG
Hexa4_062	No.blocking.primer	62	GACTGTCA	ATGCCGTA
Hexa4_063	No.blocking.primer	63	CTTCTCCT	AGTGTGAG
Hexa4_064	No.blocking.primer	64	TCTGAGAC	TTAAGCCG
Hexa4_065	No.blocking.primer	65	TCCTCATG	GGAATTCC
Hexa4_066	No.blocking.primer	66	CACTGACA	GGAACGAT
Hexa4_067	No.blocking.primer	67	TTCGAACG	TAGCGCTA
Hexa4_068	No.blocking.primer	68	AGCTTCGA	CTTCGATC
Hexa4_069	No.blocking.primer	69	GAAGTCCT	AGGATCCT
Hexa4_070	No.blocking.primer	70	ACTGACTG	TCGTCTTG
Hexa4_071	No.blocking.primer	71	CAACCATG	ATAAGCGG
Hexa4_072	No.blocking.primer	72	GCTTAAGC	TGTCCAGA
Hexa4_073	No.blocking.primer	73	CTACAGGT	TGTCTGTC
Hexa4_074	No.blocking.primer	74	CGGCATAT	GCATTAGC
Hexa4_075	No.blocking.primer	75	TGGTTGCA	TTCCGCTA
Hexa4_076	No.blocking.primer	76	CCGGTAAT	CATCCATC
Hexa4_077	No.blocking.primer	77	TGGACATC	GGAACGTA
Hexa4_078	No.blocking.primer	78	CGATCGTA	CAACGTTG
Hexa4_079	No.blocking.primer	79	AGTCAGAG	AGCAGAAC
Hexa4_080	No.blocking.primer	80	TCCAACCT	CGTTCGAA
Hexa4_081	No.blocking.primer	81	AGTCTCTC	AGAGACTG
Hexa4_082	No.blocking.primer	82	CTTCGATC	ACCAACGT
Hexa4_083	No.blocking.primer	83	TATAGCCG	TCTCTCTC
Hexa4_084	No.blocking.primer	84	TAGGCGAA	CCTACGTT
Hexa4_085	No.blocking.primer	85	TTAAGCGC	ATCGTACG
Hexa4_086	No.blocking.primer	86	AAGCTTCG	GATCTCGA
Hexa4_087	No.blocking.primer	87	GATGGTAG	TGTCACAG
Hexa4_088	No.blocking.primer	88	GGCGTATT	TACGCCAA
Hexa4_089	No.blocking.primer	89	TAGGTAGG	CATGTCGA
Hexa4_090	No.blocking.primer	90	TTAACCGG	AGACACTC
Hexa4_091	No.blocking.primer	91	TTGCGGTA	GAACTCCA
Hexa4_092	No.blocking.primer	92	GACTGTGT	TCTGACTC
Hexa4_093	No.blocking.primer	93	CTAGTCCT	CTTCGTAC
Hexa4_094	No.blocking.primer	94	ACAGTGAG	TGAGGTGA
Hexa4_095	No.blocking.primer	95	TGTCACTC	AGCATGGA
Hexa4_096	No.blocking.primer	96	ACCTCATC	CATCTGCT
Hexa4_097	No.blocking.primer	97	GTGTCTCT	GTGAGTGA
Hexa4_098	No.blocking.primer	98	AGCAAGGT	ATCGCGTA
Hexa4_099	No.blocking.primer	99	GGTAGCAA	GAACCTAC
Hexa4_100	No.blocking.primer	100	AGGTGATG	GACAAGAC
Hexa4_101	No.blocking.primer	101	CTGTACTC	GAAGGTTG
Hexa4_102	No.blocking.primer	102	GCATGGAA	GCATAAGG
Hexa4_103	No.blocking.primer	103	CGTTCGTT	CCTATAGG
Hexa4_104	No.blocking.primer	104	GTTGGTAC	TCTCGTCA
Hexa4_105	No.blocking.primer	105	TAGGAACG	TCTGGTCT
Hexa4_106	No.blocking.primer	106	GTCACACA	CAAGCATC
Hexa4_107	No.blocking.primer	107	GTCTACTC	CCATCCAT
Hexa4_108	No.blocking.primer	108	CTAGGTTG	ATCCTACC
Hexa4_109	No.blocking.primer	109	CGAACGAA	AGGAGTTG
Hexa4_110	No.blocking.primer	110	CTTGCTTG	CTGTTCAC
Hexa4_111	No.blocking.primer	111	GGAACGAT	CTTGCATC
Hexa4_112	No.blocking.primer	112	GACAGAGT	AACGGCAA
Hexa4_113	No.blocking.primer	113	ATCCTAGG	AATTGGCC
Hexa4_114	No.blocking.primer	114	CTCTCACA	AACCTTGG
Hexa4_115	No.blocking.primer	115	CTACCAAG	TGTCTGAG
Hexa4_116	No.blocking.primer	116	GTACTGGT	GCTTCGAA
Hexa4_117	No.blocking.primer	117	TGCACATG	GGTTGGTT
Hexa4_118	No.blocking.primer	118	CACAGTCA	ACCATCCT
Hexa4_119	No.blocking.primer	119	CTAGGTAC	AGCACAAG
Hexa4_120	No.blocking.primer	120	GGTTGGTT	GAAGTCGA
Hexa4_121	No.blocking.primer	121	ATAAGCGG	TTCGAAGC
Hexa4_122	No.blocking.primer	122	GTTGCTTC	ATGCATGC
Hexa4_123	No.blocking.primer	123	AGGTACGA	AAGCAACG
Hexa4_124	No.blocking.primer	124	TCTCTCTC	TGTCGTCT
Hexa4_125	No.blocking.primer	125	TGTCGACA	TGAGAGAC
Hexa4_126	No.blocking.primer	126	TGCTGTAG	CGGCTAAT
Hexa4_127	No.blocking.primer	127	AGAGACAC	AGAGTCTC
Hexa4_128	No.blocking.primer	128	GCATCCTT	CGAATTGC
Hexa4_129	No.blocking.primer	129	AGGTCTAC	AGTCACAC
Hexa4_130	No.blocking.primer	130	CAGTGAGA	GATCCAAC
Hexa4_131	No.blocking.primer	131	GCAACGTT	ACCTGTAG
Hexa4_132	No.blocking.primer	132	TGGTTCCT	AACCAACC
Hexa4_133	No.blocking.primer	133	ATGCAACC	CACACACA
Hexa4_134	No.blocking.primer	134	CTAGCAAC	TAGGAACG
Hexa4_135	No.blocking.primer	135	GACATCTG	TGGAGTTC
Hexa4_136	No.blocking.primer	136	CAACTCCT	TCAGAGAG
Hexa4_137	No.blocking.primer	137	TCTGACTC	AGTCACTG
Hexa4_138	No.blocking.primer	138	GACTACAC	GATGTCCA
Hexa4_139	No.blocking.primer	139	TGTGCTCT	CTGTGAGT
Hexa4_140	No.blocking.primer	140	GTGTTGTG	AACGCGAA
Hexa4_141	No.blocking.primer	141	ATGGATCC	CAGAGTGA
Hexa4_142	No.blocking.primer	142	TCACTCAC	GCTAGGAA
Hexa4_143	No.blocking.primer	143	TCTCAGTC	CACAAGAG
Hexa4_144	No.blocking.primer	144	GTGACAGA	TCCTGTTG
Hexa4_145	No.blocking.primer	145	GTGTCTCT	TGCTCTTG
Hexa4_146	No.blocking.primer	146	AGCAAGGT	AGAGGTCA
Hexa4_147	No.blocking.primer	147	GGTAGCAA	CTGAACAC
Hexa4_148	No.blocking.primer	148	AGGTGATG	CCTTCCAA
Hexa4_149	No.blocking.primer	149	CTGTACTC	GCTAGCTA
Hexa4_150	No.blocking.primer	150	GCATGGAA	TTGCAAGC
Hexa4_151	No.blocking.primer	151	CGTTCGTT	CAAGAGGT
Hexa4_152	No.blocking.primer	152	GTTGGTAC	GATCACGT
Hexa4_153	No.blocking.primer	153	TAGGAACG	GCTACGTA
Hexa4_154	No.blocking.primer	154	GTCACACA	ATCCATGG
Hexa4_155	No.blocking.primer	155	GTCTACTC	ACGTTCCT
Hexa4_156	No.blocking.primer	156	CTAGGTTG	GCCGTAAT
Hexa4_157	No.blocking.primer	157	CGAACGAA	TCTGAGAC
Hexa4_158	No.blocking.primer	158	CTTGCTTG	CATGCAAC
Hexa4_159	No.blocking.primer	159	GGAACGAT	AGCTTGGT
Hexa4_160	No.blocking.primer	160	GACAGAGT	GATCGTTG
Hexa4_161	No.blocking.primer	161	ATCCTAGG	AAGGTAGC
Hexa4_162	No.blocking.primer	162	CTCTCACA	GTAGTGCT
Hexa4_163	No.blocking.primer	163	CTACCAAG	CTTCGTTG
Hexa4_164	No.blocking.primer	164	GTACTGGT	ATGCTACG
Hexa4_165	No.blocking.primer	165	TGCACATG	TCAGGTCA
Hexa4_166	No.blocking.primer	166	CACAGTCA	GTCAACAC
Hexa4_167	No.blocking.primer	167	CTAGGTAC	GTTCCTAC
Hexa4_168	No.blocking.primer	168	GGTTGGTT	GGATATGG
Hexa4_169	No.blocking.primer	169	ATAAGCGG	ACCTACCT
Hexa4_170	No.blocking.primer	170	GTTGCTTC	CACTGAGT
Hexa4_171	No.blocking.primer	171	AGGTACGA	TCGAGTAC
Hexa4_172	No.blocking.primer	172	TCTCTCTC	TCACGAGT
Hexa4_173	No.blocking.primer	173	TGTCGACA	AACGAACG
Hexa4_174	No.blocking.primer	174	TGCTGTAG	AATACGCC
Hexa4_175	No.blocking.primer	175	AGAGACAC	TTGCGCTT
Hexa4_176	No.blocking.primer	176	GCATCCTT	ACTCAGTG
Hexa4_177	No.blocking.primer	177	AGGTCTAC	AAGCGGTA
Hexa4_178	No.blocking.primer	178	CAGTGAGA	CCGCTTAT
Hexa4_179	No.blocking.primer	179	GCAACGTT	CTTGGATG
Hexa4_180	No.blocking.primer	180	TGGTTCCT	AGCTGAAG
Hexa4_181	No.blocking.primer	181	ATGCAACC	TCACGACA
Hexa4_182	No.blocking.primer	182	CTAGCAAC	GAAGTCCT
Hexa4_183	No.blocking.primer	183	GACATCTG	GCTTATCC
Hexa4_184	No.blocking.primer	184	CAACTCCT	CCTTATCG
Hexa4_185	No.blocking.primer	185	TCTGACTC	TGCACAAC
Hexa4_186	No.blocking.primer	186	GACTACAC	TTCGCGAA
Hexa4_187	No.blocking.primer	187	TGTGCTCT	AGCTGATC
Hexa4_188	No.blocking.primer	188	GTGTTGTG	AGGAGAAG
Hexa4_189	No.blocking.primer	189	ATGGATCC	GCATATCG
Hexa4_190	No.blocking.primer	190	TCACTCAC	ATTACGGC
Hexa4_191	No.blocking.primer	191	TCTCAGTC	CAACGATC
Hexa4_192	No.blocking.primer	192	GTGACAGA	GGTTCCAA
Hexa4_193	No.blocking.primer	193	AACCGGAA	CCTAGCTT
Hexa4_194	No.blocking.primer	194	CCATGCAA	GCAAGGTA
Hexa4_195	No.blocking.primer	195	GAACCAAG	CTCATCAC
Hexa4_196	No.blocking.primer	196	AGTGTGTC	GTTGGTTG
Hexa4_197	No.blocking.primer	197	TGGAGAAC	ATCGGCTA
Hexa4_198	No.blocking.primer	198	TAGGATGG	CCTTCGTA
Hexa4_199	No.blocking.primer	199	TTCCGGAA	TCGATCCT
Hexa4_200	No.blocking.primer	200	ATTAGGCC	CAGTTGTG
Hexa4_201	No.blocking.primer	201	CGTTGGTA	GGTACGAA
Hexa4_202	No.blocking.primer	202	TTCCTACG	AGGTCTTG
Hexa4_203	No.blocking.primer	203	TCAGTGTG	GACTCACA
Hexa4_204	No.blocking.primer	204	TCACCTCA	ACCTTGCT
Hexa4_205	No.blocking.primer	205	GAGTTCAC	GTTCAGCA
Hexa4_206	No.blocking.primer	206	TCGAGTAC	ACTGCTCT
Hexa4_207	No.blocking.primer	207	TCCACAAG	CTCTTGAC
Hexa4_208	No.blocking.primer	208	CAAGGTAG	TAGCAAGG
Hexa4_209	No.blocking.primer	209	AGCTTGGT	TAGGCCAT
Hexa4_210	No.blocking.primer	210	CGTTCCTA	GTCTTCTG
Hexa4_211	No.blocking.primer	211	TCCTTGCA	CCTTATGC
Hexa4_212	No.blocking.primer	212	GCATATGC	CTCTGTGT
Hexa4_213	No.blocking.primer	213	AGCAGAAC	ACTGTGAC
Hexa4_214	No.blocking.primer	214	GTGATCTG	GACATGAG
Hexa4_215	No.blocking.primer	215	TTCCGCTA	ACAGCTGT
Hexa4_216	No.blocking.primer	216	AATTGCCG	TGCTTCGT
Hexa4_217	No.blocking.primer	217	ACTCTCAC	CAACCTAG
Hexa4_218	No.blocking.primer	218	CCTAGCAA	GCAAGCTT
Hexa4_219	No.blocking.primer	219	CATCTGCT	ATAACGCC
Hexa4_220	No.blocking.primer	220	TACCGGAT	TTGGAACC
Hexa4_221	No.blocking.primer	221	TACCTTGC	CCATTACC
Hexa4_222	No.blocking.primer	222	TCCTACGT	AGGAAGCT
Hexa4_223	No.blocking.primer	223	TCACAGAC	TTGCTACC
Hexa4_224	No.blocking.primer	224	TGGAGATG	GGAATTGG
Hexa4_225	No.blocking.primer	225	GAACGTTC	AGCTTCCT
Hexa4_226	No.blocking.primer	226	TGGAAGGT	CTAGTGCA
Hexa4_227	No.blocking.primer	227	ATCCTTCG	GCATGCAT
Hexa4_228	No.blocking.primer	228	CAAGAGGT	TGTGTGAC
Hexa4_229	No.blocking.primer	229	GAGATCAG	GACAGACA
Hexa4_230	No.blocking.primer	230	GCATGCTA	AGAGAGTC
Hexa4_231	No.blocking.primer	231	ACCTCTAC	TATACGCG
Hexa4_232	No.blocking.primer	232	ATGGCGTT	TCTCTCAG
Hexa4_233	No.blocking.primer	233	TCGTAGGT	CTACTCGT
Hexa4_234	No.blocking.primer	234	TAGCTACG	CACATCAG
Hexa4_235	No.blocking.primer	235	GTACGAAG	CAACTCCT

## Sheet: 2nd.PCR.primer.forward
Name	PCR.condition	Sample.no	P5 adaptor	Index2 (forward)	Partial sequence of reverse Illumina sequencing primer	Fusion primer sequence
Hexa1_001	Blocking.primer.A	1	AATGATACGGCGACCACCGAGATCTACAC	GGCCATAT	TCGTCGGCAGCGTC	AATGATACGGCGACCACCGAGATCTACACGGCCATATTCGTCGGCAGCGTC
Hexa1_002	Blocking.primer.A	2	AATGATACGGCGACCACCGAGATCTACAC	TTCGATGG	TCGTCGGCAGCGTC	AATGATACGGCGACCACCGAGATCTACACTTCGATGGTCGTCGGCAGCGTC
Hexa1_003	Blocking.primer.A	3	AATGATACGGCGACCACCGAGATCTACAC	GTGTCACA	TCGTCGGCAGCGTC	AATGATACGGCGACCACCGAGATCTACACGTGTCACATCGTCGGCAGCGTC
Hexa1_004	Blocking.primer.A	4	AATGATACGGCGACCACCGAGATCTACAC	ACGTGATC	TCGTCGGCAGCGTC	AATGATACGGCGACCACCGAGATCTACACACGTGATCTCGTCGGCAGCGTC
Hexa1_005	Blocking.primer.A	5	AATGATACGGCGACCACCGAGATCTACAC	AGAGCAGT	TCGTCGGCAGCGTC	AATGATACGGCGACCACCGAGATCTACACAGAGCAGTTCGTCGGCAGCGTC
Hexa1_006	Blocking.primer.A	6	AATGATACGGCGACCACCGAGATCTACAC	CTCTAGAG	TCGTCGGCAGCGTC	AATGATACGGCGACCACCGAGATCTACACCTCTAGAGTCGTCGGCAGCGTC
Hexa1_007	Blocking.primer.A	7	AATGATACGGCGACCACCGAGATCTACAC	AACCGGTT	TCGTCGGCAGCGTC	AATGATACGGCGACCACCGAGATCTACACAACCGGTTTCGTCGGCAGCGTC
Hexa1_008	Blocking.primer.A	8	AATGATACGGCGACCACCGAGATCTACAC	TGGTCAAC	TCGTCGGCAGCGTC	AATGATACGGCGACCACCGAGATCTACACTGGTCAACTCGTCGGCAGCGTC
Hexa1_009	Blocking.primer.A	9	AATGATACGGCGACCACCGAGATCTACAC	GTACGATC	TCGTCGGCAGCGTC	AATGATACGGCGACCACCGAGATCTACACGTACGATCTCGTCGGCAGCGTC
Hexa1_010	Blocking.primer.A	10	AATGATACGGCGACCACCGAGATCTACAC	AGTGGTGA	TCGTCGGCAGCGTC	AATGATACGGCGACCACCGAGATCTACACAGTGGTGATCGTCGGCAGCGTC
Hexa1_011	Blocking.primer.A	11	AATGATACGGCGACCACCGAGATCTACAC	GTGTTCTC	TCGTCGGCAGCGTC	AATGATACGGCGACCACCGAGATCTACACGTGTTCTCTCGTCGGCAGCGTC
Hexa1_012	Blocking.primer.A	12	AATGATACGGCGACCACCGAGATCTACAC	TGAGGACA	TCGTCGGCAGCGTC	AATGATACGGCGACCACCGAGATCTACACTGAGGACATCGTCGGCAGCGTC
Hexa1_013	Blocking.primer.A	13	AATGATACGGCGACCACCGAGATCTACAC	CACTTCTG	TCGTCGGCAGCGTC	AATGATACGGCGACCACCGAGATCTACACCACTTCTGTCGTCGGCAGCGTC
Hexa1_014	Blocking.primer.A	14	AATGATACGGCGACCACCGAGATCTACAC	ATGGCCTA	TCGTCGGCAGCGTC	AATGATACGGCGACCACCGAGATCTACACATGGCCTATCGTCGGCAGCGTC
Hexa1_015	Blocking.primer.A	15	AATGATACGGCGACCACCGAGATCTACAC	AGTCTGTG	TCGTCGGCAGCGTC	AATGATACGGCGACCACCGAGATCTACACAGTCTGTGTCGTCGGCAGCGTC
Hexa1_016	Blocking.primer.A	16	AATGATACGGCGACCACCGAGATCTACAC	AACCTTCC	TCGTCGGCAGCGTC	AATGATACGGCGACCACCGAGATCTACACAACCTTCCTCGTCGGCAGCGTC
Hexa1_017	Blocking.primer.A	17	AATGATACGGCGACCACCGAGATCTACAC	ACCTGTTC	TCGTCGGCAGCGTC	AATGATACGGCGACCACCGAGATCTACACACCTGTTCTCGTCGGCAGCGTC
Hexa1_018	Blocking.primer.A	18	AATGATACGGCGACCACCGAGATCTACAC	CAGACTCA	TCGTCGGCAGCGTC	AATGATACGGCGACCACCGAGATCTACACCAGACTCATCGTCGGCAGCGTC
Hexa1_019	Blocking.primer.A	19	AATGATACGGCGACCACCGAGATCTACAC	AGTGTCTG	TCGTCGGCAGCGTC	AATGATACGGCGACCACCGAGATCTACACAGTGTCTGTCGTCGGCAGCGTC
Hexa1_020	Blocking.primer.A	20	AATGATACGGCGACCACCGAGATCTACAC	CTTGGTAG	TCGTCGGCAGCGTC	AATGATACGGCGACCACCGAGATCTACACCTTGGTAGTCGTCGGCAGCGTC
Hexa1_021	Blocking.primer.A	21	AATGATACGGCGACCACCGAGATCTACAC	TATAGCGC	TCGTCGGCAGCGTC	AATGATACGGCGACCACCGAGATCTACACTATAGCGCTCGTCGGCAGCGTC
Hexa1_022	Blocking.primer.A	22	AATGATACGGCGACCACCGAGATCTACAC	GTAGAGGT	TCGTCGGCAGCGTC	AATGATACGGCGACCACCGAGATCTACACGTAGAGGTTCGTCGGCAGCGTC
Hexa1_023	Blocking.primer.A	23	AATGATACGGCGACCACCGAGATCTACAC	CAGTCTCT	TCGTCGGCAGCGTC	AATGATACGGCGACCACCGAGATCTACACCAGTCTCTTCGTCGGCAGCGTC
Hexa1_024	Blocking.primer.A	24	AATGATACGGCGACCACCGAGATCTACAC	ATCGGCAT	TCGTCGGCAGCGTC	AATGATACGGCGACCACCGAGATCTACACATCGGCATTCGTCGGCAGCGTC
Hexa1_025	Blocking.primer.A	25	AATGATACGGCGACCACCGAGATCTACAC	GTCACAGT	TCGTCGGCAGCGTC	AATGATACGGCGACCACCGAGATCTACACGTCACAGTTCGTCGGCAGCGTC
Hexa1_026	Blocking.primer.A	26	AATGATACGGCGACCACCGAGATCTACAC	CTGACAGT	TCGTCGGCAGCGTC	AATGATACGGCGACCACCGAGATCTACACCTGACAGTTCGTCGGCAGCGTC
Hexa1_027	Blocking.primer.A	27	AATGATACGGCGACCACCGAGATCTACAC	CTCTACAC	TCGTCGGCAGCGTC	AATGATACGGCGACCACCGAGATCTACACCTCTACACTCGTCGGCAGCGTC
Hexa1_028	Blocking.primer.A	28	AATGATACGGCGACCACCGAGATCTACAC	CAGTGACT	TCGTCGGCAGCGTC	AATGATACGGCGACCACCGAGATCTACACCAGTGACTTCGTCGGCAGCGTC
Hexa1_029	Blocking.primer.A	29	AATGATACGGCGACCACCGAGATCTACAC	CTGTGTCT	TCGTCGGCAGCGTC	AATGATACGGCGACCACCGAGATCTACACCTGTGTCTTCGTCGGCAGCGTC
Hexa1_030	Blocking.primer.A	30	AATGATACGGCGACCACCGAGATCTACAC	TGGTACCA	TCGTCGGCAGCGTC	AATGATACGGCGACCACCGAGATCTACACTGGTACCATCGTCGGCAGCGTC
Hexa1_031	Blocking.primer.A	31	AATGATACGGCGACCACCGAGATCTACAC	TCCTTGCA	TCGTCGGCAGCGTC	AATGATACGGCGACCACCGAGATCTACACTCCTTGCATCGTCGGCAGCGTC
Hexa1_032	Blocking.primer.A	32	AATGATACGGCGACCACCGAGATCTACAC	GCATCGAT	TCGTCGGCAGCGTC	AATGATACGGCGACCACCGAGATCTACACGCATCGATTCGTCGGCAGCGTC
Hexa1_033	Blocking.primer.A	33	AATGATACGGCGACCACCGAGATCTACAC	ATATGGCC	TCGTCGGCAGCGTC	AATGATACGGCGACCACCGAGATCTACACATATGGCCTCGTCGGCAGCGTC
Hexa1_034	Blocking.primer.A	34	AATGATACGGCGACCACCGAGATCTACAC	GTACGTTG	TCGTCGGCAGCGTC	AATGATACGGCGACCACCGAGATCTACACGTACGTTGTCGTCGGCAGCGTC
Hexa1_035	Blocking.primer.A	35	AATGATACGGCGACCACCGAGATCTACAC	AGGTGTTC	TCGTCGGCAGCGTC	AATGATACGGCGACCACCGAGATCTACACAGGTGTTCTCGTCGGCAGCGTC
Hexa1_036	Blocking.primer.A	36	AATGATACGGCGACCACCGAGATCTACAC	TGTCACTC	TCGTCGGCAGCGTC	AATGATACGGCGACCACCGAGATCTACACTGTCACTCTCGTCGGCAGCGTC
Hexa1_037	Blocking.primer.A	37	AATGATACGGCGACCACCGAGATCTACAC	CTTGTCCA	TCGTCGGCAGCGTC	AATGATACGGCGACCACCGAGATCTACACCTTGTCCATCGTCGGCAGCGTC
Hexa1_038	Blocking.primer.A	38	AATGATACGGCGACCACCGAGATCTACAC	CAAGGAAC	TCGTCGGCAGCGTC	AATGATACGGCGACCACCGAGATCTACACCAAGGAACTCGTCGGCAGCGTC
Hexa1_039	Blocking.primer.A	39	AATGATACGGCGACCACCGAGATCTACAC	GTAGGATG	TCGTCGGCAGCGTC	AATGATACGGCGACCACCGAGATCTACACGTAGGATGTCGTCGGCAGCGTC
Hexa1_040	Blocking.primer.A	40	AATGATACGGCGACCACCGAGATCTACAC	TTCGCCAT	TCGTCGGCAGCGTC	AATGATACGGCGACCACCGAGATCTACACTTCGCCATTCGTCGGCAGCGTC
Hexa1_041	Blocking.primer.A	41	AATGATACGGCGACCACCGAGATCTACAC	TAGGCGTT	TCGTCGGCAGCGTC	AATGATACGGCGACCACCGAGATCTACACTAGGCGTTTCGTCGGCAGCGTC
Hexa1_042	Blocking.primer.A	42	AATGATACGGCGACCACCGAGATCTACAC	TCAGCAGT	TCGTCGGCAGCGTC	AATGATACGGCGACCACCGAGATCTACACTCAGCAGTTCGTCGGCAGCGTC
Hexa1_043	Blocking.primer.A	43	AATGATACGGCGACCACCGAGATCTACAC	TTCCATGC	TCGTCGGCAGCGTC	AATGATACGGCGACCACCGAGATCTACACTTCCATGCTCGTCGGCAGCGTC
Hexa1_044	Blocking.primer.A	44	AATGATACGGCGACCACCGAGATCTACAC	GATCACCA	TCGTCGGCAGCGTC	AATGATACGGCGACCACCGAGATCTACACGATCACCATCGTCGGCAGCGTC
Hexa1_045	Blocking.primer.A	45	AATGATACGGCGACCACCGAGATCTACAC	TGCTACCT	TCGTCGGCAGCGTC	AATGATACGGCGACCACCGAGATCTACACTGCTACCTTCGTCGGCAGCGTC
Hexa1_046	Blocking.primer.A	46	AATGATACGGCGACCACCGAGATCTACAC	CTACGAAC	TCGTCGGCAGCGTC	AATGATACGGCGACCACCGAGATCTACACCTACGAACTCGTCGGCAGCGTC
Hexa1_047	Blocking.primer.A	47	AATGATACGGCGACCACCGAGATCTACAC	GTGTACTG	TCGTCGGCAGCGTC	AATGATACGGCGACCACCGAGATCTACACGTGTACTGTCGTCGGCAGCGTC
Hexa1_048	Blocking.primer.A	48	AATGATACGGCGACCACCGAGATCTACAC	TATTGCGG	TCGTCGGCAGCGTC	AATGATACGGCGACCACCGAGATCTACACTATTGCGGTCGTCGGCAGCGTC
Hexa1_049	Blocking.primer.A	49	AATGATACGGCGACCACCGAGATCTACAC	GGATCCAT	TCGTCGGCAGCGTC	AATGATACGGCGACCACCGAGATCTACACGGATCCATTCGTCGGCAGCGTC
Hexa1_050	Blocking.primer.A	50	AATGATACGGCGACCACCGAGATCTACAC	GACTAGAG	TCGTCGGCAGCGTC	AATGATACGGCGACCACCGAGATCTACACGACTAGAGTCGTCGGCAGCGTC
Hexa1_051	Blocking.primer.A	51	AATGATACGGCGACCACCGAGATCTACAC	GGATTAGG	TCGTCGGCAGCGTC	AATGATACGGCGACCACCGAGATCTACACGGATTAGGTCGTCGGCAGCGTC
Hexa1_052	Blocking.primer.A	52	AATGATACGGCGACCACCGAGATCTACAC	TGACGAGA	TCGTCGGCAGCGTC	AATGATACGGCGACCACCGAGATCTACACTGACGAGATCGTCGGCAGCGTC
Hexa1_053	Blocking.primer.A	53	AATGATACGGCGACCACCGAGATCTACAC	TCGTAGCA	TCGTCGGCAGCGTC	AATGATACGGCGACCACCGAGATCTACACTCGTAGCATCGTCGGCAGCGTC
Hexa1_054	Blocking.primer.A	54	AATGATACGGCGACCACCGAGATCTACAC	ACCTCTAC	TCGTCGGCAGCGTC	AATGATACGGCGACCACCGAGATCTACACACCTCTACTCGTCGGCAGCGTC
Hexa1_055	Blocking.primer.A	55	AATGATACGGCGACCACCGAGATCTACAC	GACTACAC	TCGTCGGCAGCGTC	AATGATACGGCGACCACCGAGATCTACACGACTACACTCGTCGGCAGCGTC
Hexa1_056	Blocking.primer.A	56	AATGATACGGCGACCACCGAGATCTACAC	GCTTAAGC	TCGTCGGCAGCGTC	AATGATACGGCGACCACCGAGATCTACACGCTTAAGCTCGTCGGCAGCGTC
Hexa1_057	Blocking.primer.A	57	AATGATACGGCGACCACCGAGATCTACAC	ATCCGCTT	TCGTCGGCAGCGTC	AATGATACGGCGACCACCGAGATCTACACATCCGCTTTCGTCGGCAGCGTC
Hexa1_058	Blocking.primer.A	58	AATGATACGGCGACCACCGAGATCTACAC	ACGATGCT	TCGTCGGCAGCGTC	AATGATACGGCGACCACCGAGATCTACACACGATGCTTCGTCGGCAGCGTC
Hexa1_059	Blocking.primer.A	59	AATGATACGGCGACCACCGAGATCTACAC	CAGTTCTC	TCGTCGGCAGCGTC	AATGATACGGCGACCACCGAGATCTACACCAGTTCTCTCGTCGGCAGCGTC
Hexa1_060	Blocking.primer.A	60	AATGATACGGCGACCACCGAGATCTACAC	CATGACGT	TCGTCGGCAGCGTC	AATGATACGGCGACCACCGAGATCTACACCATGACGTTCGTCGGCAGCGTC
Hexa1_061	Blocking.primer.A	61	AATGATACGGCGACCACCGAGATCTACAC	TGGTGAAG	TCGTCGGCAGCGTC	AATGATACGGCGACCACCGAGATCTACACTGGTGAAGTCGTCGGCAGCGTC
Hexa1_062	Blocking.primer.A	62	AATGATACGGCGACCACCGAGATCTACAC	AGACGTCT	TCGTCGGCAGCGTC	AATGATACGGCGACCACCGAGATCTACACAGACGTCTTCGTCGGCAGCGTC
Hexa1_063	Blocking.primer.A	63	AATGATACGGCGACCACCGAGATCTACAC	CGCGTATA	TCGTCGGCAGCGTC	AATGATACGGCGACCACCGAGATCTACACCGCGTATATCGTCGGCAGCGTC
Hexa1_064	Blocking.primer.A	64	AATGATACGGCGACCACCGAGATCTACAC	TGCTTGGA	TCGTCGGCAGCGTC	AATGATACGGCGACCACCGAGATCTACACTGCTTGGATCGTCGGCAGCGTC
Hexa1_065	Blocking.primer.A	65	AATGATACGGCGACCACCGAGATCTACAC	TCCTTCCT	TCGTCGGCAGCGTC	AATGATACGGCGACCACCGAGATCTACACTCCTTCCTTCGTCGGCAGCGTC
Hexa1_066	Blocking.primer.A	66	AATGATACGGCGACCACCGAGATCTACAC	TAGCGCAT	TCGTCGGCAGCGTC	AATGATACGGCGACCACCGAGATCTACACTAGCGCATTCGTCGGCAGCGTC
Hexa1_067	Blocking.primer.A	67	AATGATACGGCGACCACCGAGATCTACAC	GACAACTC	TCGTCGGCAGCGTC	AATGATACGGCGACCACCGAGATCTACACGACAACTCTCGTCGGCAGCGTC
Hexa1_068	Blocking.primer.A	68	AATGATACGGCGACCACCGAGATCTACAC	CCAATTCC	TCGTCGGCAGCGTC	AATGATACGGCGACCACCGAGATCTACACCCAATTCCTCGTCGGCAGCGTC
Hexa1_069	Blocking.primer.A	69	AATGATACGGCGACCACCGAGATCTACAC	CAAGCTAC	TCGTCGGCAGCGTC	AATGATACGGCGACCACCGAGATCTACACCAAGCTACTCGTCGGCAGCGTC
Hexa1_070	Blocking.primer.A	70	AATGATACGGCGACCACCGAGATCTACAC	CGCGATTA	TCGTCGGCAGCGTC	AATGATACGGCGACCACCGAGATCTACACCGCGATTATCGTCGGCAGCGTC
Hexa1_071	Blocking.primer.A	71	AATGATACGGCGACCACCGAGATCTACAC	AGACGACA	TCGTCGGCAGCGTC	AATGATACGGCGACCACCGAGATCTACACAGACGACATCGTCGGCAGCGTC
Hexa1_072	Blocking.primer.A	72	AATGATACGGCGACCACCGAGATCTACAC	TCTCAGAG	TCGTCGGCAGCGTC	AATGATACGGCGACCACCGAGATCTACACTCTCAGAGTCGTCGGCAGCGTC
Hexa1_073	Blocking.primer.A	73	AATGATACGGCGACCACCGAGATCTACAC	GTGACTGT	TCGTCGGCAGCGTC	AATGATACGGCGACCACCGAGATCTACACGTGACTGTTCGTCGGCAGCGTC
Hexa1_074	Blocking.primer.A	74	AATGATACGGCGACCACCGAGATCTACAC	CAACTGCA	TCGTCGGCAGCGTC	AATGATACGGCGACCACCGAGATCTACACCAACTGCATCGTCGGCAGCGTC
Hexa1_075	Blocking.primer.A	75	AATGATACGGCGACCACCGAGATCTACAC	TACGGCTA	TCGTCGGCAGCGTC	AATGATACGGCGACCACCGAGATCTACACTACGGCTATCGTCGGCAGCGTC
Hexa1_076	Blocking.primer.A	76	AATGATACGGCGACCACCGAGATCTACAC	CACTTGTC	TCGTCGGCAGCGTC	AATGATACGGCGACCACCGAGATCTACACCACTTGTCTCGTCGGCAGCGTC
Hexa1_077	Blocking.primer.A	77	AATGATACGGCGACCACCGAGATCTACAC	AGTCCACA	TCGTCGGCAGCGTC	AATGATACGGCGACCACCGAGATCTACACAGTCCACATCGTCGGCAGCGTC
Hexa1_078	Blocking.primer.A	78	AATGATACGGCGACCACCGAGATCTACAC	TCTGGAGT	TCGTCGGCAGCGTC	AATGATACGGCGACCACCGAGATCTACACTCTGGAGTTCGTCGGCAGCGTC
Hexa1_079	Blocking.primer.A	79	AATGATACGGCGACCACCGAGATCTACAC	ACGAGAAC	TCGTCGGCAGCGTC	AATGATACGGCGACCACCGAGATCTACACACGAGAACTCGTCGGCAGCGTC
Hexa1_080	Blocking.primer.A	80	AATGATACGGCGACCACCGAGATCTACAC	TTCCAAGG	TCGTCGGCAGCGTC	AATGATACGGCGACCACCGAGATCTACACTTCCAAGGTCGTCGGCAGCGTC
Hexa1_081	Blocking.primer.A	81	AATGATACGGCGACCACCGAGATCTACAC	CTCACACT	TCGTCGGCAGCGTC	AATGATACGGCGACCACCGAGATCTACACCTCACACTTCGTCGGCAGCGTC
Hexa1_082	Blocking.primer.A	82	AATGATACGGCGACCACCGAGATCTACAC	CTGATCTC	TCGTCGGCAGCGTC	AATGATACGGCGACCACCGAGATCTACACCTGATCTCTCGTCGGCAGCGTC
Hexa1_083	Blocking.primer.A	83	AATGATACGGCGACCACCGAGATCTACAC	GATCCTAG	TCGTCGGCAGCGTC	AATGATACGGCGACCACCGAGATCTACACGATCCTAGTCGTCGGCAGCGTC
Hexa1_084	Blocking.primer.A	84	AATGATACGGCGACCACCGAGATCTACAC	TCCTAGGA	TCGTCGGCAGCGTC	AATGATACGGCGACCACCGAGATCTACACTCCTAGGATCGTCGGCAGCGTC
Hexa1_085	Blocking.primer.A	85	AATGATACGGCGACCACCGAGATCTACAC	CGCCTTAT	TCGTCGGCAGCGTC	AATGATACGGCGACCACCGAGATCTACACCGCCTTATTCGTCGGCAGCGTC
Hexa1_086	Blocking.primer.A	86	AATGATACGGCGACCACCGAGATCTACAC	AACGATCC	TCGTCGGCAGCGTC	AATGATACGGCGACCACCGAGATCTACACAACGATCCTCGTCGGCAGCGTC
Hexa1_087	Blocking.primer.A	87	AATGATACGGCGACCACCGAGATCTACAC	CTTGTGCT	TCGTCGGCAGCGTC	AATGATACGGCGACCACCGAGATCTACACCTTGTGCTTCGTCGGCAGCGTC
Hexa1_088	Blocking.primer.A	88	AATGATACGGCGACCACCGAGATCTACAC	TAGGCCTA	TCGTCGGCAGCGTC	AATGATACGGCGACCACCGAGATCTACACTAGGCCTATCGTCGGCAGCGTC
Hexa1_089	Blocking.primer.A	89	AATGATACGGCGACCACCGAGATCTACAC	GTAGCTTG	TCGTCGGCAGCGTC	AATGATACGGCGACCACCGAGATCTACACGTAGCTTGTCGTCGGCAGCGTC
Hexa1_090	Blocking.primer.A	90	AATGATACGGCGACCACCGAGATCTACAC	AACCATCG	TCGTCGGCAGCGTC	AATGATACGGCGACCACCGAGATCTACACAACCATCGTCGTCGGCAGCGTC
Hexa1_091	Blocking.primer.A	91	AATGATACGGCGACCACCGAGATCTACAC	TGGACTAC	TCGTCGGCAGCGTC	AATGATACGGCGACCACCGAGATCTACACTGGACTACTCGTCGGCAGCGTC
Hexa1_092	Blocking.primer.A	92	AATGATACGGCGACCACCGAGATCTACAC	GAAGACCA	TCGTCGGCAGCGTC	AATGATACGGCGACCACCGAGATCTACACGAAGACCATCGTCGGCAGCGTC
Hexa1_093	Blocking.primer.A	93	AATGATACGGCGACCACCGAGATCTACAC	GTCTCACT	TCGTCGGCAGCGTC	AATGATACGGCGACCACCGAGATCTACACGTCTCACTTCGTCGGCAGCGTC
Hexa1_094	Blocking.primer.A	94	AATGATACGGCGACCACCGAGATCTACAC	TACGATCG	TCGTCGGCAGCGTC	AATGATACGGCGACCACCGAGATCTACACTACGATCGTCGTCGGCAGCGTC
Hexa1_095	Blocking.primer.A	95	AATGATACGGCGACCACCGAGATCTACAC	CCATTAGG	TCGTCGGCAGCGTC	AATGATACGGCGACCACCGAGATCTACACCCATTAGGTCGTCGGCAGCGTC
Hexa1_096	Blocking.primer.A	96	AATGATACGGCGACCACCGAGATCTACAC	TCTGCTCA	TCGTCGGCAGCGTC	AATGATACGGCGACCACCGAGATCTACACTCTGCTCATCGTCGGCAGCGTC
Hexa1_097	Blocking.primer.A	97	AATGATACGGCGACCACCGAGATCTACAC	TCAGCACA	TCGTCGGCAGCGTC	AATGATACGGCGACCACCGAGATCTACACTCAGCACATCGTCGGCAGCGTC
Hexa1_098	Blocking.primer.A	98	AATGATACGGCGACCACCGAGATCTACAC	CATGTGCA	TCGTCGGCAGCGTC	AATGATACGGCGACCACCGAGATCTACACCATGTGCATCGTCGGCAGCGTC
Hexa1_099	Blocking.primer.A	99	AATGATACGGCGACCACCGAGATCTACAC	CACTCACT	TCGTCGGCAGCGTC	AATGATACGGCGACCACCGAGATCTACACCACTCACTTCGTCGGCAGCGTC
Hexa1_100	Blocking.primer.A	100	AATGATACGGCGACCACCGAGATCTACAC	TGTCCTCA	TCGTCGGCAGCGTC	AATGATACGGCGACCACCGAGATCTACACTGTCCTCATCGTCGGCAGCGTC
Hexa1_101	Blocking.primer.A	101	AATGATACGGCGACCACCGAGATCTACAC	AGCTCTTC	TCGTCGGCAGCGTC	AATGATACGGCGACCACCGAGATCTACACAGCTCTTCTCGTCGGCAGCGTC
Hexa1_102	Blocking.primer.A	102	AATGATACGGCGACCACCGAGATCTACAC	TGAGGTCT	TCGTCGGCAGCGTC	AATGATACGGCGACCACCGAGATCTACACTGAGGTCTTCGTCGGCAGCGTC
Hexa1_103	Blocking.primer.A	103	AATGATACGGCGACCACCGAGATCTACAC	GACTGTGT	TCGTCGGCAGCGTC	AATGATACGGCGACCACCGAGATCTACACGACTGTGTTCGTCGGCAGCGTC
Hexa1_104	Blocking.primer.A	104	AATGATACGGCGACCACCGAGATCTACAC	TCTGTCTG	TCGTCGGCAGCGTC	AATGATACGGCGACCACCGAGATCTACACTCTGTCTGTCGTCGGCAGCGTC
Hexa1_105	Blocking.primer.A	105	AATGATACGGCGACCACCGAGATCTACAC	AGACTGTC	TCGTCGGCAGCGTC	AATGATACGGCGACCACCGAGATCTACACAGACTGTCTCGTCGGCAGCGTC
Hexa1_106	Blocking.primer.A	106	AATGATACGGCGACCACCGAGATCTACAC	ATCGAACC	TCGTCGGCAGCGTC	AATGATACGGCGACCACCGAGATCTACACATCGAACCTCGTCGGCAGCGTC
Hexa1_107	Blocking.primer.A	107	AATGATACGGCGACCACCGAGATCTACAC	TTATCGCC	TCGTCGGCAGCGTC	AATGATACGGCGACCACCGAGATCTACACTTATCGCCTCGTCGGCAGCGTC
Hexa1_108	Blocking.primer.A	108	AATGATACGGCGACCACCGAGATCTACAC	TGACCACA	TCGTCGGCAGCGTC	AATGATACGGCGACCACCGAGATCTACACTGACCACATCGTCGGCAGCGTC
Hexa1_109	Blocking.primer.A	109	AATGATACGGCGACCACCGAGATCTACAC	CACTGACA	TCGTCGGCAGCGTC	AATGATACGGCGACCACCGAGATCTACACCACTGACATCGTCGGCAGCGTC
Hexa1_110	Blocking.primer.A	110	AATGATACGGCGACCACCGAGATCTACAC	AACGCCAT	TCGTCGGCAGCGTC	AATGATACGGCGACCACCGAGATCTACACAACGCCATTCGTCGGCAGCGTC
Hexa1_111	Blocking.primer.A	111	AATGATACGGCGACCACCGAGATCTACAC	CACTCAGA	TCGTCGGCAGCGTC	AATGATACGGCGACCACCGAGATCTACACCACTCAGATCGTCGGCAGCGTC
Hexa1_112	Blocking.primer.A	112	AATGATACGGCGACCACCGAGATCTACAC	GACTGTCA	TCGTCGGCAGCGTC	AATGATACGGCGACCACCGAGATCTACACGACTGTCATCGTCGGCAGCGTC
Hexa1_113	Blocking.primer.A	113	AATGATACGGCGACCACCGAGATCTACAC	CCAACGTA	TCGTCGGCAGCGTC	AATGATACGGCGACCACCGAGATCTACACCCAACGTATCGTCGGCAGCGTC
Hexa1_114	Blocking.primer.A	114	AATGATACGGCGACCACCGAGATCTACAC	GTGAAGTG	TCGTCGGCAGCGTC	AATGATACGGCGACCACCGAGATCTACACGTGAAGTGTCGTCGGCAGCGTC
Hexa1_115	Blocking.primer.A	115	AATGATACGGCGACCACCGAGATCTACAC	TTGCTTGC	TCGTCGGCAGCGTC	AATGATACGGCGACCACCGAGATCTACACTTGCTTGCTCGTCGGCAGCGTC
Hexa1_116	Blocking.primer.A	116	AATGATACGGCGACCACCGAGATCTACAC	GATCTCCT	TCGTCGGCAGCGTC	AATGATACGGCGACCACCGAGATCTACACGATCTCCTTCGTCGGCAGCGTC
Hexa1_117	Blocking.primer.A	117	AATGATACGGCGACCACCGAGATCTACAC	CTGATCAG	TCGTCGGCAGCGTC	AATGATACGGCGACCACCGAGATCTACACCTGATCAGTCGTCGGCAGCGTC
Hexa1_118	Blocking.primer.A	118	AATGATACGGCGACCACCGAGATCTACAC	GAGAACAC	TCGTCGGCAGCGTC	AATGATACGGCGACCACCGAGATCTACACGAGAACACTCGTCGGCAGCGTC
Hexa1_119	Blocking.primer.A	119	AATGATACGGCGACCACCGAGATCTACAC	CGAAGGAT	TCGTCGGCAGCGTC	AATGATACGGCGACCACCGAGATCTACACCGAAGGATTCGTCGGCAGCGTC
Hexa1_120	Blocking.primer.A	120	AATGATACGGCGACCACCGAGATCTACAC	TCCAGAAC	TCGTCGGCAGCGTC	AATGATACGGCGACCACCGAGATCTACACTCCAGAACTCGTCGGCAGCGTC
Hexa1_121	Blocking.primer.A	121	AATGATACGGCGACCACCGAGATCTACAC	CATCTGGA	TCGTCGGCAGCGTC	AATGATACGGCGACCACCGAGATCTACACCATCTGGATCGTCGGCAGCGTC
Hexa1_122	Blocking.primer.A	122	AATGATACGGCGACCACCGAGATCTACAC	GTCTGTGA	TCGTCGGCAGCGTC	AATGATACGGCGACCACCGAGATCTACACGTCTGTGATCGTCGGCAGCGTC
Hexa1_123	Blocking.primer.A	123	AATGATACGGCGACCACCGAGATCTACAC	TACCGCAA	TCGTCGGCAGCGTC	AATGATACGGCGACCACCGAGATCTACACTACCGCAATCGTCGGCAGCGTC
Hexa1_124	Blocking.primer.A	124	AATGATACGGCGACCACCGAGATCTACAC	GGATAAGC	TCGTCGGCAGCGTC	AATGATACGGCGACCACCGAGATCTACACGGATAAGCTCGTCGGCAGCGTC
Hexa1_125	Blocking.primer.A	125	AATGATACGGCGACCACCGAGATCTACAC	CTCTGTCA	TCGTCGGCAGCGTC	AATGATACGGCGACCACCGAGATCTACACCTCTGTCATCGTCGGCAGCGTC
Hexa1_126	Blocking.primer.A	126	AATGATACGGCGACCACCGAGATCTACAC	TCACACTC	TCGTCGGCAGCGTC	AATGATACGGCGACCACCGAGATCTACACTCACACTCTCGTCGGCAGCGTC
Hexa1_127	Blocking.primer.A	127	AATGATACGGCGACCACCGAGATCTACAC	GTTCGTAG	TCGTCGGCAGCGTC	AATGATACGGCGACCACCGAGATCTACACGTTCGTAGTCGTCGGCAGCGTC
Hexa1_128	Blocking.primer.A	128	AATGATACGGCGACCACCGAGATCTACAC	AGCAGTAG	TCGTCGGCAGCGTC	AATGATACGGCGACCACCGAGATCTACACAGCAGTAGTCGTCGGCAGCGTC
Hexa1_129	Blocking.primer.A	129	AATGATACGGCGACCACCGAGATCTACAC	GTGTAGTC	TCGTCGGCAGCGTC	AATGATACGGCGACCACCGAGATCTACACGTGTAGTCTCGTCGGCAGCGTC
Hexa1_130	Blocking.primer.A	130	AATGATACGGCGACCACCGAGATCTACAC	GTGAGACA	TCGTCGGCAGCGTC	AATGATACGGCGACCACCGAGATCTACACGTGAGACATCGTCGGCAGCGTC
Hexa1_131	Blocking.primer.A	131	AATGATACGGCGACCACCGAGATCTACAC	TTCCTTCC	TCGTCGGCAGCGTC	AATGATACGGCGACCACCGAGATCTACACTTCCTTCCTCGTCGGCAGCGTC
Hexa1_132	Blocking.primer.A	132	AATGATACGGCGACCACCGAGATCTACAC	AAGCGCAA	TCGTCGGCAGCGTC	AATGATACGGCGACCACCGAGATCTACACAAGCGCAATCGTCGGCAGCGTC
Hexa1_133	Blocking.primer.A	133	AATGATACGGCGACCACCGAGATCTACAC	ATCGAAGG	TCGTCGGCAGCGTC	AATGATACGGCGACCACCGAGATCTACACATCGAAGGTCGTCGGCAGCGTC
Hexa1_134	Blocking.primer.A	134	AATGATACGGCGACCACCGAGATCTACAC	TCACACAG	TCGTCGGCAGCGTC	AATGATACGGCGACCACCGAGATCTACACTCACACAGTCGTCGGCAGCGTC
Hexa1_135	Blocking.primer.A	135	AATGATACGGCGACCACCGAGATCTACAC	ACTGGTGT	TCGTCGGCAGCGTC	AATGATACGGCGACCACCGAGATCTACACACTGGTGTTCGTCGGCAGCGTC
Hexa1_136	Blocking.primer.A	136	AATGATACGGCGACCACCGAGATCTACAC	CACAGAGA	TCGTCGGCAGCGTC	AATGATACGGCGACCACCGAGATCTACACCACAGAGATCGTCGGCAGCGTC
Hexa1_137	Blocking.primer.A	137	AATGATACGGCGACCACCGAGATCTACAC	CAACGTAC	TCGTCGGCAGCGTC	AATGATACGGCGACCACCGAGATCTACACCAACGTACTCGTCGGCAGCGTC
Hexa1_138	Blocking.primer.A	138	AATGATACGGCGACCACCGAGATCTACAC	GGATGGTA	TCGTCGGCAGCGTC	AATGATACGGCGACCACCGAGATCTACACGGATGGTATCGTCGGCAGCGTC
Hexa1_139	Blocking.primer.A	139	AATGATACGGCGACCACCGAGATCTACAC	GTGAAGAC	TCGTCGGCAGCGTC	AATGATACGGCGACCACCGAGATCTACACGTGAAGACTCGTCGGCAGCGTC
Hexa1_140	Blocking.primer.A	140	AATGATACGGCGACCACCGAGATCTACAC	ACAGACAG	TCGTCGGCAGCGTC	AATGATACGGCGACCACCGAGATCTACACACAGACAGTCGTCGGCAGCGTC
Hexa1_141	Blocking.primer.A	141	AATGATACGGCGACCACCGAGATCTACAC	AGCTAGCT	TCGTCGGCAGCGTC	AATGATACGGCGACCACCGAGATCTACACAGCTAGCTTCGTCGGCAGCGTC
Hexa1_142	Blocking.primer.A	142	AATGATACGGCGACCACCGAGATCTACAC	GTCTCTGT	TCGTCGGCAGCGTC	AATGATACGGCGACCACCGAGATCTACACGTCTCTGTTCGTCGGCAGCGTC
Hexa1_143	Blocking.primer.A	143	AATGATACGGCGACCACCGAGATCTACAC	GCTACCAA	TCGTCGGCAGCGTC	AATGATACGGCGACCACCGAGATCTACACGCTACCAATCGTCGGCAGCGTC
Hexa1_144	Blocking.primer.A	144	AATGATACGGCGACCACCGAGATCTACAC	AGTCTCTC	TCGTCGGCAGCGTC	AATGATACGGCGACCACCGAGATCTACACAGTCTCTCTCGTCGGCAGCGTC
Hexa1_145	Blocking.primer.A	145	AATGATACGGCGACCACCGAGATCTACAC	TCGTCTAC	TCGTCGGCAGCGTC	AATGATACGGCGACCACCGAGATCTACACTCGTCTACTCGTCGGCAGCGTC
Hexa1_146	Blocking.primer.A	146	AATGATACGGCGACCACCGAGATCTACAC	CTGTCTCA	TCGTCGGCAGCGTC	AATGATACGGCGACCACCGAGATCTACACCTGTCTCATCGTCGGCAGCGTC
Hexa1_147	Blocking.primer.A	147	AATGATACGGCGACCACCGAGATCTACAC	ACCATGCA	TCGTCGGCAGCGTC	AATGATACGGCGACCACCGAGATCTACACACCATGCATCGTCGGCAGCGTC
Hexa1_148	Blocking.primer.A	148	AATGATACGGCGACCACCGAGATCTACAC	GAGTGTGA	TCGTCGGCAGCGTC	AATGATACGGCGACCACCGAGATCTACACGAGTGTGATCGTCGGCAGCGTC
Hexa1_149	Blocking.primer.A	149	AATGATACGGCGACCACCGAGATCTACAC	TTCCGGAA	TCGTCGGCAGCGTC	AATGATACGGCGACCACCGAGATCTACACTTCCGGAATCGTCGGCAGCGTC
Hexa1_150	Blocking.primer.A	150	AATGATACGGCGACCACCGAGATCTACAC	GAGTGACA	TCGTCGGCAGCGTC	AATGATACGGCGACCACCGAGATCTACACGAGTGACATCGTCGGCAGCGTC
Hexa1_151	Blocking.primer.A	151	AATGATACGGCGACCACCGAGATCTACAC	CTCAAGTG	TCGTCGGCAGCGTC	AATGATACGGCGACCACCGAGATCTACACCTCAAGTGTCGTCGGCAGCGTC
Hexa1_152	Blocking.primer.A	152	AATGATACGGCGACCACCGAGATCTACAC	ATGCATCG	TCGTCGGCAGCGTC	AATGATACGGCGACCACCGAGATCTACACATGCATCGTCGTCGGCAGCGTC
Hexa1_153	Blocking.primer.A	153	AATGATACGGCGACCACCGAGATCTACAC	TTGGCGTA	TCGTCGGCAGCGTC	AATGATACGGCGACCACCGAGATCTACACTTGGCGTATCGTCGGCAGCGTC
Hexa1_154	Blocking.primer.A	154	AATGATACGGCGACCACCGAGATCTACAC	GTACGTAC	TCGTCGGCAGCGTC	AATGATACGGCGACCACCGAGATCTACACGTACGTACTCGTCGGCAGCGTC
Hexa1_155	Blocking.primer.A	155	AATGATACGGCGACCACCGAGATCTACAC	AGTGGTCT	TCGTCGGCAGCGTC	AATGATACGGCGACCACCGAGATCTACACAGTGGTCTTCGTCGGCAGCGTC
Hexa1_156	Blocking.primer.A	156	AATGATACGGCGACCACCGAGATCTACAC	AGGTTCCA	TCGTCGGCAGCGTC	AATGATACGGCGACCACCGAGATCTACACAGGTTCCATCGTCGGCAGCGTC
Hexa1_157	Blocking.primer.A	157	AATGATACGGCGACCACCGAGATCTACAC	AGCTCTAG	TCGTCGGCAGCGTC	AATGATACGGCGACCACCGAGATCTACACAGCTCTAGTCGTCGGCAGCGTC
Hexa1_158	Blocking.primer.A	158	AATGATACGGCGACCACCGAGATCTACAC	ATGCCGTA	TCGTCGGCAGCGTC	AATGATACGGCGACCACCGAGATCTACACATGCCGTATCGTCGGCAGCGTC
Hexa1_159	Blocking.primer.A	159	AATGATACGGCGACCACCGAGATCTACAC	AGTGTGAG	TCGTCGGCAGCGTC	AATGATACGGCGACCACCGAGATCTACACAGTGTGAGTCGTCGGCAGCGTC
Hexa1_160	Blocking.primer.A	160	AATGATACGGCGACCACCGAGATCTACAC	TTAAGCCG	TCGTCGGCAGCGTC	AATGATACGGCGACCACCGAGATCTACACTTAAGCCGTCGTCGGCAGCGTC
Hexa1_161	Blocking.primer.A	161	AATGATACGGCGACCACCGAGATCTACAC	GGAATTCC	TCGTCGGCAGCGTC	AATGATACGGCGACCACCGAGATCTACACGGAATTCCTCGTCGGCAGCGTC
Hexa1_162	Blocking.primer.A	162	AATGATACGGCGACCACCGAGATCTACAC	GGAACGAT	TCGTCGGCAGCGTC	AATGATACGGCGACCACCGAGATCTACACGGAACGATTCGTCGGCAGCGTC
Hexa1_163	Blocking.primer.A	163	AATGATACGGCGACCACCGAGATCTACAC	TAGCGCTA	TCGTCGGCAGCGTC	AATGATACGGCGACCACCGAGATCTACACTAGCGCTATCGTCGGCAGCGTC
Hexa1_164	Blocking.primer.A	164	AATGATACGGCGACCACCGAGATCTACAC	CTTCGATC	TCGTCGGCAGCGTC	AATGATACGGCGACCACCGAGATCTACACCTTCGATCTCGTCGGCAGCGTC
Hexa1_165	Blocking.primer.A	165	AATGATACGGCGACCACCGAGATCTACAC	AGGATCCT	TCGTCGGCAGCGTC	AATGATACGGCGACCACCGAGATCTACACAGGATCCTTCGTCGGCAGCGTC
Hexa1_166	Blocking.primer.A	166	AATGATACGGCGACCACCGAGATCTACAC	TCGTCTTG	TCGTCGGCAGCGTC	AATGATACGGCGACCACCGAGATCTACACTCGTCTTGTCGTCGGCAGCGTC
Hexa1_167	Blocking.primer.A	167	AATGATACGGCGACCACCGAGATCTACAC	ATAAGCGG	TCGTCGGCAGCGTC	AATGATACGGCGACCACCGAGATCTACACATAAGCGGTCGTCGGCAGCGTC
Hexa1_168	Blocking.primer.A	168	AATGATACGGCGACCACCGAGATCTACAC	TGTCCAGA	TCGTCGGCAGCGTC	AATGATACGGCGACCACCGAGATCTACACTGTCCAGATCGTCGGCAGCGTC
Hexa1_169	Blocking.primer.A	169	AATGATACGGCGACCACCGAGATCTACAC	TGTCTGTC	TCGTCGGCAGCGTC	AATGATACGGCGACCACCGAGATCTACACTGTCTGTCTCGTCGGCAGCGTC
Hexa1_170	Blocking.primer.A	170	AATGATACGGCGACCACCGAGATCTACAC	GCATTAGC	TCGTCGGCAGCGTC	AATGATACGGCGACCACCGAGATCTACACGCATTAGCTCGTCGGCAGCGTC
Hexa1_171	Blocking.primer.A	171	AATGATACGGCGACCACCGAGATCTACAC	TTCCGCTA	TCGTCGGCAGCGTC	AATGATACGGCGACCACCGAGATCTACACTTCCGCTATCGTCGGCAGCGTC
Hexa1_172	Blocking.primer.A	172	AATGATACGGCGACCACCGAGATCTACAC	CATCCATC	TCGTCGGCAGCGTC	AATGATACGGCGACCACCGAGATCTACACCATCCATCTCGTCGGCAGCGTC
Hexa1_173	Blocking.primer.A	173	AATGATACGGCGACCACCGAGATCTACAC	GGAACGTA	TCGTCGGCAGCGTC	AATGATACGGCGACCACCGAGATCTACACGGAACGTATCGTCGGCAGCGTC
Hexa1_174	Blocking.primer.A	174	AATGATACGGCGACCACCGAGATCTACAC	CAACGTTG	TCGTCGGCAGCGTC	AATGATACGGCGACCACCGAGATCTACACCAACGTTGTCGTCGGCAGCGTC
Hexa1_175	Blocking.primer.A	175	AATGATACGGCGACCACCGAGATCTACAC	AGCAGAAC	TCGTCGGCAGCGTC	AATGATACGGCGACCACCGAGATCTACACAGCAGAACTCGTCGGCAGCGTC
Hexa1_176	Blocking.primer.A	176	AATGATACGGCGACCACCGAGATCTACAC	CGTTCGAA	TCGTCGGCAGCGTC	AATGATACGGCGACCACCGAGATCTACACCGTTCGAATCGTCGGCAGCGTC
Hexa1_177	Blocking.primer.A	177	AATGATACGGCGACCACCGAGATCTACAC	AGAGACTG	TCGTCGGCAGCGTC	AATGATACGGCGACCACCGAGATCTACACAGAGACTGTCGTCGGCAGCGTC
Hexa1_178	Blocking.primer.A	178	AATGATACGGCGACCACCGAGATCTACAC	ACCAACGT	TCGTCGGCAGCGTC	AATGATACGGCGACCACCGAGATCTACACACCAACGTTCGTCGGCAGCGTC
Hexa1_179	Blocking.primer.A	179	AATGATACGGCGACCACCGAGATCTACAC	TCTCTCTC	TCGTCGGCAGCGTC	AATGATACGGCGACCACCGAGATCTACACTCTCTCTCTCGTCGGCAGCGTC
Hexa1_180	Blocking.primer.A	180	AATGATACGGCGACCACCGAGATCTACAC	CCTACGTT	TCGTCGGCAGCGTC	AATGATACGGCGACCACCGAGATCTACACCCTACGTTTCGTCGGCAGCGTC
Hexa1_181	Blocking.primer.A	181	AATGATACGGCGACCACCGAGATCTACAC	ATCGTACG	TCGTCGGCAGCGTC	AATGATACGGCGACCACCGAGATCTACACATCGTACGTCGTCGGCAGCGTC
Hexa1_182	Blocking.primer.A	182	AATGATACGGCGACCACCGAGATCTACAC	GATCTCGA	TCGTCGGCAGCGTC	AATGATACGGCGACCACCGAGATCTACACGATCTCGATCGTCGGCAGCGTC
Hexa1_183	Blocking.primer.A	183	AATGATACGGCGACCACCGAGATCTACAC	TGTCACAG	TCGTCGGCAGCGTC	AATGATACGGCGACCACCGAGATCTACACTGTCACAGTCGTCGGCAGCGTC
Hexa1_184	Blocking.primer.A	184	AATGATACGGCGACCACCGAGATCTACAC	TACGCCAA	TCGTCGGCAGCGTC	AATGATACGGCGACCACCGAGATCTACACTACGCCAATCGTCGGCAGCGTC
Hexa1_185	Blocking.primer.A	185	AATGATACGGCGACCACCGAGATCTACAC	CATGTCGA	TCGTCGGCAGCGTC	AATGATACGGCGACCACCGAGATCTACACCATGTCGATCGTCGGCAGCGTC
Hexa1_186	Blocking.primer.A	186	AATGATACGGCGACCACCGAGATCTACAC	AGACACTC	TCGTCGGCAGCGTC	AATGATACGGCGACCACCGAGATCTACACAGACACTCTCGTCGGCAGCGTC
Hexa1_187	Blocking.primer.A	187	AATGATACGGCGACCACCGAGATCTACAC	GAACTCCA	TCGTCGGCAGCGTC	AATGATACGGCGACCACCGAGATCTACACGAACTCCATCGTCGGCAGCGTC
Hexa1_188	Blocking.primer.A	188	AATGATACGGCGACCACCGAGATCTACAC	TCTGACTC	TCGTCGGCAGCGTC	AATGATACGGCGACCACCGAGATCTACACTCTGACTCTCGTCGGCAGCGTC
Hexa1_189	Blocking.primer.A	189	AATGATACGGCGACCACCGAGATCTACAC	CTTCGTAC	TCGTCGGCAGCGTC	AATGATACGGCGACCACCGAGATCTACACCTTCGTACTCGTCGGCAGCGTC
Hexa1_190	Blocking.primer.A	190	AATGATACGGCGACCACCGAGATCTACAC	TGAGGTGA	TCGTCGGCAGCGTC	AATGATACGGCGACCACCGAGATCTACACTGAGGTGATCGTCGGCAGCGTC
Hexa1_191	Blocking.primer.A	191	AATGATACGGCGACCACCGAGATCTACAC	AGCATGGA	TCGTCGGCAGCGTC	AATGATACGGCGACCACCGAGATCTACACAGCATGGATCGTCGGCAGCGTC
Hexa1_192	Blocking.primer.A	192	AATGATACGGCGACCACCGAGATCTACAC	CATCTGCT	TCGTCGGCAGCGTC	AATGATACGGCGACCACCGAGATCTACACCATCTGCTTCGTCGGCAGCGTC
Hexa1_193	Blocking.primer.A	193	AATGATACGGCGACCACCGAGATCTACAC	GTGAGTGA	TCGTCGGCAGCGTC	AATGATACGGCGACCACCGAGATCTACACGTGAGTGATCGTCGGCAGCGTC
Hexa1_194	Blocking.primer.A	194	AATGATACGGCGACCACCGAGATCTACAC	ATCGCGTA	TCGTCGGCAGCGTC	AATGATACGGCGACCACCGAGATCTACACATCGCGTATCGTCGGCAGCGTC
Hexa1_195	Blocking.primer.A	195	AATGATACGGCGACCACCGAGATCTACAC	GAACCTAC	TCGTCGGCAGCGTC	AATGATACGGCGACCACCGAGATCTACACGAACCTACTCGTCGGCAGCGTC
Hexa1_196	Blocking.primer.A	196	AATGATACGGCGACCACCGAGATCTACAC	GACAAGAC	TCGTCGGCAGCGTC	AATGATACGGCGACCACCGAGATCTACACGACAAGACTCGTCGGCAGCGTC
Hexa1_197	Blocking.primer.A	197	AATGATACGGCGACCACCGAGATCTACAC	GAAGGTTG	TCGTCGGCAGCGTC	AATGATACGGCGACCACCGAGATCTACACGAAGGTTGTCGTCGGCAGCGTC
Hexa1_198	Blocking.primer.A	198	AATGATACGGCGACCACCGAGATCTACAC	GCATAAGG	TCGTCGGCAGCGTC	AATGATACGGCGACCACCGAGATCTACACGCATAAGGTCGTCGGCAGCGTC
Hexa1_199	Blocking.primer.A	199	AATGATACGGCGACCACCGAGATCTACAC	CCTATAGG	TCGTCGGCAGCGTC	AATGATACGGCGACCACCGAGATCTACACCCTATAGGTCGTCGGCAGCGTC
Hexa1_200	Blocking.primer.A	200	AATGATACGGCGACCACCGAGATCTACAC	TCTCGTCA	TCGTCGGCAGCGTC	AATGATACGGCGACCACCGAGATCTACACTCTCGTCATCGTCGGCAGCGTC
Hexa1_201	Blocking.primer.A	201	AATGATACGGCGACCACCGAGATCTACAC	TCTGGTCT	TCGTCGGCAGCGTC	AATGATACGGCGACCACCGAGATCTACACTCTGGTCTTCGTCGGCAGCGTC
Hexa1_202	Blocking.primer.A	202	AATGATACGGCGACCACCGAGATCTACAC	CAAGCATC	TCGTCGGCAGCGTC	AATGATACGGCGACCACCGAGATCTACACCAAGCATCTCGTCGGCAGCGTC
Hexa1_203	Blocking.primer.A	203	AATGATACGGCGACCACCGAGATCTACAC	CCATCCAT	TCGTCGGCAGCGTC	AATGATACGGCGACCACCGAGATCTACACCCATCCATTCGTCGGCAGCGTC
Hexa1_204	Blocking.primer.A	204	AATGATACGGCGACCACCGAGATCTACAC	ATCCTACC	TCGTCGGCAGCGTC	AATGATACGGCGACCACCGAGATCTACACATCCTACCTCGTCGGCAGCGTC
Hexa1_205	Blocking.primer.A	205	AATGATACGGCGACCACCGAGATCTACAC	AGGAGTTG	TCGTCGGCAGCGTC	AATGATACGGCGACCACCGAGATCTACACAGGAGTTGTCGTCGGCAGCGTC
Hexa1_206	Blocking.primer.A	206	AATGATACGGCGACCACCGAGATCTACAC	CTGTTCAC	TCGTCGGCAGCGTC	AATGATACGGCGACCACCGAGATCTACACCTGTTCACTCGTCGGCAGCGTC
Hexa1_207	Blocking.primer.A	207	AATGATACGGCGACCACCGAGATCTACAC	CTTGCATC	TCGTCGGCAGCGTC	AATGATACGGCGACCACCGAGATCTACACCTTGCATCTCGTCGGCAGCGTC
Hexa1_208	Blocking.primer.A	208	AATGATACGGCGACCACCGAGATCTACAC	AACGGCAA	TCGTCGGCAGCGTC	AATGATACGGCGACCACCGAGATCTACACAACGGCAATCGTCGGCAGCGTC
Hexa1_209	Blocking.primer.A	209	AATGATACGGCGACCACCGAGATCTACAC	AATTGGCC	TCGTCGGCAGCGTC	AATGATACGGCGACCACCGAGATCTACACAATTGGCCTCGTCGGCAGCGTC
Hexa1_210	Blocking.primer.A	210	AATGATACGGCGACCACCGAGATCTACAC	AACCTTGG	TCGTCGGCAGCGTC	AATGATACGGCGACCACCGAGATCTACACAACCTTGGTCGTCGGCAGCGTC
Hexa1_211	Blocking.primer.A	211	AATGATACGGCGACCACCGAGATCTACAC	TGTCTGAG	TCGTCGGCAGCGTC	AATGATACGGCGACCACCGAGATCTACACTGTCTGAGTCGTCGGCAGCGTC
Hexa1_212	Blocking.primer.A	212	AATGATACGGCGACCACCGAGATCTACAC	GCTTCGAA	TCGTCGGCAGCGTC	AATGATACGGCGACCACCGAGATCTACACGCTTCGAATCGTCGGCAGCGTC
Hexa1_213	Blocking.primer.A	213	AATGATACGGCGACCACCGAGATCTACAC	GGTTGGTT	TCGTCGGCAGCGTC	AATGATACGGCGACCACCGAGATCTACACGGTTGGTTTCGTCGGCAGCGTC
Hexa1_214	Blocking.primer.A	214	AATGATACGGCGACCACCGAGATCTACAC	ACCATCCT	TCGTCGGCAGCGTC	AATGATACGGCGACCACCGAGATCTACACACCATCCTTCGTCGGCAGCGTC
Hexa1_215	Blocking.primer.A	215	AATGATACGGCGACCACCGAGATCTACAC	AGCACAAG	TCGTCGGCAGCGTC	AATGATACGGCGACCACCGAGATCTACACAGCACAAGTCGTCGGCAGCGTC
Hexa1_216	Blocking.primer.A	216	AATGATACGGCGACCACCGAGATCTACAC	GAAGTCGA	TCGTCGGCAGCGTC	AATGATACGGCGACCACCGAGATCTACACGAAGTCGATCGTCGGCAGCGTC
Hexa1_217	Blocking.primer.A	217	AATGATACGGCGACCACCGAGATCTACAC	TTCGAAGC	TCGTCGGCAGCGTC	AATGATACGGCGACCACCGAGATCTACACTTCGAAGCTCGTCGGCAGCGTC
Hexa1_218	Blocking.primer.A	218	AATGATACGGCGACCACCGAGATCTACAC	ATGCATGC	TCGTCGGCAGCGTC	AATGATACGGCGACCACCGAGATCTACACATGCATGCTCGTCGGCAGCGTC
Hexa1_219	Blocking.primer.A	219	AATGATACGGCGACCACCGAGATCTACAC	AAGCAACG	TCGTCGGCAGCGTC	AATGATACGGCGACCACCGAGATCTACACAAGCAACGTCGTCGGCAGCGTC
Hexa1_220	Blocking.primer.A	220	AATGATACGGCGACCACCGAGATCTACAC	TGTCGTCT	TCGTCGGCAGCGTC	AATGATACGGCGACCACCGAGATCTACACTGTCGTCTTCGTCGGCAGCGTC
Hexa1_221	Blocking.primer.A	221	AATGATACGGCGACCACCGAGATCTACAC	TGAGAGAC	TCGTCGGCAGCGTC	AATGATACGGCGACCACCGAGATCTACACTGAGAGACTCGTCGGCAGCGTC
Hexa1_222	Blocking.primer.A	222	AATGATACGGCGACCACCGAGATCTACAC	CGGCTAAT	TCGTCGGCAGCGTC	AATGATACGGCGACCACCGAGATCTACACCGGCTAATTCGTCGGCAGCGTC
Hexa1_223	Blocking.primer.A	223	AATGATACGGCGACCACCGAGATCTACAC	AGAGTCTC	TCGTCGGCAGCGTC	AATGATACGGCGACCACCGAGATCTACACAGAGTCTCTCGTCGGCAGCGTC
Hexa1_224	Blocking.primer.A	224	AATGATACGGCGACCACCGAGATCTACAC	CGAATTGC	TCGTCGGCAGCGTC	AATGATACGGCGACCACCGAGATCTACACCGAATTGCTCGTCGGCAGCGTC
Hexa1_225	Blocking.primer.A	225	AATGATACGGCGACCACCGAGATCTACAC	AGTCACAC	TCGTCGGCAGCGTC	AATGATACGGCGACCACCGAGATCTACACAGTCACACTCGTCGGCAGCGTC
Hexa1_226	Blocking.primer.A	226	AATGATACGGCGACCACCGAGATCTACAC	GATCCAAC	TCGTCGGCAGCGTC	AATGATACGGCGACCACCGAGATCTACACGATCCAACTCGTCGGCAGCGTC
Hexa1_227	Blocking.primer.A	227	AATGATACGGCGACCACCGAGATCTACAC	ACCTGTAG	TCGTCGGCAGCGTC	AATGATACGGCGACCACCGAGATCTACACACCTGTAGTCGTCGGCAGCGTC
Hexa1_228	Blocking.primer.A	228	AATGATACGGCGACCACCGAGATCTACAC	AACCAACC	TCGTCGGCAGCGTC	AATGATACGGCGACCACCGAGATCTACACAACCAACCTCGTCGGCAGCGTC
Hexa1_229	Blocking.primer.A	229	AATGATACGGCGACCACCGAGATCTACAC	CACACACA	TCGTCGGCAGCGTC	AATGATACGGCGACCACCGAGATCTACACCACACACATCGTCGGCAGCGTC
Hexa1_230	Blocking.primer.A	230	AATGATACGGCGACCACCGAGATCTACAC	TAGGAACG	TCGTCGGCAGCGTC	AATGATACGGCGACCACCGAGATCTACACTAGGAACGTCGTCGGCAGCGTC
Hexa1_231	Blocking.primer.A	231	AATGATACGGCGACCACCGAGATCTACAC	TGGAGTTC	TCGTCGGCAGCGTC	AATGATACGGCGACCACCGAGATCTACACTGGAGTTCTCGTCGGCAGCGTC
Hexa1_232	Blocking.primer.A	232	AATGATACGGCGACCACCGAGATCTACAC	TCAGAGAG	TCGTCGGCAGCGTC	AATGATACGGCGACCACCGAGATCTACACTCAGAGAGTCGTCGGCAGCGTC
Hexa1_233	Blocking.primer.A	233	AATGATACGGCGACCACCGAGATCTACAC	AGTCACTG	TCGTCGGCAGCGTC	AATGATACGGCGACCACCGAGATCTACACAGTCACTGTCGTCGGCAGCGTC
Hexa1_234	Blocking.primer.A	234	AATGATACGGCGACCACCGAGATCTACAC	GATGTCCA	TCGTCGGCAGCGTC	AATGATACGGCGACCACCGAGATCTACACGATGTCCATCGTCGGCAGCGTC
Hexa1_235	Blocking.primer.A	235	AATGATACGGCGACCACCGAGATCTACAC	CTGTGAGT	TCGTCGGCAGCGTC	AATGATACGGCGACCACCGAGATCTACACCTGTGAGTTCGTCGGCAGCGTC
Hexa2_001	Blocking.primer.B	1	AATGATACGGCGACCACCGAGATCTACAC	CCTAGCTT	TCGTCGGCAGCGTC	AATGATACGGCGACCACCGAGATCTACACCCTAGCTTTCGTCGGCAGCGTC
Hexa2_002	Blocking.primer.B	2	AATGATACGGCGACCACCGAGATCTACAC	GCAAGGTA	TCGTCGGCAGCGTC	AATGATACGGCGACCACCGAGATCTACACGCAAGGTATCGTCGGCAGCGTC
Hexa2_003	Blocking.primer.B	3	AATGATACGGCGACCACCGAGATCTACAC	CTCATCAC	TCGTCGGCAGCGTC	AATGATACGGCGACCACCGAGATCTACACCTCATCACTCGTCGGCAGCGTC
Hexa2_004	Blocking.primer.B	4	AATGATACGGCGACCACCGAGATCTACAC	GTTGGTTG	TCGTCGGCAGCGTC	AATGATACGGCGACCACCGAGATCTACACGTTGGTTGTCGTCGGCAGCGTC
Hexa2_005	Blocking.primer.B	5	AATGATACGGCGACCACCGAGATCTACAC	ATCGGCTA	TCGTCGGCAGCGTC	AATGATACGGCGACCACCGAGATCTACACATCGGCTATCGTCGGCAGCGTC
Hexa2_006	Blocking.primer.B	6	AATGATACGGCGACCACCGAGATCTACAC	CCTTCGTA	TCGTCGGCAGCGTC	AATGATACGGCGACCACCGAGATCTACACCCTTCGTATCGTCGGCAGCGTC
Hexa2_007	Blocking.primer.B	7	AATGATACGGCGACCACCGAGATCTACAC	TCGATCCT	TCGTCGGCAGCGTC	AATGATACGGCGACCACCGAGATCTACACTCGATCCTTCGTCGGCAGCGTC
Hexa2_008	Blocking.primer.B	8	AATGATACGGCGACCACCGAGATCTACAC	CAGTTGTG	TCGTCGGCAGCGTC	AATGATACGGCGACCACCGAGATCTACACCAGTTGTGTCGTCGGCAGCGTC
Hexa2_009	Blocking.primer.B	9	AATGATACGGCGACCACCGAGATCTACAC	GGTACGAA	TCGTCGGCAGCGTC	AATGATACGGCGACCACCGAGATCTACACGGTACGAATCGTCGGCAGCGTC
Hexa2_010	Blocking.primer.B	10	AATGATACGGCGACCACCGAGATCTACAC	AGGTCTTG	TCGTCGGCAGCGTC	AATGATACGGCGACCACCGAGATCTACACAGGTCTTGTCGTCGGCAGCGTC
Hexa2_011	Blocking.primer.B	11	AATGATACGGCGACCACCGAGATCTACAC	GACTCACA	TCGTCGGCAGCGTC	AATGATACGGCGACCACCGAGATCTACACGACTCACATCGTCGGCAGCGTC
Hexa2_012	Blocking.primer.B	12	AATGATACGGCGACCACCGAGATCTACAC	ACCTTGCT	TCGTCGGCAGCGTC	AATGATACGGCGACCACCGAGATCTACACACCTTGCTTCGTCGGCAGCGTC
Hexa2_013	Blocking.primer.B	13	AATGATACGGCGACCACCGAGATCTACAC	GTTCAGCA	TCGTCGGCAGCGTC	AATGATACGGCGACCACCGAGATCTACACGTTCAGCATCGTCGGCAGCGTC
Hexa2_014	Blocking.primer.B	14	AATGATACGGCGACCACCGAGATCTACAC	ACTGCTCT	TCGTCGGCAGCGTC	AATGATACGGCGACCACCGAGATCTACACACTGCTCTTCGTCGGCAGCGTC
Hexa2_015	Blocking.primer.B	15	AATGATACGGCGACCACCGAGATCTACAC	CTCTTGAC	TCGTCGGCAGCGTC	AATGATACGGCGACCACCGAGATCTACACCTCTTGACTCGTCGGCAGCGTC
Hexa2_016	Blocking.primer.B	16	AATGATACGGCGACCACCGAGATCTACAC	TAGCAAGG	TCGTCGGCAGCGTC	AATGATACGGCGACCACCGAGATCTACACTAGCAAGGTCGTCGGCAGCGTC
Hexa2_017	Blocking.primer.B	17	AATGATACGGCGACCACCGAGATCTACAC	TAGGCCAT	TCGTCGGCAGCGTC	AATGATACGGCGACCACCGAGATCTACACTAGGCCATTCGTCGGCAGCGTC
Hexa2_018	Blocking.primer.B	18	AATGATACGGCGACCACCGAGATCTACAC	GTCTTCTG	TCGTCGGCAGCGTC	AATGATACGGCGACCACCGAGATCTACACGTCTTCTGTCGTCGGCAGCGTC
Hexa2_019	Blocking.primer.B	19	AATGATACGGCGACCACCGAGATCTACAC	CCTTATGC	TCGTCGGCAGCGTC	AATGATACGGCGACCACCGAGATCTACACCCTTATGCTCGTCGGCAGCGTC
Hexa2_020	Blocking.primer.B	20	AATGATACGGCGACCACCGAGATCTACAC	CTCTGTGT	TCGTCGGCAGCGTC	AATGATACGGCGACCACCGAGATCTACACCTCTGTGTTCGTCGGCAGCGTC
Hexa2_021	Blocking.primer.B	21	AATGATACGGCGACCACCGAGATCTACAC	ACTGTGAC	TCGTCGGCAGCGTC	AATGATACGGCGACCACCGAGATCTACACACTGTGACTCGTCGGCAGCGTC
Hexa2_022	Blocking.primer.B	22	AATGATACGGCGACCACCGAGATCTACAC	GACATGAG	TCGTCGGCAGCGTC	AATGATACGGCGACCACCGAGATCTACACGACATGAGTCGTCGGCAGCGTC
Hexa2_023	Blocking.primer.B	23	AATGATACGGCGACCACCGAGATCTACAC	ACAGCTGT	TCGTCGGCAGCGTC	AATGATACGGCGACCACCGAGATCTACACACAGCTGTTCGTCGGCAGCGTC
Hexa2_024	Blocking.primer.B	24	AATGATACGGCGACCACCGAGATCTACAC	TGCTTCGT	TCGTCGGCAGCGTC	AATGATACGGCGACCACCGAGATCTACACTGCTTCGTTCGTCGGCAGCGTC
Hexa2_025	Blocking.primer.B	25	AATGATACGGCGACCACCGAGATCTACAC	CAACCTAG	TCGTCGGCAGCGTC	AATGATACGGCGACCACCGAGATCTACACCAACCTAGTCGTCGGCAGCGTC
Hexa2_026	Blocking.primer.B	26	AATGATACGGCGACCACCGAGATCTACAC	GCAAGCTT	TCGTCGGCAGCGTC	AATGATACGGCGACCACCGAGATCTACACGCAAGCTTTCGTCGGCAGCGTC
Hexa2_027	Blocking.primer.B	27	AATGATACGGCGACCACCGAGATCTACAC	ATAACGCC	TCGTCGGCAGCGTC	AATGATACGGCGACCACCGAGATCTACACATAACGCCTCGTCGGCAGCGTC
Hexa2_028	Blocking.primer.B	28	AATGATACGGCGACCACCGAGATCTACAC	TTGGAACC	TCGTCGGCAGCGTC	AATGATACGGCGACCACCGAGATCTACACTTGGAACCTCGTCGGCAGCGTC
Hexa2_029	Blocking.primer.B	29	AATGATACGGCGACCACCGAGATCTACAC	CCATTACC	TCGTCGGCAGCGTC	AATGATACGGCGACCACCGAGATCTACACCCATTACCTCGTCGGCAGCGTC
Hexa2_030	Blocking.primer.B	30	AATGATACGGCGACCACCGAGATCTACAC	AGGAAGCT	TCGTCGGCAGCGTC	AATGATACGGCGACCACCGAGATCTACACAGGAAGCTTCGTCGGCAGCGTC
Hexa2_031	Blocking.primer.B	31	AATGATACGGCGACCACCGAGATCTACAC	TTGCTACC	TCGTCGGCAGCGTC	AATGATACGGCGACCACCGAGATCTACACTTGCTACCTCGTCGGCAGCGTC
Hexa2_032	Blocking.primer.B	32	AATGATACGGCGACCACCGAGATCTACAC	GGAATTGG	TCGTCGGCAGCGTC	AATGATACGGCGACCACCGAGATCTACACGGAATTGGTCGTCGGCAGCGTC
Hexa2_033	Blocking.primer.B	33	AATGATACGGCGACCACCGAGATCTACAC	AGCTTCCT	TCGTCGGCAGCGTC	AATGATACGGCGACCACCGAGATCTACACAGCTTCCTTCGTCGGCAGCGTC
Hexa2_034	Blocking.primer.B	34	AATGATACGGCGACCACCGAGATCTACAC	CTAGTGCA	TCGTCGGCAGCGTC	AATGATACGGCGACCACCGAGATCTACACCTAGTGCATCGTCGGCAGCGTC
Hexa2_035	Blocking.primer.B	35	AATGATACGGCGACCACCGAGATCTACAC	GCATGCAT	TCGTCGGCAGCGTC	AATGATACGGCGACCACCGAGATCTACACGCATGCATTCGTCGGCAGCGTC
Hexa2_036	Blocking.primer.B	36	AATGATACGGCGACCACCGAGATCTACAC	TGTGTGAC	TCGTCGGCAGCGTC	AATGATACGGCGACCACCGAGATCTACACTGTGTGACTCGTCGGCAGCGTC
Hexa2_037	Blocking.primer.B	37	AATGATACGGCGACCACCGAGATCTACAC	GACAGACA	TCGTCGGCAGCGTC	AATGATACGGCGACCACCGAGATCTACACGACAGACATCGTCGGCAGCGTC
Hexa2_038	Blocking.primer.B	38	AATGATACGGCGACCACCGAGATCTACAC	AGAGAGTC	TCGTCGGCAGCGTC	AATGATACGGCGACCACCGAGATCTACACAGAGAGTCTCGTCGGCAGCGTC
Hexa2_039	Blocking.primer.B	39	AATGATACGGCGACCACCGAGATCTACAC	TATACGCG	TCGTCGGCAGCGTC	AATGATACGGCGACCACCGAGATCTACACTATACGCGTCGTCGGCAGCGTC
Hexa2_040	Blocking.primer.B	40	AATGATACGGCGACCACCGAGATCTACAC	TCTCTCAG	TCGTCGGCAGCGTC	AATGATACGGCGACCACCGAGATCTACACTCTCTCAGTCGTCGGCAGCGTC
Hexa2_041	Blocking.primer.B	41	AATGATACGGCGACCACCGAGATCTACAC	CTACTCGT	TCGTCGGCAGCGTC	AATGATACGGCGACCACCGAGATCTACACCTACTCGTTCGTCGGCAGCGTC
Hexa2_042	Blocking.primer.B	42	AATGATACGGCGACCACCGAGATCTACAC	CACATCAG	TCGTCGGCAGCGTC	AATGATACGGCGACCACCGAGATCTACACCACATCAGTCGTCGGCAGCGTC
Hexa2_043	Blocking.primer.B	43	AATGATACGGCGACCACCGAGATCTACAC	CAACTCCT	TCGTCGGCAGCGTC	AATGATACGGCGACCACCGAGATCTACACCAACTCCTTCGTCGGCAGCGTC
Hexa2_044	Blocking.primer.B	44	AATGATACGGCGACCACCGAGATCTACAC	CTTCCTTC	TCGTCGGCAGCGTC	AATGATACGGCGACCACCGAGATCTACACCTTCCTTCTCGTCGGCAGCGTC
Hexa2_045	Blocking.primer.B	45	AATGATACGGCGACCACCGAGATCTACAC	TGTGTCTC	TCGTCGGCAGCGTC	AATGATACGGCGACCACCGAGATCTACACTGTGTCTCTCGTCGGCAGCGTC
Hexa2_046	Blocking.primer.B	46	AATGATACGGCGACCACCGAGATCTACAC	TCCTTGGT	TCGTCGGCAGCGTC	AATGATACGGCGACCACCGAGATCTACACTCCTTGGTTCGTCGGCAGCGTC
Hexa2_047	Blocking.primer.B	47	AATGATACGGCGACCACCGAGATCTACAC	CGGCAATT	TCGTCGGCAGCGTC	AATGATACGGCGACCACCGAGATCTACACCGGCAATTTCGTCGGCAGCGTC
Hexa2_048	Blocking.primer.B	48	AATGATACGGCGACCACCGAGATCTACAC	GGTAATCC	TCGTCGGCAGCGTC	AATGATACGGCGACCACCGAGATCTACACGGTAATCCTCGTCGGCAGCGTC
Hexa2_049	Blocking.primer.B	49	AATGATACGGCGACCACCGAGATCTACAC	GTACACCA	TCGTCGGCAGCGTC	AATGATACGGCGACCACCGAGATCTACACGTACACCATCGTCGGCAGCGTC
Hexa2_050	Blocking.primer.B	50	AATGATACGGCGACCACCGAGATCTACAC	TGGACATC	TCGTCGGCAGCGTC	AATGATACGGCGACCACCGAGATCTACACTGGACATCTCGTCGGCAGCGTC
Hexa2_051	Blocking.primer.B	51	AATGATACGGCGACCACCGAGATCTACAC	GAGTTGTC	TCGTCGGCAGCGTC	AATGATACGGCGACCACCGAGATCTACACGAGTTGTCTCGTCGGCAGCGTC
Hexa2_052	Blocking.primer.B	52	AATGATACGGCGACCACCGAGATCTACAC	AATTCCGG	TCGTCGGCAGCGTC	AATGATACGGCGACCACCGAGATCTACACAATTCCGGTCGTCGGCAGCGTC
Hexa2_053	Blocking.primer.B	53	AATGATACGGCGACCACCGAGATCTACAC	CCAAGCTA	TCGTCGGCAGCGTC	AATGATACGGCGACCACCGAGATCTACACCCAAGCTATCGTCGGCAGCGTC
Hexa2_054	Blocking.primer.B	54	AATGATACGGCGACCACCGAGATCTACAC	GAACAGGT	TCGTCGGCAGCGTC	AATGATACGGCGACCACCGAGATCTACACGAACAGGTTCGTCGGCAGCGTC
Hexa2_055	Blocking.primer.B	55	AATGATACGGCGACCACCGAGATCTACAC	TCCTACGT	TCGTCGGCAGCGTC	AATGATACGGCGACCACCGAGATCTACACTCCTACGTTCGTCGGCAGCGTC
Hexa2_056	Blocking.primer.B	56	AATGATACGGCGACCACCGAGATCTACAC	GTGTTCAG	TCGTCGGCAGCGTC	AATGATACGGCGACCACCGAGATCTACACGTGTTCAGTCGTCGGCAGCGTC
Hexa2_057	Blocking.primer.B	57	AATGATACGGCGACCACCGAGATCTACAC	GATCGAAG	TCGTCGGCAGCGTC	AATGATACGGCGACCACCGAGATCTACACGATCGAAGTCGTCGGCAGCGTC
Hexa2_058	Blocking.primer.B	58	AATGATACGGCGACCACCGAGATCTACAC	TGAGTGAG	TCGTCGGCAGCGTC	AATGATACGGCGACCACCGAGATCTACACTGAGTGAGTCGTCGGCAGCGTC
Hexa2_059	Blocking.primer.B	59	AATGATACGGCGACCACCGAGATCTACAC	CCTTGGAA	TCGTCGGCAGCGTC	AATGATACGGCGACCACCGAGATCTACACCCTTGGAATCGTCGGCAGCGTC
Hexa2_060	Blocking.primer.B	60	AATGATACGGCGACCACCGAGATCTACAC	AGCAAGCA	TCGTCGGCAGCGTC	AATGATACGGCGACCACCGAGATCTACACAGCAAGCATCGTCGGCAGCGTC
Hexa2_061	Blocking.primer.B	61	AATGATACGGCGACCACCGAGATCTACAC	GTCTAGAC	TCGTCGGCAGCGTC	AATGATACGGCGACCACCGAGATCTACACGTCTAGACTCGTCGGCAGCGTC
Hexa2_062	Blocking.primer.B	62	AATGATACGGCGACCACCGAGATCTACAC	AGCTCATG	TCGTCGGCAGCGTC	AATGATACGGCGACCACCGAGATCTACACAGCTCATGTCGTCGGCAGCGTC
Hexa2_063	Blocking.primer.B	63	AATGATACGGCGACCACCGAGATCTACAC	TCGTGTAG	TCGTCGGCAGCGTC	AATGATACGGCGACCACCGAGATCTACACTCGTGTAGTCGTCGGCAGCGTC
Hexa2_064	Blocking.primer.B	64	AATGATACGGCGACCACCGAGATCTACAC	AACGTACC	TCGTCGGCAGCGTC	AATGATACGGCGACCACCGAGATCTACACAACGTACCTCGTCGGCAGCGTC
Hexa2_065	Blocking.primer.B	65	AATGATACGGCGACCACCGAGATCTACAC	ACGACATC	TCGTCGGCAGCGTC	AATGATACGGCGACCACCGAGATCTACACACGACATCTCGTCGGCAGCGTC
Hexa2_066	Blocking.primer.B	66	AATGATACGGCGACCACCGAGATCTACAC	GATGCTAC	TCGTCGGCAGCGTC	AATGATACGGCGACCACCGAGATCTACACGATGCTACTCGTCGGCAGCGTC
Hexa2_067	Blocking.primer.B	67	AATGATACGGCGACCACCGAGATCTACAC	TATACCGG	TCGTCGGCAGCGTC	AATGATACGGCGACCACCGAGATCTACACTATACCGGTCGTCGGCAGCGTC
Hexa2_068	Blocking.primer.B	68	AATGATACGGCGACCACCGAGATCTACAC	TACGCCTT	TCGTCGGCAGCGTC	AATGATACGGCGACCACCGAGATCTACACTACGCCTTTCGTCGGCAGCGTC
Hexa2_069	Blocking.primer.B	69	AATGATACGGCGACCACCGAGATCTACAC	ACGAGTTC	TCGTCGGCAGCGTC	AATGATACGGCGACCACCGAGATCTACACACGAGTTCTCGTCGGCAGCGTC
Hexa2_070	Blocking.primer.B	70	AATGATACGGCGACCACCGAGATCTACAC	TACCTACC	TCGTCGGCAGCGTC	AATGATACGGCGACCACCGAGATCTACACTACCTACCTCGTCGGCAGCGTC
Hexa2_071	Blocking.primer.B	71	AATGATACGGCGACCACCGAGATCTACAC	CGTTAACG	TCGTCGGCAGCGTC	AATGATACGGCGACCACCGAGATCTACACCGTTAACGTCGTCGGCAGCGTC
Hexa2_072	Blocking.primer.B	72	AATGATACGGCGACCACCGAGATCTACAC	CCTTGGTT	TCGTCGGCAGCGTC	AATGATACGGCGACCACCGAGATCTACACCCTTGGTTTCGTCGGCAGCGTC
Hexa2_073	Blocking.primer.B	73	AATGATACGGCGACCACCGAGATCTACAC	GTAGCATC	TCGTCGGCAGCGTC	AATGATACGGCGACCACCGAGATCTACACGTAGCATCTCGTCGGCAGCGTC
Hexa2_074	Blocking.primer.B	74	AATGATACGGCGACCACCGAGATCTACAC	CTACGTTC	TCGTCGGCAGCGTC	AATGATACGGCGACCACCGAGATCTACACCTACGTTCTCGTCGGCAGCGTC
Hexa2_075	Blocking.primer.B	75	AATGATACGGCGACCACCGAGATCTACAC	CATGGATC	TCGTCGGCAGCGTC	AATGATACGGCGACCACCGAGATCTACACCATGGATCTCGTCGGCAGCGTC
Hexa2_076	Blocking.primer.B	76	AATGATACGGCGACCACCGAGATCTACAC	TCGAAGCT	TCGTCGGCAGCGTC	AATGATACGGCGACCACCGAGATCTACACTCGAAGCTTCGTCGGCAGCGTC
Hexa2_077	Blocking.primer.B	77	AATGATACGGCGACCACCGAGATCTACAC	CAAGACGA	TCGTCGGCAGCGTC	AATGATACGGCGACCACCGAGATCTACACCAAGACGATCGTCGGCAGCGTC
Hexa2_078	Blocking.primer.B	78	AATGATACGGCGACCACCGAGATCTACAC	TCCTGTAC	TCGTCGGCAGCGTC	AATGATACGGCGACCACCGAGATCTACACTCCTGTACTCGTCGGCAGCGTC
Hexa2_079	Blocking.primer.B	79	AATGATACGGCGACCACCGAGATCTACAC	TGACCAGT	TCGTCGGCAGCGTC	AATGATACGGCGACCACCGAGATCTACACTGACCAGTTCGTCGGCAGCGTC
Hexa2_080	Blocking.primer.B	80	AATGATACGGCGACCACCGAGATCTACAC	CGTAGCAT	TCGTCGGCAGCGTC	AATGATACGGCGACCACCGAGATCTACACCGTAGCATTCGTCGGCAGCGTC
Hexa2_081	Blocking.primer.B	81	AATGATACGGCGACCACCGAGATCTACAC	GGTACGTT	TCGTCGGCAGCGTC	AATGATACGGCGACCACCGAGATCTACACGGTACGTTTCGTCGGCAGCGTC
Hexa2_082	Blocking.primer.B	82	AATGATACGGCGACCACCGAGATCTACAC	CGATATCG	TCGTCGGCAGCGTC	AATGATACGGCGACCACCGAGATCTACACCGATATCGTCGTCGGCAGCGTC
Hexa2_083	Blocking.primer.B	83	AATGATACGGCGACCACCGAGATCTACAC	AGAGTCAG	TCGTCGGCAGCGTC	AATGATACGGCGACCACCGAGATCTACACAGAGTCAGTCGTCGGCAGCGTC
Hexa2_084	Blocking.primer.B	84	AATGATACGGCGACCACCGAGATCTACAC	TTCGTAGG	TCGTCGGCAGCGTC	AATGATACGGCGACCACCGAGATCTACACTTCGTAGGTCGTCGGCAGCGTC
Hexa2_085	Blocking.primer.B	85	AATGATACGGCGACCACCGAGATCTACAC	TCCAACCT	TCGTCGGCAGCGTC	AATGATACGGCGACCACCGAGATCTACACTCCAACCTTCGTCGGCAGCGTC
Hexa2_086	Blocking.primer.B	86	AATGATACGGCGACCACCGAGATCTACAC	ATCCTTCG	TCGTCGGCAGCGTC	AATGATACGGCGACCACCGAGATCTACACATCCTTCGTCGTCGGCAGCGTC
Hexa2_087	Blocking.primer.B	87	AATGATACGGCGACCACCGAGATCTACAC	CAGTCACA	TCGTCGGCAGCGTC	AATGATACGGCGACCACCGAGATCTACACCAGTCACATCGTCGGCAGCGTC
Hexa2_088	Blocking.primer.B	88	AATGATACGGCGACCACCGAGATCTACAC	ATCGCCTT	TCGTCGGCAGCGTC	AATGATACGGCGACCACCGAGATCTACACATCGCCTTTCGTCGGCAGCGTC
Hexa2_089	Blocking.primer.B	89	AATGATACGGCGACCACCGAGATCTACAC	CTTGGAAC	TCGTCGGCAGCGTC	AATGATACGGCGACCACCGAGATCTACACCTTGGAACTCGTCGGCAGCGTC
Hexa2_090	Blocking.primer.B	90	AATGATACGGCGACCACCGAGATCTACAC	GCATATGC	TCGTCGGCAGCGTC	AATGATACGGCGACCACCGAGATCTACACGCATATGCTCGTCGGCAGCGTC
Hexa2_091	Blocking.primer.B	91	AATGATACGGCGACCACCGAGATCTACAC	AACCATGC	TCGTCGGCAGCGTC	AATGATACGGCGACCACCGAGATCTACACAACCATGCTCGTCGGCAGCGTC
Hexa2_092	Blocking.primer.B	92	AATGATACGGCGACCACCGAGATCTACAC	CTGTCACT	TCGTCGGCAGCGTC	AATGATACGGCGACCACCGAGATCTACACCTGTCACTTCGTCGGCAGCGTC
Hexa2_093	Blocking.primer.B	93	AATGATACGGCGACCACCGAGATCTACAC	GAGAGTCA	TCGTCGGCAGCGTC	AATGATACGGCGACCACCGAGATCTACACGAGAGTCATCGTCGGCAGCGTC
Hexa2_094	Blocking.primer.B	94	AATGATACGGCGACCACCGAGATCTACAC	GTCTACAG	TCGTCGGCAGCGTC	AATGATACGGCGACCACCGAGATCTACACGTCTACAGTCGTCGGCAGCGTC
Hexa2_095	Blocking.primer.B	95	AATGATACGGCGACCACCGAGATCTACAC	GGAAGCAT	TCGTCGGCAGCGTC	AATGATACGGCGACCACCGAGATCTACACGGAAGCATTCGTCGGCAGCGTC
Hexa2_096	Blocking.primer.B	96	AATGATACGGCGACCACCGAGATCTACAC	AGCAGTTC	TCGTCGGCAGCGTC	AATGATACGGCGACCACCGAGATCTACACAGCAGTTCTCGTCGGCAGCGTC
Hexa2_097	Blocking.primer.B	97	AATGATACGGCGACCACCGAGATCTACAC	GGCCATAT	TCGTCGGCAGCGTC	AATGATACGGCGACCACCGAGATCTACACGGCCATATTCGTCGGCAGCGTC
Hexa2_098	Blocking.primer.B	98	AATGATACGGCGACCACCGAGATCTACAC	TTCGATGG	TCGTCGGCAGCGTC	AATGATACGGCGACCACCGAGATCTACACTTCGATGGTCGTCGGCAGCGTC
Hexa2_099	Blocking.primer.B	99	AATGATACGGCGACCACCGAGATCTACAC	GTGTCACA	TCGTCGGCAGCGTC	AATGATACGGCGACCACCGAGATCTACACGTGTCACATCGTCGGCAGCGTC
Hexa2_100	Blocking.primer.B	100	AATGATACGGCGACCACCGAGATCTACAC	ACGTGATC	TCGTCGGCAGCGTC	AATGATACGGCGACCACCGAGATCTACACACGTGATCTCGTCGGCAGCGTC
Hexa2_101	Blocking.primer.B	101	AATGATACGGCGACCACCGAGATCTACAC	AGAGCAGT	TCGTCGGCAGCGTC	AATGATACGGCGACCACCGAGATCTACACAGAGCAGTTCGTCGGCAGCGTC
Hexa2_102	Blocking.primer.B	102	AATGATACGGCGACCACCGAGATCTACAC	CTCTAGAG	TCGTCGGCAGCGTC	AATGATACGGCGACCACCGAGATCTACACCTCTAGAGTCGTCGGCAGCGTC
Hexa2_103	Blocking.primer.B	103	AATGATACGGCGACCACCGAGATCTACAC	AACCGGTT	TCGTCGGCAGCGTC	AATGATACGGCGACCACCGAGATCTACACAACCGGTTTCGTCGGCAGCGTC
Hexa2_104	Blocking.primer.B	104	AATGATACGGCGACCACCGAGATCTACAC	TGGTCAAC	TCGTCGGCAGCGTC	AATGATACGGCGACCACCGAGATCTACACTGGTCAACTCGTCGGCAGCGTC
Hexa2_105	Blocking.primer.B	105	AATGATACGGCGACCACCGAGATCTACAC	GTACGATC	TCGTCGGCAGCGTC	AATGATACGGCGACCACCGAGATCTACACGTACGATCTCGTCGGCAGCGTC
Hexa2_106	Blocking.primer.B	106	AATGATACGGCGACCACCGAGATCTACAC	AGTGGTGA	TCGTCGGCAGCGTC	AATGATACGGCGACCACCGAGATCTACACAGTGGTGATCGTCGGCAGCGTC
Hexa2_107	Blocking.primer.B	107	AATGATACGGCGACCACCGAGATCTACAC	GTGTTCTC	TCGTCGGCAGCGTC	AATGATACGGCGACCACCGAGATCTACACGTGTTCTCTCGTCGGCAGCGTC
Hexa2_108	Blocking.primer.B	108	AATGATACGGCGACCACCGAGATCTACAC	TGAGGACA	TCGTCGGCAGCGTC	AATGATACGGCGACCACCGAGATCTACACTGAGGACATCGTCGGCAGCGTC
Hexa2_109	Blocking.primer.B	109	AATGATACGGCGACCACCGAGATCTACAC	CACTTCTG	TCGTCGGCAGCGTC	AATGATACGGCGACCACCGAGATCTACACCACTTCTGTCGTCGGCAGCGTC
Hexa2_110	Blocking.primer.B	110	AATGATACGGCGACCACCGAGATCTACAC	ATGGCCTA	TCGTCGGCAGCGTC	AATGATACGGCGACCACCGAGATCTACACATGGCCTATCGTCGGCAGCGTC
Hexa2_111	Blocking.primer.B	111	AATGATACGGCGACCACCGAGATCTACAC	AGTCTGTG	TCGTCGGCAGCGTC	AATGATACGGCGACCACCGAGATCTACACAGTCTGTGTCGTCGGCAGCGTC
Hexa2_112	Blocking.primer.B	112	AATGATACGGCGACCACCGAGATCTACAC	AACCTTCC	TCGTCGGCAGCGTC	AATGATACGGCGACCACCGAGATCTACACAACCTTCCTCGTCGGCAGCGTC
Hexa2_113	Blocking.primer.B	113	AATGATACGGCGACCACCGAGATCTACAC	ACCTGTTC	TCGTCGGCAGCGTC	AATGATACGGCGACCACCGAGATCTACACACCTGTTCTCGTCGGCAGCGTC
Hexa2_114	Blocking.primer.B	114	AATGATACGGCGACCACCGAGATCTACAC	CAGACTCA	TCGTCGGCAGCGTC	AATGATACGGCGACCACCGAGATCTACACCAGACTCATCGTCGGCAGCGTC
Hexa2_115	Blocking.primer.B	115	AATGATACGGCGACCACCGAGATCTACAC	AGTGTCTG	TCGTCGGCAGCGTC	AATGATACGGCGACCACCGAGATCTACACAGTGTCTGTCGTCGGCAGCGTC
Hexa2_116	Blocking.primer.B	116	AATGATACGGCGACCACCGAGATCTACAC	CTTGGTAG	TCGTCGGCAGCGTC	AATGATACGGCGACCACCGAGATCTACACCTTGGTAGTCGTCGGCAGCGTC
Hexa2_117	Blocking.primer.B	117	AATGATACGGCGACCACCGAGATCTACAC	TATAGCGC	TCGTCGGCAGCGTC	AATGATACGGCGACCACCGAGATCTACACTATAGCGCTCGTCGGCAGCGTC
Hexa2_118	Blocking.primer.B	118	AATGATACGGCGACCACCGAGATCTACAC	GTAGAGGT	TCGTCGGCAGCGTC	AATGATACGGCGACCACCGAGATCTACACGTAGAGGTTCGTCGGCAGCGTC
Hexa2_119	Blocking.primer.B	119	AATGATACGGCGACCACCGAGATCTACAC	CAGTCTCT	TCGTCGGCAGCGTC	AATGATACGGCGACCACCGAGATCTACACCAGTCTCTTCGTCGGCAGCGTC
Hexa2_120	Blocking.primer.B	120	AATGATACGGCGACCACCGAGATCTACAC	ATCGGCAT	TCGTCGGCAGCGTC	AATGATACGGCGACCACCGAGATCTACACATCGGCATTCGTCGGCAGCGTC
Hexa2_121	Blocking.primer.B	121	AATGATACGGCGACCACCGAGATCTACAC	GTCACAGT	TCGTCGGCAGCGTC	AATGATACGGCGACCACCGAGATCTACACGTCACAGTTCGTCGGCAGCGTC
Hexa2_122	Blocking.primer.B	122	AATGATACGGCGACCACCGAGATCTACAC	CTGACAGT	TCGTCGGCAGCGTC	AATGATACGGCGACCACCGAGATCTACACCTGACAGTTCGTCGGCAGCGTC
Hexa2_123	Blocking.primer.B	123	AATGATACGGCGACCACCGAGATCTACAC	CTCTACAC	TCGTCGGCAGCGTC	AATGATACGGCGACCACCGAGATCTACACCTCTACACTCGTCGGCAGCGTC
Hexa2_124	Blocking.primer.B	124	AATGATACGGCGACCACCGAGATCTACAC	CAGTGACT	TCGTCGGCAGCGTC	AATGATACGGCGACCACCGAGATCTACACCAGTGACTTCGTCGGCAGCGTC
Hexa2_125	Blocking.primer.B	125	AATGATACGGCGACCACCGAGATCTACAC	CTGTGTCT	TCGTCGGCAGCGTC	AATGATACGGCGACCACCGAGATCTACACCTGTGTCTTCGTCGGCAGCGTC
Hexa2_126	Blocking.primer.B	126	AATGATACGGCGACCACCGAGATCTACAC	TGGTACCA	TCGTCGGCAGCGTC	AATGATACGGCGACCACCGAGATCTACACTGGTACCATCGTCGGCAGCGTC
Hexa2_127	Blocking.primer.B	127	AATGATACGGCGACCACCGAGATCTACAC	TCCTTGCA	TCGTCGGCAGCGTC	AATGATACGGCGACCACCGAGATCTACACTCCTTGCATCGTCGGCAGCGTC
Hexa2_128	Blocking.primer.B	128	AATGATACGGCGACCACCGAGATCTACAC	GCATCGAT	TCGTCGGCAGCGTC	AATGATACGGCGACCACCGAGATCTACACGCATCGATTCGTCGGCAGCGTC
Hexa2_129	Blocking.primer.B	129	AATGATACGGCGACCACCGAGATCTACAC	ATATGGCC	TCGTCGGCAGCGTC	AATGATACGGCGACCACCGAGATCTACACATATGGCCTCGTCGGCAGCGTC
Hexa2_130	Blocking.primer.B	130	AATGATACGGCGACCACCGAGATCTACAC	GTACGTTG	TCGTCGGCAGCGTC	AATGATACGGCGACCACCGAGATCTACACGTACGTTGTCGTCGGCAGCGTC
Hexa2_131	Blocking.primer.B	131	AATGATACGGCGACCACCGAGATCTACAC	AGGTGTTC	TCGTCGGCAGCGTC	AATGATACGGCGACCACCGAGATCTACACAGGTGTTCTCGTCGGCAGCGTC
Hexa2_132	Blocking.primer.B	132	AATGATACGGCGACCACCGAGATCTACAC	TGTCACTC	TCGTCGGCAGCGTC	AATGATACGGCGACCACCGAGATCTACACTGTCACTCTCGTCGGCAGCGTC
Hexa2_133	Blocking.primer.B	133	AATGATACGGCGACCACCGAGATCTACAC	CTTGTCCA	TCGTCGGCAGCGTC	AATGATACGGCGACCACCGAGATCTACACCTTGTCCATCGTCGGCAGCGTC
Hexa2_134	Blocking.primer.B	134	AATGATACGGCGACCACCGAGATCTACAC	CAAGGAAC	TCGTCGGCAGCGTC	AATGATACGGCGACCACCGAGATCTACACCAAGGAACTCGTCGGCAGCGTC
Hexa2_135	Blocking.primer.B	135	AATGATACGGCGACCACCGAGATCTACAC	GTAGGATG	TCGTCGGCAGCGTC	AATGATACGGCGACCACCGAGATCTACACGTAGGATGTCGTCGGCAGCGTC
Hexa2_136	Blocking.primer.B	136	AATGATACGGCGACCACCGAGATCTACAC	TTCGCCAT	TCGTCGGCAGCGTC	AATGATACGGCGACCACCGAGATCTACACTTCGCCATTCGTCGGCAGCGTC
Hexa2_137	Blocking.primer.B	137	AATGATACGGCGACCACCGAGATCTACAC	TAGGCGTT	TCGTCGGCAGCGTC	AATGATACGGCGACCACCGAGATCTACACTAGGCGTTTCGTCGGCAGCGTC
Hexa2_138	Blocking.primer.B	138	AATGATACGGCGACCACCGAGATCTACAC	TCAGCAGT	TCGTCGGCAGCGTC	AATGATACGGCGACCACCGAGATCTACACTCAGCAGTTCGTCGGCAGCGTC
Hexa2_139	Blocking.primer.B	139	AATGATACGGCGACCACCGAGATCTACAC	TTCCATGC	TCGTCGGCAGCGTC	AATGATACGGCGACCACCGAGATCTACACTTCCATGCTCGTCGGCAGCGTC
Hexa2_140	Blocking.primer.B	140	AATGATACGGCGACCACCGAGATCTACAC	GATCACCA	TCGTCGGCAGCGTC	AATGATACGGCGACCACCGAGATCTACACGATCACCATCGTCGGCAGCGTC
Hexa2_141	Blocking.primer.B	141	AATGATACGGCGACCACCGAGATCTACAC	TGCTACCT	TCGTCGGCAGCGTC	AATGATACGGCGACCACCGAGATCTACACTGCTACCTTCGTCGGCAGCGTC
Hexa2_142	Blocking.primer.B	142	AATGATACGGCGACCACCGAGATCTACAC	CTACGAAC	TCGTCGGCAGCGTC	AATGATACGGCGACCACCGAGATCTACACCTACGAACTCGTCGGCAGCGTC
Hexa2_143	Blocking.primer.B	143	AATGATACGGCGACCACCGAGATCTACAC	GTGTACTG	TCGTCGGCAGCGTC	AATGATACGGCGACCACCGAGATCTACACGTGTACTGTCGTCGGCAGCGTC
Hexa2_144	Blocking.primer.B	144	AATGATACGGCGACCACCGAGATCTACAC	TATTGCGG	TCGTCGGCAGCGTC	AATGATACGGCGACCACCGAGATCTACACTATTGCGGTCGTCGGCAGCGTC
Hexa2_145	Blocking.primer.B	145	AATGATACGGCGACCACCGAGATCTACAC	GGATCCAT	TCGTCGGCAGCGTC	AATGATACGGCGACCACCGAGATCTACACGGATCCATTCGTCGGCAGCGTC
Hexa2_146	Blocking.primer.B	146	AATGATACGGCGACCACCGAGATCTACAC	GACTAGAG	TCGTCGGCAGCGTC	AATGATACGGCGACCACCGAGATCTACACGACTAGAGTCGTCGGCAGCGTC
Hexa2_147	Blocking.primer.B	147	AATGATACGGCGACCACCGAGATCTACAC	GGATTAGG	TCGTCGGCAGCGTC	AATGATACGGCGACCACCGAGATCTACACGGATTAGGTCGTCGGCAGCGTC
Hexa2_148	Blocking.primer.B	148	AATGATACGGCGACCACCGAGATCTACAC	TGACGAGA	TCGTCGGCAGCGTC	AATGATACGGCGACCACCGAGATCTACACTGACGAGATCGTCGGCAGCGTC
Hexa2_149	Blocking.primer.B	149	AATGATACGGCGACCACCGAGATCTACAC	TCGTAGCA	TCGTCGGCAGCGTC	AATGATACGGCGACCACCGAGATCTACACTCGTAGCATCGTCGGCAGCGTC
Hexa2_150	Blocking.primer.B	150	AATGATACGGCGACCACCGAGATCTACAC	ACCTCTAC	TCGTCGGCAGCGTC	AATGATACGGCGACCACCGAGATCTACACACCTCTACTCGTCGGCAGCGTC
Hexa2_151	Blocking.primer.B	151	AATGATACGGCGACCACCGAGATCTACAC	GACTACAC	TCGTCGGCAGCGTC	AATGATACGGCGACCACCGAGATCTACACGACTACACTCGTCGGCAGCGTC
Hexa2_152	Blocking.primer.B	152	AATGATACGGCGACCACCGAGATCTACAC	GCTTAAGC	TCGTCGGCAGCGTC	AATGATACGGCGACCACCGAGATCTACACGCTTAAGCTCGTCGGCAGCGTC
Hexa2_153	Blocking.primer.B	153	AATGATACGGCGACCACCGAGATCTACAC	ATCCGCTT	TCGTCGGCAGCGTC	AATGATACGGCGACCACCGAGATCTACACATCCGCTTTCGTCGGCAGCGTC
Hexa2_154	Blocking.primer.B	154	AATGATACGGCGACCACCGAGATCTACAC	ACGATGCT	TCGTCGGCAGCGTC	AATGATACGGCGACCACCGAGATCTACACACGATGCTTCGTCGGCAGCGTC
Hexa2_155	Blocking.primer.B	155	AATGATACGGCGACCACCGAGATCTACAC	CAGTTCTC	TCGTCGGCAGCGTC	AATGATACGGCGACCACCGAGATCTACACCAGTTCTCTCGTCGGCAGCGTC
Hexa2_156	Blocking.primer.B	156	AATGATACGGCGACCACCGAGATCTACAC	CATGACGT	TCGTCGGCAGCGTC	AATGATACGGCGACCACCGAGATCTACACCATGACGTTCGTCGGCAGCGTC
Hexa2_157	Blocking.primer.B	157	AATGATACGGCGACCACCGAGATCTACAC	TGGTGAAG	TCGTCGGCAGCGTC	AATGATACGGCGACCACCGAGATCTACACTGGTGAAGTCGTCGGCAGCGTC
Hexa2_158	Blocking.primer.B	158	AATGATACGGCGACCACCGAGATCTACAC	AGACGTCT	TCGTCGGCAGCGTC	AATGATACGGCGACCACCGAGATCTACACAGACGTCTTCGTCGGCAGCGTC
Hexa2_159	Blocking.primer.B	159	AATGATACGGCGACCACCGAGATCTACAC	CGCGTATA	TCGTCGGCAGCGTC	AATGATACGGCGACCACCGAGATCTACACCGCGTATATCGTCGGCAGCGTC
Hexa2_160	Blocking.primer.B	160	AATGATACGGCGACCACCGAGATCTACAC	TGCTTGGA	TCGTCGGCAGCGTC	AATGATACGGCGACCACCGAGATCTACACTGCTTGGATCGTCGGCAGCGTC
Hexa2_161	Blocking.primer.B	161	AATGATACGGCGACCACCGAGATCTACAC	TCCTTCCT	TCGTCGGCAGCGTC	AATGATACGGCGACCACCGAGATCTACACTCCTTCCTTCGTCGGCAGCGTC
Hexa2_162	Blocking.primer.B	162	AATGATACGGCGACCACCGAGATCTACAC	TAGCGCAT	TCGTCGGCAGCGTC	AATGATACGGCGACCACCGAGATCTACACTAGCGCATTCGTCGGCAGCGTC
Hexa2_163	Blocking.primer.B	163	AATGATACGGCGACCACCGAGATCTACAC	GACAACTC	TCGTCGGCAGCGTC	AATGATACGGCGACCACCGAGATCTACACGACAACTCTCGTCGGCAGCGTC
Hexa2_164	Blocking.primer.B	164	AATGATACGGCGACCACCGAGATCTACAC	CCAATTCC	TCGTCGGCAGCGTC	AATGATACGGCGACCACCGAGATCTACACCCAATTCCTCGTCGGCAGCGTC
Hexa2_165	Blocking.primer.B	165	AATGATACGGCGACCACCGAGATCTACAC	CAAGCTAC	TCGTCGGCAGCGTC	AATGATACGGCGACCACCGAGATCTACACCAAGCTACTCGTCGGCAGCGTC
Hexa2_166	Blocking.primer.B	166	AATGATACGGCGACCACCGAGATCTACAC	CGCGATTA	TCGTCGGCAGCGTC	AATGATACGGCGACCACCGAGATCTACACCGCGATTATCGTCGGCAGCGTC
Hexa2_167	Blocking.primer.B	167	AATGATACGGCGACCACCGAGATCTACAC	AGACGACA	TCGTCGGCAGCGTC	AATGATACGGCGACCACCGAGATCTACACAGACGACATCGTCGGCAGCGTC
Hexa2_168	Blocking.primer.B	168	AATGATACGGCGACCACCGAGATCTACAC	TCTCAGAG	TCGTCGGCAGCGTC	AATGATACGGCGACCACCGAGATCTACACTCTCAGAGTCGTCGGCAGCGTC
Hexa2_169	Blocking.primer.B	169	AATGATACGGCGACCACCGAGATCTACAC	GTGACTGT	TCGTCGGCAGCGTC	AATGATACGGCGACCACCGAGATCTACACGTGACTGTTCGTCGGCAGCGTC
Hexa2_170	Blocking.primer.B	170	AATGATACGGCGACCACCGAGATCTACAC	CAACTGCA	TCGTCGGCAGCGTC	AATGATACGGCGACCACCGAGATCTACACCAACTGCATCGTCGGCAGCGTC
Hexa2_171	Blocking.primer.B	171	AATGATACGGCGACCACCGAGATCTACAC	TACGGCTA	TCGTCGGCAGCGTC	AATGATACGGCGACCACCGAGATCTACACTACGGCTATCGTCGGCAGCGTC
Hexa2_172	Blocking.primer.B	172	AATGATACGGCGACCACCGAGATCTACAC	CACTTGTC	TCGTCGGCAGCGTC	AATGATACGGCGACCACCGAGATCTACACCACTTGTCTCGTCGGCAGCGTC
Hexa2_173	Blocking.primer.B	173	AATGATACGGCGACCACCGAGATCTACAC	AGTCCACA	TCGTCGGCAGCGTC	AATGATACGGCGACCACCGAGATCTACACAGTCCACATCGTCGGCAGCGTC
Hexa2_174	Blocking.primer.B	174	AATGATACGGCGACCACCGAGATCTACAC	TCTGGAGT	TCGTCGGCAGCGTC	AATGATACGGCGACCACCGAGATCTACACTCTGGAGTTCGTCGGCAGCGTC
Hexa2_175	Blocking.primer.B	175	AATGATACGGCGACCACCGAGATCTACAC	ACGAGAAC	TCGTCGGCAGCGTC	AATGATACGGCGACCACCGAGATCTACACACGAGAACTCGTCGGCAGCGTC
Hexa2_176	Blocking.primer.B	176	AATGATACGGCGACCACCGAGATCTACAC	TTCCAAGG	TCGTCGGCAGCGTC	AATGATACGGCGACCACCGAGATCTACACTTCCAAGGTCGTCGGCAGCGTC
Hexa2_177	Blocking.primer.B	177	AATGATACGGCGACCACCGAGATCTACAC	CTCACACT	TCGTCGGCAGCGTC	AATGATACGGCGACCACCGAGATCTACACCTCACACTTCGTCGGCAGCGTC
Hexa2_178	Blocking.primer.B	178	AATGATACGGCGACCACCGAGATCTACAC	CTGATCTC	TCGTCGGCAGCGTC	AATGATACGGCGACCACCGAGATCTACACCTGATCTCTCGTCGGCAGCGTC
Hexa2_179	Blocking.primer.B	179	AATGATACGGCGACCACCGAGATCTACAC	GATCCTAG	TCGTCGGCAGCGTC	AATGATACGGCGACCACCGAGATCTACACGATCCTAGTCGTCGGCAGCGTC
Hexa2_180	Blocking.primer.B	180	AATGATACGGCGACCACCGAGATCTACAC	TCCTAGGA	TCGTCGGCAGCGTC	AATGATACGGCGACCACCGAGATCTACACTCCTAGGATCGTCGGCAGCGTC
Hexa2_181	Blocking.primer.B	181	AATGATACGGCGACCACCGAGATCTACAC	CGCCTTAT	TCGTCGGCAGCGTC	AATGATACGGCGACCACCGAGATCTACACCGCCTTATTCGTCGGCAGCGTC
Hexa2_182	Blocking.primer.B	182	AATGATACGGCGACCACCGAGATCTACAC	AACGATCC	TCGTCGGCAGCGTC	AATGATACGGCGACCACCGAGATCTACACAACGATCCTCGTCGGCAGCGTC
Hexa2_183	Blocking.primer.B	183	AATGATACGGCGACCACCGAGATCTACAC	CTTGTGCT	TCGTCGGCAGCGTC	AATGATACGGCGACCACCGAGATCTACACCTTGTGCTTCGTCGGCAGCGTC
Hexa2_184	Blocking.primer.B	184	AATGATACGGCGACCACCGAGATCTACAC	TAGGCCTA	TCGTCGGCAGCGTC	AATGATACGGCGACCACCGAGATCTACACTAGGCCTATCGTCGGCAGCGTC
Hexa2_185	Blocking.primer.B	185	AATGATACGGCGACCACCGAGATCTACAC	GTAGCTTG	TCGTCGGCAGCGTC	AATGATACGGCGACCACCGAGATCTACACGTAGCTTGTCGTCGGCAGCGTC
Hexa2_186	Blocking.primer.B	186	AATGATACGGCGACCACCGAGATCTACAC	AACCATCG	TCGTCGGCAGCGTC	AATGATACGGCGACCACCGAGATCTACACAACCATCGTCGTCGGCAGCGTC
Hexa2_187	Blocking.primer.B	187	AATGATACGGCGACCACCGAGATCTACAC	TGGACTAC	TCGTCGGCAGCGTC	AATGATACGGCGACCACCGAGATCTACACTGGACTACTCGTCGGCAGCGTC
Hexa2_188	Blocking.primer.B	188	AATGATACGGCGACCACCGAGATCTACAC	GAAGACCA	TCGTCGGCAGCGTC	AATGATACGGCGACCACCGAGATCTACACGAAGACCATCGTCGGCAGCGTC
Hexa2_189	Blocking.primer.B	189	AATGATACGGCGACCACCGAGATCTACAC	GTCTCACT	TCGTCGGCAGCGTC	AATGATACGGCGACCACCGAGATCTACACGTCTCACTTCGTCGGCAGCGTC
Hexa2_190	Blocking.primer.B	190	AATGATACGGCGACCACCGAGATCTACAC	TACGATCG	TCGTCGGCAGCGTC	AATGATACGGCGACCACCGAGATCTACACTACGATCGTCGTCGGCAGCGTC
Hexa2_191	Blocking.primer.B	191	AATGATACGGCGACCACCGAGATCTACAC	CCATTAGG	TCGTCGGCAGCGTC	AATGATACGGCGACCACCGAGATCTACACCCATTAGGTCGTCGGCAGCGTC
Hexa2_192	Blocking.primer.B	192	AATGATACGGCGACCACCGAGATCTACAC	TCTGCTCA	TCGTCGGCAGCGTC	AATGATACGGCGACCACCGAGATCTACACTCTGCTCATCGTCGGCAGCGTC
Hexa2_193	Blocking.primer.B	193	AATGATACGGCGACCACCGAGATCTACAC	TCAGCACA	TCGTCGGCAGCGTC	AATGATACGGCGACCACCGAGATCTACACTCAGCACATCGTCGGCAGCGTC
Hexa2_194	Blocking.primer.B	194	AATGATACGGCGACCACCGAGATCTACAC	CATGTGCA	TCGTCGGCAGCGTC	AATGATACGGCGACCACCGAGATCTACACCATGTGCATCGTCGGCAGCGTC
Hexa2_195	Blocking.primer.B	195	AATGATACGGCGACCACCGAGATCTACAC	CACTCACT	TCGTCGGCAGCGTC	AATGATACGGCGACCACCGAGATCTACACCACTCACTTCGTCGGCAGCGTC
Hexa2_196	Blocking.primer.B	196	AATGATACGGCGACCACCGAGATCTACAC	TGTCCTCA	TCGTCGGCAGCGTC	AATGATACGGCGACCACCGAGATCTACACTGTCCTCATCGTCGGCAGCGTC
Hexa2_197	Blocking.primer.B	197	AATGATACGGCGACCACCGAGATCTACAC	AGCTCTTC	TCGTCGGCAGCGTC	AATGATACGGCGACCACCGAGATCTACACAGCTCTTCTCGTCGGCAGCGTC
Hexa2_198	Blocking.primer.B	198	AATGATACGGCGACCACCGAGATCTACAC	TGAGGTCT	TCGTCGGCAGCGTC	AATGATACGGCGACCACCGAGATCTACACTGAGGTCTTCGTCGGCAGCGTC
Hexa2_199	Blocking.primer.B	199	AATGATACGGCGACCACCGAGATCTACAC	GACTGTGT	TCGTCGGCAGCGTC	AATGATACGGCGACCACCGAGATCTACACGACTGTGTTCGTCGGCAGCGTC
Hexa2_200	Blocking.primer.B	200	AATGATACGGCGACCACCGAGATCTACAC	TCTGTCTG	TCGTCGGCAGCGTC	AATGATACGGCGACCACCGAGATCTACACTCTGTCTGTCGTCGGCAGCGTC
Hexa2_201	Blocking.primer.B	201	AATGATACGGCGACCACCGAGATCTACAC	AGACTGTC	TCGTCGGCAGCGTC	AATGATACGGCGACCACCGAGATCTACACAGACTGTCTCGTCGGCAGCGTC
Hexa2_202	Blocking.primer.B	202	AATGATACGGCGACCACCGAGATCTACAC	ATCGAACC	TCGTCGGCAGCGTC	AATGATACGGCGACCACCGAGATCTACACATCGAACCTCGTCGGCAGCGTC
Hexa2_203	Blocking.primer.B	203	AATGATACGGCGACCACCGAGATCTACAC	TTATCGCC	TCGTCGGCAGCGTC	AATGATACGGCGACCACCGAGATCTACACTTATCGCCTCGTCGGCAGCGTC
Hexa2_204	Blocking.primer.B	204	AATGATACGGCGACCACCGAGATCTACAC	TGACCACA	TCGTCGGCAGCGTC	AATGATACGGCGACCACCGAGATCTACACTGACCACATCGTCGGCAGCGTC
Hexa2_205	Blocking.primer.B	205	AATGATACGGCGACCACCGAGATCTACAC	CACTGACA	TCGTCGGCAGCGTC	AATGATACGGCGACCACCGAGATCTACACCACTGACATCGTCGGCAGCGTC
Hexa2_206	Blocking.primer.B	206	AATGATACGGCGACCACCGAGATCTACAC	AACGCCAT	TCGTCGGCAGCGTC	AATGATACGGCGACCACCGAGATCTACACAACGCCATTCGTCGGCAGCGTC
Hexa2_207	Blocking.primer.B	207	AATGATACGGCGACCACCGAGATCTACAC	CACTCAGA	TCGTCGGCAGCGTC	AATGATACGGCGACCACCGAGATCTACACCACTCAGATCGTCGGCAGCGTC
Hexa2_208	Blocking.primer.B	208	AATGATACGGCGACCACCGAGATCTACAC	GACTGTCA	TCGTCGGCAGCGTC	AATGATACGGCGACCACCGAGATCTACACGACTGTCATCGTCGGCAGCGTC
Hexa2_209	Blocking.primer.B	209	AATGATACGGCGACCACCGAGATCTACAC	CCAACGTA	TCGTCGGCAGCGTC	AATGATACGGCGACCACCGAGATCTACACCCAACGTATCGTCGGCAGCGTC
Hexa2_210	Blocking.primer.B	210	AATGATACGGCGACCACCGAGATCTACAC	GTGAAGTG	TCGTCGGCAGCGTC	AATGATACGGCGACCACCGAGATCTACACGTGAAGTGTCGTCGGCAGCGTC
Hexa2_211	Blocking.primer.B	211	AATGATACGGCGACCACCGAGATCTACAC	TTGCTTGC	TCGTCGGCAGCGTC	AATGATACGGCGACCACCGAGATCTACACTTGCTTGCTCGTCGGCAGCGTC
Hexa2_212	Blocking.primer.B	212	AATGATACGGCGACCACCGAGATCTACAC	GATCTCCT	TCGTCGGCAGCGTC	AATGATACGGCGACCACCGAGATCTACACGATCTCCTTCGTCGGCAGCGTC
Hexa2_213	Blocking.primer.B	213	AATGATACGGCGACCACCGAGATCTACAC	CTGATCAG	TCGTCGGCAGCGTC	AATGATACGGCGACCACCGAGATCTACACCTGATCAGTCGTCGGCAGCGTC
Hexa2_214	Blocking.primer.B	214	AATGATACGGCGACCACCGAGATCTACAC	GAGAACAC	TCGTCGGCAGCGTC	AATGATACGGCGACCACCGAGATCTACACGAGAACACTCGTCGGCAGCGTC
Hexa2_215	Blocking.primer.B	215	AATGATACGGCGACCACCGAGATCTACAC	CGAAGGAT	TCGTCGGCAGCGTC	AATGATACGGCGACCACCGAGATCTACACCGAAGGATTCGTCGGCAGCGTC
Hexa2_216	Blocking.primer.B	216	AATGATACGGCGACCACCGAGATCTACAC	TCCAGAAC	TCGTCGGCAGCGTC	AATGATACGGCGACCACCGAGATCTACACTCCAGAACTCGTCGGCAGCGTC
Hexa2_217	Blocking.primer.B	217	AATGATACGGCGACCACCGAGATCTACAC	CATCTGGA	TCGTCGGCAGCGTC	AATGATACGGCGACCACCGAGATCTACACCATCTGGATCGTCGGCAGCGTC
Hexa2_218	Blocking.primer.B	218	AATGATACGGCGACCACCGAGATCTACAC	GTCTGTGA	TCGTCGGCAGCGTC	AATGATACGGCGACCACCGAGATCTACACGTCTGTGATCGTCGGCAGCGTC
Hexa2_219	Blocking.primer.B	219	AATGATACGGCGACCACCGAGATCTACAC	TACCGCAA	TCGTCGGCAGCGTC	AATGATACGGCGACCACCGAGATCTACACTACCGCAATCGTCGGCAGCGTC
Hexa2_220	Blocking.primer.B	220	AATGATACGGCGACCACCGAGATCTACAC	GGATAAGC	TCGTCGGCAGCGTC	AATGATACGGCGACCACCGAGATCTACACGGATAAGCTCGTCGGCAGCGTC
Hexa2_221	Blocking.primer.B	221	AATGATACGGCGACCACCGAGATCTACAC	CTCTGTCA	TCGTCGGCAGCGTC	AATGATACGGCGACCACCGAGATCTACACCTCTGTCATCGTCGGCAGCGTC
Hexa2_222	Blocking.primer.B	222	AATGATACGGCGACCACCGAGATCTACAC	TCACACTC	TCGTCGGCAGCGTC	AATGATACGGCGACCACCGAGATCTACACTCACACTCTCGTCGGCAGCGTC
Hexa2_223	Blocking.primer.B	223	AATGATACGGCGACCACCGAGATCTACAC	GTTCGTAG	TCGTCGGCAGCGTC	AATGATACGGCGACCACCGAGATCTACACGTTCGTAGTCGTCGGCAGCGTC
Hexa2_224	Blocking.primer.B	224	AATGATACGGCGACCACCGAGATCTACAC	AGCAGTAG	TCGTCGGCAGCGTC	AATGATACGGCGACCACCGAGATCTACACAGCAGTAGTCGTCGGCAGCGTC
Hexa2_225	Blocking.primer.B	225	AATGATACGGCGACCACCGAGATCTACAC	GTGTAGTC	TCGTCGGCAGCGTC	AATGATACGGCGACCACCGAGATCTACACGTGTAGTCTCGTCGGCAGCGTC
Hexa2_226	Blocking.primer.B	226	AATGATACGGCGACCACCGAGATCTACAC	GTGAGACA	TCGTCGGCAGCGTC	AATGATACGGCGACCACCGAGATCTACACGTGAGACATCGTCGGCAGCGTC
Hexa2_227	Blocking.primer.B	227	AATGATACGGCGACCACCGAGATCTACAC	TTCCTTCC	TCGTCGGCAGCGTC	AATGATACGGCGACCACCGAGATCTACACTTCCTTCCTCGTCGGCAGCGTC
Hexa2_228	Blocking.primer.B	228	AATGATACGGCGACCACCGAGATCTACAC	AAGCGCAA	TCGTCGGCAGCGTC	AATGATACGGCGACCACCGAGATCTACACAAGCGCAATCGTCGGCAGCGTC
Hexa2_229	Blocking.primer.B	229	AATGATACGGCGACCACCGAGATCTACAC	ATCGAAGG	TCGTCGGCAGCGTC	AATGATACGGCGACCACCGAGATCTACACATCGAAGGTCGTCGGCAGCGTC
Hexa2_230	Blocking.primer.B	230	AATGATACGGCGACCACCGAGATCTACAC	TCACACAG	TCGTCGGCAGCGTC	AATGATACGGCGACCACCGAGATCTACACTCACACAGTCGTCGGCAGCGTC
Hexa2_231	Blocking.primer.B	231	AATGATACGGCGACCACCGAGATCTACAC	ACTGGTGT	TCGTCGGCAGCGTC	AATGATACGGCGACCACCGAGATCTACACACTGGTGTTCGTCGGCAGCGTC
Hexa2_232	Blocking.primer.B	232	AATGATACGGCGACCACCGAGATCTACAC	CACAGAGA	TCGTCGGCAGCGTC	AATGATACGGCGACCACCGAGATCTACACCACAGAGATCGTCGGCAGCGTC
Hexa2_233	Blocking.primer.B	233	AATGATACGGCGACCACCGAGATCTACAC	CAACGTAC	TCGTCGGCAGCGTC	AATGATACGGCGACCACCGAGATCTACACCAACGTACTCGTCGGCAGCGTC
Hexa2_234	Blocking.primer.B	234	AATGATACGGCGACCACCGAGATCTACAC	GGATGGTA	TCGTCGGCAGCGTC	AATGATACGGCGACCACCGAGATCTACACGGATGGTATCGTCGGCAGCGTC
Hexa2_235	Blocking.primer.B	235	AATGATACGGCGACCACCGAGATCTACAC	GTGAAGAC	TCGTCGGCAGCGTC	AATGATACGGCGACCACCGAGATCTACACGTGAAGACTCGTCGGCAGCGTC
Hexa3_001	Blocking.primers.A&B	1	AATGATACGGCGACCACCGAGATCTACAC	GTGAGTGA	TCGTCGGCAGCGTC	AATGATACGGCGACCACCGAGATCTACACGTGAGTGATCGTCGGCAGCGTC
Hexa3_002	Blocking.primers.A&B	2	AATGATACGGCGACCACCGAGATCTACAC	ATCGCGTA	TCGTCGGCAGCGTC	AATGATACGGCGACCACCGAGATCTACACATCGCGTATCGTCGGCAGCGTC
Hexa3_003	Blocking.primers.A&B	3	AATGATACGGCGACCACCGAGATCTACAC	GAACCTAC	TCGTCGGCAGCGTC	AATGATACGGCGACCACCGAGATCTACACGAACCTACTCGTCGGCAGCGTC
Hexa3_004	Blocking.primers.A&B	4	AATGATACGGCGACCACCGAGATCTACAC	GACAAGAC	TCGTCGGCAGCGTC	AATGATACGGCGACCACCGAGATCTACACGACAAGACTCGTCGGCAGCGTC
Hexa3_005	Blocking.primers.A&B	5	AATGATACGGCGACCACCGAGATCTACAC	GAAGGTTG	TCGTCGGCAGCGTC	AATGATACGGCGACCACCGAGATCTACACGAAGGTTGTCGTCGGCAGCGTC
Hexa3_006	Blocking.primers.A&B	6	AATGATACGGCGACCACCGAGATCTACAC	GCATAAGG	TCGTCGGCAGCGTC	AATGATACGGCGACCACCGAGATCTACACGCATAAGGTCGTCGGCAGCGTC
Hexa3_007	Blocking.primers.A&B	7	AATGATACGGCGACCACCGAGATCTACAC	CCTATAGG	TCGTCGGCAGCGTC	AATGATACGGCGACCACCGAGATCTACACCCTATAGGTCGTCGGCAGCGTC
Hexa3_008	Blocking.primers.A&B	8	AATGATACGGCGACCACCGAGATCTACAC	TCTCGTCA	TCGTCGGCAGCGTC	AATGATACGGCGACCACCGAGATCTACACTCTCGTCATCGTCGGCAGCGTC
Hexa3_009	Blocking.primers.A&B	9	AATGATACGGCGACCACCGAGATCTACAC	TCTGGTCT	TCGTCGGCAGCGTC	AATGATACGGCGACCACCGAGATCTACACTCTGGTCTTCGTCGGCAGCGTC
Hexa3_010	Blocking.primers.A&B	10	AATGATACGGCGACCACCGAGATCTACAC	CAAGCATC	TCGTCGGCAGCGTC	AATGATACGGCGACCACCGAGATCTACACCAAGCATCTCGTCGGCAGCGTC
Hexa3_011	Blocking.primers.A&B	11	AATGATACGGCGACCACCGAGATCTACAC	CCATCCAT	TCGTCGGCAGCGTC	AATGATACGGCGACCACCGAGATCTACACCCATCCATTCGTCGGCAGCGTC
Hexa3_012	Blocking.primers.A&B	12	AATGATACGGCGACCACCGAGATCTACAC	ATCCTACC	TCGTCGGCAGCGTC	AATGATACGGCGACCACCGAGATCTACACATCCTACCTCGTCGGCAGCGTC
Hexa3_013	Blocking.primers.A&B	13	AATGATACGGCGACCACCGAGATCTACAC	AGGAGTTG	TCGTCGGCAGCGTC	AATGATACGGCGACCACCGAGATCTACACAGGAGTTGTCGTCGGCAGCGTC
Hexa3_014	Blocking.primers.A&B	14	AATGATACGGCGACCACCGAGATCTACAC	CTGTTCAC	TCGTCGGCAGCGTC	AATGATACGGCGACCACCGAGATCTACACCTGTTCACTCGTCGGCAGCGTC
Hexa3_015	Blocking.primers.A&B	15	AATGATACGGCGACCACCGAGATCTACAC	CTTGCATC	TCGTCGGCAGCGTC	AATGATACGGCGACCACCGAGATCTACACCTTGCATCTCGTCGGCAGCGTC
Hexa3_016	Blocking.primers.A&B	16	AATGATACGGCGACCACCGAGATCTACAC	AACGGCAA	TCGTCGGCAGCGTC	AATGATACGGCGACCACCGAGATCTACACAACGGCAATCGTCGGCAGCGTC
Hexa3_017	Blocking.primers.A&B	17	AATGATACGGCGACCACCGAGATCTACAC	AATTGGCC	TCGTCGGCAGCGTC	AATGATACGGCGACCACCGAGATCTACACAATTGGCCTCGTCGGCAGCGTC
Hexa3_018	Blocking.primers.A&B	18	AATGATACGGCGACCACCGAGATCTACAC	AACCTTGG	TCGTCGGCAGCGTC	AATGATACGGCGACCACCGAGATCTACACAACCTTGGTCGTCGGCAGCGTC
Hexa3_019	Blocking.primers.A&B	19	AATGATACGGCGACCACCGAGATCTACAC	TGTCTGAG	TCGTCGGCAGCGTC	AATGATACGGCGACCACCGAGATCTACACTGTCTGAGTCGTCGGCAGCGTC
Hexa3_020	Blocking.primers.A&B	20	AATGATACGGCGACCACCGAGATCTACAC	GCTTCGAA	TCGTCGGCAGCGTC	AATGATACGGCGACCACCGAGATCTACACGCTTCGAATCGTCGGCAGCGTC
Hexa3_021	Blocking.primers.A&B	21	AATGATACGGCGACCACCGAGATCTACAC	GGTTGGTT	TCGTCGGCAGCGTC	AATGATACGGCGACCACCGAGATCTACACGGTTGGTTTCGTCGGCAGCGTC
Hexa3_022	Blocking.primers.A&B	22	AATGATACGGCGACCACCGAGATCTACAC	ACCATCCT	TCGTCGGCAGCGTC	AATGATACGGCGACCACCGAGATCTACACACCATCCTTCGTCGGCAGCGTC
Hexa3_023	Blocking.primers.A&B	23	AATGATACGGCGACCACCGAGATCTACAC	AGCACAAG	TCGTCGGCAGCGTC	AATGATACGGCGACCACCGAGATCTACACAGCACAAGTCGTCGGCAGCGTC
Hexa3_024	Blocking.primers.A&B	24	AATGATACGGCGACCACCGAGATCTACAC	GAAGTCGA	TCGTCGGCAGCGTC	AATGATACGGCGACCACCGAGATCTACACGAAGTCGATCGTCGGCAGCGTC
Hexa3_025	Blocking.primers.A&B	25	AATGATACGGCGACCACCGAGATCTACAC	TTCGAAGC	TCGTCGGCAGCGTC	AATGATACGGCGACCACCGAGATCTACACTTCGAAGCTCGTCGGCAGCGTC
Hexa3_026	Blocking.primers.A&B	26	AATGATACGGCGACCACCGAGATCTACAC	ATGCATGC	TCGTCGGCAGCGTC	AATGATACGGCGACCACCGAGATCTACACATGCATGCTCGTCGGCAGCGTC
Hexa3_027	Blocking.primers.A&B	27	AATGATACGGCGACCACCGAGATCTACAC	AAGCAACG	TCGTCGGCAGCGTC	AATGATACGGCGACCACCGAGATCTACACAAGCAACGTCGTCGGCAGCGTC
Hexa3_028	Blocking.primers.A&B	28	AATGATACGGCGACCACCGAGATCTACAC	TGTCGTCT	TCGTCGGCAGCGTC	AATGATACGGCGACCACCGAGATCTACACTGTCGTCTTCGTCGGCAGCGTC
Hexa3_029	Blocking.primers.A&B	29	AATGATACGGCGACCACCGAGATCTACAC	TGAGAGAC	TCGTCGGCAGCGTC	AATGATACGGCGACCACCGAGATCTACACTGAGAGACTCGTCGGCAGCGTC
Hexa3_030	Blocking.primers.A&B	30	AATGATACGGCGACCACCGAGATCTACAC	CGGCTAAT	TCGTCGGCAGCGTC	AATGATACGGCGACCACCGAGATCTACACCGGCTAATTCGTCGGCAGCGTC
Hexa3_031	Blocking.primers.A&B	31	AATGATACGGCGACCACCGAGATCTACAC	AGAGTCTC	TCGTCGGCAGCGTC	AATGATACGGCGACCACCGAGATCTACACAGAGTCTCTCGTCGGCAGCGTC
Hexa3_032	Blocking.primers.A&B	32	AATGATACGGCGACCACCGAGATCTACAC	CGAATTGC	TCGTCGGCAGCGTC	AATGATACGGCGACCACCGAGATCTACACCGAATTGCTCGTCGGCAGCGTC
Hexa3_033	Blocking.primers.A&B	33	AATGATACGGCGACCACCGAGATCTACAC	AGTCACAC	TCGTCGGCAGCGTC	AATGATACGGCGACCACCGAGATCTACACAGTCACACTCGTCGGCAGCGTC
Hexa3_034	Blocking.primers.A&B	34	AATGATACGGCGACCACCGAGATCTACAC	GATCCAAC	TCGTCGGCAGCGTC	AATGATACGGCGACCACCGAGATCTACACGATCCAACTCGTCGGCAGCGTC
Hexa3_035	Blocking.primers.A&B	35	AATGATACGGCGACCACCGAGATCTACAC	ACCTGTAG	TCGTCGGCAGCGTC	AATGATACGGCGACCACCGAGATCTACACACCTGTAGTCGTCGGCAGCGTC
Hexa3_036	Blocking.primers.A&B	36	AATGATACGGCGACCACCGAGATCTACAC	AACCAACC	TCGTCGGCAGCGTC	AATGATACGGCGACCACCGAGATCTACACAACCAACCTCGTCGGCAGCGTC
Hexa3_037	Blocking.primers.A&B	37	AATGATACGGCGACCACCGAGATCTACAC	CACACACA	TCGTCGGCAGCGTC	AATGATACGGCGACCACCGAGATCTACACCACACACATCGTCGGCAGCGTC
Hexa3_038	Blocking.primers.A&B	38	AATGATACGGCGACCACCGAGATCTACAC	TAGGAACG	TCGTCGGCAGCGTC	AATGATACGGCGACCACCGAGATCTACACTAGGAACGTCGTCGGCAGCGTC
Hexa3_039	Blocking.primers.A&B	39	AATGATACGGCGACCACCGAGATCTACAC	TGGAGTTC	TCGTCGGCAGCGTC	AATGATACGGCGACCACCGAGATCTACACTGGAGTTCTCGTCGGCAGCGTC
Hexa3_040	Blocking.primers.A&B	40	AATGATACGGCGACCACCGAGATCTACAC	TCAGAGAG	TCGTCGGCAGCGTC	AATGATACGGCGACCACCGAGATCTACACTCAGAGAGTCGTCGGCAGCGTC
Hexa3_041	Blocking.primers.A&B	41	AATGATACGGCGACCACCGAGATCTACAC	AGTCACTG	TCGTCGGCAGCGTC	AATGATACGGCGACCACCGAGATCTACACAGTCACTGTCGTCGGCAGCGTC
Hexa3_042	Blocking.primers.A&B	42	AATGATACGGCGACCACCGAGATCTACAC	GATGTCCA	TCGTCGGCAGCGTC	AATGATACGGCGACCACCGAGATCTACACGATGTCCATCGTCGGCAGCGTC
Hexa3_043	Blocking.primers.A&B	43	AATGATACGGCGACCACCGAGATCTACAC	CTGTGAGT	TCGTCGGCAGCGTC	AATGATACGGCGACCACCGAGATCTACACCTGTGAGTTCGTCGGCAGCGTC
Hexa3_044	Blocking.primers.A&B	44	AATGATACGGCGACCACCGAGATCTACAC	AACGCGAA	TCGTCGGCAGCGTC	AATGATACGGCGACCACCGAGATCTACACAACGCGAATCGTCGGCAGCGTC
Hexa3_045	Blocking.primers.A&B	45	AATGATACGGCGACCACCGAGATCTACAC	CAGAGTGA	TCGTCGGCAGCGTC	AATGATACGGCGACCACCGAGATCTACACCAGAGTGATCGTCGGCAGCGTC
Hexa3_046	Blocking.primers.A&B	46	AATGATACGGCGACCACCGAGATCTACAC	GCTAGGAA	TCGTCGGCAGCGTC	AATGATACGGCGACCACCGAGATCTACACGCTAGGAATCGTCGGCAGCGTC
Hexa3_047	Blocking.primers.A&B	47	AATGATACGGCGACCACCGAGATCTACAC	CACAAGAG	TCGTCGGCAGCGTC	AATGATACGGCGACCACCGAGATCTACACCACAAGAGTCGTCGGCAGCGTC
Hexa3_048	Blocking.primers.A&B	48	AATGATACGGCGACCACCGAGATCTACAC	TCCTGTTG	TCGTCGGCAGCGTC	AATGATACGGCGACCACCGAGATCTACACTCCTGTTGTCGTCGGCAGCGTC
Hexa3_049	Blocking.primers.A&B	49	AATGATACGGCGACCACCGAGATCTACAC	TGCTCTTG	TCGTCGGCAGCGTC	AATGATACGGCGACCACCGAGATCTACACTGCTCTTGTCGTCGGCAGCGTC
Hexa3_050	Blocking.primers.A&B	50	AATGATACGGCGACCACCGAGATCTACAC	AGAGGTCA	TCGTCGGCAGCGTC	AATGATACGGCGACCACCGAGATCTACACAGAGGTCATCGTCGGCAGCGTC
Hexa3_051	Blocking.primers.A&B	51	AATGATACGGCGACCACCGAGATCTACAC	CTGAACAC	TCGTCGGCAGCGTC	AATGATACGGCGACCACCGAGATCTACACCTGAACACTCGTCGGCAGCGTC
Hexa3_052	Blocking.primers.A&B	52	AATGATACGGCGACCACCGAGATCTACAC	CCTTCCAA	TCGTCGGCAGCGTC	AATGATACGGCGACCACCGAGATCTACACCCTTCCAATCGTCGGCAGCGTC
Hexa3_053	Blocking.primers.A&B	53	AATGATACGGCGACCACCGAGATCTACAC	GCTAGCTA	TCGTCGGCAGCGTC	AATGATACGGCGACCACCGAGATCTACACGCTAGCTATCGTCGGCAGCGTC
Hexa3_054	Blocking.primers.A&B	54	AATGATACGGCGACCACCGAGATCTACAC	TTGCAAGC	TCGTCGGCAGCGTC	AATGATACGGCGACCACCGAGATCTACACTTGCAAGCTCGTCGGCAGCGTC
Hexa3_055	Blocking.primers.A&B	55	AATGATACGGCGACCACCGAGATCTACAC	CAAGAGGT	TCGTCGGCAGCGTC	AATGATACGGCGACCACCGAGATCTACACCAAGAGGTTCGTCGGCAGCGTC
Hexa3_056	Blocking.primers.A&B	56	AATGATACGGCGACCACCGAGATCTACAC	GATCACGT	TCGTCGGCAGCGTC	AATGATACGGCGACCACCGAGATCTACACGATCACGTTCGTCGGCAGCGTC
Hexa3_057	Blocking.primers.A&B	57	AATGATACGGCGACCACCGAGATCTACAC	GCTACGTA	TCGTCGGCAGCGTC	AATGATACGGCGACCACCGAGATCTACACGCTACGTATCGTCGGCAGCGTC
Hexa3_058	Blocking.primers.A&B	58	AATGATACGGCGACCACCGAGATCTACAC	ATCCATGG	TCGTCGGCAGCGTC	AATGATACGGCGACCACCGAGATCTACACATCCATGGTCGTCGGCAGCGTC
Hexa3_059	Blocking.primers.A&B	59	AATGATACGGCGACCACCGAGATCTACAC	ACGTTCCT	TCGTCGGCAGCGTC	AATGATACGGCGACCACCGAGATCTACACACGTTCCTTCGTCGGCAGCGTC
Hexa3_060	Blocking.primers.A&B	60	AATGATACGGCGACCACCGAGATCTACAC	GCCGTAAT	TCGTCGGCAGCGTC	AATGATACGGCGACCACCGAGATCTACACGCCGTAATTCGTCGGCAGCGTC
Hexa3_061	Blocking.primers.A&B	61	AATGATACGGCGACCACCGAGATCTACAC	TCTGAGAC	TCGTCGGCAGCGTC	AATGATACGGCGACCACCGAGATCTACACTCTGAGACTCGTCGGCAGCGTC
Hexa3_062	Blocking.primers.A&B	62	AATGATACGGCGACCACCGAGATCTACAC	CATGCAAC	TCGTCGGCAGCGTC	AATGATACGGCGACCACCGAGATCTACACCATGCAACTCGTCGGCAGCGTC
Hexa3_063	Blocking.primers.A&B	63	AATGATACGGCGACCACCGAGATCTACAC	AGCTTGGT	TCGTCGGCAGCGTC	AATGATACGGCGACCACCGAGATCTACACAGCTTGGTTCGTCGGCAGCGTC
Hexa3_064	Blocking.primers.A&B	64	AATGATACGGCGACCACCGAGATCTACAC	GATCGTTG	TCGTCGGCAGCGTC	AATGATACGGCGACCACCGAGATCTACACGATCGTTGTCGTCGGCAGCGTC
Hexa3_065	Blocking.primers.A&B	65	AATGATACGGCGACCACCGAGATCTACAC	AAGGTAGC	TCGTCGGCAGCGTC	AATGATACGGCGACCACCGAGATCTACACAAGGTAGCTCGTCGGCAGCGTC
Hexa3_066	Blocking.primers.A&B	66	AATGATACGGCGACCACCGAGATCTACAC	GTAGTGCT	TCGTCGGCAGCGTC	AATGATACGGCGACCACCGAGATCTACACGTAGTGCTTCGTCGGCAGCGTC
Hexa3_067	Blocking.primers.A&B	67	AATGATACGGCGACCACCGAGATCTACAC	CTTCGTTG	TCGTCGGCAGCGTC	AATGATACGGCGACCACCGAGATCTACACCTTCGTTGTCGTCGGCAGCGTC
Hexa3_068	Blocking.primers.A&B	68	AATGATACGGCGACCACCGAGATCTACAC	ATGCTACG	TCGTCGGCAGCGTC	AATGATACGGCGACCACCGAGATCTACACATGCTACGTCGTCGGCAGCGTC
Hexa3_069	Blocking.primers.A&B	69	AATGATACGGCGACCACCGAGATCTACAC	TCAGGTCA	TCGTCGGCAGCGTC	AATGATACGGCGACCACCGAGATCTACACTCAGGTCATCGTCGGCAGCGTC
Hexa3_070	Blocking.primers.A&B	70	AATGATACGGCGACCACCGAGATCTACAC	GTCAACAC	TCGTCGGCAGCGTC	AATGATACGGCGACCACCGAGATCTACACGTCAACACTCGTCGGCAGCGTC
Hexa3_071	Blocking.primers.A&B	71	AATGATACGGCGACCACCGAGATCTACAC	GTTCCTAC	TCGTCGGCAGCGTC	AATGATACGGCGACCACCGAGATCTACACGTTCCTACTCGTCGGCAGCGTC
Hexa3_072	Blocking.primers.A&B	72	AATGATACGGCGACCACCGAGATCTACAC	GGATATGG	TCGTCGGCAGCGTC	AATGATACGGCGACCACCGAGATCTACACGGATATGGTCGTCGGCAGCGTC
Hexa3_073	Blocking.primers.A&B	73	AATGATACGGCGACCACCGAGATCTACAC	ACCTACCT	TCGTCGGCAGCGTC	AATGATACGGCGACCACCGAGATCTACACACCTACCTTCGTCGGCAGCGTC
Hexa3_074	Blocking.primers.A&B	74	AATGATACGGCGACCACCGAGATCTACAC	CACTGAGT	TCGTCGGCAGCGTC	AATGATACGGCGACCACCGAGATCTACACCACTGAGTTCGTCGGCAGCGTC
Hexa3_075	Blocking.primers.A&B	75	AATGATACGGCGACCACCGAGATCTACAC	TCGAGTAC	TCGTCGGCAGCGTC	AATGATACGGCGACCACCGAGATCTACACTCGAGTACTCGTCGGCAGCGTC
Hexa3_076	Blocking.primers.A&B	76	AATGATACGGCGACCACCGAGATCTACAC	TCACGAGT	TCGTCGGCAGCGTC	AATGATACGGCGACCACCGAGATCTACACTCACGAGTTCGTCGGCAGCGTC
Hexa3_077	Blocking.primers.A&B	77	AATGATACGGCGACCACCGAGATCTACAC	AACGAACG	TCGTCGGCAGCGTC	AATGATACGGCGACCACCGAGATCTACACAACGAACGTCGTCGGCAGCGTC
Hexa3_078	Blocking.primers.A&B	78	AATGATACGGCGACCACCGAGATCTACAC	AATACGCC	TCGTCGGCAGCGTC	AATGATACGGCGACCACCGAGATCTACACAATACGCCTCGTCGGCAGCGTC
Hexa3_079	Blocking.primers.A&B	79	AATGATACGGCGACCACCGAGATCTACAC	TTGCGCTT	TCGTCGGCAGCGTC	AATGATACGGCGACCACCGAGATCTACACTTGCGCTTTCGTCGGCAGCGTC
Hexa3_080	Blocking.primers.A&B	80	AATGATACGGCGACCACCGAGATCTACAC	ACTCAGTG	TCGTCGGCAGCGTC	AATGATACGGCGACCACCGAGATCTACACACTCAGTGTCGTCGGCAGCGTC
Hexa3_081	Blocking.primers.A&B	81	AATGATACGGCGACCACCGAGATCTACAC	AAGCGGTA	TCGTCGGCAGCGTC	AATGATACGGCGACCACCGAGATCTACACAAGCGGTATCGTCGGCAGCGTC
Hexa3_082	Blocking.primers.A&B	82	AATGATACGGCGACCACCGAGATCTACAC	CCGCTTAT	TCGTCGGCAGCGTC	AATGATACGGCGACCACCGAGATCTACACCCGCTTATTCGTCGGCAGCGTC
Hexa3_083	Blocking.primers.A&B	83	AATGATACGGCGACCACCGAGATCTACAC	CTTGGATG	TCGTCGGCAGCGTC	AATGATACGGCGACCACCGAGATCTACACCTTGGATGTCGTCGGCAGCGTC
Hexa3_084	Blocking.primers.A&B	84	AATGATACGGCGACCACCGAGATCTACAC	AGCTGAAG	TCGTCGGCAGCGTC	AATGATACGGCGACCACCGAGATCTACACAGCTGAAGTCGTCGGCAGCGTC
Hexa3_085	Blocking.primers.A&B	85	AATGATACGGCGACCACCGAGATCTACAC	TCACGACA	TCGTCGGCAGCGTC	AATGATACGGCGACCACCGAGATCTACACTCACGACATCGTCGGCAGCGTC
Hexa3_086	Blocking.primers.A&B	86	AATGATACGGCGACCACCGAGATCTACAC	GAAGTCCT	TCGTCGGCAGCGTC	AATGATACGGCGACCACCGAGATCTACACGAAGTCCTTCGTCGGCAGCGTC
Hexa3_087	Blocking.primers.A&B	87	AATGATACGGCGACCACCGAGATCTACAC	GCTTATCC	TCGTCGGCAGCGTC	AATGATACGGCGACCACCGAGATCTACACGCTTATCCTCGTCGGCAGCGTC
Hexa3_088	Blocking.primers.A&B	88	AATGATACGGCGACCACCGAGATCTACAC	CCTTATCG	TCGTCGGCAGCGTC	AATGATACGGCGACCACCGAGATCTACACCCTTATCGTCGTCGGCAGCGTC
Hexa3_089	Blocking.primers.A&B	89	AATGATACGGCGACCACCGAGATCTACAC	TGCACAAC	TCGTCGGCAGCGTC	AATGATACGGCGACCACCGAGATCTACACTGCACAACTCGTCGGCAGCGTC
Hexa3_090	Blocking.primers.A&B	90	AATGATACGGCGACCACCGAGATCTACAC	TTCGCGAA	TCGTCGGCAGCGTC	AATGATACGGCGACCACCGAGATCTACACTTCGCGAATCGTCGGCAGCGTC
Hexa3_091	Blocking.primers.A&B	91	AATGATACGGCGACCACCGAGATCTACAC	AGCTGATC	TCGTCGGCAGCGTC	AATGATACGGCGACCACCGAGATCTACACAGCTGATCTCGTCGGCAGCGTC
Hexa3_092	Blocking.primers.A&B	92	AATGATACGGCGACCACCGAGATCTACAC	AGGAGAAG	TCGTCGGCAGCGTC	AATGATACGGCGACCACCGAGATCTACACAGGAGAAGTCGTCGGCAGCGTC
Hexa3_093	Blocking.primers.A&B	93	AATGATACGGCGACCACCGAGATCTACAC	GCATATCG	TCGTCGGCAGCGTC	AATGATACGGCGACCACCGAGATCTACACGCATATCGTCGTCGGCAGCGTC
Hexa3_094	Blocking.primers.A&B	94	AATGATACGGCGACCACCGAGATCTACAC	ATTACGGC	TCGTCGGCAGCGTC	AATGATACGGCGACCACCGAGATCTACACATTACGGCTCGTCGGCAGCGTC
Hexa3_095	Blocking.primers.A&B	95	AATGATACGGCGACCACCGAGATCTACAC	CAACGATC	TCGTCGGCAGCGTC	AATGATACGGCGACCACCGAGATCTACACCAACGATCTCGTCGGCAGCGTC
Hexa3_096	Blocking.primers.A&B	96	AATGATACGGCGACCACCGAGATCTACAC	GGTTCCAA	TCGTCGGCAGCGTC	AATGATACGGCGACCACCGAGATCTACACGGTTCCAATCGTCGGCAGCGTC
Hexa3_097	Blocking.primers.A&B	97	AATGATACGGCGACCACCGAGATCTACAC	CCTAGCTT	TCGTCGGCAGCGTC	AATGATACGGCGACCACCGAGATCTACACCCTAGCTTTCGTCGGCAGCGTC
Hexa3_098	Blocking.primers.A&B	98	AATGATACGGCGACCACCGAGATCTACAC	GCAAGGTA	TCGTCGGCAGCGTC	AATGATACGGCGACCACCGAGATCTACACGCAAGGTATCGTCGGCAGCGTC
Hexa3_099	Blocking.primers.A&B	99	AATGATACGGCGACCACCGAGATCTACAC	CTCATCAC	TCGTCGGCAGCGTC	AATGATACGGCGACCACCGAGATCTACACCTCATCACTCGTCGGCAGCGTC
Hexa3_100	Blocking.primers.A&B	100	AATGATACGGCGACCACCGAGATCTACAC	GTTGGTTG	TCGTCGGCAGCGTC	AATGATACGGCGACCACCGAGATCTACACGTTGGTTGTCGTCGGCAGCGTC
Hexa3_101	Blocking.primers.A&B	101	AATGATACGGCGACCACCGAGATCTACAC	ATCGGCTA	TCGTCGGCAGCGTC	AATGATACGGCGACCACCGAGATCTACACATCGGCTATCGTCGGCAGCGTC
Hexa3_102	Blocking.primers.A&B	102	AATGATACGGCGACCACCGAGATCTACAC	CCTTCGTA	TCGTCGGCAGCGTC	AATGATACGGCGACCACCGAGATCTACACCCTTCGTATCGTCGGCAGCGTC
Hexa3_103	Blocking.primers.A&B	103	AATGATACGGCGACCACCGAGATCTACAC	TCGATCCT	TCGTCGGCAGCGTC	AATGATACGGCGACCACCGAGATCTACACTCGATCCTTCGTCGGCAGCGTC
Hexa3_104	Blocking.primers.A&B	104	AATGATACGGCGACCACCGAGATCTACAC	CAGTTGTG	TCGTCGGCAGCGTC	AATGATACGGCGACCACCGAGATCTACACCAGTTGTGTCGTCGGCAGCGTC
Hexa3_105	Blocking.primers.A&B	105	AATGATACGGCGACCACCGAGATCTACAC	GGTACGAA	TCGTCGGCAGCGTC	AATGATACGGCGACCACCGAGATCTACACGGTACGAATCGTCGGCAGCGTC
Hexa3_106	Blocking.primers.A&B	106	AATGATACGGCGACCACCGAGATCTACAC	AGGTCTTG	TCGTCGGCAGCGTC	AATGATACGGCGACCACCGAGATCTACACAGGTCTTGTCGTCGGCAGCGTC
Hexa3_107	Blocking.primers.A&B	107	AATGATACGGCGACCACCGAGATCTACAC	GACTCACA	TCGTCGGCAGCGTC	AATGATACGGCGACCACCGAGATCTACACGACTCACATCGTCGGCAGCGTC
Hexa3_108	Blocking.primers.A&B	108	AATGATACGGCGACCACCGAGATCTACAC	ACCTTGCT	TCGTCGGCAGCGTC	AATGATACGGCGACCACCGAGATCTACACACCTTGCTTCGTCGGCAGCGTC
Hexa3_109	Blocking.primers.A&B	109	AATGATACGGCGACCACCGAGATCTACAC	GTTCAGCA	TCGTCGGCAGCGTC	AATGATACGGCGACCACCGAGATCTACACGTTCAGCATCGTCGGCAGCGTC
Hexa3_110	Blocking.primers.A&B	110	AATGATACGGCGACCACCGAGATCTACAC	ACTGCTCT	TCGTCGGCAGCGTC	AATGATACGGCGACCACCGAGATCTACACACTGCTCTTCGTCGGCAGCGTC
Hexa3_111	Blocking.primers.A&B	111	AATGATACGGCGACCACCGAGATCTACAC	CTCTTGAC	TCGTCGGCAGCGTC	AATGATACGGCGACCACCGAGATCTACACCTCTTGACTCGTCGGCAGCGTC
Hexa3_112	Blocking.primers.A&B	112	AATGATACGGCGACCACCGAGATCTACAC	TAGCAAGG	TCGTCGGCAGCGTC	AATGATACGGCGACCACCGAGATCTACACTAGCAAGGTCGTCGGCAGCGTC
Hexa3_113	Blocking.primers.A&B	113	AATGATACGGCGACCACCGAGATCTACAC	TAGGCCAT	TCGTCGGCAGCGTC	AATGATACGGCGACCACCGAGATCTACACTAGGCCATTCGTCGGCAGCGTC
Hexa3_114	Blocking.primers.A&B	114	AATGATACGGCGACCACCGAGATCTACAC	GTCTTCTG	TCGTCGGCAGCGTC	AATGATACGGCGACCACCGAGATCTACACGTCTTCTGTCGTCGGCAGCGTC
Hexa3_115	Blocking.primers.A&B	115	AATGATACGGCGACCACCGAGATCTACAC	CCTTATGC	TCGTCGGCAGCGTC	AATGATACGGCGACCACCGAGATCTACACCCTTATGCTCGTCGGCAGCGTC
Hexa3_116	Blocking.primers.A&B	116	AATGATACGGCGACCACCGAGATCTACAC	CTCTGTGT	TCGTCGGCAGCGTC	AATGATACGGCGACCACCGAGATCTACACCTCTGTGTTCGTCGGCAGCGTC
Hexa3_117	Blocking.primers.A&B	117	AATGATACGGCGACCACCGAGATCTACAC	ACTGTGAC	TCGTCGGCAGCGTC	AATGATACGGCGACCACCGAGATCTACACACTGTGACTCGTCGGCAGCGTC
Hexa3_118	Blocking.primers.A&B	118	AATGATACGGCGACCACCGAGATCTACAC	GACATGAG	TCGTCGGCAGCGTC	AATGATACGGCGACCACCGAGATCTACACGACATGAGTCGTCGGCAGCGTC
Hexa3_119	Blocking.primers.A&B	119	AATGATACGGCGACCACCGAGATCTACAC	ACAGCTGT	TCGTCGGCAGCGTC	AATGATACGGCGACCACCGAGATCTACACACAGCTGTTCGTCGGCAGCGTC
Hexa3_120	Blocking.primers.A&B	120	AATGATACGGCGACCACCGAGATCTACAC	TGCTTCGT	TCGTCGGCAGCGTC	AATGATACGGCGACCACCGAGATCTACACTGCTTCGTTCGTCGGCAGCGTC
Hexa3_121	Blocking.primers.A&B	121	AATGATACGGCGACCACCGAGATCTACAC	CAACCTAG	TCGTCGGCAGCGTC	AATGATACGGCGACCACCGAGATCTACACCAACCTAGTCGTCGGCAGCGTC
Hexa3_122	Blocking.primers.A&B	122	AATGATACGGCGACCACCGAGATCTACAC	GCAAGCTT	TCGTCGGCAGCGTC	AATGATACGGCGACCACCGAGATCTACACGCAAGCTTTCGTCGGCAGCGTC
Hexa3_123	Blocking.primers.A&B	123	AATGATACGGCGACCACCGAGATCTACAC	ATAACGCC	TCGTCGGCAGCGTC	AATGATACGGCGACCACCGAGATCTACACATAACGCCTCGTCGGCAGCGTC
Hexa3_124	Blocking.primers.A&B	124	AATGATACGGCGACCACCGAGATCTACAC	TTGGAACC	TCGTCGGCAGCGTC	AATGATACGGCGACCACCGAGATCTACACTTGGAACCTCGTCGGCAGCGTC
Hexa3_125	Blocking.primers.A&B	125	AATGATACGGCGACCACCGAGATCTACAC	CCATTACC	TCGTCGGCAGCGTC	AATGATACGGCGACCACCGAGATCTACACCCATTACCTCGTCGGCAGCGTC
Hexa3_126	Blocking.primers.A&B	126	AATGATACGGCGACCACCGAGATCTACAC	AGGAAGCT	TCGTCGGCAGCGTC	AATGATACGGCGACCACCGAGATCTACACAGGAAGCTTCGTCGGCAGCGTC
Hexa3_127	Blocking.primers.A&B	127	AATGATACGGCGACCACCGAGATCTACAC	TTGCTACC	TCGTCGGCAGCGTC	AATGATACGGCGACCACCGAGATCTACACTTGCTACCTCGTCGGCAGCGTC
Hexa3_128	Blocking.primers.A&B	128	AATGATACGGCGACCACCGAGATCTACAC	GGAATTGG	TCGTCGGCAGCGTC	AATGATACGGCGACCACCGAGATCTACACGGAATTGGTCGTCGGCAGCGTC
Hexa3_129	Blocking.primers.A&B	129	AATGATACGGCGACCACCGAGATCTACAC	AGCTTCCT	TCGTCGGCAGCGTC	AATGATACGGCGACCACCGAGATCTACACAGCTTCCTTCGTCGGCAGCGTC
Hexa3_130	Blocking.primers.A&B	130	AATGATACGGCGACCACCGAGATCTACAC	CTAGTGCA	TCGTCGGCAGCGTC	AATGATACGGCGACCACCGAGATCTACACCTAGTGCATCGTCGGCAGCGTC
Hexa3_131	Blocking.primers.A&B	131	AATGATACGGCGACCACCGAGATCTACAC	GCATGCAT	TCGTCGGCAGCGTC	AATGATACGGCGACCACCGAGATCTACACGCATGCATTCGTCGGCAGCGTC
Hexa3_132	Blocking.primers.A&B	132	AATGATACGGCGACCACCGAGATCTACAC	TGTGTGAC	TCGTCGGCAGCGTC	AATGATACGGCGACCACCGAGATCTACACTGTGTGACTCGTCGGCAGCGTC
Hexa3_133	Blocking.primers.A&B	133	AATGATACGGCGACCACCGAGATCTACAC	GACAGACA	TCGTCGGCAGCGTC	AATGATACGGCGACCACCGAGATCTACACGACAGACATCGTCGGCAGCGTC
Hexa3_134	Blocking.primers.A&B	134	AATGATACGGCGACCACCGAGATCTACAC	AGAGAGTC	TCGTCGGCAGCGTC	AATGATACGGCGACCACCGAGATCTACACAGAGAGTCTCGTCGGCAGCGTC
Hexa3_135	Blocking.primers.A&B	135	AATGATACGGCGACCACCGAGATCTACAC	TATACGCG	TCGTCGGCAGCGTC	AATGATACGGCGACCACCGAGATCTACACTATACGCGTCGTCGGCAGCGTC
Hexa3_136	Blocking.primers.A&B	136	AATGATACGGCGACCACCGAGATCTACAC	TCTCTCAG	TCGTCGGCAGCGTC	AATGATACGGCGACCACCGAGATCTACACTCTCTCAGTCGTCGGCAGCGTC
Hexa3_137	Blocking.primers.A&B	137	AATGATACGGCGACCACCGAGATCTACAC	CTACTCGT	TCGTCGGCAGCGTC	AATGATACGGCGACCACCGAGATCTACACCTACTCGTTCGTCGGCAGCGTC
Hexa3_138	Blocking.primers.A&B	138	AATGATACGGCGACCACCGAGATCTACAC	CACATCAG	TCGTCGGCAGCGTC	AATGATACGGCGACCACCGAGATCTACACCACATCAGTCGTCGGCAGCGTC
Hexa3_139	Blocking.primers.A&B	139	AATGATACGGCGACCACCGAGATCTACAC	CAACTCCT	TCGTCGGCAGCGTC	AATGATACGGCGACCACCGAGATCTACACCAACTCCTTCGTCGGCAGCGTC
Hexa3_140	Blocking.primers.A&B	140	AATGATACGGCGACCACCGAGATCTACAC	CTTCCTTC	TCGTCGGCAGCGTC	AATGATACGGCGACCACCGAGATCTACACCTTCCTTCTCGTCGGCAGCGTC
Hexa3_141	Blocking.primers.A&B	141	AATGATACGGCGACCACCGAGATCTACAC	TGTGTCTC	TCGTCGGCAGCGTC	AATGATACGGCGACCACCGAGATCTACACTGTGTCTCTCGTCGGCAGCGTC
Hexa3_142	Blocking.primers.A&B	142	AATGATACGGCGACCACCGAGATCTACAC	TCCTTGGT	TCGTCGGCAGCGTC	AATGATACGGCGACCACCGAGATCTACACTCCTTGGTTCGTCGGCAGCGTC
Hexa3_143	Blocking.primers.A&B	143	AATGATACGGCGACCACCGAGATCTACAC	CGGCAATT	TCGTCGGCAGCGTC	AATGATACGGCGACCACCGAGATCTACACCGGCAATTTCGTCGGCAGCGTC
Hexa3_144	Blocking.primers.A&B	144	AATGATACGGCGACCACCGAGATCTACAC	GGTAATCC	TCGTCGGCAGCGTC	AATGATACGGCGACCACCGAGATCTACACGGTAATCCTCGTCGGCAGCGTC
Hexa3_145	Blocking.primers.A&B	145	AATGATACGGCGACCACCGAGATCTACAC	GTACACCA	TCGTCGGCAGCGTC	AATGATACGGCGACCACCGAGATCTACACGTACACCATCGTCGGCAGCGTC
Hexa3_146	Blocking.primers.A&B	146	AATGATACGGCGACCACCGAGATCTACAC	TGGACATC	TCGTCGGCAGCGTC	AATGATACGGCGACCACCGAGATCTACACTGGACATCTCGTCGGCAGCGTC
Hexa3_147	Blocking.primers.A&B	147	AATGATACGGCGACCACCGAGATCTACAC	GAGTTGTC	TCGTCGGCAGCGTC	AATGATACGGCGACCACCGAGATCTACACGAGTTGTCTCGTCGGCAGCGTC
Hexa3_148	Blocking.primers.A&B	148	AATGATACGGCGACCACCGAGATCTACAC	AATTCCGG	TCGTCGGCAGCGTC	AATGATACGGCGACCACCGAGATCTACACAATTCCGGTCGTCGGCAGCGTC
Hexa3_149	Blocking.primers.A&B	149	AATGATACGGCGACCACCGAGATCTACAC	CCAAGCTA	TCGTCGGCAGCGTC	AATGATACGGCGACCACCGAGATCTACACCCAAGCTATCGTCGGCAGCGTC
Hexa3_150	Blocking.primers.A&B	150	AATGATACGGCGACCACCGAGATCTACAC	GAACAGGT	TCGTCGGCAGCGTC	AATGATACGGCGACCACCGAGATCTACACGAACAGGTTCGTCGGCAGCGTC
Hexa3_151	Blocking.primers.A&B	151	AATGATACGGCGACCACCGAGATCTACAC	TCCTACGT	TCGTCGGCAGCGTC	AATGATACGGCGACCACCGAGATCTACACTCCTACGTTCGTCGGCAGCGTC
Hexa3_152	Blocking.primers.A&B	152	AATGATACGGCGACCACCGAGATCTACAC	GTGTTCAG	TCGTCGGCAGCGTC	AATGATACGGCGACCACCGAGATCTACACGTGTTCAGTCGTCGGCAGCGTC
Hexa3_153	Blocking.primers.A&B	153	AATGATACGGCGACCACCGAGATCTACAC	GATCGAAG	TCGTCGGCAGCGTC	AATGATACGGCGACCACCGAGATCTACACGATCGAAGTCGTCGGCAGCGTC
Hexa3_154	Blocking.primers.A&B	154	AATGATACGGCGACCACCGAGATCTACAC	TGAGTGAG	TCGTCGGCAGCGTC	AATGATACGGCGACCACCGAGATCTACACTGAGTGAGTCGTCGGCAGCGTC
Hexa3_155	Blocking.primers.A&B	155	AATGATACGGCGACCACCGAGATCTACAC	CCTTGGAA	TCGTCGGCAGCGTC	AATGATACGGCGACCACCGAGATCTACACCCTTGGAATCGTCGGCAGCGTC
Hexa3_156	Blocking.primers.A&B	156	AATGATACGGCGACCACCGAGATCTACAC	AGCAAGCA	TCGTCGGCAGCGTC	AATGATACGGCGACCACCGAGATCTACACAGCAAGCATCGTCGGCAGCGTC
Hexa3_157	Blocking.primers.A&B	157	AATGATACGGCGACCACCGAGATCTACAC	GTCTAGAC	TCGTCGGCAGCGTC	AATGATACGGCGACCACCGAGATCTACACGTCTAGACTCGTCGGCAGCGTC
Hexa3_158	Blocking.primers.A&B	158	AATGATACGGCGACCACCGAGATCTACAC	AGCTCATG	TCGTCGGCAGCGTC	AATGATACGGCGACCACCGAGATCTACACAGCTCATGTCGTCGGCAGCGTC
Hexa3_159	Blocking.primers.A&B	159	AATGATACGGCGACCACCGAGATCTACAC	TCGTGTAG	TCGTCGGCAGCGTC	AATGATACGGCGACCACCGAGATCTACACTCGTGTAGTCGTCGGCAGCGTC
Hexa3_160	Blocking.primers.A&B	160	AATGATACGGCGACCACCGAGATCTACAC	AACGTACC	TCGTCGGCAGCGTC	AATGATACGGCGACCACCGAGATCTACACAACGTACCTCGTCGGCAGCGTC
Hexa3_161	Blocking.primers.A&B	161	AATGATACGGCGACCACCGAGATCTACAC	ACGACATC	TCGTCGGCAGCGTC	AATGATACGGCGACCACCGAGATCTACACACGACATCTCGTCGGCAGCGTC
Hexa3_162	Blocking.primers.A&B	162	AATGATACGGCGACCACCGAGATCTACAC	GATGCTAC	TCGTCGGCAGCGTC	AATGATACGGCGACCACCGAGATCTACACGATGCTACTCGTCGGCAGCGTC
Hexa3_163	Blocking.primers.A&B	163	AATGATACGGCGACCACCGAGATCTACAC	TATACCGG	TCGTCGGCAGCGTC	AATGATACGGCGACCACCGAGATCTACACTATACCGGTCGTCGGCAGCGTC
Hexa3_164	Blocking.primers.A&B	164	AATGATACGGCGACCACCGAGATCTACAC	TACGCCTT	TCGTCGGCAGCGTC	AATGATACGGCGACCACCGAGATCTACACTACGCCTTTCGTCGGCAGCGTC
Hexa3_165	Blocking.primers.A&B	165	AATGATACGGCGACCACCGAGATCTACAC	ACGAGTTC	TCGTCGGCAGCGTC	AATGATACGGCGACCACCGAGATCTACACACGAGTTCTCGTCGGCAGCGTC
Hexa3_166	Blocking.primers.A&B	166	AATGATACGGCGACCACCGAGATCTACAC	TACCTACC	TCGTCGGCAGCGTC	AATGATACGGCGACCACCGAGATCTACACTACCTACCTCGTCGGCAGCGTC
Hexa3_167	Blocking.primers.A&B	167	AATGATACGGCGACCACCGAGATCTACAC	CGTTAACG	TCGTCGGCAGCGTC	AATGATACGGCGACCACCGAGATCTACACCGTTAACGTCGTCGGCAGCGTC
Hexa3_168	Blocking.primers.A&B	168	AATGATACGGCGACCACCGAGATCTACAC	CCTTGGTT	TCGTCGGCAGCGTC	AATGATACGGCGACCACCGAGATCTACACCCTTGGTTTCGTCGGCAGCGTC
Hexa3_169	Blocking.primers.A&B	169	AATGATACGGCGACCACCGAGATCTACAC	GTAGCATC	TCGTCGGCAGCGTC	AATGATACGGCGACCACCGAGATCTACACGTAGCATCTCGTCGGCAGCGTC
Hexa3_170	Blocking.primers.A&B	170	AATGATACGGCGACCACCGAGATCTACAC	CTACGTTC	TCGTCGGCAGCGTC	AATGATACGGCGACCACCGAGATCTACACCTACGTTCTCGTCGGCAGCGTC
Hexa3_171	Blocking.primers.A&B	171	AATGATACGGCGACCACCGAGATCTACAC	CATGGATC	TCGTCGGCAGCGTC	AATGATACGGCGACCACCGAGATCTACACCATGGATCTCGTCGGCAGCGTC
Hexa3_172	Blocking.primers.A&B	172	AATGATACGGCGACCACCGAGATCTACAC	TCGAAGCT	TCGTCGGCAGCGTC	AATGATACGGCGACCACCGAGATCTACACTCGAAGCTTCGTCGGCAGCGTC
Hexa3_173	Blocking.primers.A&B	173	AATGATACGGCGACCACCGAGATCTACAC	CAAGACGA	TCGTCGGCAGCGTC	AATGATACGGCGACCACCGAGATCTACACCAAGACGATCGTCGGCAGCGTC
Hexa3_174	Blocking.primers.A&B	174	AATGATACGGCGACCACCGAGATCTACAC	TCCTGTAC	TCGTCGGCAGCGTC	AATGATACGGCGACCACCGAGATCTACACTCCTGTACTCGTCGGCAGCGTC
Hexa3_175	Blocking.primers.A&B	175	AATGATACGGCGACCACCGAGATCTACAC	TGACCAGT	TCGTCGGCAGCGTC	AATGATACGGCGACCACCGAGATCTACACTGACCAGTTCGTCGGCAGCGTC
Hexa3_176	Blocking.primers.A&B	176	AATGATACGGCGACCACCGAGATCTACAC	CGTAGCAT	TCGTCGGCAGCGTC	AATGATACGGCGACCACCGAGATCTACACCGTAGCATTCGTCGGCAGCGTC
Hexa3_177	Blocking.primers.A&B	177	AATGATACGGCGACCACCGAGATCTACAC	GGTACGTT	TCGTCGGCAGCGTC	AATGATACGGCGACCACCGAGATCTACACGGTACGTTTCGTCGGCAGCGTC
Hexa3_178	Blocking.primers.A&B	178	AATGATACGGCGACCACCGAGATCTACAC	CGATATCG	TCGTCGGCAGCGTC	AATGATACGGCGACCACCGAGATCTACACCGATATCGTCGTCGGCAGCGTC
Hexa3_179	Blocking.primers.A&B	179	AATGATACGGCGACCACCGAGATCTACAC	AGAGTCAG	TCGTCGGCAGCGTC	AATGATACGGCGACCACCGAGATCTACACAGAGTCAGTCGTCGGCAGCGTC
Hexa3_180	Blocking.primers.A&B	180	AATGATACGGCGACCACCGAGATCTACAC	TTCGTAGG	TCGTCGGCAGCGTC	AATGATACGGCGACCACCGAGATCTACACTTCGTAGGTCGTCGGCAGCGTC
Hexa3_181	Blocking.primers.A&B	181	AATGATACGGCGACCACCGAGATCTACAC	TCCAACCT	TCGTCGGCAGCGTC	AATGATACGGCGACCACCGAGATCTACACTCCAACCTTCGTCGGCAGCGTC
Hexa3_182	Blocking.primers.A&B	182	AATGATACGGCGACCACCGAGATCTACAC	ATCCTTCG	TCGTCGGCAGCGTC	AATGATACGGCGACCACCGAGATCTACACATCCTTCGTCGTCGGCAGCGTC
Hexa3_183	Blocking.primers.A&B	183	AATGATACGGCGACCACCGAGATCTACAC	CAGTCACA	TCGTCGGCAGCGTC	AATGATACGGCGACCACCGAGATCTACACCAGTCACATCGTCGGCAGCGTC
Hexa3_184	Blocking.primers.A&B	184	AATGATACGGCGACCACCGAGATCTACAC	ATCGCCTT	TCGTCGGCAGCGTC	AATGATACGGCGACCACCGAGATCTACACATCGCCTTTCGTCGGCAGCGTC
Hexa3_185	Blocking.primers.A&B	185	AATGATACGGCGACCACCGAGATCTACAC	CTTGGAAC	TCGTCGGCAGCGTC	AATGATACGGCGACCACCGAGATCTACACCTTGGAACTCGTCGGCAGCGTC
Hexa3_186	Blocking.primers.A&B	186	AATGATACGGCGACCACCGAGATCTACAC	GCATATGC	TCGTCGGCAGCGTC	AATGATACGGCGACCACCGAGATCTACACGCATATGCTCGTCGGCAGCGTC
Hexa3_187	Blocking.primers.A&B	187	AATGATACGGCGACCACCGAGATCTACAC	AACCATGC	TCGTCGGCAGCGTC	AATGATACGGCGACCACCGAGATCTACACAACCATGCTCGTCGGCAGCGTC
Hexa3_188	Blocking.primers.A&B	188	AATGATACGGCGACCACCGAGATCTACAC	CTGTCACT	TCGTCGGCAGCGTC	AATGATACGGCGACCACCGAGATCTACACCTGTCACTTCGTCGGCAGCGTC
Hexa3_189	Blocking.primers.A&B	189	AATGATACGGCGACCACCGAGATCTACAC	GAGAGTCA	TCGTCGGCAGCGTC	AATGATACGGCGACCACCGAGATCTACACGAGAGTCATCGTCGGCAGCGTC
Hexa3_190	Blocking.primers.A&B	190	AATGATACGGCGACCACCGAGATCTACAC	GTCTACAG	TCGTCGGCAGCGTC	AATGATACGGCGACCACCGAGATCTACACGTCTACAGTCGTCGGCAGCGTC
Hexa3_191	Blocking.primers.A&B	191	AATGATACGGCGACCACCGAGATCTACAC	GGAAGCAT	TCGTCGGCAGCGTC	AATGATACGGCGACCACCGAGATCTACACGGAAGCATTCGTCGGCAGCGTC
Hexa3_192	Blocking.primers.A&B	192	AATGATACGGCGACCACCGAGATCTACAC	AGCAGTTC	TCGTCGGCAGCGTC	AATGATACGGCGACCACCGAGATCTACACAGCAGTTCTCGTCGGCAGCGTC
Hexa3_193	Blocking.primers.A&B	193	AATGATACGGCGACCACCGAGATCTACAC	GGCCATAT	TCGTCGGCAGCGTC	AATGATACGGCGACCACCGAGATCTACACGGCCATATTCGTCGGCAGCGTC
Hexa3_194	Blocking.primers.A&B	194	AATGATACGGCGACCACCGAGATCTACAC	TTCGATGG	TCGTCGGCAGCGTC	AATGATACGGCGACCACCGAGATCTACACTTCGATGGTCGTCGGCAGCGTC
Hexa3_195	Blocking.primers.A&B	195	AATGATACGGCGACCACCGAGATCTACAC	GTGTCACA	TCGTCGGCAGCGTC	AATGATACGGCGACCACCGAGATCTACACGTGTCACATCGTCGGCAGCGTC
Hexa3_196	Blocking.primers.A&B	196	AATGATACGGCGACCACCGAGATCTACAC	ACGTGATC	TCGTCGGCAGCGTC	AATGATACGGCGACCACCGAGATCTACACACGTGATCTCGTCGGCAGCGTC
Hexa3_197	Blocking.primers.A&B	197	AATGATACGGCGACCACCGAGATCTACAC	AGAGCAGT	TCGTCGGCAGCGTC	AATGATACGGCGACCACCGAGATCTACACAGAGCAGTTCGTCGGCAGCGTC
Hexa3_198	Blocking.primers.A&B	198	AATGATACGGCGACCACCGAGATCTACAC	CTCTAGAG	TCGTCGGCAGCGTC	AATGATACGGCGACCACCGAGATCTACACCTCTAGAGTCGTCGGCAGCGTC
Hexa3_199	Blocking.primers.A&B	199	AATGATACGGCGACCACCGAGATCTACAC	AACCGGTT	TCGTCGGCAGCGTC	AATGATACGGCGACCACCGAGATCTACACAACCGGTTTCGTCGGCAGCGTC
Hexa3_200	Blocking.primers.A&B	200	AATGATACGGCGACCACCGAGATCTACAC	TGGTCAAC	TCGTCGGCAGCGTC	AATGATACGGCGACCACCGAGATCTACACTGGTCAACTCGTCGGCAGCGTC
Hexa3_201	Blocking.primers.A&B	201	AATGATACGGCGACCACCGAGATCTACAC	GTACGATC	TCGTCGGCAGCGTC	AATGATACGGCGACCACCGAGATCTACACGTACGATCTCGTCGGCAGCGTC
Hexa3_202	Blocking.primers.A&B	202	AATGATACGGCGACCACCGAGATCTACAC	AGTGGTGA	TCGTCGGCAGCGTC	AATGATACGGCGACCACCGAGATCTACACAGTGGTGATCGTCGGCAGCGTC
Hexa3_203	Blocking.primers.A&B	203	AATGATACGGCGACCACCGAGATCTACAC	GTGTTCTC	TCGTCGGCAGCGTC	AATGATACGGCGACCACCGAGATCTACACGTGTTCTCTCGTCGGCAGCGTC
Hexa3_204	Blocking.primers.A&B	204	AATGATACGGCGACCACCGAGATCTACAC	TGAGGACA	TCGTCGGCAGCGTC	AATGATACGGCGACCACCGAGATCTACACTGAGGACATCGTCGGCAGCGTC
Hexa3_205	Blocking.primers.A&B	205	AATGATACGGCGACCACCGAGATCTACAC	CACTTCTG	TCGTCGGCAGCGTC	AATGATACGGCGACCACCGAGATCTACACCACTTCTGTCGTCGGCAGCGTC
Hexa3_206	Blocking.primers.A&B	206	AATGATACGGCGACCACCGAGATCTACAC	ATGGCCTA	TCGTCGGCAGCGTC	AATGATACGGCGACCACCGAGATCTACACATGGCCTATCGTCGGCAGCGTC
Hexa3_207	Blocking.primers.A&B	207	AATGATACGGCGACCACCGAGATCTACAC	AGTCTGTG	TCGTCGGCAGCGTC	AATGATACGGCGACCACCGAGATCTACACAGTCTGTGTCGTCGGCAGCGTC
Hexa3_208	Blocking.primers.A&B	208	AATGATACGGCGACCACCGAGATCTACAC	AACCTTCC	TCGTCGGCAGCGTC	AATGATACGGCGACCACCGAGATCTACACAACCTTCCTCGTCGGCAGCGTC
Hexa3_209	Blocking.primers.A&B	209	AATGATACGGCGACCACCGAGATCTACAC	ACCTGTTC	TCGTCGGCAGCGTC	AATGATACGGCGACCACCGAGATCTACACACCTGTTCTCGTCGGCAGCGTC
Hexa3_210	Blocking.primers.A&B	210	AATGATACGGCGACCACCGAGATCTACAC	CAGACTCA	TCGTCGGCAGCGTC	AATGATACGGCGACCACCGAGATCTACACCAGACTCATCGTCGGCAGCGTC
Hexa3_211	Blocking.primers.A&B	211	AATGATACGGCGACCACCGAGATCTACAC	AGTGTCTG	TCGTCGGCAGCGTC	AATGATACGGCGACCACCGAGATCTACACAGTGTCTGTCGTCGGCAGCGTC
Hexa3_212	Blocking.primers.A&B	212	AATGATACGGCGACCACCGAGATCTACAC	CTTGGTAG	TCGTCGGCAGCGTC	AATGATACGGCGACCACCGAGATCTACACCTTGGTAGTCGTCGGCAGCGTC
Hexa3_213	Blocking.primers.A&B	213	AATGATACGGCGACCACCGAGATCTACAC	TATAGCGC	TCGTCGGCAGCGTC	AATGATACGGCGACCACCGAGATCTACACTATAGCGCTCGTCGGCAGCGTC
Hexa3_214	Blocking.primers.A&B	214	AATGATACGGCGACCACCGAGATCTACAC	GTAGAGGT	TCGTCGGCAGCGTC	AATGATACGGCGACCACCGAGATCTACACGTAGAGGTTCGTCGGCAGCGTC
Hexa3_215	Blocking.primers.A&B	215	AATGATACGGCGACCACCGAGATCTACAC	CAGTCTCT	TCGTCGGCAGCGTC	AATGATACGGCGACCACCGAGATCTACACCAGTCTCTTCGTCGGCAGCGTC
Hexa3_216	Blocking.primers.A&B	216	AATGATACGGCGACCACCGAGATCTACAC	ATCGGCAT	TCGTCGGCAGCGTC	AATGATACGGCGACCACCGAGATCTACACATCGGCATTCGTCGGCAGCGTC
Hexa3_217	Blocking.primers.A&B	217	AATGATACGGCGACCACCGAGATCTACAC	GTCACAGT	TCGTCGGCAGCGTC	AATGATACGGCGACCACCGAGATCTACACGTCACAGTTCGTCGGCAGCGTC
Hexa3_218	Blocking.primers.A&B	218	AATGATACGGCGACCACCGAGATCTACAC	CTGACAGT	TCGTCGGCAGCGTC	AATGATACGGCGACCACCGAGATCTACACCTGACAGTTCGTCGGCAGCGTC
Hexa3_219	Blocking.primers.A&B	219	AATGATACGGCGACCACCGAGATCTACAC	CTCTACAC	TCGTCGGCAGCGTC	AATGATACGGCGACCACCGAGATCTACACCTCTACACTCGTCGGCAGCGTC
Hexa3_220	Blocking.primers.A&B	220	AATGATACGGCGACCACCGAGATCTACAC	CAGTGACT	TCGTCGGCAGCGTC	AATGATACGGCGACCACCGAGATCTACACCAGTGACTTCGTCGGCAGCGTC
Hexa3_221	Blocking.primers.A&B	221	AATGATACGGCGACCACCGAGATCTACAC	CTGTGTCT	TCGTCGGCAGCGTC	AATGATACGGCGACCACCGAGATCTACACCTGTGTCTTCGTCGGCAGCGTC
Hexa3_222	Blocking.primers.A&B	222	AATGATACGGCGACCACCGAGATCTACAC	TGGTACCA	TCGTCGGCAGCGTC	AATGATACGGCGACCACCGAGATCTACACTGGTACCATCGTCGGCAGCGTC
Hexa3_223	Blocking.primers.A&B	223	AATGATACGGCGACCACCGAGATCTACAC	TCCTTGCA	TCGTCGGCAGCGTC	AATGATACGGCGACCACCGAGATCTACACTCCTTGCATCGTCGGCAGCGTC
Hexa3_224	Blocking.primers.A&B	224	AATGATACGGCGACCACCGAGATCTACAC	GCATCGAT	TCGTCGGCAGCGTC	AATGATACGGCGACCACCGAGATCTACACGCATCGATTCGTCGGCAGCGTC
Hexa3_225	Blocking.primers.A&B	225	AATGATACGGCGACCACCGAGATCTACAC	ATATGGCC	TCGTCGGCAGCGTC	AATGATACGGCGACCACCGAGATCTACACATATGGCCTCGTCGGCAGCGTC
Hexa3_226	Blocking.primers.A&B	226	AATGATACGGCGACCACCGAGATCTACAC	GTACGTTG	TCGTCGGCAGCGTC	AATGATACGGCGACCACCGAGATCTACACGTACGTTGTCGTCGGCAGCGTC
Hexa3_227	Blocking.primers.A&B	227	AATGATACGGCGACCACCGAGATCTACAC	AGGTGTTC	TCGTCGGCAGCGTC	AATGATACGGCGACCACCGAGATCTACACAGGTGTTCTCGTCGGCAGCGTC
Hexa3_228	Blocking.primers.A&B	228	AATGATACGGCGACCACCGAGATCTACAC	TGTCACTC	TCGTCGGCAGCGTC	AATGATACGGCGACCACCGAGATCTACACTGTCACTCTCGTCGGCAGCGTC
Hexa3_229	Blocking.primers.A&B	229	AATGATACGGCGACCACCGAGATCTACAC	CTTGTCCA	TCGTCGGCAGCGTC	AATGATACGGCGACCACCGAGATCTACACCTTGTCCATCGTCGGCAGCGTC
Hexa3_230	Blocking.primers.A&B	230	AATGATACGGCGACCACCGAGATCTACAC	CAAGGAAC	TCGTCGGCAGCGTC	AATGATACGGCGACCACCGAGATCTACACCAAGGAACTCGTCGGCAGCGTC
Hexa3_231	Blocking.primers.A&B	231	AATGATACGGCGACCACCGAGATCTACAC	GTAGGATG	TCGTCGGCAGCGTC	AATGATACGGCGACCACCGAGATCTACACGTAGGATGTCGTCGGCAGCGTC
Hexa3_232	Blocking.primers.A&B	232	AATGATACGGCGACCACCGAGATCTACAC	TTCGCCAT	TCGTCGGCAGCGTC	AATGATACGGCGACCACCGAGATCTACACTTCGCCATTCGTCGGCAGCGTC
Hexa3_233	Blocking.primers.A&B	233	AATGATACGGCGACCACCGAGATCTACAC	TAGGCGTT	TCGTCGGCAGCGTC	AATGATACGGCGACCACCGAGATCTACACTAGGCGTTTCGTCGGCAGCGTC
Hexa3_234	Blocking.primers.A&B	234	AATGATACGGCGACCACCGAGATCTACAC	TCAGCAGT	TCGTCGGCAGCGTC	AATGATACGGCGACCACCGAGATCTACACTCAGCAGTTCGTCGGCAGCGTC
Hexa3_235	Blocking.primers.A&B	235	AATGATACGGCGACCACCGAGATCTACAC	TTCCATGC	TCGTCGGCAGCGTC	AATGATACGGCGACCACCGAGATCTACACTTCCATGCTCGTCGGCAGCGTC
Hexa4_001	No.blocking.primer	1	AATGATACGGCGACCACCGAGATCTACAC	TCAGCACA	TCGTCGGCAGCGTC	AATGATACGGCGACCACCGAGATCTACACTCAGCACATCGTCGGCAGCGTC
Hexa4_002	No.blocking.primer	2	AATGATACGGCGACCACCGAGATCTACAC	CATGTGCA	TCGTCGGCAGCGTC	AATGATACGGCGACCACCGAGATCTACACCATGTGCATCGTCGGCAGCGTC
Hexa4_003	No.blocking.primer	3	AATGATACGGCGACCACCGAGATCTACAC	CACTCACT	TCGTCGGCAGCGTC	AATGATACGGCGACCACCGAGATCTACACCACTCACTTCGTCGGCAGCGTC
Hexa4_004	No.blocking.primer	4	AATGATACGGCGACCACCGAGATCTACAC	TGTCCTCA	TCGTCGGCAGCGTC	AATGATACGGCGACCACCGAGATCTACACTGTCCTCATCGTCGGCAGCGTC
Hexa4_005	No.blocking.primer	5	AATGATACGGCGACCACCGAGATCTACAC	AGCTCTTC	TCGTCGGCAGCGTC	AATGATACGGCGACCACCGAGATCTACACAGCTCTTCTCGTCGGCAGCGTC
Hexa4_006	No.blocking.primer	6	AATGATACGGCGACCACCGAGATCTACAC	TGAGGTCT	TCGTCGGCAGCGTC	AATGATACGGCGACCACCGAGATCTACACTGAGGTCTTCGTCGGCAGCGTC
Hexa4_007	No.blocking.primer	7	AATGATACGGCGACCACCGAGATCTACAC	GACTGTGT	TCGTCGGCAGCGTC	AATGATACGGCGACCACCGAGATCTACACGACTGTGTTCGTCGGCAGCGTC
Hexa4_008	No.blocking.primer	8	AATGATACGGCGACCACCGAGATCTACAC	TCTGTCTG	TCGTCGGCAGCGTC	AATGATACGGCGACCACCGAGATCTACACTCTGTCTGTCGTCGGCAGCGTC
Hexa4_009	No.blocking.primer	9	AATGATACGGCGACCACCGAGATCTACAC	AGACTGTC	TCGTCGGCAGCGTC	AATGATACGGCGACCACCGAGATCTACACAGACTGTCTCGTCGGCAGCGTC
Hexa4_010	No.blocking.primer	10	AATGATACGGCGACCACCGAGATCTACAC	ATCGAACC	TCGTCGGCAGCGTC	AATGATACGGCGACCACCGAGATCTACACATCGAACCTCGTCGGCAGCGTC
Hexa4_011	No.blocking.primer	11	AATGATACGGCGACCACCGAGATCTACAC	TTATCGCC	TCGTCGGCAGCGTC	AATGATACGGCGACCACCGAGATCTACACTTATCGCCTCGTCGGCAGCGTC
Hexa4_012	No.blocking.primer	12	AATGATACGGCGACCACCGAGATCTACAC	TGACCACA	TCGTCGGCAGCGTC	AATGATACGGCGACCACCGAGATCTACACTGACCACATCGTCGGCAGCGTC
Hexa4_013	No.blocking.primer	13	AATGATACGGCGACCACCGAGATCTACAC	CACTGACA	TCGTCGGCAGCGTC	AATGATACGGCGACCACCGAGATCTACACCACTGACATCGTCGGCAGCGTC
Hexa4_014	No.blocking.primer	14	AATGATACGGCGACCACCGAGATCTACAC	AACGCCAT	TCGTCGGCAGCGTC	AATGATACGGCGACCACCGAGATCTACACAACGCCATTCGTCGGCAGCGTC
Hexa4_015	No.blocking.primer	15	AATGATACGGCGACCACCGAGATCTACAC	CACTCAGA	TCGTCGGCAGCGTC	AATGATACGGCGACCACCGAGATCTACACCACTCAGATCGTCGGCAGCGTC
Hexa4_016	No.blocking.primer	16	AATGATACGGCGACCACCGAGATCTACAC	GACTGTCA	TCGTCGGCAGCGTC	AATGATACGGCGACCACCGAGATCTACACGACTGTCATCGTCGGCAGCGTC
Hexa4_017	No.blocking.primer	17	AATGATACGGCGACCACCGAGATCTACAC	CCAACGTA	TCGTCGGCAGCGTC	AATGATACGGCGACCACCGAGATCTACACCCAACGTATCGTCGGCAGCGTC
Hexa4_018	No.blocking.primer	18	AATGATACGGCGACCACCGAGATCTACAC	GTGAAGTG	TCGTCGGCAGCGTC	AATGATACGGCGACCACCGAGATCTACACGTGAAGTGTCGTCGGCAGCGTC
Hexa4_019	No.blocking.primer	19	AATGATACGGCGACCACCGAGATCTACAC	TTGCTTGC	TCGTCGGCAGCGTC	AATGATACGGCGACCACCGAGATCTACACTTGCTTGCTCGTCGGCAGCGTC
Hexa4_020	No.blocking.primer	20	AATGATACGGCGACCACCGAGATCTACAC	GATCTCCT	TCGTCGGCAGCGTC	AATGATACGGCGACCACCGAGATCTACACGATCTCCTTCGTCGGCAGCGTC
Hexa4_021	No.blocking.primer	21	AATGATACGGCGACCACCGAGATCTACAC	CTGATCAG	TCGTCGGCAGCGTC	AATGATACGGCGACCACCGAGATCTACACCTGATCAGTCGTCGGCAGCGTC
Hexa4_022	No.blocking.primer	22	AATGATACGGCGACCACCGAGATCTACAC	GAGAACAC	TCGTCGGCAGCGTC	AATGATACGGCGACCACCGAGATCTACACGAGAACACTCGTCGGCAGCGTC
Hexa4_023	No.blocking.primer	23	AATGATACGGCGACCACCGAGATCTACAC	CGAAGGAT	TCGTCGGCAGCGTC	AATGATACGGCGACCACCGAGATCTACACCGAAGGATTCGTCGGCAGCGTC
Hexa4_024	No.blocking.primer	24	AATGATACGGCGACCACCGAGATCTACAC	TCCAGAAC	TCGTCGGCAGCGTC	AATGATACGGCGACCACCGAGATCTACACTCCAGAACTCGTCGGCAGCGTC
Hexa4_025	No.blocking.primer	25	AATGATACGGCGACCACCGAGATCTACAC	CATCTGGA	TCGTCGGCAGCGTC	AATGATACGGCGACCACCGAGATCTACACCATCTGGATCGTCGGCAGCGTC
Hexa4_026	No.blocking.primer	26	AATGATACGGCGACCACCGAGATCTACAC	GTCTGTGA	TCGTCGGCAGCGTC	AATGATACGGCGACCACCGAGATCTACACGTCTGTGATCGTCGGCAGCGTC
Hexa4_027	No.blocking.primer	27	AATGATACGGCGACCACCGAGATCTACAC	TACCGCAA	TCGTCGGCAGCGTC	AATGATACGGCGACCACCGAGATCTACACTACCGCAATCGTCGGCAGCGTC
Hexa4_028	No.blocking.primer	28	AATGATACGGCGACCACCGAGATCTACAC	GGATAAGC	TCGTCGGCAGCGTC	AATGATACGGCGACCACCGAGATCTACACGGATAAGCTCGTCGGCAGCGTC
Hexa4_029	No.blocking.primer	29	AATGATACGGCGACCACCGAGATCTACAC	CTCTGTCA	TCGTCGGCAGCGTC	AATGATACGGCGACCACCGAGATCTACACCTCTGTCATCGTCGGCAGCGTC
Hexa4_030	No.blocking.primer	30	AATGATACGGCGACCACCGAGATCTACAC	TCACACTC	TCGTCGGCAGCGTC	AATGATACGGCGACCACCGAGATCTACACTCACACTCTCGTCGGCAGCGTC
Hexa4_031	No.blocking.primer	31	AATGATACGGCGACCACCGAGATCTACAC	GTTCGTAG	TCGTCGGCAGCGTC	AATGATACGGCGACCACCGAGATCTACACGTTCGTAGTCGTCGGCAGCGTC
Hexa4_032	No.blocking.primer	32	AATGATACGGCGACCACCGAGATCTACAC	AGCAGTAG	TCGTCGGCAGCGTC	AATGATACGGCGACCACCGAGATCTACACAGCAGTAGTCGTCGGCAGCGTC
Hexa4_033	No.blocking.primer	33	AATGATACGGCGACCACCGAGATCTACAC	GTGTAGTC	TCGTCGGCAGCGTC	AATGATACGGCGACCACCGAGATCTACACGTGTAGTCTCGTCGGCAGCGTC
Hexa4_034	No.blocking.primer	34	AATGATACGGCGACCACCGAGATCTACAC	GTGAGACA	TCGTCGGCAGCGTC	AATGATACGGCGACCACCGAGATCTACACGTGAGACATCGTCGGCAGCGTC
Hexa4_035	No.blocking.primer	35	AATGATACGGCGACCACCGAGATCTACAC	TTCCTTCC	TCGTCGGCAGCGTC	AATGATACGGCGACCACCGAGATCTACACTTCCTTCCTCGTCGGCAGCGTC
Hexa4_036	No.blocking.primer	36	AATGATACGGCGACCACCGAGATCTACAC	AAGCGCAA	TCGTCGGCAGCGTC	AATGATACGGCGACCACCGAGATCTACACAAGCGCAATCGTCGGCAGCGTC
Hexa4_037	No.blocking.primer	37	AATGATACGGCGACCACCGAGATCTACAC	ATCGAAGG	TCGTCGGCAGCGTC	AATGATACGGCGACCACCGAGATCTACACATCGAAGGTCGTCGGCAGCGTC
Hexa4_038	No.blocking.primer	38	AATGATACGGCGACCACCGAGATCTACAC	TCACACAG	TCGTCGGCAGCGTC	AATGATACGGCGACCACCGAGATCTACACTCACACAGTCGTCGGCAGCGTC
Hexa4_039	No.blocking.primer	39	AATGATACGGCGACCACCGAGATCTACAC	ACTGGTGT	TCGTCGGCAGCGTC	AATGATACGGCGACCACCGAGATCTACACACTGGTGTTCGTCGGCAGCGTC
Hexa4_040	No.blocking.primer	40	AATGATACGGCGACCACCGAGATCTACAC	CACAGAGA	TCGTCGGCAGCGTC	AATGATACGGCGACCACCGAGATCTACACCACAGAGATCGTCGGCAGCGTC
Hexa4_041	No.blocking.primer	41	AATGATACGGCGACCACCGAGATCTACAC	CAACGTAC	TCGTCGGCAGCGTC	AATGATACGGCGACCACCGAGATCTACACCAACGTACTCGTCGGCAGCGTC
Hexa4_042	No.blocking.primer	42	AATGATACGGCGACCACCGAGATCTACAC	GGATGGTA	TCGTCGGCAGCGTC	AATGATACGGCGACCACCGAGATCTACACGGATGGTATCGTCGGCAGCGTC
Hexa4_043	No.blocking.primer	43	AATGATACGGCGACCACCGAGATCTACAC	GTGAAGAC	TCGTCGGCAGCGTC	AATGATACGGCGACCACCGAGATCTACACGTGAAGACTCGTCGGCAGCGTC
Hexa4_044	No.blocking.primer	44	AATGATACGGCGACCACCGAGATCTACAC	ACAGACAG	TCGTCGGCAGCGTC	AATGATACGGCGACCACCGAGATCTACACACAGACAGTCGTCGGCAGCGTC
Hexa4_045	No.blocking.primer	45	AATGATACGGCGACCACCGAGATCTACAC	AGCTAGCT	TCGTCGGCAGCGTC	AATGATACGGCGACCACCGAGATCTACACAGCTAGCTTCGTCGGCAGCGTC
Hexa4_046	No.blocking.primer	46	AATGATACGGCGACCACCGAGATCTACAC	GTCTCTGT	TCGTCGGCAGCGTC	AATGATACGGCGACCACCGAGATCTACACGTCTCTGTTCGTCGGCAGCGTC
Hexa4_047	No.blocking.primer	47	AATGATACGGCGACCACCGAGATCTACAC	GCTACCAA	TCGTCGGCAGCGTC	AATGATACGGCGACCACCGAGATCTACACGCTACCAATCGTCGGCAGCGTC
Hexa4_048	No.blocking.primer	48	AATGATACGGCGACCACCGAGATCTACAC	AGTCTCTC	TCGTCGGCAGCGTC	AATGATACGGCGACCACCGAGATCTACACAGTCTCTCTCGTCGGCAGCGTC
Hexa4_049	No.blocking.primer	49	AATGATACGGCGACCACCGAGATCTACAC	TCGTCTAC	TCGTCGGCAGCGTC	AATGATACGGCGACCACCGAGATCTACACTCGTCTACTCGTCGGCAGCGTC
Hexa4_050	No.blocking.primer	50	AATGATACGGCGACCACCGAGATCTACAC	CTGTCTCA	TCGTCGGCAGCGTC	AATGATACGGCGACCACCGAGATCTACACCTGTCTCATCGTCGGCAGCGTC
Hexa4_051	No.blocking.primer	51	AATGATACGGCGACCACCGAGATCTACAC	ACCATGCA	TCGTCGGCAGCGTC	AATGATACGGCGACCACCGAGATCTACACACCATGCATCGTCGGCAGCGTC
Hexa4_052	No.blocking.primer	52	AATGATACGGCGACCACCGAGATCTACAC	GAGTGTGA	TCGTCGGCAGCGTC	AATGATACGGCGACCACCGAGATCTACACGAGTGTGATCGTCGGCAGCGTC
Hexa4_053	No.blocking.primer	53	AATGATACGGCGACCACCGAGATCTACAC	TTCCGGAA	TCGTCGGCAGCGTC	AATGATACGGCGACCACCGAGATCTACACTTCCGGAATCGTCGGCAGCGTC
Hexa4_054	No.blocking.primer	54	AATGATACGGCGACCACCGAGATCTACAC	GAGTGACA	TCGTCGGCAGCGTC	AATGATACGGCGACCACCGAGATCTACACGAGTGACATCGTCGGCAGCGTC
Hexa4_055	No.blocking.primer	55	AATGATACGGCGACCACCGAGATCTACAC	CTCAAGTG	TCGTCGGCAGCGTC	AATGATACGGCGACCACCGAGATCTACACCTCAAGTGTCGTCGGCAGCGTC
Hexa4_056	No.blocking.primer	56	AATGATACGGCGACCACCGAGATCTACAC	ATGCATCG	TCGTCGGCAGCGTC	AATGATACGGCGACCACCGAGATCTACACATGCATCGTCGTCGGCAGCGTC
Hexa4_057	No.blocking.primer	57	AATGATACGGCGACCACCGAGATCTACAC	TTGGCGTA	TCGTCGGCAGCGTC	AATGATACGGCGACCACCGAGATCTACACTTGGCGTATCGTCGGCAGCGTC
Hexa4_058	No.blocking.primer	58	AATGATACGGCGACCACCGAGATCTACAC	GTACGTAC	TCGTCGGCAGCGTC	AATGATACGGCGACCACCGAGATCTACACGTACGTACTCGTCGGCAGCGTC
Hexa4_059	No.blocking.primer	59	AATGATACGGCGACCACCGAGATCTACAC	AGTGGTCT	TCGTCGGCAGCGTC	AATGATACGGCGACCACCGAGATCTACACAGTGGTCTTCGTCGGCAGCGTC
Hexa4_060	No.blocking.primer	60	AATGATACGGCGACCACCGAGATCTACAC	AGGTTCCA	TCGTCGGCAGCGTC	AATGATACGGCGACCACCGAGATCTACACAGGTTCCATCGTCGGCAGCGTC
Hexa4_061	No.blocking.primer	61	AATGATACGGCGACCACCGAGATCTACAC	AGCTCTAG	TCGTCGGCAGCGTC	AATGATACGGCGACCACCGAGATCTACACAGCTCTAGTCGTCGGCAGCGTC
Hexa4_062	No.blocking.primer	62	AATGATACGGCGACCACCGAGATCTACAC	ATGCCGTA	TCGTCGGCAGCGTC	AATGATACGGCGACCACCGAGATCTACACATGCCGTATCGTCGGCAGCGTC
Hexa4_063	No.blocking.primer	63	AATGATACGGCGACCACCGAGATCTACAC	AGTGTGAG	TCGTCGGCAGCGTC	AATGATACGGCGACCACCGAGATCTACACAGTGTGAGTCGTCGGCAGCGTC
Hexa4_064	No.blocking.primer	64	AATGATACGGCGACCACCGAGATCTACAC	TTAAGCCG	TCGTCGGCAGCGTC	AATGATACGGCGACCACCGAGATCTACACTTAAGCCGTCGTCGGCAGCGTC
Hexa4_065	No.blocking.primer	65	AATGATACGGCGACCACCGAGATCTACAC	GGAATTCC	TCGTCGGCAGCGTC	AATGATACGGCGACCACCGAGATCTACACGGAATTCCTCGTCGGCAGCGTC
Hexa4_066	No.blocking.primer	66	AATGATACGGCGACCACCGAGATCTACAC	GGAACGAT	TCGTCGGCAGCGTC	AATGATACGGCGACCACCGAGATCTACACGGAACGATTCGTCGGCAGCGTC
Hexa4_067	No.blocking.primer	67	AATGATACGGCGACCACCGAGATCTACAC	TAGCGCTA	TCGTCGGCAGCGTC	AATGATACGGCGACCACCGAGATCTACACTAGCGCTATCGTCGGCAGCGTC
Hexa4_068	No.blocking.primer	68	AATGATACGGCGACCACCGAGATCTACAC	CTTCGATC	TCGTCGGCAGCGTC	AATGATACGGCGACCACCGAGATCTACACCTTCGATCTCGTCGGCAGCGTC
Hexa4_069	No.blocking.primer	69	AATGATACGGCGACCACCGAGATCTACAC	AGGATCCT	TCGTCGGCAGCGTC	AATGATACGGCGACCACCGAGATCTACACAGGATCCTTCGTCGGCAGCGTC
Hexa4_070	No.blocking.primer	70	AATGATACGGCGACCACCGAGATCTACAC	TCGTCTTG	TCGTCGGCAGCGTC	AATGATACGGCGACCACCGAGATCTACACTCGTCTTGTCGTCGGCAGCGTC
Hexa4_071	No.blocking.primer	71	AATGATACGGCGACCACCGAGATCTACAC	ATAAGCGG	TCGTCGGCAGCGTC	AATGATACGGCGACCACCGAGATCTACACATAAGCGGTCGTCGGCAGCGTC
Hexa4_072	No.blocking.primer	72	AATGATACGGCGACCACCGAGATCTACAC	TGTCCAGA	TCGTCGGCAGCGTC	AATGATACGGCGACCACCGAGATCTACACTGTCCAGATCGTCGGCAGCGTC
Hexa4_073	No.blocking.primer	73	AATGATACGGCGACCACCGAGATCTACAC	TGTCTGTC	TCGTCGGCAGCGTC	AATGATACGGCGACCACCGAGATCTACACTGTCTGTCTCGTCGGCAGCGTC
Hexa4_074	No.blocking.primer	74	AATGATACGGCGACCACCGAGATCTACAC	GCATTAGC	TCGTCGGCAGCGTC	AATGATACGGCGACCACCGAGATCTACACGCATTAGCTCGTCGGCAGCGTC
Hexa4_075	No.blocking.primer	75	AATGATACGGCGACCACCGAGATCTACAC	TTCCGCTA	TCGTCGGCAGCGTC	AATGATACGGCGACCACCGAGATCTACACTTCCGCTATCGTCGGCAGCGTC
Hexa4_076	No.blocking.primer	76	AATGATACGGCGACCACCGAGATCTACAC	CATCCATC	TCGTCGGCAGCGTC	AATGATACGGCGACCACCGAGATCTACACCATCCATCTCGTCGGCAGCGTC
Hexa4_077	No.blocking.primer	77	AATGATACGGCGACCACCGAGATCTACAC	GGAACGTA	TCGTCGGCAGCGTC	AATGATACGGCGACCACCGAGATCTACACGGAACGTATCGTCGGCAGCGTC
Hexa4_078	No.blocking.primer	78	AATGATACGGCGACCACCGAGATCTACAC	CAACGTTG	TCGTCGGCAGCGTC	AATGATACGGCGACCACCGAGATCTACACCAACGTTGTCGTCGGCAGCGTC
Hexa4_079	No.blocking.primer	79	AATGATACGGCGACCACCGAGATCTACAC	AGCAGAAC	TCGTCGGCAGCGTC	AATGATACGGCGACCACCGAGATCTACACAGCAGAACTCGTCGGCAGCGTC
Hexa4_080	No.blocking.primer	80	AATGATACGGCGACCACCGAGATCTACAC	CGTTCGAA	TCGTCGGCAGCGTC	AATGATACGGCGACCACCGAGATCTACACCGTTCGAATCGTCGGCAGCGTC
Hexa4_081	No.blocking.primer	81	AATGATACGGCGACCACCGAGATCTACAC	AGAGACTG	TCGTCGGCAGCGTC	AATGATACGGCGACCACCGAGATCTACACAGAGACTGTCGTCGGCAGCGTC
Hexa4_082	No.blocking.primer	82	AATGATACGGCGACCACCGAGATCTACAC	ACCAACGT	TCGTCGGCAGCGTC	AATGATACGGCGACCACCGAGATCTACACACCAACGTTCGTCGGCAGCGTC
Hexa4_083	No.blocking.primer	83	AATGATACGGCGACCACCGAGATCTACAC	TCTCTCTC	TCGTCGGCAGCGTC	AATGATACGGCGACCACCGAGATCTACACTCTCTCTCTCGTCGGCAGCGTC
Hexa4_084	No.blocking.primer	84	AATGATACGGCGACCACCGAGATCTACAC	CCTACGTT	TCGTCGGCAGCGTC	AATGATACGGCGACCACCGAGATCTACACCCTACGTTTCGTCGGCAGCGTC
Hexa4_085	No.blocking.primer	85	AATGATACGGCGACCACCGAGATCTACAC	ATCGTACG	TCGTCGGCAGCGTC	AATGATACGGCGACCACCGAGATCTACACATCGTACGTCGTCGGCAGCGTC
Hexa4_086	No.blocking.primer	86	AATGATACGGCGACCACCGAGATCTACAC	GATCTCGA	TCGTCGGCAGCGTC	AATGATACGGCGACCACCGAGATCTACACGATCTCGATCGTCGGCAGCGTC
Hexa4_087	No.blocking.primer	87	AATGATACGGCGACCACCGAGATCTACAC	TGTCACAG	TCGTCGGCAGCGTC	AATGATACGGCGACCACCGAGATCTACACTGTCACAGTCGTCGGCAGCGTC
Hexa4_088	No.blocking.primer	88	AATGATACGGCGACCACCGAGATCTACAC	TACGCCAA	TCGTCGGCAGCGTC	AATGATACGGCGACCACCGAGATCTACACTACGCCAATCGTCGGCAGCGTC
Hexa4_089	No.blocking.primer	89	AATGATACGGCGACCACCGAGATCTACAC	CATGTCGA	TCGTCGGCAGCGTC	AATGATACGGCGACCACCGAGATCTACACCATGTCGATCGTCGGCAGCGTC
Hexa4_090	No.blocking.primer	90	AATGATACGGCGACCACCGAGATCTACAC	AGACACTC	TCGTCGGCAGCGTC	AATGATACGGCGACCACCGAGATCTACACAGACACTCTCGTCGGCAGCGTC
Hexa4_091	No.blocking.primer	91	AATGATACGGCGACCACCGAGATCTACAC	GAACTCCA	TCGTCGGCAGCGTC	AATGATACGGCGACCACCGAGATCTACACGAACTCCATCGTCGGCAGCGTC
Hexa4_092	No.blocking.primer	92	AATGATACGGCGACCACCGAGATCTACAC	TCTGACTC	TCGTCGGCAGCGTC	AATGATACGGCGACCACCGAGATCTACACTCTGACTCTCGTCGGCAGCGTC
Hexa4_093	No.blocking.primer	93	AATGATACGGCGACCACCGAGATCTACAC	CTTCGTAC	TCGTCGGCAGCGTC	AATGATACGGCGACCACCGAGATCTACACCTTCGTACTCGTCGGCAGCGTC
Hexa4_094	No.blocking.primer	94	AATGATACGGCGACCACCGAGATCTACAC	TGAGGTGA	TCGTCGGCAGCGTC	AATGATACGGCGACCACCGAGATCTACACTGAGGTGATCGTCGGCAGCGTC
Hexa4_095	No.blocking.primer	95	AATGATACGGCGACCACCGAGATCTACAC	AGCATGGA	TCGTCGGCAGCGTC	AATGATACGGCGACCACCGAGATCTACACAGCATGGATCGTCGGCAGCGTC
Hexa4_096	No.blocking.primer	96	AATGATACGGCGACCACCGAGATCTACAC	CATCTGCT	TCGTCGGCAGCGTC	AATGATACGGCGACCACCGAGATCTACACCATCTGCTTCGTCGGCAGCGTC
Hexa4_097	No.blocking.primer	97	AATGATACGGCGACCACCGAGATCTACAC	GTGAGTGA	TCGTCGGCAGCGTC	AATGATACGGCGACCACCGAGATCTACACGTGAGTGATCGTCGGCAGCGTC
Hexa4_098	No.blocking.primer	98	AATGATACGGCGACCACCGAGATCTACAC	ATCGCGTA	TCGTCGGCAGCGTC	AATGATACGGCGACCACCGAGATCTACACATCGCGTATCGTCGGCAGCGTC
Hexa4_099	No.blocking.primer	99	AATGATACGGCGACCACCGAGATCTACAC	GAACCTAC	TCGTCGGCAGCGTC	AATGATACGGCGACCACCGAGATCTACACGAACCTACTCGTCGGCAGCGTC
Hexa4_100	No.blocking.primer	100	AATGATACGGCGACCACCGAGATCTACAC	GACAAGAC	TCGTCGGCAGCGTC	AATGATACGGCGACCACCGAGATCTACACGACAAGACTCGTCGGCAGCGTC
Hexa4_101	No.blocking.primer	101	AATGATACGGCGACCACCGAGATCTACAC	GAAGGTTG	TCGTCGGCAGCGTC	AATGATACGGCGACCACCGAGATCTACACGAAGGTTGTCGTCGGCAGCGTC
Hexa4_102	No.blocking.primer	102	AATGATACGGCGACCACCGAGATCTACAC	GCATAAGG	TCGTCGGCAGCGTC	AATGATACGGCGACCACCGAGATCTACACGCATAAGGTCGTCGGCAGCGTC
Hexa4_103	No.blocking.primer	103	AATGATACGGCGACCACCGAGATCTACAC	CCTATAGG	TCGTCGGCAGCGTC	AATGATACGGCGACCACCGAGATCTACACCCTATAGGTCGTCGGCAGCGTC
Hexa4_104	No.blocking.primer	104	AATGATACGGCGACCACCGAGATCTACAC	TCTCGTCA	TCGTCGGCAGCGTC	AATGATACGGCGACCACCGAGATCTACACTCTCGTCATCGTCGGCAGCGTC
Hexa4_105	No.blocking.primer	105	AATGATACGGCGACCACCGAGATCTACAC	TCTGGTCT	TCGTCGGCAGCGTC	AATGATACGGCGACCACCGAGATCTACACTCTGGTCTTCGTCGGCAGCGTC
Hexa4_106	No.blocking.primer	106	AATGATACGGCGACCACCGAGATCTACAC	CAAGCATC	TCGTCGGCAGCGTC	AATGATACGGCGACCACCGAGATCTACACCAAGCATCTCGTCGGCAGCGTC
Hexa4_107	No.blocking.primer	107	AATGATACGGCGACCACCGAGATCTACAC	CCATCCAT	TCGTCGGCAGCGTC	AATGATACGGCGACCACCGAGATCTACACCCATCCATTCGTCGGCAGCGTC
Hexa4_108	No.blocking.primer	108	AATGATACGGCGACCACCGAGATCTACAC	ATCCTACC	TCGTCGGCAGCGTC	AATGATACGGCGACCACCGAGATCTACACATCCTACCTCGTCGGCAGCGTC
Hexa4_109	No.blocking.primer	109	AATGATACGGCGACCACCGAGATCTACAC	AGGAGTTG	TCGTCGGCAGCGTC	AATGATACGGCGACCACCGAGATCTACACAGGAGTTGTCGTCGGCAGCGTC
Hexa4_110	No.blocking.primer	110	AATGATACGGCGACCACCGAGATCTACAC	CTGTTCAC	TCGTCGGCAGCGTC	AATGATACGGCGACCACCGAGATCTACACCTGTTCACTCGTCGGCAGCGTC
Hexa4_111	No.blocking.primer	111	AATGATACGGCGACCACCGAGATCTACAC	CTTGCATC	TCGTCGGCAGCGTC	AATGATACGGCGACCACCGAGATCTACACCTTGCATCTCGTCGGCAGCGTC
Hexa4_112	No.blocking.primer	112	AATGATACGGCGACCACCGAGATCTACAC	AACGGCAA	TCGTCGGCAGCGTC	AATGATACGGCGACCACCGAGATCTACACAACGGCAATCGTCGGCAGCGTC
Hexa4_113	No.blocking.primer	113	AATGATACGGCGACCACCGAGATCTACAC	AATTGGCC	TCGTCGGCAGCGTC	AATGATACGGCGACCACCGAGATCTACACAATTGGCCTCGTCGGCAGCGTC
Hexa4_114	No.blocking.primer	114	AATGATACGGCGACCACCGAGATCTACAC	AACCTTGG	TCGTCGGCAGCGTC	AATGATACGGCGACCACCGAGATCTACACAACCTTGGTCGTCGGCAGCGTC
Hexa4_115	No.blocking.primer	115	AATGATACGGCGACCACCGAGATCTACAC	TGTCTGAG	TCGTCGGCAGCGTC	AATGATACGGCGACCACCGAGATCTACACTGTCTGAGTCGTCGGCAGCGTC
Hexa4_116	No.blocking.primer	116	AATGATACGGCGACCACCGAGATCTACAC	GCTTCGAA	TCGTCGGCAGCGTC	AATGATACGGCGACCACCGAGATCTACACGCTTCGAATCGTCGGCAGCGTC
Hexa4_117	No.blocking.primer	117	AATGATACGGCGACCACCGAGATCTACAC	GGTTGGTT	TCGTCGGCAGCGTC	AATGATACGGCGACCACCGAGATCTACACGGTTGGTTTCGTCGGCAGCGTC
Hexa4_118	No.blocking.primer	118	AATGATACGGCGACCACCGAGATCTACAC	ACCATCCT	TCGTCGGCAGCGTC	AATGATACGGCGACCACCGAGATCTACACACCATCCTTCGTCGGCAGCGTC
Hexa4_119	No.blocking.primer	119	AATGATACGGCGACCACCGAGATCTACAC	AGCACAAG	TCGTCGGCAGCGTC	AATGATACGGCGACCACCGAGATCTACACAGCACAAGTCGTCGGCAGCGTC
Hexa4_120	No.blocking.primer	120	AATGATACGGCGACCACCGAGATCTACAC	GAAGTCGA	TCGTCGGCAGCGTC	AATGATACGGCGACCACCGAGATCTACACGAAGTCGATCGTCGGCAGCGTC
Hexa4_121	No.blocking.primer	121	AATGATACGGCGACCACCGAGATCTACAC	TTCGAAGC	TCGTCGGCAGCGTC	AATGATACGGCGACCACCGAGATCTACACTTCGAAGCTCGTCGGCAGCGTC
Hexa4_122	No.blocking.primer	122	AATGATACGGCGACCACCGAGATCTACAC	ATGCATGC	TCGTCGGCAGCGTC	AATGATACGGCGACCACCGAGATCTACACATGCATGCTCGTCGGCAGCGTC
Hexa4_123	No.blocking.primer	123	AATGATACGGCGACCACCGAGATCTACAC	AAGCAACG	TCGTCGGCAGCGTC	AATGATACGGCGACCACCGAGATCTACACAAGCAACGTCGTCGGCAGCGTC
Hexa4_124	No.blocking.primer	124	AATGATACGGCGACCACCGAGATCTACAC	TGTCGTCT	TCGTCGGCAGCGTC	AATGATACGGCGACCACCGAGATCTACACTGTCGTCTTCGTCGGCAGCGTC
Hexa4_125	No.blocking.primer	125	AATGATACGGCGACCACCGAGATCTACAC	TGAGAGAC	TCGTCGGCAGCGTC	AATGATACGGCGACCACCGAGATCTACACTGAGAGACTCGTCGGCAGCGTC
Hexa4_126	No.blocking.primer	126	AATGATACGGCGACCACCGAGATCTACAC	CGGCTAAT	TCGTCGGCAGCGTC	AATGATACGGCGACCACCGAGATCTACACCGGCTAATTCGTCGGCAGCGTC
Hexa4_127	No.blocking.primer	127	AATGATACGGCGACCACCGAGATCTACAC	AGAGTCTC	TCGTCGGCAGCGTC	AATGATACGGCGACCACCGAGATCTACACAGAGTCTCTCGTCGGCAGCGTC
Hexa4_128	No.blocking.primer	128	AATGATACGGCGACCACCGAGATCTACAC	CGAATTGC	TCGTCGGCAGCGTC	AATGATACGGCGACCACCGAGATCTACACCGAATTGCTCGTCGGCAGCGTC
Hexa4_129	No.blocking.primer	129	AATGATACGGCGACCACCGAGATCTACAC	AGTCACAC	TCGTCGGCAGCGTC	AATGATACGGCGACCACCGAGATCTACACAGTCACACTCGTCGGCAGCGTC
Hexa4_130	No.blocking.primer	130	AATGATACGGCGACCACCGAGATCTACAC	GATCCAAC	TCGTCGGCAGCGTC	AATGATACGGCGACCACCGAGATCTACACGATCCAACTCGTCGGCAGCGTC
Hexa4_131	No.blocking.primer	131	AATGATACGGCGACCACCGAGATCTACAC	ACCTGTAG	TCGTCGGCAGCGTC	AATGATACGGCGACCACCGAGATCTACACACCTGTAGTCGTCGGCAGCGTC
Hexa4_132	No.blocking.primer	132	AATGATACGGCGACCACCGAGATCTACAC	AACCAACC	TCGTCGGCAGCGTC	AATGATACGGCGACCACCGAGATCTACACAACCAACCTCGTCGGCAGCGTC
Hexa4_133	No.blocking.primer	133	AATGATACGGCGACCACCGAGATCTACAC	CACACACA	TCGTCGGCAGCGTC	AATGATACGGCGACCACCGAGATCTACACCACACACATCGTCGGCAGCGTC
Hexa4_134	No.blocking.primer	134	AATGATACGGCGACCACCGAGATCTACAC	TAGGAACG	TCGTCGGCAGCGTC	AATGATACGGCGACCACCGAGATCTACACTAGGAACGTCGTCGGCAGCGTC
Hexa4_135	No.blocking.primer	135	AATGATACGGCGACCACCGAGATCTACAC	TGGAGTTC	TCGTCGGCAGCGTC	AATGATACGGCGACCACCGAGATCTACACTGGAGTTCTCGTCGGCAGCGTC
Hexa4_136	No.blocking.primer	136	AATGATACGGCGACCACCGAGATCTACAC	TCAGAGAG	TCGTCGGCAGCGTC	AATGATACGGCGACCACCGAGATCTACACTCAGAGAGTCGTCGGCAGCGTC
Hexa4_137	No.blocking.primer	137	AATGATACGGCGACCACCGAGATCTACAC	AGTCACTG	TCGTCGGCAGCGTC	AATGATACGGCGACCACCGAGATCTACACAGTCACTGTCGTCGGCAGCGTC
Hexa4_138	No.blocking.primer	138	AATGATACGGCGACCACCGAGATCTACAC	GATGTCCA	TCGTCGGCAGCGTC	AATGATACGGCGACCACCGAGATCTACACGATGTCCATCGTCGGCAGCGTC
Hexa4_139	No.blocking.primer	139	AATGATACGGCGACCACCGAGATCTACAC	CTGTGAGT	TCGTCGGCAGCGTC	AATGATACGGCGACCACCGAGATCTACACCTGTGAGTTCGTCGGCAGCGTC
Hexa4_140	No.blocking.primer	140	AATGATACGGCGACCACCGAGATCTACAC	AACGCGAA	TCGTCGGCAGCGTC	AATGATACGGCGACCACCGAGATCTACACAACGCGAATCGTCGGCAGCGTC
Hexa4_141	No.blocking.primer	141	AATGATACGGCGACCACCGAGATCTACAC	CAGAGTGA	TCGTCGGCAGCGTC	AATGATACGGCGACCACCGAGATCTACACCAGAGTGATCGTCGGCAGCGTC
Hexa4_142	No.blocking.primer	142	AATGATACGGCGACCACCGAGATCTACAC	GCTAGGAA	TCGTCGGCAGCGTC	AATGATACGGCGACCACCGAGATCTACACGCTAGGAATCGTCGGCAGCGTC
Hexa4_143	No.blocking.primer	143	AATGATACGGCGACCACCGAGATCTACAC	CACAAGAG	TCGTCGGCAGCGTC	AATGATACGGCGACCACCGAGATCTACACCACAAGAGTCGTCGGCAGCGTC
Hexa4_144	No.blocking.primer	144	AATGATACGGCGACCACCGAGATCTACAC	TCCTGTTG	TCGTCGGCAGCGTC	AATGATACGGCGACCACCGAGATCTACACTCCTGTTGTCGTCGGCAGCGTC
Hexa4_145	No.blocking.primer	145	AATGATACGGCGACCACCGAGATCTACAC	TGCTCTTG	TCGTCGGCAGCGTC	AATGATACGGCGACCACCGAGATCTACACTGCTCTTGTCGTCGGCAGCGTC
Hexa4_146	No.blocking.primer	146	AATGATACGGCGACCACCGAGATCTACAC	AGAGGTCA	TCGTCGGCAGCGTC	AATGATACGGCGACCACCGAGATCTACACAGAGGTCATCGTCGGCAGCGTC
Hexa4_147	No.blocking.primer	147	AATGATACGGCGACCACCGAGATCTACAC	CTGAACAC	TCGTCGGCAGCGTC	AATGATACGGCGACCACCGAGATCTACACCTGAACACTCGTCGGCAGCGTC
Hexa4_148	No.blocking.primer	148	AATGATACGGCGACCACCGAGATCTACAC	CCTTCCAA	TCGTCGGCAGCGTC	AATGATACGGCGACCACCGAGATCTACACCCTTCCAATCGTCGGCAGCGTC
Hexa4_149	No.blocking.primer	149	AATGATACGGCGACCACCGAGATCTACAC	GCTAGCTA	TCGTCGGCAGCGTC	AATGATACGGCGACCACCGAGATCTACACGCTAGCTATCGTCGGCAGCGTC
Hexa4_150	No.blocking.primer	150	AATGATACGGCGACCACCGAGATCTACAC	TTGCAAGC	TCGTCGGCAGCGTC	AATGATACGGCGACCACCGAGATCTACACTTGCAAGCTCGTCGGCAGCGTC
Hexa4_151	No.blocking.primer	151	AATGATACGGCGACCACCGAGATCTACAC	CAAGAGGT	TCGTCGGCAGCGTC	AATGATACGGCGACCACCGAGATCTACACCAAGAGGTTCGTCGGCAGCGTC
Hexa4_152	No.blocking.primer	152	AATGATACGGCGACCACCGAGATCTACAC	GATCACGT	TCGTCGGCAGCGTC	AATGATACGGCGACCACCGAGATCTACACGATCACGTTCGTCGGCAGCGTC
Hexa4_153	No.blocking.primer	153	AATGATACGGCGACCACCGAGATCTACAC	GCTACGTA	TCGTCGGCAGCGTC	AATGATACGGCGACCACCGAGATCTACACGCTACGTATCGTCGGCAGCGTC
Hexa4_154	No.blocking.primer	154	AATGATACGGCGACCACCGAGATCTACAC	ATCCATGG	TCGTCGGCAGCGTC	AATGATACGGCGACCACCGAGATCTACACATCCATGGTCGTCGGCAGCGTC
Hexa4_155	No.blocking.primer	155	AATGATACGGCGACCACCGAGATCTACAC	ACGTTCCT	TCGTCGGCAGCGTC	AATGATACGGCGACCACCGAGATCTACACACGTTCCTTCGTCGGCAGCGTC
Hexa4_156	No.blocking.primer	156	AATGATACGGCGACCACCGAGATCTACAC	GCCGTAAT	TCGTCGGCAGCGTC	AATGATACGGCGACCACCGAGATCTACACGCCGTAATTCGTCGGCAGCGTC
Hexa4_157	No.blocking.primer	157	AATGATACGGCGACCACCGAGATCTACAC	TCTGAGAC	TCGTCGGCAGCGTC	AATGATACGGCGACCACCGAGATCTACACTCTGAGACTCGTCGGCAGCGTC
Hexa4_158	No.blocking.primer	158	AATGATACGGCGACCACCGAGATCTACAC	CATGCAAC	TCGTCGGCAGCGTC	AATGATACGGCGACCACCGAGATCTACACCATGCAACTCGTCGGCAGCGTC
Hexa4_159	No.blocking.primer	159	AATGATACGGCGACCACCGAGATCTACAC	AGCTTGGT	TCGTCGGCAGCGTC	AATGATACGGCGACCACCGAGATCTACACAGCTTGGTTCGTCGGCAGCGTC
Hexa4_160	No.blocking.primer	160	AATGATACGGCGACCACCGAGATCTACAC	GATCGTTG	TCGTCGGCAGCGTC	AATGATACGGCGACCACCGAGATCTACACGATCGTTGTCGTCGGCAGCGTC
Hexa4_161	No.blocking.primer	161	AATGATACGGCGACCACCGAGATCTACAC	AAGGTAGC	TCGTCGGCAGCGTC	AATGATACGGCGACCACCGAGATCTACACAAGGTAGCTCGTCGGCAGCGTC
Hexa4_162	No.blocking.primer	162	AATGATACGGCGACCACCGAGATCTACAC	GTAGTGCT	TCGTCGGCAGCGTC	AATGATACGGCGACCACCGAGATCTACACGTAGTGCTTCGTCGGCAGCGTC
Hexa4_163	No.blocking.primer	163	AATGATACGGCGACCACCGAGATCTACAC	CTTCGTTG	TCGTCGGCAGCGTC	AATGATACGGCGACCACCGAGATCTACACCTTCGTTGTCGTCGGCAGCGTC
Hexa4_164	No.blocking.primer	164	AATGATACGGCGACCACCGAGATCTACAC	ATGCTACG	TCGTCGGCAGCGTC	AATGATACGGCGACCACCGAGATCTACACATGCTACGTCGTCGGCAGCGTC
Hexa4_165	No.blocking.primer	165	AATGATACGGCGACCACCGAGATCTACAC	TCAGGTCA	TCGTCGGCAGCGTC	AATGATACGGCGACCACCGAGATCTACACTCAGGTCATCGTCGGCAGCGTC
Hexa4_166	No.blocking.primer	166	AATGATACGGCGACCACCGAGATCTACAC	GTCAACAC	TCGTCGGCAGCGTC	AATGATACGGCGACCACCGAGATCTACACGTCAACACTCGTCGGCAGCGTC
Hexa4_167	No.blocking.primer	167	AATGATACGGCGACCACCGAGATCTACAC	GTTCCTAC	TCGTCGGCAGCGTC	AATGATACGGCGACCACCGAGATCTACACGTTCCTACTCGTCGGCAGCGTC
Hexa4_168	No.blocking.primer	168	AATGATACGGCGACCACCGAGATCTACAC	GGATATGG	TCGTCGGCAGCGTC	AATGATACGGCGACCACCGAGATCTACACGGATATGGTCGTCGGCAGCGTC
Hexa4_169	No.blocking.primer	169	AATGATACGGCGACCACCGAGATCTACAC	ACCTACCT	TCGTCGGCAGCGTC	AATGATACGGCGACCACCGAGATCTACACACCTACCTTCGTCGGCAGCGTC
Hexa4_170	No.blocking.primer	170	AATGATACGGCGACCACCGAGATCTACAC	CACTGAGT	TCGTCGGCAGCGTC	AATGATACGGCGACCACCGAGATCTACACCACTGAGTTCGTCGGCAGCGTC
Hexa4_171	No.blocking.primer	171	AATGATACGGCGACCACCGAGATCTACAC	TCGAGTAC	TCGTCGGCAGCGTC	AATGATACGGCGACCACCGAGATCTACACTCGAGTACTCGTCGGCAGCGTC
Hexa4_172	No.blocking.primer	172	AATGATACGGCGACCACCGAGATCTACAC	TCACGAGT	TCGTCGGCAGCGTC	AATGATACGGCGACCACCGAGATCTACACTCACGAGTTCGTCGGCAGCGTC
Hexa4_173	No.blocking.primer	173	AATGATACGGCGACCACCGAGATCTACAC	AACGAACG	TCGTCGGCAGCGTC	AATGATACGGCGACCACCGAGATCTACACAACGAACGTCGTCGGCAGCGTC
Hexa4_174	No.blocking.primer	174	AATGATACGGCGACCACCGAGATCTACAC	AATACGCC	TCGTCGGCAGCGTC	AATGATACGGCGACCACCGAGATCTACACAATACGCCTCGTCGGCAGCGTC
Hexa4_175	No.blocking.primer	175	AATGATACGGCGACCACCGAGATCTACAC	TTGCGCTT	TCGTCGGCAGCGTC	AATGATACGGCGACCACCGAGATCTACACTTGCGCTTTCGTCGGCAGCGTC
Hexa4_176	No.blocking.primer	176	AATGATACGGCGACCACCGAGATCTACAC	ACTCAGTG	TCGTCGGCAGCGTC	AATGATACGGCGACCACCGAGATCTACACACTCAGTGTCGTCGGCAGCGTC
Hexa4_177	No.blocking.primer	177	AATGATACGGCGACCACCGAGATCTACAC	AAGCGGTA	TCGTCGGCAGCGTC	AATGATACGGCGACCACCGAGATCTACACAAGCGGTATCGTCGGCAGCGTC
Hexa4_178	No.blocking.primer	178	AATGATACGGCGACCACCGAGATCTACAC	CCGCTTAT	TCGTCGGCAGCGTC	AATGATACGGCGACCACCGAGATCTACACCCGCTTATTCGTCGGCAGCGTC
Hexa4_179	No.blocking.primer	179	AATGATACGGCGACCACCGAGATCTACAC	CTTGGATG	TCGTCGGCAGCGTC	AATGATACGGCGACCACCGAGATCTACACCTTGGATGTCGTCGGCAGCGTC
Hexa4_180	No.blocking.primer	180	AATGATACGGCGACCACCGAGATCTACAC	AGCTGAAG	TCGTCGGCAGCGTC	AATGATACGGCGACCACCGAGATCTACACAGCTGAAGTCGTCGGCAGCGTC
Hexa4_181	No.blocking.primer	181	AATGATACGGCGACCACCGAGATCTACAC	TCACGACA	TCGTCGGCAGCGTC	AATGATACGGCGACCACCGAGATCTACACTCACGACATCGTCGGCAGCGTC
Hexa4_182	No.blocking.primer	182	AATGATACGGCGACCACCGAGATCTACAC	GAAGTCCT	TCGTCGGCAGCGTC	AATGATACGGCGACCACCGAGATCTACACGAAGTCCTTCGTCGGCAGCGTC
Hexa4_183	No.blocking.primer	183	AATGATACGGCGACCACCGAGATCTACAC	GCTTATCC	TCGTCGGCAGCGTC	AATGATACGGCGACCACCGAGATCTACACGCTTATCCTCGTCGGCAGCGTC
Hexa4_184	No.blocking.primer	184	AATGATACGGCGACCACCGAGATCTACAC	CCTTATCG	TCGTCGGCAGCGTC	AATGATACGGCGACCACCGAGATCTACACCCTTATCGTCGTCGGCAGCGTC
Hexa4_185	No.blocking.primer	185	AATGATACGGCGACCACCGAGATCTACAC	TGCACAAC	TCGTCGGCAGCGTC	AATGATACGGCGACCACCGAGATCTACACTGCACAACTCGTCGGCAGCGTC
Hexa4_186	No.blocking.primer	186	AATGATACGGCGACCACCGAGATCTACAC	TTCGCGAA	TCGTCGGCAGCGTC	AATGATACGGCGACCACCGAGATCTACACTTCGCGAATCGTCGGCAGCGTC
Hexa4_187	No.blocking.primer	187	AATGATACGGCGACCACCGAGATCTACAC	AGCTGATC	TCGTCGGCAGCGTC	AATGATACGGCGACCACCGAGATCTACACAGCTGATCTCGTCGGCAGCGTC
Hexa4_188	No.blocking.primer	188	AATGATACGGCGACCACCGAGATCTACAC	AGGAGAAG	TCGTCGGCAGCGTC	AATGATACGGCGACCACCGAGATCTACACAGGAGAAGTCGTCGGCAGCGTC
Hexa4_189	No.blocking.primer	189	AATGATACGGCGACCACCGAGATCTACAC	GCATATCG	TCGTCGGCAGCGTC	AATGATACGGCGACCACCGAGATCTACACGCATATCGTCGTCGGCAGCGTC
Hexa4_190	No.blocking.primer	190	AATGATACGGCGACCACCGAGATCTACAC	ATTACGGC	TCGTCGGCAGCGTC	AATGATACGGCGACCACCGAGATCTACACATTACGGCTCGTCGGCAGCGTC
Hexa4_191	No.blocking.primer	191	AATGATACGGCGACCACCGAGATCTACAC	CAACGATC	TCGTCGGCAGCGTC	AATGATACGGCGACCACCGAGATCTACACCAACGATCTCGTCGGCAGCGTC
Hexa4_192	No.blocking.primer	192	AATGATACGGCGACCACCGAGATCTACAC	GGTTCCAA	TCGTCGGCAGCGTC	AATGATACGGCGACCACCGAGATCTACACGGTTCCAATCGTCGGCAGCGTC
Hexa4_193	No.blocking.primer	193	AATGATACGGCGACCACCGAGATCTACAC	CCTAGCTT	TCGTCGGCAGCGTC	AATGATACGGCGACCACCGAGATCTACACCCTAGCTTTCGTCGGCAGCGTC
Hexa4_194	No.blocking.primer	194	AATGATACGGCGACCACCGAGATCTACAC	GCAAGGTA	TCGTCGGCAGCGTC	AATGATACGGCGACCACCGAGATCTACACGCAAGGTATCGTCGGCAGCGTC
Hexa4_195	No.blocking.primer	195	AATGATACGGCGACCACCGAGATCTACAC	CTCATCAC	TCGTCGGCAGCGTC	AATGATACGGCGACCACCGAGATCTACACCTCATCACTCGTCGGCAGCGTC
Hexa4_196	No.blocking.primer	196	AATGATACGGCGACCACCGAGATCTACAC	GTTGGTTG	TCGTCGGCAGCGTC	AATGATACGGCGACCACCGAGATCTACACGTTGGTTGTCGTCGGCAGCGTC
Hexa4_197	No.blocking.primer	197	AATGATACGGCGACCACCGAGATCTACAC	ATCGGCTA	TCGTCGGCAGCGTC	AATGATACGGCGACCACCGAGATCTACACATCGGCTATCGTCGGCAGCGTC
Hexa4_198	No.blocking.primer	198	AATGATACGGCGACCACCGAGATCTACAC	CCTTCGTA	TCGTCGGCAGCGTC	AATGATACGGCGACCACCGAGATCTACACCCTTCGTATCGTCGGCAGCGTC
Hexa4_199	No.blocking.primer	199	AATGATACGGCGACCACCGAGATCTACAC	TCGATCCT	TCGTCGGCAGCGTC	AATGATACGGCGACCACCGAGATCTACACTCGATCCTTCGTCGGCAGCGTC
Hexa4_200	No.blocking.primer	200	AATGATACGGCGACCACCGAGATCTACAC	CAGTTGTG	TCGTCGGCAGCGTC	AATGATACGGCGACCACCGAGATCTACACCAGTTGTGTCGTCGGCAGCGTC
Hexa4_201	No.blocking.primer	201	AATGATACGGCGACCACCGAGATCTACAC	GGTACGAA	TCGTCGGCAGCGTC	AATGATACGGCGACCACCGAGATCTACACGGTACGAATCGTCGGCAGCGTC
Hexa4_202	No.blocking.primer	202	AATGATACGGCGACCACCGAGATCTACAC	AGGTCTTG	TCGTCGGCAGCGTC	AATGATACGGCGACCACCGAGATCTACACAGGTCTTGTCGTCGGCAGCGTC
Hexa4_203	No.blocking.primer	203	AATGATACGGCGACCACCGAGATCTACAC	GACTCACA	TCGTCGGCAGCGTC	AATGATACGGCGACCACCGAGATCTACACGACTCACATCGTCGGCAGCGTC
Hexa4_204	No.blocking.primer	204	AATGATACGGCGACCACCGAGATCTACAC	ACCTTGCT	TCGTCGGCAGCGTC	AATGATACGGCGACCACCGAGATCTACACACCTTGCTTCGTCGGCAGCGTC
Hexa4_205	No.blocking.primer	205	AATGATACGGCGACCACCGAGATCTACAC	GTTCAGCA	TCGTCGGCAGCGTC	AATGATACGGCGACCACCGAGATCTACACGTTCAGCATCGTCGGCAGCGTC
Hexa4_206	No.blocking.primer	206	AATGATACGGCGACCACCGAGATCTACAC	ACTGCTCT	TCGTCGGCAGCGTC	AATGATACGGCGACCACCGAGATCTACACACTGCTCTTCGTCGGCAGCGTC
Hexa4_207	No.blocking.primer	207	AATGATACGGCGACCACCGAGATCTACAC	CTCTTGAC	TCGTCGGCAGCGTC	AATGATACGGCGACCACCGAGATCTACACCTCTTGACTCGTCGGCAGCGTC
Hexa4_208	No.blocking.primer	208	AATGATACGGCGACCACCGAGATCTACAC	TAGCAAGG	TCGTCGGCAGCGTC	AATGATACGGCGACCACCGAGATCTACACTAGCAAGGTCGTCGGCAGCGTC
Hexa4_209	No.blocking.primer	209	AATGATACGGCGACCACCGAGATCTACAC	TAGGCCAT	TCGTCGGCAGCGTC	AATGATACGGCGACCACCGAGATCTACACTAGGCCATTCGTCGGCAGCGTC
Hexa4_210	No.blocking.primer	210	AATGATACGGCGACCACCGAGATCTACAC	GTCTTCTG	TCGTCGGCAGCGTC	AATGATACGGCGACCACCGAGATCTACACGTCTTCTGTCGTCGGCAGCGTC
Hexa4_211	No.blocking.primer	211	AATGATACGGCGACCACCGAGATCTACAC	CCTTATGC	TCGTCGGCAGCGTC	AATGATACGGCGACCACCGAGATCTACACCCTTATGCTCGTCGGCAGCGTC
Hexa4_212	No.blocking.primer	212	AATGATACGGCGACCACCGAGATCTACAC	CTCTGTGT	TCGTCGGCAGCGTC	AATGATACGGCGACCACCGAGATCTACACCTCTGTGTTCGTCGGCAGCGTC
Hexa4_213	No.blocking.primer	213	AATGATACGGCGACCACCGAGATCTACAC	ACTGTGAC	TCGTCGGCAGCGTC	AATGATACGGCGACCACCGAGATCTACACACTGTGACTCGTCGGCAGCGTC
Hexa4_214	No.blocking.primer	214	AATGATACGGCGACCACCGAGATCTACAC	GACATGAG	TCGTCGGCAGCGTC	AATGATACGGCGACCACCGAGATCTACACGACATGAGTCGTCGGCAGCGTC
Hexa4_215	No.blocking.primer	215	AATGATACGGCGACCACCGAGATCTACAC	ACAGCTGT	TCGTCGGCAGCGTC	AATGATACGGCGACCACCGAGATCTACACACAGCTGTTCGTCGGCAGCGTC
Hexa4_216	No.blocking.primer	216	AATGATACGGCGACCACCGAGATCTACAC	TGCTTCGT	TCGTCGGCAGCGTC	AATGATACGGCGACCACCGAGATCTACACTGCTTCGTTCGTCGGCAGCGTC
Hexa4_217	No.blocking.primer	217	AATGATACGGCGACCACCGAGATCTACAC	CAACCTAG	TCGTCGGCAGCGTC	AATGATACGGCGACCACCGAGATCTACACCAACCTAGTCGTCGGCAGCGTC
Hexa4_218	No.blocking.primer	218	AATGATACGGCGACCACCGAGATCTACAC	GCAAGCTT	TCGTCGGCAGCGTC	AATGATACGGCGACCACCGAGATCTACACGCAAGCTTTCGTCGGCAGCGTC
Hexa4_219	No.blocking.primer	219	AATGATACGGCGACCACCGAGATCTACAC	ATAACGCC	TCGTCGGCAGCGTC	AATGATACGGCGACCACCGAGATCTACACATAACGCCTCGTCGGCAGCGTC
Hexa4_220	No.blocking.primer	220	AATGATACGGCGACCACCGAGATCTACAC	TTGGAACC	TCGTCGGCAGCGTC	AATGATACGGCGACCACCGAGATCTACACTTGGAACCTCGTCGGCAGCGTC
Hexa4_221	No.blocking.primer	221	AATGATACGGCGACCACCGAGATCTACAC	CCATTACC	TCGTCGGCAGCGTC	AATGATACGGCGACCACCGAGATCTACACCCATTACCTCGTCGGCAGCGTC
Hexa4_222	No.blocking.primer	222	AATGATACGGCGACCACCGAGATCTACAC	AGGAAGCT	TCGTCGGCAGCGTC	AATGATACGGCGACCACCGAGATCTACACAGGAAGCTTCGTCGGCAGCGTC
Hexa4_223	No.blocking.primer	223	AATGATACGGCGACCACCGAGATCTACAC	TTGCTACC	TCGTCGGCAGCGTC	AATGATACGGCGACCACCGAGATCTACACTTGCTACCTCGTCGGCAGCGTC
Hexa4_224	No.blocking.primer	224	AATGATACGGCGACCACCGAGATCTACAC	GGAATTGG	TCGTCGGCAGCGTC	AATGATACGGCGACCACCGAGATCTACACGGAATTGGTCGTCGGCAGCGTC
Hexa4_225	No.blocking.primer	225	AATGATACGGCGACCACCGAGATCTACAC	AGCTTCCT	TCGTCGGCAGCGTC	AATGATACGGCGACCACCGAGATCTACACAGCTTCCTTCGTCGGCAGCGTC
Hexa4_226	No.blocking.primer	226	AATGATACGGCGACCACCGAGATCTACAC	CTAGTGCA	TCGTCGGCAGCGTC	AATGATACGGCGACCACCGAGATCTACACCTAGTGCATCGTCGGCAGCGTC
Hexa4_227	No.blocking.primer	227	AATGATACGGCGACCACCGAGATCTACAC	GCATGCAT	TCGTCGGCAGCGTC	AATGATACGGCGACCACCGAGATCTACACGCATGCATTCGTCGGCAGCGTC
Hexa4_228	No.blocking.primer	228	AATGATACGGCGACCACCGAGATCTACAC	TGTGTGAC	TCGTCGGCAGCGTC	AATGATACGGCGACCACCGAGATCTACACTGTGTGACTCGTCGGCAGCGTC
Hexa4_229	No.blocking.primer	229	AATGATACGGCGACCACCGAGATCTACAC	GACAGACA	TCGTCGGCAGCGTC	AATGATACGGCGACCACCGAGATCTACACGACAGACATCGTCGGCAGCGTC
Hexa4_230	No.blocking.primer	230	AATGATACGGCGACCACCGAGATCTACAC	AGAGAGTC	TCGTCGGCAGCGTC	AATGATACGGCGACCACCGAGATCTACACAGAGAGTCTCGTCGGCAGCGTC
Hexa4_231	No.blocking.primer	231	AATGATACGGCGACCACCGAGATCTACAC	TATACGCG	TCGTCGGCAGCGTC	AATGATACGGCGACCACCGAGATCTACACTATACGCGTCGTCGGCAGCGTC
Hexa4_232	No.blocking.primer	232	AATGATACGGCGACCACCGAGATCTACAC	TCTCTCAG	TCGTCGGCAGCGTC	AATGATACGGCGACCACCGAGATCTACACTCTCTCAGTCGTCGGCAGCGTC
Hexa4_233	No.blocking.primer	233	AATGATACGGCGACCACCGAGATCTACAC	CTACTCGT	TCGTCGGCAGCGTC	AATGATACGGCGACCACCGAGATCTACACCTACTCGTTCGTCGGCAGCGTC
Hexa4_234	No.blocking.primer	234	AATGATACGGCGACCACCGAGATCTACAC	CACATCAG	TCGTCGGCAGCGTC	AATGATACGGCGACCACCGAGATCTACACCACATCAGTCGTCGGCAGCGTC
Hexa4_235	No.blocking.primer	235	AATGATACGGCGACCACCGAGATCTACAC	CAACTCCT	TCGTCGGCAGCGTC	AATGATACGGCGACCACCGAGATCTACACCAACTCCTTCGTCGGCAGCGTC

## Sheet: 2nd.PCR.primer.reverse
Name	PCR.condition	Sample.no	Index1 (reverse complement of index sequences in reverse 2nd-PCR fusion primers)	P7 adaptor	Index 1 sequence in fusion primers	Partial sequence of reverse Illumina sequencing primer	Fusion primer sequence
Hexa1_001	Blocking.primer.A	1	GTGTCTCT	CAAGCAGAAGACGGCATACGAGAT	AGAGACAC	GTCTCGTGGGCTCGG	CAAGCAGAAGACGGCATACGAGATAGAGACACGTCTCGTGGGCTCGG
Hexa1_002	Blocking.primer.A	2	AGCAAGGT	CAAGCAGAAGACGGCATACGAGAT	ACCTTGCT	GTCTCGTGGGCTCGG	CAAGCAGAAGACGGCATACGAGATACCTTGCTGTCTCGTGGGCTCGG
Hexa1_003	Blocking.primer.A	3	GGTAGCAA	CAAGCAGAAGACGGCATACGAGAT	TTGCTACC	GTCTCGTGGGCTCGG	CAAGCAGAAGACGGCATACGAGATTTGCTACCGTCTCGTGGGCTCGG
Hexa1_004	Blocking.primer.A	4	AGGTGATG	CAAGCAGAAGACGGCATACGAGAT	CATCACCT	GTCTCGTGGGCTCGG	CAAGCAGAAGACGGCATACGAGATCATCACCTGTCTCGTGGGCTCGG
Hexa1_005	Blocking.primer.A	5	CTGTACTC	CAAGCAGAAGACGGCATACGAGAT	GAGTACAG	GTCTCGTGGGCTCGG	CAAGCAGAAGACGGCATACGAGATGAGTACAGGTCTCGTGGGCTCGG
Hexa1_006	Blocking.primer.A	6	GCATGGAA	CAAGCAGAAGACGGCATACGAGAT	TTCCATGC	GTCTCGTGGGCTCGG	CAAGCAGAAGACGGCATACGAGATTTCCATGCGTCTCGTGGGCTCGG
Hexa1_007	Blocking.primer.A	7	CGTTCGTT	CAAGCAGAAGACGGCATACGAGAT	AACGAACG	GTCTCGTGGGCTCGG	CAAGCAGAAGACGGCATACGAGATAACGAACGGTCTCGTGGGCTCGG
Hexa1_008	Blocking.primer.A	8	GTTGGTAC	CAAGCAGAAGACGGCATACGAGAT	GTACCAAC	GTCTCGTGGGCTCGG	CAAGCAGAAGACGGCATACGAGATGTACCAACGTCTCGTGGGCTCGG
Hexa1_009	Blocking.primer.A	9	TAGGAACG	CAAGCAGAAGACGGCATACGAGAT	CGTTCCTA	GTCTCGTGGGCTCGG	CAAGCAGAAGACGGCATACGAGATCGTTCCTAGTCTCGTGGGCTCGG
Hexa1_010	Blocking.primer.A	10	GTCACACA	CAAGCAGAAGACGGCATACGAGAT	TGTGTGAC	GTCTCGTGGGCTCGG	CAAGCAGAAGACGGCATACGAGATTGTGTGACGTCTCGTGGGCTCGG
Hexa1_011	Blocking.primer.A	11	GTCTACTC	CAAGCAGAAGACGGCATACGAGAT	GAGTAGAC	GTCTCGTGGGCTCGG	CAAGCAGAAGACGGCATACGAGATGAGTAGACGTCTCGTGGGCTCGG
Hexa1_012	Blocking.primer.A	12	CTAGGTTG	CAAGCAGAAGACGGCATACGAGAT	CAACCTAG	GTCTCGTGGGCTCGG	CAAGCAGAAGACGGCATACGAGATCAACCTAGGTCTCGTGGGCTCGG
Hexa1_013	Blocking.primer.A	13	CGAACGAA	CAAGCAGAAGACGGCATACGAGAT	TTCGTTCG	GTCTCGTGGGCTCGG	CAAGCAGAAGACGGCATACGAGATTTCGTTCGGTCTCGTGGGCTCGG
Hexa1_014	Blocking.primer.A	14	CTTGCTTG	CAAGCAGAAGACGGCATACGAGAT	CAAGCAAG	GTCTCGTGGGCTCGG	CAAGCAGAAGACGGCATACGAGATCAAGCAAGGTCTCGTGGGCTCGG
Hexa1_015	Blocking.primer.A	15	GGAACGAT	CAAGCAGAAGACGGCATACGAGAT	ATCGTTCC	GTCTCGTGGGCTCGG	CAAGCAGAAGACGGCATACGAGATATCGTTCCGTCTCGTGGGCTCGG
Hexa1_016	Blocking.primer.A	16	GACAGAGT	CAAGCAGAAGACGGCATACGAGAT	ACTCTGTC	GTCTCGTGGGCTCGG	CAAGCAGAAGACGGCATACGAGATACTCTGTCGTCTCGTGGGCTCGG
Hexa1_017	Blocking.primer.A	17	ATCCTAGG	CAAGCAGAAGACGGCATACGAGAT	CCTAGGAT	GTCTCGTGGGCTCGG	CAAGCAGAAGACGGCATACGAGATCCTAGGATGTCTCGTGGGCTCGG
Hexa1_018	Blocking.primer.A	18	CTCTCACA	CAAGCAGAAGACGGCATACGAGAT	TGTGAGAG	GTCTCGTGGGCTCGG	CAAGCAGAAGACGGCATACGAGATTGTGAGAGGTCTCGTGGGCTCGG
Hexa1_019	Blocking.primer.A	19	CTACCAAG	CAAGCAGAAGACGGCATACGAGAT	CTTGGTAG	GTCTCGTGGGCTCGG	CAAGCAGAAGACGGCATACGAGATCTTGGTAGGTCTCGTGGGCTCGG
Hexa1_020	Blocking.primer.A	20	GTACTGGT	CAAGCAGAAGACGGCATACGAGAT	ACCAGTAC	GTCTCGTGGGCTCGG	CAAGCAGAAGACGGCATACGAGATACCAGTACGTCTCGTGGGCTCGG
Hexa1_021	Blocking.primer.A	21	TGCACATG	CAAGCAGAAGACGGCATACGAGAT	CATGTGCA	GTCTCGTGGGCTCGG	CAAGCAGAAGACGGCATACGAGATCATGTGCAGTCTCGTGGGCTCGG
Hexa1_022	Blocking.primer.A	22	CACAGTCA	CAAGCAGAAGACGGCATACGAGAT	TGACTGTG	GTCTCGTGGGCTCGG	CAAGCAGAAGACGGCATACGAGATTGACTGTGGTCTCGTGGGCTCGG
Hexa1_023	Blocking.primer.A	23	CTAGGTAC	CAAGCAGAAGACGGCATACGAGAT	GTACCTAG	GTCTCGTGGGCTCGG	CAAGCAGAAGACGGCATACGAGATGTACCTAGGTCTCGTGGGCTCGG
Hexa1_024	Blocking.primer.A	24	GGTTGGTT	CAAGCAGAAGACGGCATACGAGAT	AACCAACC	GTCTCGTGGGCTCGG	CAAGCAGAAGACGGCATACGAGATAACCAACCGTCTCGTGGGCTCGG
Hexa1_025	Blocking.primer.A	25	ATAAGCGG	CAAGCAGAAGACGGCATACGAGAT	CCGCTTAT	GTCTCGTGGGCTCGG	CAAGCAGAAGACGGCATACGAGATCCGCTTATGTCTCGTGGGCTCGG
Hexa1_026	Blocking.primer.A	26	GTTGCTTC	CAAGCAGAAGACGGCATACGAGAT	GAAGCAAC	GTCTCGTGGGCTCGG	CAAGCAGAAGACGGCATACGAGATGAAGCAACGTCTCGTGGGCTCGG
Hexa1_027	Blocking.primer.A	27	AGGTACGA	CAAGCAGAAGACGGCATACGAGAT	TCGTACCT	GTCTCGTGGGCTCGG	CAAGCAGAAGACGGCATACGAGATTCGTACCTGTCTCGTGGGCTCGG
Hexa1_028	Blocking.primer.A	28	TCTCTCTC	CAAGCAGAAGACGGCATACGAGAT	GAGAGAGA	GTCTCGTGGGCTCGG	CAAGCAGAAGACGGCATACGAGATGAGAGAGAGTCTCGTGGGCTCGG
Hexa1_029	Blocking.primer.A	29	TGTCGACA	CAAGCAGAAGACGGCATACGAGAT	TGTCGACA	GTCTCGTGGGCTCGG	CAAGCAGAAGACGGCATACGAGATTGTCGACAGTCTCGTGGGCTCGG
Hexa1_030	Blocking.primer.A	30	TGCTGTAG	CAAGCAGAAGACGGCATACGAGAT	CTACAGCA	GTCTCGTGGGCTCGG	CAAGCAGAAGACGGCATACGAGATCTACAGCAGTCTCGTGGGCTCGG
Hexa1_031	Blocking.primer.A	31	AGAGACAC	CAAGCAGAAGACGGCATACGAGAT	GTGTCTCT	GTCTCGTGGGCTCGG	CAAGCAGAAGACGGCATACGAGATGTGTCTCTGTCTCGTGGGCTCGG
Hexa1_032	Blocking.primer.A	32	GCATCCTT	CAAGCAGAAGACGGCATACGAGAT	AAGGATGC	GTCTCGTGGGCTCGG	CAAGCAGAAGACGGCATACGAGATAAGGATGCGTCTCGTGGGCTCGG
Hexa1_033	Blocking.primer.A	33	AGGTCTAC	CAAGCAGAAGACGGCATACGAGAT	GTAGACCT	GTCTCGTGGGCTCGG	CAAGCAGAAGACGGCATACGAGATGTAGACCTGTCTCGTGGGCTCGG
Hexa1_034	Blocking.primer.A	34	CAGTGAGA	CAAGCAGAAGACGGCATACGAGAT	TCTCACTG	GTCTCGTGGGCTCGG	CAAGCAGAAGACGGCATACGAGATTCTCACTGGTCTCGTGGGCTCGG
Hexa1_035	Blocking.primer.A	35	GCAACGTT	CAAGCAGAAGACGGCATACGAGAT	AACGTTGC	GTCTCGTGGGCTCGG	CAAGCAGAAGACGGCATACGAGATAACGTTGCGTCTCGTGGGCTCGG
Hexa1_036	Blocking.primer.A	36	TGGTTCCT	CAAGCAGAAGACGGCATACGAGAT	AGGAACCA	GTCTCGTGGGCTCGG	CAAGCAGAAGACGGCATACGAGATAGGAACCAGTCTCGTGGGCTCGG
Hexa1_037	Blocking.primer.A	37	ATGCAACC	CAAGCAGAAGACGGCATACGAGAT	GGTTGCAT	GTCTCGTGGGCTCGG	CAAGCAGAAGACGGCATACGAGATGGTTGCATGTCTCGTGGGCTCGG
Hexa1_038	Blocking.primer.A	38	CTAGCAAC	CAAGCAGAAGACGGCATACGAGAT	GTTGCTAG	GTCTCGTGGGCTCGG	CAAGCAGAAGACGGCATACGAGATGTTGCTAGGTCTCGTGGGCTCGG
Hexa1_039	Blocking.primer.A	39	GACATCTG	CAAGCAGAAGACGGCATACGAGAT	CAGATGTC	GTCTCGTGGGCTCGG	CAAGCAGAAGACGGCATACGAGATCAGATGTCGTCTCGTGGGCTCGG
Hexa1_040	Blocking.primer.A	40	CAACTCCT	CAAGCAGAAGACGGCATACGAGAT	AGGAGTTG	GTCTCGTGGGCTCGG	CAAGCAGAAGACGGCATACGAGATAGGAGTTGGTCTCGTGGGCTCGG
Hexa1_041	Blocking.primer.A	41	TCTGACTC	CAAGCAGAAGACGGCATACGAGAT	GAGTCAGA	GTCTCGTGGGCTCGG	CAAGCAGAAGACGGCATACGAGATGAGTCAGAGTCTCGTGGGCTCGG
Hexa1_042	Blocking.primer.A	42	GACTACAC	CAAGCAGAAGACGGCATACGAGAT	GTGTAGTC	GTCTCGTGGGCTCGG	CAAGCAGAAGACGGCATACGAGATGTGTAGTCGTCTCGTGGGCTCGG
Hexa1_043	Blocking.primer.A	43	TGTGCTCT	CAAGCAGAAGACGGCATACGAGAT	AGAGCACA	GTCTCGTGGGCTCGG	CAAGCAGAAGACGGCATACGAGATAGAGCACAGTCTCGTGGGCTCGG
Hexa1_044	Blocking.primer.A	44	GTGTTGTG	CAAGCAGAAGACGGCATACGAGAT	CACAACAC	GTCTCGTGGGCTCGG	CAAGCAGAAGACGGCATACGAGATCACAACACGTCTCGTGGGCTCGG
Hexa1_045	Blocking.primer.A	45	ATGGATCC	CAAGCAGAAGACGGCATACGAGAT	GGATCCAT	GTCTCGTGGGCTCGG	CAAGCAGAAGACGGCATACGAGATGGATCCATGTCTCGTGGGCTCGG
Hexa1_046	Blocking.primer.A	46	TCACTCAC	CAAGCAGAAGACGGCATACGAGAT	GTGAGTGA	GTCTCGTGGGCTCGG	CAAGCAGAAGACGGCATACGAGATGTGAGTGAGTCTCGTGGGCTCGG
Hexa1_047	Blocking.primer.A	47	TCTCAGTC	CAAGCAGAAGACGGCATACGAGAT	GACTGAGA	GTCTCGTGGGCTCGG	CAAGCAGAAGACGGCATACGAGATGACTGAGAGTCTCGTGGGCTCGG
Hexa1_048	Blocking.primer.A	48	GTGACAGA	CAAGCAGAAGACGGCATACGAGAT	TCTGTCAC	GTCTCGTGGGCTCGG	CAAGCAGAAGACGGCATACGAGATTCTGTCACGTCTCGTGGGCTCGG
Hexa1_049	Blocking.primer.A	49	GTGTCTCT	CAAGCAGAAGACGGCATACGAGAT	AGAGACAC	GTCTCGTGGGCTCGG	CAAGCAGAAGACGGCATACGAGATAGAGACACGTCTCGTGGGCTCGG
Hexa1_050	Blocking.primer.A	50	AGCAAGGT	CAAGCAGAAGACGGCATACGAGAT	ACCTTGCT	GTCTCGTGGGCTCGG	CAAGCAGAAGACGGCATACGAGATACCTTGCTGTCTCGTGGGCTCGG
Hexa1_051	Blocking.primer.A	51	GGTAGCAA	CAAGCAGAAGACGGCATACGAGAT	TTGCTACC	GTCTCGTGGGCTCGG	CAAGCAGAAGACGGCATACGAGATTTGCTACCGTCTCGTGGGCTCGG
Hexa1_052	Blocking.primer.A	52	AGGTGATG	CAAGCAGAAGACGGCATACGAGAT	CATCACCT	GTCTCGTGGGCTCGG	CAAGCAGAAGACGGCATACGAGATCATCACCTGTCTCGTGGGCTCGG
Hexa1_053	Blocking.primer.A	53	CTGTACTC	CAAGCAGAAGACGGCATACGAGAT	GAGTACAG	GTCTCGTGGGCTCGG	CAAGCAGAAGACGGCATACGAGATGAGTACAGGTCTCGTGGGCTCGG
Hexa1_054	Blocking.primer.A	54	GCATGGAA	CAAGCAGAAGACGGCATACGAGAT	TTCCATGC	GTCTCGTGGGCTCGG	CAAGCAGAAGACGGCATACGAGATTTCCATGCGTCTCGTGGGCTCGG
Hexa1_055	Blocking.primer.A	55	CGTTCGTT	CAAGCAGAAGACGGCATACGAGAT	AACGAACG	GTCTCGTGGGCTCGG	CAAGCAGAAGACGGCATACGAGATAACGAACGGTCTCGTGGGCTCGG
Hexa1_056	Blocking.primer.A	56	GTTGGTAC	CAAGCAGAAGACGGCATACGAGAT	GTACCAAC	GTCTCGTGGGCTCGG	CAAGCAGAAGACGGCATACGAGATGTACCAACGTCTCGTGGGCTCGG
Hexa1_057	Blocking.primer.A	57	TAGGAACG	CAAGCAGAAGACGGCATACGAGAT	CGTTCCTA	GTCTCGTGGGCTCGG	CAAGCAGAAGACGGCATACGAGATCGTTCCTAGTCTCGTGGGCTCGG
Hexa1_058	Blocking.primer.A	58	GTCACACA	CAAGCAGAAGACGGCATACGAGAT	TGTGTGAC	GTCTCGTGGGCTCGG	CAAGCAGAAGACGGCATACGAGATTGTGTGACGTCTCGTGGGCTCGG
Hexa1_059	Blocking.primer.A	59	GTCTACTC	CAAGCAGAAGACGGCATACGAGAT	GAGTAGAC	GTCTCGTGGGCTCGG	CAAGCAGAAGACGGCATACGAGATGAGTAGACGTCTCGTGGGCTCGG
Hexa1_060	Blocking.primer.A	60	CTAGGTTG	CAAGCAGAAGACGGCATACGAGAT	CAACCTAG	GTCTCGTGGGCTCGG	CAAGCAGAAGACGGCATACGAGATCAACCTAGGTCTCGTGGGCTCGG
Hexa1_061	Blocking.primer.A	61	CGAACGAA	CAAGCAGAAGACGGCATACGAGAT	TTCGTTCG	GTCTCGTGGGCTCGG	CAAGCAGAAGACGGCATACGAGATTTCGTTCGGTCTCGTGGGCTCGG
Hexa1_062	Blocking.primer.A	62	CTTGCTTG	CAAGCAGAAGACGGCATACGAGAT	CAAGCAAG	GTCTCGTGGGCTCGG	CAAGCAGAAGACGGCATACGAGATCAAGCAAGGTCTCGTGGGCTCGG
Hexa1_063	Blocking.primer.A	63	GGAACGAT	CAAGCAGAAGACGGCATACGAGAT	ATCGTTCC	GTCTCGTGGGCTCGG	CAAGCAGAAGACGGCATACGAGATATCGTTCCGTCTCGTGGGCTCGG
Hexa1_064	Blocking.primer.A	64	GACAGAGT	CAAGCAGAAGACGGCATACGAGAT	ACTCTGTC	GTCTCGTGGGCTCGG	CAAGCAGAAGACGGCATACGAGATACTCTGTCGTCTCGTGGGCTCGG
Hexa1_065	Blocking.primer.A	65	ATCCTAGG	CAAGCAGAAGACGGCATACGAGAT	CCTAGGAT	GTCTCGTGGGCTCGG	CAAGCAGAAGACGGCATACGAGATCCTAGGATGTCTCGTGGGCTCGG
Hexa1_066	Blocking.primer.A	66	CTCTCACA	CAAGCAGAAGACGGCATACGAGAT	TGTGAGAG	GTCTCGTGGGCTCGG	CAAGCAGAAGACGGCATACGAGATTGTGAGAGGTCTCGTGGGCTCGG
Hexa1_067	Blocking.primer.A	67	CTACCAAG	CAAGCAGAAGACGGCATACGAGAT	CTTGGTAG	GTCTCGTGGGCTCGG	CAAGCAGAAGACGGCATACGAGATCTTGGTAGGTCTCGTGGGCTCGG
Hexa1_068	Blocking.primer.A	68	GTACTGGT	CAAGCAGAAGACGGCATACGAGAT	ACCAGTAC	GTCTCGTGGGCTCGG	CAAGCAGAAGACGGCATACGAGATACCAGTACGTCTCGTGGGCTCGG
Hexa1_069	Blocking.primer.A	69	TGCACATG	CAAGCAGAAGACGGCATACGAGAT	CATGTGCA	GTCTCGTGGGCTCGG	CAAGCAGAAGACGGCATACGAGATCATGTGCAGTCTCGTGGGCTCGG
Hexa1_070	Blocking.primer.A	70	CACAGTCA	CAAGCAGAAGACGGCATACGAGAT	TGACTGTG	GTCTCGTGGGCTCGG	CAAGCAGAAGACGGCATACGAGATTGACTGTGGTCTCGTGGGCTCGG
Hexa1_071	Blocking.primer.A	71	CTAGGTAC	CAAGCAGAAGACGGCATACGAGAT	GTACCTAG	GTCTCGTGGGCTCGG	CAAGCAGAAGACGGCATACGAGATGTACCTAGGTCTCGTGGGCTCGG
Hexa1_072	Blocking.primer.A	72	GGTTGGTT	CAAGCAGAAGACGGCATACGAGAT	AACCAACC	GTCTCGTGGGCTCGG	CAAGCAGAAGACGGCATACGAGATAACCAACCGTCTCGTGGGCTCGG
Hexa1_073	Blocking.primer.A	73	ATAAGCGG	CAAGCAGAAGACGGCATACGAGAT	CCGCTTAT	GTCTCGTGGGCTCGG	CAAGCAGAAGACGGCATACGAGATCCGCTTATGTCTCGTGGGCTCGG
Hexa1_074	Blocking.primer.A	74	GTTGCTTC	CAAGCAGAAGACGGCATACGAGAT	GAAGCAAC	GTCTCGTGGGCTCGG	CAAGCAGAAGACGGCATACGAGATGAAGCAACGTCTCGTGGGCTCGG
Hexa1_075	Blocking.primer.A	75	AGGTACGA	CAAGCAGAAGACGGCATACGAGAT	TCGTACCT	GTCTCGTGGGCTCGG	CAAGCAGAAGACGGCATACGAGATTCGTACCTGTCTCGTGGGCTCGG
Hexa1_076	Blocking.primer.A	76	TCTCTCTC	CAAGCAGAAGACGGCATACGAGAT	GAGAGAGA	GTCTCGTGGGCTCGG	CAAGCAGAAGACGGCATACGAGATGAGAGAGAGTCTCGTGGGCTCGG
Hexa1_077	Blocking.primer.A	77	TGTCGACA	CAAGCAGAAGACGGCATACGAGAT	TGTCGACA	GTCTCGTGGGCTCGG	CAAGCAGAAGACGGCATACGAGATTGTCGACAGTCTCGTGGGCTCGG
Hexa1_078	Blocking.primer.A	78	TGCTGTAG	CAAGCAGAAGACGGCATACGAGAT	CTACAGCA	GTCTCGTGGGCTCGG	CAAGCAGAAGACGGCATACGAGATCTACAGCAGTCTCGTGGGCTCGG
Hexa1_079	Blocking.primer.A	79	AGAGACAC	CAAGCAGAAGACGGCATACGAGAT	GTGTCTCT	GTCTCGTGGGCTCGG	CAAGCAGAAGACGGCATACGAGATGTGTCTCTGTCTCGTGGGCTCGG
Hexa1_080	Blocking.primer.A	80	GCATCCTT	CAAGCAGAAGACGGCATACGAGAT	AAGGATGC	GTCTCGTGGGCTCGG	CAAGCAGAAGACGGCATACGAGATAAGGATGCGTCTCGTGGGCTCGG
Hexa1_081	Blocking.primer.A	81	AGGTCTAC	CAAGCAGAAGACGGCATACGAGAT	GTAGACCT	GTCTCGTGGGCTCGG	CAAGCAGAAGACGGCATACGAGATGTAGACCTGTCTCGTGGGCTCGG
Hexa1_082	Blocking.primer.A	82	CAGTGAGA	CAAGCAGAAGACGGCATACGAGAT	TCTCACTG	GTCTCGTGGGCTCGG	CAAGCAGAAGACGGCATACGAGATTCTCACTGGTCTCGTGGGCTCGG
Hexa1_083	Blocking.primer.A	83	GCAACGTT	CAAGCAGAAGACGGCATACGAGAT	AACGTTGC	GTCTCGTGGGCTCGG	CAAGCAGAAGACGGCATACGAGATAACGTTGCGTCTCGTGGGCTCGG
Hexa1_084	Blocking.primer.A	84	TGGTTCCT	CAAGCAGAAGACGGCATACGAGAT	AGGAACCA	GTCTCGTGGGCTCGG	CAAGCAGAAGACGGCATACGAGATAGGAACCAGTCTCGTGGGCTCGG
Hexa1_085	Blocking.primer.A	85	ATGCAACC	CAAGCAGAAGACGGCATACGAGAT	GGTTGCAT	GTCTCGTGGGCTCGG	CAAGCAGAAGACGGCATACGAGATGGTTGCATGTCTCGTGGGCTCGG
Hexa1_086	Blocking.primer.A	86	CTAGCAAC	CAAGCAGAAGACGGCATACGAGAT	GTTGCTAG	GTCTCGTGGGCTCGG	CAAGCAGAAGACGGCATACGAGATGTTGCTAGGTCTCGTGGGCTCGG
Hexa1_087	Blocking.primer.A	87	GACATCTG	CAAGCAGAAGACGGCATACGAGAT	CAGATGTC	GTCTCGTGGGCTCGG	CAAGCAGAAGACGGCATACGAGATCAGATGTCGTCTCGTGGGCTCGG
Hexa1_088	Blocking.primer.A	88	CAACTCCT	CAAGCAGAAGACGGCATACGAGAT	AGGAGTTG	GTCTCGTGGGCTCGG	CAAGCAGAAGACGGCATACGAGATAGGAGTTGGTCTCGTGGGCTCGG
Hexa1_089	Blocking.primer.A	89	TCTGACTC	CAAGCAGAAGACGGCATACGAGAT	GAGTCAGA	GTCTCGTGGGCTCGG	CAAGCAGAAGACGGCATACGAGATGAGTCAGAGTCTCGTGGGCTCGG
Hexa1_090	Blocking.primer.A	90	GACTACAC	CAAGCAGAAGACGGCATACGAGAT	GTGTAGTC	GTCTCGTGGGCTCGG	CAAGCAGAAGACGGCATACGAGATGTGTAGTCGTCTCGTGGGCTCGG
Hexa1_091	Blocking.primer.A	91	TGTGCTCT	CAAGCAGAAGACGGCATACGAGAT	AGAGCACA	GTCTCGTGGGCTCGG	CAAGCAGAAGACGGCATACGAGATAGAGCACAGTCTCGTGGGCTCGG
Hexa1_092	Blocking.primer.A	92	GTGTTGTG	CAAGCAGAAGACGGCATACGAGAT	CACAACAC	GTCTCGTGGGCTCGG	CAAGCAGAAGACGGCATACGAGATCACAACACGTCTCGTGGGCTCGG
Hexa1_093	Blocking.primer.A	93	ATGGATCC	CAAGCAGAAGACGGCATACGAGAT	GGATCCAT	GTCTCGTGGGCTCGG	CAAGCAGAAGACGGCATACGAGATGGATCCATGTCTCGTGGGCTCGG
Hexa1_094	Blocking.primer.A	94	TCACTCAC	CAAGCAGAAGACGGCATACGAGAT	GTGAGTGA	GTCTCGTGGGCTCGG	CAAGCAGAAGACGGCATACGAGATGTGAGTGAGTCTCGTGGGCTCGG
Hexa1_095	Blocking.primer.A	95	TCTCAGTC	CAAGCAGAAGACGGCATACGAGAT	GACTGAGA	GTCTCGTGGGCTCGG	CAAGCAGAAGACGGCATACGAGATGACTGAGAGTCTCGTGGGCTCGG
Hexa1_096	Blocking.primer.A	96	GTGACAGA	CAAGCAGAAGACGGCATACGAGAT	TCTGTCAC	GTCTCGTGGGCTCGG	CAAGCAGAAGACGGCATACGAGATTCTGTCACGTCTCGTGGGCTCGG
Hexa1_097	Blocking.primer.A	97	AACCGGAA	CAAGCAGAAGACGGCATACGAGAT	TTCCGGTT	GTCTCGTGGGCTCGG	CAAGCAGAAGACGGCATACGAGATTTCCGGTTGTCTCGTGGGCTCGG
Hexa1_098	Blocking.primer.A	98	CCATGCAA	CAAGCAGAAGACGGCATACGAGAT	TTGCATGG	GTCTCGTGGGCTCGG	CAAGCAGAAGACGGCATACGAGATTTGCATGGGTCTCGTGGGCTCGG
Hexa1_099	Blocking.primer.A	99	GAACCAAG	CAAGCAGAAGACGGCATACGAGAT	CTTGGTTC	GTCTCGTGGGCTCGG	CAAGCAGAAGACGGCATACGAGATCTTGGTTCGTCTCGTGGGCTCGG
Hexa1_100	Blocking.primer.A	100	AGTGTGTC	CAAGCAGAAGACGGCATACGAGAT	GACACACT	GTCTCGTGGGCTCGG	CAAGCAGAAGACGGCATACGAGATGACACACTGTCTCGTGGGCTCGG
Hexa1_101	Blocking.primer.A	101	TGGAGAAC	CAAGCAGAAGACGGCATACGAGAT	GTTCTCCA	GTCTCGTGGGCTCGG	CAAGCAGAAGACGGCATACGAGATGTTCTCCAGTCTCGTGGGCTCGG
Hexa1_102	Blocking.primer.A	102	TAGGATGG	CAAGCAGAAGACGGCATACGAGAT	CCATCCTA	GTCTCGTGGGCTCGG	CAAGCAGAAGACGGCATACGAGATCCATCCTAGTCTCGTGGGCTCGG
Hexa1_103	Blocking.primer.A	103	TTCCGGAA	CAAGCAGAAGACGGCATACGAGAT	TTCCGGAA	GTCTCGTGGGCTCGG	CAAGCAGAAGACGGCATACGAGATTTCCGGAAGTCTCGTGGGCTCGG
Hexa1_104	Blocking.primer.A	104	ATTAGGCC	CAAGCAGAAGACGGCATACGAGAT	GGCCTAAT	GTCTCGTGGGCTCGG	CAAGCAGAAGACGGCATACGAGATGGCCTAATGTCTCGTGGGCTCGG
Hexa1_105	Blocking.primer.A	105	CGTTGGTA	CAAGCAGAAGACGGCATACGAGAT	TACCAACG	GTCTCGTGGGCTCGG	CAAGCAGAAGACGGCATACGAGATTACCAACGGTCTCGTGGGCTCGG
Hexa1_106	Blocking.primer.A	106	TTCCTACG	CAAGCAGAAGACGGCATACGAGAT	CGTAGGAA	GTCTCGTGGGCTCGG	CAAGCAGAAGACGGCATACGAGATCGTAGGAAGTCTCGTGGGCTCGG
Hexa1_107	Blocking.primer.A	107	TCAGTGTG	CAAGCAGAAGACGGCATACGAGAT	CACACTGA	GTCTCGTGGGCTCGG	CAAGCAGAAGACGGCATACGAGATCACACTGAGTCTCGTGGGCTCGG
Hexa1_108	Blocking.primer.A	108	TCACCTCA	CAAGCAGAAGACGGCATACGAGAT	TGAGGTGA	GTCTCGTGGGCTCGG	CAAGCAGAAGACGGCATACGAGATTGAGGTGAGTCTCGTGGGCTCGG
Hexa1_109	Blocking.primer.A	109	GAGTTCAC	CAAGCAGAAGACGGCATACGAGAT	GTGAACTC	GTCTCGTGGGCTCGG	CAAGCAGAAGACGGCATACGAGATGTGAACTCGTCTCGTGGGCTCGG
Hexa1_110	Blocking.primer.A	110	TCGAGTAC	CAAGCAGAAGACGGCATACGAGAT	GTACTCGA	GTCTCGTGGGCTCGG	CAAGCAGAAGACGGCATACGAGATGTACTCGAGTCTCGTGGGCTCGG
Hexa1_111	Blocking.primer.A	111	TCCACAAG	CAAGCAGAAGACGGCATACGAGAT	CTTGTGGA	GTCTCGTGGGCTCGG	CAAGCAGAAGACGGCATACGAGATCTTGTGGAGTCTCGTGGGCTCGG
Hexa1_112	Blocking.primer.A	112	CAAGGTAG	CAAGCAGAAGACGGCATACGAGAT	CTACCTTG	GTCTCGTGGGCTCGG	CAAGCAGAAGACGGCATACGAGATCTACCTTGGTCTCGTGGGCTCGG
Hexa1_113	Blocking.primer.A	113	AGCTTGGT	CAAGCAGAAGACGGCATACGAGAT	ACCAAGCT	GTCTCGTGGGCTCGG	CAAGCAGAAGACGGCATACGAGATACCAAGCTGTCTCGTGGGCTCGG
Hexa1_114	Blocking.primer.A	114	CGTTCCTA	CAAGCAGAAGACGGCATACGAGAT	TAGGAACG	GTCTCGTGGGCTCGG	CAAGCAGAAGACGGCATACGAGATTAGGAACGGTCTCGTGGGCTCGG
Hexa1_115	Blocking.primer.A	115	TCCTTGCA	CAAGCAGAAGACGGCATACGAGAT	TGCAAGGA	GTCTCGTGGGCTCGG	CAAGCAGAAGACGGCATACGAGATTGCAAGGAGTCTCGTGGGCTCGG
Hexa1_116	Blocking.primer.A	116	GCATATGC	CAAGCAGAAGACGGCATACGAGAT	GCATATGC	GTCTCGTGGGCTCGG	CAAGCAGAAGACGGCATACGAGATGCATATGCGTCTCGTGGGCTCGG
Hexa1_117	Blocking.primer.A	117	AGCAGAAC	CAAGCAGAAGACGGCATACGAGAT	GTTCTGCT	GTCTCGTGGGCTCGG	CAAGCAGAAGACGGCATACGAGATGTTCTGCTGTCTCGTGGGCTCGG
Hexa1_118	Blocking.primer.A	118	GTGATCTG	CAAGCAGAAGACGGCATACGAGAT	CAGATCAC	GTCTCGTGGGCTCGG	CAAGCAGAAGACGGCATACGAGATCAGATCACGTCTCGTGGGCTCGG
Hexa1_119	Blocking.primer.A	119	TTCCGCTA	CAAGCAGAAGACGGCATACGAGAT	TAGCGGAA	GTCTCGTGGGCTCGG	CAAGCAGAAGACGGCATACGAGATTAGCGGAAGTCTCGTGGGCTCGG
Hexa1_120	Blocking.primer.A	120	AATTGCCG	CAAGCAGAAGACGGCATACGAGAT	CGGCAATT	GTCTCGTGGGCTCGG	CAAGCAGAAGACGGCATACGAGATCGGCAATTGTCTCGTGGGCTCGG
Hexa1_121	Blocking.primer.A	121	ACTCTCAC	CAAGCAGAAGACGGCATACGAGAT	GTGAGAGT	GTCTCGTGGGCTCGG	CAAGCAGAAGACGGCATACGAGATGTGAGAGTGTCTCGTGGGCTCGG
Hexa1_122	Blocking.primer.A	122	CCTAGCAA	CAAGCAGAAGACGGCATACGAGAT	TTGCTAGG	GTCTCGTGGGCTCGG	CAAGCAGAAGACGGCATACGAGATTTGCTAGGGTCTCGTGGGCTCGG
Hexa1_123	Blocking.primer.A	123	CATCTGCT	CAAGCAGAAGACGGCATACGAGAT	AGCAGATG	GTCTCGTGGGCTCGG	CAAGCAGAAGACGGCATACGAGATAGCAGATGGTCTCGTGGGCTCGG
Hexa1_124	Blocking.primer.A	124	TACCGGAT	CAAGCAGAAGACGGCATACGAGAT	ATCCGGTA	GTCTCGTGGGCTCGG	CAAGCAGAAGACGGCATACGAGATATCCGGTAGTCTCGTGGGCTCGG
Hexa1_125	Blocking.primer.A	125	TACCTTGC	CAAGCAGAAGACGGCATACGAGAT	GCAAGGTA	GTCTCGTGGGCTCGG	CAAGCAGAAGACGGCATACGAGATGCAAGGTAGTCTCGTGGGCTCGG
Hexa1_126	Blocking.primer.A	126	TCCTACGT	CAAGCAGAAGACGGCATACGAGAT	ACGTAGGA	GTCTCGTGGGCTCGG	CAAGCAGAAGACGGCATACGAGATACGTAGGAGTCTCGTGGGCTCGG
Hexa1_127	Blocking.primer.A	127	TCACAGAC	CAAGCAGAAGACGGCATACGAGAT	GTCTGTGA	GTCTCGTGGGCTCGG	CAAGCAGAAGACGGCATACGAGATGTCTGTGAGTCTCGTGGGCTCGG
Hexa1_128	Blocking.primer.A	128	TGGAGATG	CAAGCAGAAGACGGCATACGAGAT	CATCTCCA	GTCTCGTGGGCTCGG	CAAGCAGAAGACGGCATACGAGATCATCTCCAGTCTCGTGGGCTCGG
Hexa1_129	Blocking.primer.A	129	GAACGTTC	CAAGCAGAAGACGGCATACGAGAT	GAACGTTC	GTCTCGTGGGCTCGG	CAAGCAGAAGACGGCATACGAGATGAACGTTCGTCTCGTGGGCTCGG
Hexa1_130	Blocking.primer.A	130	TGGAAGGT	CAAGCAGAAGACGGCATACGAGAT	ACCTTCCA	GTCTCGTGGGCTCGG	CAAGCAGAAGACGGCATACGAGATACCTTCCAGTCTCGTGGGCTCGG
Hexa1_131	Blocking.primer.A	131	ATCCTTCG	CAAGCAGAAGACGGCATACGAGAT	CGAAGGAT	GTCTCGTGGGCTCGG	CAAGCAGAAGACGGCATACGAGATCGAAGGATGTCTCGTGGGCTCGG
Hexa1_132	Blocking.primer.A	132	CAAGAGGT	CAAGCAGAAGACGGCATACGAGAT	ACCTCTTG	GTCTCGTGGGCTCGG	CAAGCAGAAGACGGCATACGAGATACCTCTTGGTCTCGTGGGCTCGG
Hexa1_133	Blocking.primer.A	133	GAGATCAG	CAAGCAGAAGACGGCATACGAGAT	CTGATCTC	GTCTCGTGGGCTCGG	CAAGCAGAAGACGGCATACGAGATCTGATCTCGTCTCGTGGGCTCGG
Hexa1_134	Blocking.primer.A	134	GCATGCTA	CAAGCAGAAGACGGCATACGAGAT	TAGCATGC	GTCTCGTGGGCTCGG	CAAGCAGAAGACGGCATACGAGATTAGCATGCGTCTCGTGGGCTCGG
Hexa1_135	Blocking.primer.A	135	ACCTCTAC	CAAGCAGAAGACGGCATACGAGAT	GTAGAGGT	GTCTCGTGGGCTCGG	CAAGCAGAAGACGGCATACGAGATGTAGAGGTGTCTCGTGGGCTCGG
Hexa1_136	Blocking.primer.A	136	ATGGCGTT	CAAGCAGAAGACGGCATACGAGAT	AACGCCAT	GTCTCGTGGGCTCGG	CAAGCAGAAGACGGCATACGAGATAACGCCATGTCTCGTGGGCTCGG
Hexa1_137	Blocking.primer.A	137	TCGTAGGT	CAAGCAGAAGACGGCATACGAGAT	ACCTACGA	GTCTCGTGGGCTCGG	CAAGCAGAAGACGGCATACGAGATACCTACGAGTCTCGTGGGCTCGG
Hexa1_138	Blocking.primer.A	138	TAGCTACG	CAAGCAGAAGACGGCATACGAGAT	CGTAGCTA	GTCTCGTGGGCTCGG	CAAGCAGAAGACGGCATACGAGATCGTAGCTAGTCTCGTGGGCTCGG
Hexa1_139	Blocking.primer.A	139	GTACGAAG	CAAGCAGAAGACGGCATACGAGAT	CTTCGTAC	GTCTCGTGGGCTCGG	CAAGCAGAAGACGGCATACGAGATCTTCGTACGTCTCGTGGGCTCGG
Hexa1_140	Blocking.primer.A	140	AACCATCG	CAAGCAGAAGACGGCATACGAGAT	CGATGGTT	GTCTCGTGGGCTCGG	CAAGCAGAAGACGGCATACGAGATCGATGGTTGTCTCGTGGGCTCGG
Hexa1_141	Blocking.primer.A	141	ACAGCAGA	CAAGCAGAAGACGGCATACGAGAT	TCTGCTGT	GTCTCGTGGGCTCGG	CAAGCAGAAGACGGCATACGAGATTCTGCTGTGTCTCGTGGGCTCGG
Hexa1_142	Blocking.primer.A	142	TACCGCTT	CAAGCAGAAGACGGCATACGAGAT	AAGCGGTA	GTCTCGTGGGCTCGG	CAAGCAGAAGACGGCATACGAGATAAGCGGTAGTCTCGTGGGCTCGG
Hexa1_143	Blocking.primer.A	143	GAGTAGAC	CAAGCAGAAGACGGCATACGAGAT	GTCTACTC	GTCTCGTGGGCTCGG	CAAGCAGAAGACGGCATACGAGATGTCTACTCGTCTCGTGGGCTCGG
Hexa1_144	Blocking.primer.A	144	ATGCGGAA	CAAGCAGAAGACGGCATACGAGAT	TTCCGCAT	GTCTCGTGGGCTCGG	CAAGCAGAAGACGGCATACGAGATTTCCGCATGTCTCGTGGGCTCGG
Hexa1_145	Blocking.primer.A	145	AACCGGAA	CAAGCAGAAGACGGCATACGAGAT	TTCCGGTT	GTCTCGTGGGCTCGG	CAAGCAGAAGACGGCATACGAGATTTCCGGTTGTCTCGTGGGCTCGG
Hexa1_146	Blocking.primer.A	146	CCATGCAA	CAAGCAGAAGACGGCATACGAGAT	TTGCATGG	GTCTCGTGGGCTCGG	CAAGCAGAAGACGGCATACGAGATTTGCATGGGTCTCGTGGGCTCGG
Hexa1_147	Blocking.primer.A	147	GAACCAAG	CAAGCAGAAGACGGCATACGAGAT	CTTGGTTC	GTCTCGTGGGCTCGG	CAAGCAGAAGACGGCATACGAGATCTTGGTTCGTCTCGTGGGCTCGG
Hexa1_148	Blocking.primer.A	148	AGTGTGTC	CAAGCAGAAGACGGCATACGAGAT	GACACACT	GTCTCGTGGGCTCGG	CAAGCAGAAGACGGCATACGAGATGACACACTGTCTCGTGGGCTCGG
Hexa1_149	Blocking.primer.A	149	TGGAGAAC	CAAGCAGAAGACGGCATACGAGAT	GTTCTCCA	GTCTCGTGGGCTCGG	CAAGCAGAAGACGGCATACGAGATGTTCTCCAGTCTCGTGGGCTCGG
Hexa1_150	Blocking.primer.A	150	TAGGATGG	CAAGCAGAAGACGGCATACGAGAT	CCATCCTA	GTCTCGTGGGCTCGG	CAAGCAGAAGACGGCATACGAGATCCATCCTAGTCTCGTGGGCTCGG
Hexa1_151	Blocking.primer.A	151	TTCCGGAA	CAAGCAGAAGACGGCATACGAGAT	TTCCGGAA	GTCTCGTGGGCTCGG	CAAGCAGAAGACGGCATACGAGATTTCCGGAAGTCTCGTGGGCTCGG
Hexa1_152	Blocking.primer.A	152	ATTAGGCC	CAAGCAGAAGACGGCATACGAGAT	GGCCTAAT	GTCTCGTGGGCTCGG	CAAGCAGAAGACGGCATACGAGATGGCCTAATGTCTCGTGGGCTCGG
Hexa1_153	Blocking.primer.A	153	CGTTGGTA	CAAGCAGAAGACGGCATACGAGAT	TACCAACG	GTCTCGTGGGCTCGG	CAAGCAGAAGACGGCATACGAGATTACCAACGGTCTCGTGGGCTCGG
Hexa1_154	Blocking.primer.A	154	TTCCTACG	CAAGCAGAAGACGGCATACGAGAT	CGTAGGAA	GTCTCGTGGGCTCGG	CAAGCAGAAGACGGCATACGAGATCGTAGGAAGTCTCGTGGGCTCGG
Hexa1_155	Blocking.primer.A	155	TCAGTGTG	CAAGCAGAAGACGGCATACGAGAT	CACACTGA	GTCTCGTGGGCTCGG	CAAGCAGAAGACGGCATACGAGATCACACTGAGTCTCGTGGGCTCGG
Hexa1_156	Blocking.primer.A	156	TCACCTCA	CAAGCAGAAGACGGCATACGAGAT	TGAGGTGA	GTCTCGTGGGCTCGG	CAAGCAGAAGACGGCATACGAGATTGAGGTGAGTCTCGTGGGCTCGG
Hexa1_157	Blocking.primer.A	157	GAGTTCAC	CAAGCAGAAGACGGCATACGAGAT	GTGAACTC	GTCTCGTGGGCTCGG	CAAGCAGAAGACGGCATACGAGATGTGAACTCGTCTCGTGGGCTCGG
Hexa1_158	Blocking.primer.A	158	TCGAGTAC	CAAGCAGAAGACGGCATACGAGAT	GTACTCGA	GTCTCGTGGGCTCGG	CAAGCAGAAGACGGCATACGAGATGTACTCGAGTCTCGTGGGCTCGG
Hexa1_159	Blocking.primer.A	159	TCCACAAG	CAAGCAGAAGACGGCATACGAGAT	CTTGTGGA	GTCTCGTGGGCTCGG	CAAGCAGAAGACGGCATACGAGATCTTGTGGAGTCTCGTGGGCTCGG
Hexa1_160	Blocking.primer.A	160	CAAGGTAG	CAAGCAGAAGACGGCATACGAGAT	CTACCTTG	GTCTCGTGGGCTCGG	CAAGCAGAAGACGGCATACGAGATCTACCTTGGTCTCGTGGGCTCGG
Hexa1_161	Blocking.primer.A	161	AGCTTGGT	CAAGCAGAAGACGGCATACGAGAT	ACCAAGCT	GTCTCGTGGGCTCGG	CAAGCAGAAGACGGCATACGAGATACCAAGCTGTCTCGTGGGCTCGG
Hexa1_162	Blocking.primer.A	162	CGTTCCTA	CAAGCAGAAGACGGCATACGAGAT	TAGGAACG	GTCTCGTGGGCTCGG	CAAGCAGAAGACGGCATACGAGATTAGGAACGGTCTCGTGGGCTCGG
Hexa1_163	Blocking.primer.A	163	TCCTTGCA	CAAGCAGAAGACGGCATACGAGAT	TGCAAGGA	GTCTCGTGGGCTCGG	CAAGCAGAAGACGGCATACGAGATTGCAAGGAGTCTCGTGGGCTCGG
Hexa1_164	Blocking.primer.A	164	GCATATGC	CAAGCAGAAGACGGCATACGAGAT	GCATATGC	GTCTCGTGGGCTCGG	CAAGCAGAAGACGGCATACGAGATGCATATGCGTCTCGTGGGCTCGG
Hexa1_165	Blocking.primer.A	165	AGCAGAAC	CAAGCAGAAGACGGCATACGAGAT	GTTCTGCT	GTCTCGTGGGCTCGG	CAAGCAGAAGACGGCATACGAGATGTTCTGCTGTCTCGTGGGCTCGG
Hexa1_166	Blocking.primer.A	166	GTGATCTG	CAAGCAGAAGACGGCATACGAGAT	CAGATCAC	GTCTCGTGGGCTCGG	CAAGCAGAAGACGGCATACGAGATCAGATCACGTCTCGTGGGCTCGG
Hexa1_167	Blocking.primer.A	167	TTCCGCTA	CAAGCAGAAGACGGCATACGAGAT	TAGCGGAA	GTCTCGTGGGCTCGG	CAAGCAGAAGACGGCATACGAGATTAGCGGAAGTCTCGTGGGCTCGG
Hexa1_168	Blocking.primer.A	168	AATTGCCG	CAAGCAGAAGACGGCATACGAGAT	CGGCAATT	GTCTCGTGGGCTCGG	CAAGCAGAAGACGGCATACGAGATCGGCAATTGTCTCGTGGGCTCGG
Hexa1_169	Blocking.primer.A	169	ACTCTCAC	CAAGCAGAAGACGGCATACGAGAT	GTGAGAGT	GTCTCGTGGGCTCGG	CAAGCAGAAGACGGCATACGAGATGTGAGAGTGTCTCGTGGGCTCGG
Hexa1_170	Blocking.primer.A	170	CCTAGCAA	CAAGCAGAAGACGGCATACGAGAT	TTGCTAGG	GTCTCGTGGGCTCGG	CAAGCAGAAGACGGCATACGAGATTTGCTAGGGTCTCGTGGGCTCGG
Hexa1_171	Blocking.primer.A	171	CATCTGCT	CAAGCAGAAGACGGCATACGAGAT	AGCAGATG	GTCTCGTGGGCTCGG	CAAGCAGAAGACGGCATACGAGATAGCAGATGGTCTCGTGGGCTCGG
Hexa1_172	Blocking.primer.A	172	TACCGGAT	CAAGCAGAAGACGGCATACGAGAT	ATCCGGTA	GTCTCGTGGGCTCGG	CAAGCAGAAGACGGCATACGAGATATCCGGTAGTCTCGTGGGCTCGG
Hexa1_173	Blocking.primer.A	173	TACCTTGC	CAAGCAGAAGACGGCATACGAGAT	GCAAGGTA	GTCTCGTGGGCTCGG	CAAGCAGAAGACGGCATACGAGATGCAAGGTAGTCTCGTGGGCTCGG
Hexa1_174	Blocking.primer.A	174	TCCTACGT	CAAGCAGAAGACGGCATACGAGAT	ACGTAGGA	GTCTCGTGGGCTCGG	CAAGCAGAAGACGGCATACGAGATACGTAGGAGTCTCGTGGGCTCGG
Hexa1_175	Blocking.primer.A	175	TCACAGAC	CAAGCAGAAGACGGCATACGAGAT	GTCTGTGA	GTCTCGTGGGCTCGG	CAAGCAGAAGACGGCATACGAGATGTCTGTGAGTCTCGTGGGCTCGG
Hexa1_176	Blocking.primer.A	176	TGGAGATG	CAAGCAGAAGACGGCATACGAGAT	CATCTCCA	GTCTCGTGGGCTCGG	CAAGCAGAAGACGGCATACGAGATCATCTCCAGTCTCGTGGGCTCGG
Hexa1_177	Blocking.primer.A	177	GAACGTTC	CAAGCAGAAGACGGCATACGAGAT	GAACGTTC	GTCTCGTGGGCTCGG	CAAGCAGAAGACGGCATACGAGATGAACGTTCGTCTCGTGGGCTCGG
Hexa1_178	Blocking.primer.A	178	TGGAAGGT	CAAGCAGAAGACGGCATACGAGAT	ACCTTCCA	GTCTCGTGGGCTCGG	CAAGCAGAAGACGGCATACGAGATACCTTCCAGTCTCGTGGGCTCGG
Hexa1_179	Blocking.primer.A	179	ATCCTTCG	CAAGCAGAAGACGGCATACGAGAT	CGAAGGAT	GTCTCGTGGGCTCGG	CAAGCAGAAGACGGCATACGAGATCGAAGGATGTCTCGTGGGCTCGG
Hexa1_180	Blocking.primer.A	180	CAAGAGGT	CAAGCAGAAGACGGCATACGAGAT	ACCTCTTG	GTCTCGTGGGCTCGG	CAAGCAGAAGACGGCATACGAGATACCTCTTGGTCTCGTGGGCTCGG
Hexa1_181	Blocking.primer.A	181	GAGATCAG	CAAGCAGAAGACGGCATACGAGAT	CTGATCTC	GTCTCGTGGGCTCGG	CAAGCAGAAGACGGCATACGAGATCTGATCTCGTCTCGTGGGCTCGG
Hexa1_182	Blocking.primer.A	182	GCATGCTA	CAAGCAGAAGACGGCATACGAGAT	TAGCATGC	GTCTCGTGGGCTCGG	CAAGCAGAAGACGGCATACGAGATTAGCATGCGTCTCGTGGGCTCGG
Hexa1_183	Blocking.primer.A	183	ACCTCTAC	CAAGCAGAAGACGGCATACGAGAT	GTAGAGGT	GTCTCGTGGGCTCGG	CAAGCAGAAGACGGCATACGAGATGTAGAGGTGTCTCGTGGGCTCGG
Hexa1_184	Blocking.primer.A	184	ATGGCGTT	CAAGCAGAAGACGGCATACGAGAT	AACGCCAT	GTCTCGTGGGCTCGG	CAAGCAGAAGACGGCATACGAGATAACGCCATGTCTCGTGGGCTCGG
Hexa1_185	Blocking.primer.A	185	TCGTAGGT	CAAGCAGAAGACGGCATACGAGAT	ACCTACGA	GTCTCGTGGGCTCGG	CAAGCAGAAGACGGCATACGAGATACCTACGAGTCTCGTGGGCTCGG
Hexa1_186	Blocking.primer.A	186	TAGCTACG	CAAGCAGAAGACGGCATACGAGAT	CGTAGCTA	GTCTCGTGGGCTCGG	CAAGCAGAAGACGGCATACGAGATCGTAGCTAGTCTCGTGGGCTCGG
Hexa1_187	Blocking.primer.A	187	GTACGAAG	CAAGCAGAAGACGGCATACGAGAT	CTTCGTAC	GTCTCGTGGGCTCGG	CAAGCAGAAGACGGCATACGAGATCTTCGTACGTCTCGTGGGCTCGG
Hexa1_188	Blocking.primer.A	188	AACCATCG	CAAGCAGAAGACGGCATACGAGAT	CGATGGTT	GTCTCGTGGGCTCGG	CAAGCAGAAGACGGCATACGAGATCGATGGTTGTCTCGTGGGCTCGG
Hexa1_189	Blocking.primer.A	189	ACAGCAGA	CAAGCAGAAGACGGCATACGAGAT	TCTGCTGT	GTCTCGTGGGCTCGG	CAAGCAGAAGACGGCATACGAGATTCTGCTGTGTCTCGTGGGCTCGG
Hexa1_190	Blocking.primer.A	190	TACCGCTT	CAAGCAGAAGACGGCATACGAGAT	AAGCGGTA	GTCTCGTGGGCTCGG	CAAGCAGAAGACGGCATACGAGATAAGCGGTAGTCTCGTGGGCTCGG
Hexa1_191	Blocking.primer.A	191	GAGTAGAC	CAAGCAGAAGACGGCATACGAGAT	GTCTACTC	GTCTCGTGGGCTCGG	CAAGCAGAAGACGGCATACGAGATGTCTACTCGTCTCGTGGGCTCGG
Hexa1_192	Blocking.primer.A	192	ATGCGGAA	CAAGCAGAAGACGGCATACGAGAT	TTCCGCAT	GTCTCGTGGGCTCGG	CAAGCAGAAGACGGCATACGAGATTTCCGCATGTCTCGTGGGCTCGG
Hexa1_193	Blocking.primer.A	193	TAGCAACC	CAAGCAGAAGACGGCATACGAGAT	GGTTGCTA	GTCTCGTGGGCTCGG	CAAGCAGAAGACGGCATACGAGATGGTTGCTAGTCTCGTGGGCTCGG
Hexa1_194	Blocking.primer.A	194	AGACACAG	CAAGCAGAAGACGGCATACGAGAT	CTGTGTCT	GTCTCGTGGGCTCGG	CAAGCAGAAGACGGCATACGAGATCTGTGTCTGTCTCGTGGGCTCGG
Hexa1_195	Blocking.primer.A	195	TATTGGCG	CAAGCAGAAGACGGCATACGAGAT	CGCCAATA	GTCTCGTGGGCTCGG	CAAGCAGAAGACGGCATACGAGATCGCCAATAGTCTCGTGGGCTCGG
Hexa1_196	Blocking.primer.A	196	AGTGGAGT	CAAGCAGAAGACGGCATACGAGAT	ACTCCACT	GTCTCGTGGGCTCGG	CAAGCAGAAGACGGCATACGAGATACTCCACTGTCTCGTGGGCTCGG
Hexa1_197	Blocking.primer.A	197	GTGAGACA	CAAGCAGAAGACGGCATACGAGAT	TGTCTCAC	GTCTCGTGGGCTCGG	CAAGCAGAAGACGGCATACGAGATTGTCTCACGTCTCGTGGGCTCGG
Hexa1_198	Blocking.primer.A	198	TGTCCACT	CAAGCAGAAGACGGCATACGAGAT	AGTGGACA	GTCTCGTGGGCTCGG	CAAGCAGAAGACGGCATACGAGATAGTGGACAGTCTCGTGGGCTCGG
Hexa1_199	Blocking.primer.A	199	ATCCTTGC	CAAGCAGAAGACGGCATACGAGAT	GCAAGGAT	GTCTCGTGGGCTCGG	CAAGCAGAAGACGGCATACGAGATGCAAGGATGTCTCGTGGGCTCGG
Hexa1_200	Blocking.primer.A	200	GTAGAGGT	CAAGCAGAAGACGGCATACGAGAT	ACCTCTAC	GTCTCGTGGGCTCGG	CAAGCAGAAGACGGCATACGAGATACCTCTACGTCTCGTGGGCTCGG
Hexa1_201	Blocking.primer.A	201	CTTGCTAC	CAAGCAGAAGACGGCATACGAGAT	GTAGCAAG	GTCTCGTGGGCTCGG	CAAGCAGAAGACGGCATACGAGATGTAGCAAGGTCTCGTGGGCTCGG
Hexa1_202	Blocking.primer.A	202	CAGAGAGT	CAAGCAGAAGACGGCATACGAGAT	ACTCTCTG	GTCTCGTGGGCTCGG	CAAGCAGAAGACGGCATACGAGATACTCTCTGGTCTCGTGGGCTCGG
Hexa1_203	Blocking.primer.A	203	AGTGACAG	CAAGCAGAAGACGGCATACGAGAT	CTGTCACT	GTCTCGTGGGCTCGG	CAAGCAGAAGACGGCATACGAGATCTGTCACTGTCTCGTGGGCTCGG
Hexa1_204	Blocking.primer.A	204	AACCATGC	CAAGCAGAAGACGGCATACGAGAT	GCATGGTT	GTCTCGTGGGCTCGG	CAAGCAGAAGACGGCATACGAGATGCATGGTTGTCTCGTGGGCTCGG
Hexa1_205	Blocking.primer.A	205	CTAGCTTC	CAAGCAGAAGACGGCATACGAGAT	GAAGCTAG	GTCTCGTGGGCTCGG	CAAGCAGAAGACGGCATACGAGATGAAGCTAGGTCTCGTGGGCTCGG
Hexa1_206	Blocking.primer.A	206	CATCCAAG	CAAGCAGAAGACGGCATACGAGAT	CTTGGATG	GTCTCGTGGGCTCGG	CAAGCAGAAGACGGCATACGAGATCTTGGATGGTCTCGTGGGCTCGG
Hexa1_207	Blocking.primer.A	207	ATGCAAGG	CAAGCAGAAGACGGCATACGAGAT	CCTTGCAT	GTCTCGTGGGCTCGG	CAAGCAGAAGACGGCATACGAGATCCTTGCATGTCTCGTGGGCTCGG
Hexa1_208	Blocking.primer.A	208	TAGCCGAT	CAAGCAGAAGACGGCATACGAGAT	ATCGGCTA	GTCTCGTGGGCTCGG	CAAGCAGAAGACGGCATACGAGATATCGGCTAGTCTCGTGGGCTCGG
Hexa1_209	Blocking.primer.A	209	TTCCTAGC	CAAGCAGAAGACGGCATACGAGAT	GCTAGGAA	GTCTCGTGGGCTCGG	CAAGCAGAAGACGGCATACGAGATGCTAGGAAGTCTCGTGGGCTCGG
Hexa1_210	Blocking.primer.A	210	TAATCGGC	CAAGCAGAAGACGGCATACGAGAT	GCCGATTA	GTCTCGTGGGCTCGG	CAAGCAGAAGACGGCATACGAGATGCCGATTAGTCTCGTGGGCTCGG
Hexa1_211	Blocking.primer.A	211	GTCAGACT	CAAGCAGAAGACGGCATACGAGAT	AGTCTGAC	GTCTCGTGGGCTCGG	CAAGCAGAAGACGGCATACGAGATAGTCTGACGTCTCGTGGGCTCGG
Hexa1_212	Blocking.primer.A	212	TTGCTTCG	CAAGCAGAAGACGGCATACGAGAT	CGAAGCAA	GTCTCGTGGGCTCGG	CAAGCAGAAGACGGCATACGAGATCGAAGCAAGTCTCGTGGGCTCGG
Hexa1_213	Blocking.primer.A	213	GTCTTCTG	CAAGCAGAAGACGGCATACGAGAT	CAGAAGAC	GTCTCGTGGGCTCGG	CAAGCAGAAGACGGCATACGAGATCAGAAGACGTCTCGTGGGCTCGG
Hexa1_214	Blocking.primer.A	214	CGAAGGTA	CAAGCAGAAGACGGCATACGAGAT	TACCTTCG	GTCTCGTGGGCTCGG	CAAGCAGAAGACGGCATACGAGATTACCTTCGGTCTCGTGGGCTCGG
Hexa1_215	Blocking.primer.A	215	GAGTCTCA	CAAGCAGAAGACGGCATACGAGAT	TGAGACTC	GTCTCGTGGGCTCGG	CAAGCAGAAGACGGCATACGAGATTGAGACTCGTCTCGTGGGCTCGG
Hexa1_216	Blocking.primer.A	216	AGGTAGGT	CAAGCAGAAGACGGCATACGAGAT	ACCTACCT	GTCTCGTGGGCTCGG	CAAGCAGAAGACGGCATACGAGATACCTACCTGTCTCGTGGGCTCGG
Hexa1_217	Blocking.primer.A	217	GGATCCAT	CAAGCAGAAGACGGCATACGAGAT	ATGGATCC	GTCTCGTGGGCTCGG	CAAGCAGAAGACGGCATACGAGATATGGATCCGTCTCGTGGGCTCGG
Hexa1_218	Blocking.primer.A	218	CCTATACC	CAAGCAGAAGACGGCATACGAGAT	GGTATAGG	GTCTCGTGGGCTCGG	CAAGCAGAAGACGGCATACGAGATGGTATAGGGTCTCGTGGGCTCGG
Hexa1_219	Blocking.primer.A	219	CTGTTGTC	CAAGCAGAAGACGGCATACGAGAT	GACAACAG	GTCTCGTGGGCTCGG	CAAGCAGAAGACGGCATACGAGATGACAACAGGTCTCGTGGGCTCGG
Hexa1_220	Blocking.primer.A	220	TACGATCG	CAAGCAGAAGACGGCATACGAGAT	CGATCGTA	GTCTCGTGGGCTCGG	CAAGCAGAAGACGGCATACGAGATCGATCGTAGTCTCGTGGGCTCGG
Hexa1_221	Blocking.primer.A	221	TGTGGAGA	CAAGCAGAAGACGGCATACGAGAT	TCTCCACA	GTCTCGTGGGCTCGG	CAAGCAGAAGACGGCATACGAGATTCTCCACAGTCTCGTGGGCTCGG
Hexa1_222	Blocking.primer.A	222	ACTGAGAG	CAAGCAGAAGACGGCATACGAGAT	CTCTCAGT	GTCTCGTGGGCTCGG	CAAGCAGAAGACGGCATACGAGATCTCTCAGTGTCTCGTGGGCTCGG
Hexa1_223	Blocking.primer.A	223	GAACCTAC	CAAGCAGAAGACGGCATACGAGAT	GTAGGTTC	GTCTCGTGGGCTCGG	CAAGCAGAAGACGGCATACGAGATGTAGGTTCGTCTCGTGGGCTCGG
Hexa1_224	Blocking.primer.A	224	ACTGGACT	CAAGCAGAAGACGGCATACGAGAT	AGTCCAGT	GTCTCGTGGGCTCGG	CAAGCAGAAGACGGCATACGAGATAGTCCAGTGTCTCGTGGGCTCGG
Hexa1_225	Blocking.primer.A	225	GCATTACG	CAAGCAGAAGACGGCATACGAGAT	CGTAATGC	GTCTCGTGGGCTCGG	CAAGCAGAAGACGGCATACGAGATCGTAATGCGTCTCGTGGGCTCGG
Hexa1_226	Blocking.primer.A	226	ACAGTGTC	CAAGCAGAAGACGGCATACGAGAT	GACACTGT	GTCTCGTGGGCTCGG	CAAGCAGAAGACGGCATACGAGATGACACTGTGTCTCGTGGGCTCGG
Hexa1_227	Blocking.primer.A	227	TGTCAGAC	CAAGCAGAAGACGGCATACGAGAT	GTCTGACA	GTCTCGTGGGCTCGG	CAAGCAGAAGACGGCATACGAGATGTCTGACAGTCTCGTGGGCTCGG
Hexa1_228	Blocking.primer.A	228	TCACCACT	CAAGCAGAAGACGGCATACGAGAT	AGTGGTGA	GTCTCGTGGGCTCGG	CAAGCAGAAGACGGCATACGAGATAGTGGTGAGTCTCGTGGGCTCGG
Hexa1_229	Blocking.primer.A	229	TCTGCTCA	CAAGCAGAAGACGGCATACGAGAT	TGAGCAGA	GTCTCGTGGGCTCGG	CAAGCAGAAGACGGCATACGAGATTGAGCAGAGTCTCGTGGGCTCGG
Hexa1_230	Blocking.primer.A	230	TAGCGGAA	CAAGCAGAAGACGGCATACGAGAT	TTCCGCTA	GTCTCGTGGGCTCGG	CAAGCAGAAGACGGCATACGAGATTTCCGCTAGTCTCGTGGGCTCGG
Hexa1_231	Blocking.primer.A	231	TGGATGGA	CAAGCAGAAGACGGCATACGAGAT	TCCATCCA	GTCTCGTGGGCTCGG	CAAGCAGAAGACGGCATACGAGATTCCATCCAGTCTCGTGGGCTCGG
Hexa1_232	Blocking.primer.A	232	GGTTGCAT	CAAGCAGAAGACGGCATACGAGAT	ATGCAACC	GTCTCGTGGGCTCGG	CAAGCAGAAGACGGCATACGAGATATGCAACCGTCTCGTGGGCTCGG
Hexa1_233	Blocking.primer.A	233	CCAACCTT	CAAGCAGAAGACGGCATACGAGAT	AAGGTTGG	GTCTCGTGGGCTCGG	CAAGCAGAAGACGGCATACGAGATAAGGTTGGGTCTCGTGGGCTCGG
Hexa1_234	Blocking.primer.A	234	GCTATTCC	CAAGCAGAAGACGGCATACGAGAT	GGAATAGC	GTCTCGTGGGCTCGG	CAAGCAGAAGACGGCATACGAGATGGAATAGCGTCTCGTGGGCTCGG
Hexa1_235	Blocking.primer.A	235	ACTGCTGA	CAAGCAGAAGACGGCATACGAGAT	TCAGCAGT	GTCTCGTGGGCTCGG	CAAGCAGAAGACGGCATACGAGATTCAGCAGTGTCTCGTGGGCTCGG
Hexa2_001	Blocking.primer.B	1	GTGAAGAC	CAAGCAGAAGACGGCATACGAGAT	GTCTTCAC	GTCTCGTGGGCTCGG	CAAGCAGAAGACGGCATACGAGATGTCTTCACGTCTCGTGGGCTCGG
Hexa2_002	Blocking.primer.B	2	CCATCCAT	CAAGCAGAAGACGGCATACGAGAT	ATGGATGG	GTCTCGTGGGCTCGG	CAAGCAGAAGACGGCATACGAGATATGGATGGGTCTCGTGGGCTCGG
Hexa2_003	Blocking.primer.B	3	CCTTGCTA	CAAGCAGAAGACGGCATACGAGAT	TAGCAAGG	GTCTCGTGGGCTCGG	CAAGCAGAAGACGGCATACGAGATTAGCAAGGGTCTCGTGGGCTCGG
Hexa2_004	Blocking.primer.B	4	CTCAACAG	CAAGCAGAAGACGGCATACGAGAT	CTGTTGAG	GTCTCGTGGGCTCGG	CAAGCAGAAGACGGCATACGAGATCTGTTGAGGTCTCGTGGGCTCGG
Hexa2_005	Blocking.primer.B	5	AGCAGTAG	CAAGCAGAAGACGGCATACGAGAT	CTACTGCT	GTCTCGTGGGCTCGG	CAAGCAGAAGACGGCATACGAGATCTACTGCTGTCTCGTGGGCTCGG
Hexa2_006	Blocking.primer.B	6	GCTATACG	CAAGCAGAAGACGGCATACGAGAT	CGTATAGC	GTCTCGTGGGCTCGG	CAAGCAGAAGACGGCATACGAGATCGTATAGCGTCTCGTGGGCTCGG
Hexa2_007	Blocking.primer.B	7	GACATGTC	CAAGCAGAAGACGGCATACGAGAT	GACATGTC	GTCTCGTGGGCTCGG	CAAGCAGAAGACGGCATACGAGATGACATGTCGTCTCGTGGGCTCGG
Hexa2_008	Blocking.primer.B	8	GATCTGCA	CAAGCAGAAGACGGCATACGAGAT	TGCAGATC	GTCTCGTGGGCTCGG	CAAGCAGAAGACGGCATACGAGATTGCAGATCGTCTCGTGGGCTCGG
Hexa2_009	Blocking.primer.B	9	GTTCAGGT	CAAGCAGAAGACGGCATACGAGAT	ACCTGAAC	GTCTCGTGGGCTCGG	CAAGCAGAAGACGGCATACGAGATACCTGAACGTCTCGTGGGCTCGG
Hexa2_010	Blocking.primer.B	10	GATCACCA	CAAGCAGAAGACGGCATACGAGAT	TGGTGATC	GTCTCGTGGGCTCGG	CAAGCAGAAGACGGCATACGAGATTGGTGATCGTCTCGTGGGCTCGG
Hexa2_011	Blocking.primer.B	11	CCATGGAT	CAAGCAGAAGACGGCATACGAGAT	ATCCATGG	GTCTCGTGGGCTCGG	CAAGCAGAAGACGGCATACGAGATATCCATGGGTCTCGTGGGCTCGG
Hexa2_012	Blocking.primer.B	12	TTAACGCG	CAAGCAGAAGACGGCATACGAGAT	CGCGTTAA	GTCTCGTGGGCTCGG	CAAGCAGAAGACGGCATACGAGATCGCGTTAAGTCTCGTGGGCTCGG
Hexa2_013	Blocking.primer.B	13	CCTACCTA	CAAGCAGAAGACGGCATACGAGAT	TAGGTAGG	GTCTCGTGGGCTCGG	CAAGCAGAAGACGGCATACGAGATTAGGTAGGGTCTCGTGGGCTCGG
Hexa2_014	Blocking.primer.B	14	GACTGTCA	CAAGCAGAAGACGGCATACGAGAT	TGACAGTC	GTCTCGTGGGCTCGG	CAAGCAGAAGACGGCATACGAGATTGACAGTCGTCTCGTGGGCTCGG
Hexa2_015	Blocking.primer.B	15	CTTCTCCT	CAAGCAGAAGACGGCATACGAGAT	AGGAGAAG	GTCTCGTGGGCTCGG	CAAGCAGAAGACGGCATACGAGATAGGAGAAGGTCTCGTGGGCTCGG
Hexa2_016	Blocking.primer.B	16	TCTGAGAC	CAAGCAGAAGACGGCATACGAGAT	GTCTCAGA	GTCTCGTGGGCTCGG	CAAGCAGAAGACGGCATACGAGATGTCTCAGAGTCTCGTGGGCTCGG
Hexa2_017	Blocking.primer.B	17	TCCTCATG	CAAGCAGAAGACGGCATACGAGAT	CATGAGGA	GTCTCGTGGGCTCGG	CAAGCAGAAGACGGCATACGAGATCATGAGGAGTCTCGTGGGCTCGG
Hexa2_018	Blocking.primer.B	18	CACTGACA	CAAGCAGAAGACGGCATACGAGAT	TGTCAGTG	GTCTCGTGGGCTCGG	CAAGCAGAAGACGGCATACGAGATTGTCAGTGGTCTCGTGGGCTCGG
Hexa2_019	Blocking.primer.B	19	TTCGAACG	CAAGCAGAAGACGGCATACGAGAT	CGTTCGAA	GTCTCGTGGGCTCGG	CAAGCAGAAGACGGCATACGAGATCGTTCGAAGTCTCGTGGGCTCGG
Hexa2_020	Blocking.primer.B	20	AGCTTCGA	CAAGCAGAAGACGGCATACGAGAT	TCGAAGCT	GTCTCGTGGGCTCGG	CAAGCAGAAGACGGCATACGAGATTCGAAGCTGTCTCGTGGGCTCGG
Hexa2_021	Blocking.primer.B	21	GAAGTCCT	CAAGCAGAAGACGGCATACGAGAT	AGGACTTC	GTCTCGTGGGCTCGG	CAAGCAGAAGACGGCATACGAGATAGGACTTCGTCTCGTGGGCTCGG
Hexa2_022	Blocking.primer.B	22	ACTGACTG	CAAGCAGAAGACGGCATACGAGAT	CAGTCAGT	GTCTCGTGGGCTCGG	CAAGCAGAAGACGGCATACGAGATCAGTCAGTGTCTCGTGGGCTCGG
Hexa2_023	Blocking.primer.B	23	CAACCATG	CAAGCAGAAGACGGCATACGAGAT	CATGGTTG	GTCTCGTGGGCTCGG	CAAGCAGAAGACGGCATACGAGATCATGGTTGGTCTCGTGGGCTCGG
Hexa2_024	Blocking.primer.B	24	GCTTAAGC	CAAGCAGAAGACGGCATACGAGAT	GCTTAAGC	GTCTCGTGGGCTCGG	CAAGCAGAAGACGGCATACGAGATGCTTAAGCGTCTCGTGGGCTCGG
Hexa2_025	Blocking.primer.B	25	CTACAGGT	CAAGCAGAAGACGGCATACGAGAT	ACCTGTAG	GTCTCGTGGGCTCGG	CAAGCAGAAGACGGCATACGAGATACCTGTAGGTCTCGTGGGCTCGG
Hexa2_026	Blocking.primer.B	26	CGGCATAT	CAAGCAGAAGACGGCATACGAGAT	ATATGCCG	GTCTCGTGGGCTCGG	CAAGCAGAAGACGGCATACGAGATATATGCCGGTCTCGTGGGCTCGG
Hexa2_027	Blocking.primer.B	27	TGGTTGCA	CAAGCAGAAGACGGCATACGAGAT	TGCAACCA	GTCTCGTGGGCTCGG	CAAGCAGAAGACGGCATACGAGATTGCAACCAGTCTCGTGGGCTCGG
Hexa2_028	Blocking.primer.B	28	CCGGTAAT	CAAGCAGAAGACGGCATACGAGAT	ATTACCGG	GTCTCGTGGGCTCGG	CAAGCAGAAGACGGCATACGAGATATTACCGGGTCTCGTGGGCTCGG
Hexa2_029	Blocking.primer.B	29	TGGACATC	CAAGCAGAAGACGGCATACGAGAT	GATGTCCA	GTCTCGTGGGCTCGG	CAAGCAGAAGACGGCATACGAGATGATGTCCAGTCTCGTGGGCTCGG
Hexa2_030	Blocking.primer.B	30	CGATCGTA	CAAGCAGAAGACGGCATACGAGAT	TACGATCG	GTCTCGTGGGCTCGG	CAAGCAGAAGACGGCATACGAGATTACGATCGGTCTCGTGGGCTCGG
Hexa2_031	Blocking.primer.B	31	AGTCAGAG	CAAGCAGAAGACGGCATACGAGAT	CTCTGACT	GTCTCGTGGGCTCGG	CAAGCAGAAGACGGCATACGAGATCTCTGACTGTCTCGTGGGCTCGG
Hexa2_032	Blocking.primer.B	32	TCCAACCT	CAAGCAGAAGACGGCATACGAGAT	AGGTTGGA	GTCTCGTGGGCTCGG	CAAGCAGAAGACGGCATACGAGATAGGTTGGAGTCTCGTGGGCTCGG
Hexa2_033	Blocking.primer.B	33	AGTCTCTC	CAAGCAGAAGACGGCATACGAGAT	GAGAGACT	GTCTCGTGGGCTCGG	CAAGCAGAAGACGGCATACGAGATGAGAGACTGTCTCGTGGGCTCGG
Hexa2_034	Blocking.primer.B	34	CTTCGATC	CAAGCAGAAGACGGCATACGAGAT	GATCGAAG	GTCTCGTGGGCTCGG	CAAGCAGAAGACGGCATACGAGATGATCGAAGGTCTCGTGGGCTCGG
Hexa2_035	Blocking.primer.B	35	TATAGCCG	CAAGCAGAAGACGGCATACGAGAT	CGGCTATA	GTCTCGTGGGCTCGG	CAAGCAGAAGACGGCATACGAGATCGGCTATAGTCTCGTGGGCTCGG
Hexa2_036	Blocking.primer.B	36	TAGGCGAA	CAAGCAGAAGACGGCATACGAGAT	TTCGCCTA	GTCTCGTGGGCTCGG	CAAGCAGAAGACGGCATACGAGATTTCGCCTAGTCTCGTGGGCTCGG
Hexa2_037	Blocking.primer.B	37	TTAAGCGC	CAAGCAGAAGACGGCATACGAGAT	GCGCTTAA	GTCTCGTGGGCTCGG	CAAGCAGAAGACGGCATACGAGATGCGCTTAAGTCTCGTGGGCTCGG
Hexa2_038	Blocking.primer.B	38	AAGCTTCG	CAAGCAGAAGACGGCATACGAGAT	CGAAGCTT	GTCTCGTGGGCTCGG	CAAGCAGAAGACGGCATACGAGATCGAAGCTTGTCTCGTGGGCTCGG
Hexa2_039	Blocking.primer.B	39	GATGGTAG	CAAGCAGAAGACGGCATACGAGAT	CTACCATC	GTCTCGTGGGCTCGG	CAAGCAGAAGACGGCATACGAGATCTACCATCGTCTCGTGGGCTCGG
Hexa2_040	Blocking.primer.B	40	GGCGTATT	CAAGCAGAAGACGGCATACGAGAT	AATACGCC	GTCTCGTGGGCTCGG	CAAGCAGAAGACGGCATACGAGATAATACGCCGTCTCGTGGGCTCGG
Hexa2_041	Blocking.primer.B	41	TAGGTAGG	CAAGCAGAAGACGGCATACGAGAT	CCTACCTA	GTCTCGTGGGCTCGG	CAAGCAGAAGACGGCATACGAGATCCTACCTAGTCTCGTGGGCTCGG
Hexa2_042	Blocking.primer.B	42	TTAACCGG	CAAGCAGAAGACGGCATACGAGAT	CCGGTTAA	GTCTCGTGGGCTCGG	CAAGCAGAAGACGGCATACGAGATCCGGTTAAGTCTCGTGGGCTCGG
Hexa2_043	Blocking.primer.B	43	TTGCGGTA	CAAGCAGAAGACGGCATACGAGAT	TACCGCAA	GTCTCGTGGGCTCGG	CAAGCAGAAGACGGCATACGAGATTACCGCAAGTCTCGTGGGCTCGG
Hexa2_044	Blocking.primer.B	44	GACTGTGT	CAAGCAGAAGACGGCATACGAGAT	ACACAGTC	GTCTCGTGGGCTCGG	CAAGCAGAAGACGGCATACGAGATACACAGTCGTCTCGTGGGCTCGG
Hexa2_045	Blocking.primer.B	45	CTAGTCCT	CAAGCAGAAGACGGCATACGAGAT	AGGACTAG	GTCTCGTGGGCTCGG	CAAGCAGAAGACGGCATACGAGATAGGACTAGGTCTCGTGGGCTCGG
Hexa2_046	Blocking.primer.B	46	ACAGTGAG	CAAGCAGAAGACGGCATACGAGAT	CTCACTGT	GTCTCGTGGGCTCGG	CAAGCAGAAGACGGCATACGAGATCTCACTGTGTCTCGTGGGCTCGG
Hexa2_047	Blocking.primer.B	47	TGTCACTC	CAAGCAGAAGACGGCATACGAGAT	GAGTGACA	GTCTCGTGGGCTCGG	CAAGCAGAAGACGGCATACGAGATGAGTGACAGTCTCGTGGGCTCGG
Hexa2_048	Blocking.primer.B	48	ACCTCATC	CAAGCAGAAGACGGCATACGAGAT	GATGAGGT	GTCTCGTGGGCTCGG	CAAGCAGAAGACGGCATACGAGATGATGAGGTGTCTCGTGGGCTCGG
Hexa2_049	Blocking.primer.B	49	GTGAAGAC	CAAGCAGAAGACGGCATACGAGAT	GTCTTCAC	GTCTCGTGGGCTCGG	CAAGCAGAAGACGGCATACGAGATGTCTTCACGTCTCGTGGGCTCGG
Hexa2_050	Blocking.primer.B	50	CCATCCAT	CAAGCAGAAGACGGCATACGAGAT	ATGGATGG	GTCTCGTGGGCTCGG	CAAGCAGAAGACGGCATACGAGATATGGATGGGTCTCGTGGGCTCGG
Hexa2_051	Blocking.primer.B	51	CCTTGCTA	CAAGCAGAAGACGGCATACGAGAT	TAGCAAGG	GTCTCGTGGGCTCGG	CAAGCAGAAGACGGCATACGAGATTAGCAAGGGTCTCGTGGGCTCGG
Hexa2_052	Blocking.primer.B	52	CTCAACAG	CAAGCAGAAGACGGCATACGAGAT	CTGTTGAG	GTCTCGTGGGCTCGG	CAAGCAGAAGACGGCATACGAGATCTGTTGAGGTCTCGTGGGCTCGG
Hexa2_053	Blocking.primer.B	53	AGCAGTAG	CAAGCAGAAGACGGCATACGAGAT	CTACTGCT	GTCTCGTGGGCTCGG	CAAGCAGAAGACGGCATACGAGATCTACTGCTGTCTCGTGGGCTCGG
Hexa2_054	Blocking.primer.B	54	GCTATACG	CAAGCAGAAGACGGCATACGAGAT	CGTATAGC	GTCTCGTGGGCTCGG	CAAGCAGAAGACGGCATACGAGATCGTATAGCGTCTCGTGGGCTCGG
Hexa2_055	Blocking.primer.B	55	GACATGTC	CAAGCAGAAGACGGCATACGAGAT	GACATGTC	GTCTCGTGGGCTCGG	CAAGCAGAAGACGGCATACGAGATGACATGTCGTCTCGTGGGCTCGG
Hexa2_056	Blocking.primer.B	56	GATCTGCA	CAAGCAGAAGACGGCATACGAGAT	TGCAGATC	GTCTCGTGGGCTCGG	CAAGCAGAAGACGGCATACGAGATTGCAGATCGTCTCGTGGGCTCGG
Hexa2_057	Blocking.primer.B	57	GTTCAGGT	CAAGCAGAAGACGGCATACGAGAT	ACCTGAAC	GTCTCGTGGGCTCGG	CAAGCAGAAGACGGCATACGAGATACCTGAACGTCTCGTGGGCTCGG
Hexa2_058	Blocking.primer.B	58	GATCACCA	CAAGCAGAAGACGGCATACGAGAT	TGGTGATC	GTCTCGTGGGCTCGG	CAAGCAGAAGACGGCATACGAGATTGGTGATCGTCTCGTGGGCTCGG
Hexa2_059	Blocking.primer.B	59	CCATGGAT	CAAGCAGAAGACGGCATACGAGAT	ATCCATGG	GTCTCGTGGGCTCGG	CAAGCAGAAGACGGCATACGAGATATCCATGGGTCTCGTGGGCTCGG
Hexa2_060	Blocking.primer.B	60	TTAACGCG	CAAGCAGAAGACGGCATACGAGAT	CGCGTTAA	GTCTCGTGGGCTCGG	CAAGCAGAAGACGGCATACGAGATCGCGTTAAGTCTCGTGGGCTCGG
Hexa2_061	Blocking.primer.B	61	CCTACCTA	CAAGCAGAAGACGGCATACGAGAT	TAGGTAGG	GTCTCGTGGGCTCGG	CAAGCAGAAGACGGCATACGAGATTAGGTAGGGTCTCGTGGGCTCGG
Hexa2_062	Blocking.primer.B	62	GACTGTCA	CAAGCAGAAGACGGCATACGAGAT	TGACAGTC	GTCTCGTGGGCTCGG	CAAGCAGAAGACGGCATACGAGATTGACAGTCGTCTCGTGGGCTCGG
Hexa2_063	Blocking.primer.B	63	CTTCTCCT	CAAGCAGAAGACGGCATACGAGAT	AGGAGAAG	GTCTCGTGGGCTCGG	CAAGCAGAAGACGGCATACGAGATAGGAGAAGGTCTCGTGGGCTCGG
Hexa2_064	Blocking.primer.B	64	TCTGAGAC	CAAGCAGAAGACGGCATACGAGAT	GTCTCAGA	GTCTCGTGGGCTCGG	CAAGCAGAAGACGGCATACGAGATGTCTCAGAGTCTCGTGGGCTCGG
Hexa2_065	Blocking.primer.B	65	TCCTCATG	CAAGCAGAAGACGGCATACGAGAT	CATGAGGA	GTCTCGTGGGCTCGG	CAAGCAGAAGACGGCATACGAGATCATGAGGAGTCTCGTGGGCTCGG
Hexa2_066	Blocking.primer.B	66	CACTGACA	CAAGCAGAAGACGGCATACGAGAT	TGTCAGTG	GTCTCGTGGGCTCGG	CAAGCAGAAGACGGCATACGAGATTGTCAGTGGTCTCGTGGGCTCGG
Hexa2_067	Blocking.primer.B	67	TTCGAACG	CAAGCAGAAGACGGCATACGAGAT	CGTTCGAA	GTCTCGTGGGCTCGG	CAAGCAGAAGACGGCATACGAGATCGTTCGAAGTCTCGTGGGCTCGG
Hexa2_068	Blocking.primer.B	68	AGCTTCGA	CAAGCAGAAGACGGCATACGAGAT	TCGAAGCT	GTCTCGTGGGCTCGG	CAAGCAGAAGACGGCATACGAGATTCGAAGCTGTCTCGTGGGCTCGG
Hexa2_069	Blocking.primer.B	69	GAAGTCCT	CAAGCAGAAGACGGCATACGAGAT	AGGACTTC	GTCTCGTGGGCTCGG	CAAGCAGAAGACGGCATACGAGATAGGACTTCGTCTCGTGGGCTCGG
Hexa2_070	Blocking.primer.B	70	ACTGACTG	CAAGCAGAAGACGGCATACGAGAT	CAGTCAGT	GTCTCGTGGGCTCGG	CAAGCAGAAGACGGCATACGAGATCAGTCAGTGTCTCGTGGGCTCGG
Hexa2_071	Blocking.primer.B	71	CAACCATG	CAAGCAGAAGACGGCATACGAGAT	CATGGTTG	GTCTCGTGGGCTCGG	CAAGCAGAAGACGGCATACGAGATCATGGTTGGTCTCGTGGGCTCGG
Hexa2_072	Blocking.primer.B	72	GCTTAAGC	CAAGCAGAAGACGGCATACGAGAT	GCTTAAGC	GTCTCGTGGGCTCGG	CAAGCAGAAGACGGCATACGAGATGCTTAAGCGTCTCGTGGGCTCGG
Hexa2_073	Blocking.primer.B	73	CTACAGGT	CAAGCAGAAGACGGCATACGAGAT	ACCTGTAG	GTCTCGTGGGCTCGG	CAAGCAGAAGACGGCATACGAGATACCTGTAGGTCTCGTGGGCTCGG
Hexa2_074	Blocking.primer.B	74	CGGCATAT	CAAGCAGAAGACGGCATACGAGAT	ATATGCCG	GTCTCGTGGGCTCGG	CAAGCAGAAGACGGCATACGAGATATATGCCGGTCTCGTGGGCTCGG
Hexa2_075	Blocking.primer.B	75	TGGTTGCA	CAAGCAGAAGACGGCATACGAGAT	TGCAACCA	GTCTCGTGGGCTCGG	CAAGCAGAAGACGGCATACGAGATTGCAACCAGTCTCGTGGGCTCGG
Hexa2_076	Blocking.primer.B	76	CCGGTAAT	CAAGCAGAAGACGGCATACGAGAT	ATTACCGG	GTCTCGTGGGCTCGG	CAAGCAGAAGACGGCATACGAGATATTACCGGGTCTCGTGGGCTCGG
Hexa2_077	Blocking.primer.B	77	TGGACATC	CAAGCAGAAGACGGCATACGAGAT	GATGTCCA	GTCTCGTGGGCTCGG	CAAGCAGAAGACGGCATACGAGATGATGTCCAGTCTCGTGGGCTCGG
Hexa2_078	Blocking.primer.B	78	CGATCGTA	CAAGCAGAAGACGGCATACGAGAT	TACGATCG	GTCTCGTGGGCTCGG	CAAGCAGAAGACGGCATACGAGATTACGATCGGTCTCGTGGGCTCGG
Hexa2_079	Blocking.primer.B	79	AGTCAGAG	CAAGCAGAAGACGGCATACGAGAT	CTCTGACT	GTCTCGTGGGCTCGG	CAAGCAGAAGACGGCATACGAGATCTCTGACTGTCTCGTGGGCTCGG
Hexa2_080	Blocking.primer.B	80	TCCAACCT	CAAGCAGAAGACGGCATACGAGAT	AGGTTGGA	GTCTCGTGGGCTCGG	CAAGCAGAAGACGGCATACGAGATAGGTTGGAGTCTCGTGGGCTCGG
Hexa2_081	Blocking.primer.B	81	AGTCTCTC	CAAGCAGAAGACGGCATACGAGAT	GAGAGACT	GTCTCGTGGGCTCGG	CAAGCAGAAGACGGCATACGAGATGAGAGACTGTCTCGTGGGCTCGG
Hexa2_082	Blocking.primer.B	82	CTTCGATC	CAAGCAGAAGACGGCATACGAGAT	GATCGAAG	GTCTCGTGGGCTCGG	CAAGCAGAAGACGGCATACGAGATGATCGAAGGTCTCGTGGGCTCGG
Hexa2_083	Blocking.primer.B	83	TATAGCCG	CAAGCAGAAGACGGCATACGAGAT	CGGCTATA	GTCTCGTGGGCTCGG	CAAGCAGAAGACGGCATACGAGATCGGCTATAGTCTCGTGGGCTCGG
Hexa2_084	Blocking.primer.B	84	TAGGCGAA	CAAGCAGAAGACGGCATACGAGAT	TTCGCCTA	GTCTCGTGGGCTCGG	CAAGCAGAAGACGGCATACGAGATTTCGCCTAGTCTCGTGGGCTCGG
Hexa2_085	Blocking.primer.B	85	TTAAGCGC	CAAGCAGAAGACGGCATACGAGAT	GCGCTTAA	GTCTCGTGGGCTCGG	CAAGCAGAAGACGGCATACGAGATGCGCTTAAGTCTCGTGGGCTCGG
Hexa2_086	Blocking.primer.B	86	AAGCTTCG	CAAGCAGAAGACGGCATACGAGAT	CGAAGCTT	GTCTCGTGGGCTCGG	CAAGCAGAAGACGGCATACGAGATCGAAGCTTGTCTCGTGGGCTCGG
Hexa2_087	Blocking.primer.B	87	GATGGTAG	CAAGCAGAAGACGGCATACGAGAT	CTACCATC	GTCTCGTGGGCTCGG	CAAGCAGAAGACGGCATACGAGATCTACCATCGTCTCGTGGGCTCGG
Hexa2_088	Blocking.primer.B	88	GGCGTATT	CAAGCAGAAGACGGCATACGAGAT	AATACGCC	GTCTCGTGGGCTCGG	CAAGCAGAAGACGGCATACGAGATAATACGCCGTCTCGTGGGCTCGG
Hexa2_089	Blocking.primer.B	89	TAGGTAGG	CAAGCAGAAGACGGCATACGAGAT	CCTACCTA	GTCTCGTGGGCTCGG	CAAGCAGAAGACGGCATACGAGATCCTACCTAGTCTCGTGGGCTCGG
Hexa2_090	Blocking.primer.B	90	TTAACCGG	CAAGCAGAAGACGGCATACGAGAT	CCGGTTAA	GTCTCGTGGGCTCGG	CAAGCAGAAGACGGCATACGAGATCCGGTTAAGTCTCGTGGGCTCGG
Hexa2_091	Blocking.primer.B	91	TTGCGGTA	CAAGCAGAAGACGGCATACGAGAT	TACCGCAA	GTCTCGTGGGCTCGG	CAAGCAGAAGACGGCATACGAGATTACCGCAAGTCTCGTGGGCTCGG
Hexa2_092	Blocking.primer.B	92	GACTGTGT	CAAGCAGAAGACGGCATACGAGAT	ACACAGTC	GTCTCGTGGGCTCGG	CAAGCAGAAGACGGCATACGAGATACACAGTCGTCTCGTGGGCTCGG
Hexa2_093	Blocking.primer.B	93	CTAGTCCT	CAAGCAGAAGACGGCATACGAGAT	AGGACTAG	GTCTCGTGGGCTCGG	CAAGCAGAAGACGGCATACGAGATAGGACTAGGTCTCGTGGGCTCGG
Hexa2_094	Blocking.primer.B	94	ACAGTGAG	CAAGCAGAAGACGGCATACGAGAT	CTCACTGT	GTCTCGTGGGCTCGG	CAAGCAGAAGACGGCATACGAGATCTCACTGTGTCTCGTGGGCTCGG
Hexa2_095	Blocking.primer.B	95	TGTCACTC	CAAGCAGAAGACGGCATACGAGAT	GAGTGACA	GTCTCGTGGGCTCGG	CAAGCAGAAGACGGCATACGAGATGAGTGACAGTCTCGTGGGCTCGG
Hexa2_096	Blocking.primer.B	96	ACCTCATC	CAAGCAGAAGACGGCATACGAGAT	GATGAGGT	GTCTCGTGGGCTCGG	CAAGCAGAAGACGGCATACGAGATGATGAGGTGTCTCGTGGGCTCGG
Hexa2_097	Blocking.primer.B	97	AACCGGAA	CAAGCAGAAGACGGCATACGAGAT	TTCCGGTT	GTCTCGTGGGCTCGG	CAAGCAGAAGACGGCATACGAGATTTCCGGTTGTCTCGTGGGCTCGG
Hexa2_098	Blocking.primer.B	98	CCATGCAA	CAAGCAGAAGACGGCATACGAGAT	TTGCATGG	GTCTCGTGGGCTCGG	CAAGCAGAAGACGGCATACGAGATTTGCATGGGTCTCGTGGGCTCGG
Hexa2_099	Blocking.primer.B	99	GAACCAAG	CAAGCAGAAGACGGCATACGAGAT	CTTGGTTC	GTCTCGTGGGCTCGG	CAAGCAGAAGACGGCATACGAGATCTTGGTTCGTCTCGTGGGCTCGG
Hexa2_100	Blocking.primer.B	100	AGTGTGTC	CAAGCAGAAGACGGCATACGAGAT	GACACACT	GTCTCGTGGGCTCGG	CAAGCAGAAGACGGCATACGAGATGACACACTGTCTCGTGGGCTCGG
Hexa2_101	Blocking.primer.B	101	TGGAGAAC	CAAGCAGAAGACGGCATACGAGAT	GTTCTCCA	GTCTCGTGGGCTCGG	CAAGCAGAAGACGGCATACGAGATGTTCTCCAGTCTCGTGGGCTCGG
Hexa2_102	Blocking.primer.B	102	TAGGATGG	CAAGCAGAAGACGGCATACGAGAT	CCATCCTA	GTCTCGTGGGCTCGG	CAAGCAGAAGACGGCATACGAGATCCATCCTAGTCTCGTGGGCTCGG
Hexa2_103	Blocking.primer.B	103	TTCCGGAA	CAAGCAGAAGACGGCATACGAGAT	TTCCGGAA	GTCTCGTGGGCTCGG	CAAGCAGAAGACGGCATACGAGATTTCCGGAAGTCTCGTGGGCTCGG
Hexa2_104	Blocking.primer.B	104	ATTAGGCC	CAAGCAGAAGACGGCATACGAGAT	GGCCTAAT	GTCTCGTGGGCTCGG	CAAGCAGAAGACGGCATACGAGATGGCCTAATGTCTCGTGGGCTCGG
Hexa2_105	Blocking.primer.B	105	CGTTGGTA	CAAGCAGAAGACGGCATACGAGAT	TACCAACG	GTCTCGTGGGCTCGG	CAAGCAGAAGACGGCATACGAGATTACCAACGGTCTCGTGGGCTCGG
Hexa2_106	Blocking.primer.B	106	TTCCTACG	CAAGCAGAAGACGGCATACGAGAT	CGTAGGAA	GTCTCGTGGGCTCGG	CAAGCAGAAGACGGCATACGAGATCGTAGGAAGTCTCGTGGGCTCGG
Hexa2_107	Blocking.primer.B	107	TCAGTGTG	CAAGCAGAAGACGGCATACGAGAT	CACACTGA	GTCTCGTGGGCTCGG	CAAGCAGAAGACGGCATACGAGATCACACTGAGTCTCGTGGGCTCGG
Hexa2_108	Blocking.primer.B	108	TCACCTCA	CAAGCAGAAGACGGCATACGAGAT	TGAGGTGA	GTCTCGTGGGCTCGG	CAAGCAGAAGACGGCATACGAGATTGAGGTGAGTCTCGTGGGCTCGG
Hexa2_109	Blocking.primer.B	109	GAGTTCAC	CAAGCAGAAGACGGCATACGAGAT	GTGAACTC	GTCTCGTGGGCTCGG	CAAGCAGAAGACGGCATACGAGATGTGAACTCGTCTCGTGGGCTCGG
Hexa2_110	Blocking.primer.B	110	TCGAGTAC	CAAGCAGAAGACGGCATACGAGAT	GTACTCGA	GTCTCGTGGGCTCGG	CAAGCAGAAGACGGCATACGAGATGTACTCGAGTCTCGTGGGCTCGG
Hexa2_111	Blocking.primer.B	111	TCCACAAG	CAAGCAGAAGACGGCATACGAGAT	CTTGTGGA	GTCTCGTGGGCTCGG	CAAGCAGAAGACGGCATACGAGATCTTGTGGAGTCTCGTGGGCTCGG
Hexa2_112	Blocking.primer.B	112	CAAGGTAG	CAAGCAGAAGACGGCATACGAGAT	CTACCTTG	GTCTCGTGGGCTCGG	CAAGCAGAAGACGGCATACGAGATCTACCTTGGTCTCGTGGGCTCGG
Hexa2_113	Blocking.primer.B	113	AGCTTGGT	CAAGCAGAAGACGGCATACGAGAT	ACCAAGCT	GTCTCGTGGGCTCGG	CAAGCAGAAGACGGCATACGAGATACCAAGCTGTCTCGTGGGCTCGG
Hexa2_114	Blocking.primer.B	114	CGTTCCTA	CAAGCAGAAGACGGCATACGAGAT	TAGGAACG	GTCTCGTGGGCTCGG	CAAGCAGAAGACGGCATACGAGATTAGGAACGGTCTCGTGGGCTCGG
Hexa2_115	Blocking.primer.B	115	TCCTTGCA	CAAGCAGAAGACGGCATACGAGAT	TGCAAGGA	GTCTCGTGGGCTCGG	CAAGCAGAAGACGGCATACGAGATTGCAAGGAGTCTCGTGGGCTCGG
Hexa2_116	Blocking.primer.B	116	GCATATGC	CAAGCAGAAGACGGCATACGAGAT	GCATATGC	GTCTCGTGGGCTCGG	CAAGCAGAAGACGGCATACGAGATGCATATGCGTCTCGTGGGCTCGG
Hexa2_117	Blocking.primer.B	117	AGCAGAAC	CAAGCAGAAGACGGCATACGAGAT	GTTCTGCT	GTCTCGTGGGCTCGG	CAAGCAGAAGACGGCATACGAGATGTTCTGCTGTCTCGTGGGCTCGG
Hexa2_118	Blocking.primer.B	118	GTGATCTG	CAAGCAGAAGACGGCATACGAGAT	CAGATCAC	GTCTCGTGGGCTCGG	CAAGCAGAAGACGGCATACGAGATCAGATCACGTCTCGTGGGCTCGG
Hexa2_119	Blocking.primer.B	119	TTCCGCTA	CAAGCAGAAGACGGCATACGAGAT	TAGCGGAA	GTCTCGTGGGCTCGG	CAAGCAGAAGACGGCATACGAGATTAGCGGAAGTCTCGTGGGCTCGG
Hexa2_120	Blocking.primer.B	120	AATTGCCG	CAAGCAGAAGACGGCATACGAGAT	CGGCAATT	GTCTCGTGGGCTCGG	CAAGCAGAAGACGGCATACGAGATCGGCAATTGTCTCGTGGGCTCGG
Hexa2_121	Blocking.primer.B	121	ACTCTCAC	CAAGCAGAAGACGGCATACGAGAT	GTGAGAGT	GTCTCGTGGGCTCGG	CAAGCAGAAGACGGCATACGAGATGTGAGAGTGTCTCGTGGGCTCGG
Hexa2_122	Blocking.primer.B	122	CCTAGCAA	CAAGCAGAAGACGGCATACGAGAT	TTGCTAGG	GTCTCGTGGGCTCGG	CAAGCAGAAGACGGCATACGAGATTTGCTAGGGTCTCGTGGGCTCGG
Hexa2_123	Blocking.primer.B	123	CATCTGCT	CAAGCAGAAGACGGCATACGAGAT	AGCAGATG	GTCTCGTGGGCTCGG	CAAGCAGAAGACGGCATACGAGATAGCAGATGGTCTCGTGGGCTCGG
Hexa2_124	Blocking.primer.B	124	TACCGGAT	CAAGCAGAAGACGGCATACGAGAT	ATCCGGTA	GTCTCGTGGGCTCGG	CAAGCAGAAGACGGCATACGAGATATCCGGTAGTCTCGTGGGCTCGG
Hexa2_125	Blocking.primer.B	125	TACCTTGC	CAAGCAGAAGACGGCATACGAGAT	GCAAGGTA	GTCTCGTGGGCTCGG	CAAGCAGAAGACGGCATACGAGATGCAAGGTAGTCTCGTGGGCTCGG
Hexa2_126	Blocking.primer.B	126	TCCTACGT	CAAGCAGAAGACGGCATACGAGAT	ACGTAGGA	GTCTCGTGGGCTCGG	CAAGCAGAAGACGGCATACGAGATACGTAGGAGTCTCGTGGGCTCGG
Hexa2_127	Blocking.primer.B	127	TCACAGAC	CAAGCAGAAGACGGCATACGAGAT	GTCTGTGA	GTCTCGTGGGCTCGG	CAAGCAGAAGACGGCATACGAGATGTCTGTGAGTCTCGTGGGCTCGG
Hexa2_128	Blocking.primer.B	128	TGGAGATG	CAAGCAGAAGACGGCATACGAGAT	CATCTCCA	GTCTCGTGGGCTCGG	CAAGCAGAAGACGGCATACGAGATCATCTCCAGTCTCGTGGGCTCGG
Hexa2_129	Blocking.primer.B	129	GAACGTTC	CAAGCAGAAGACGGCATACGAGAT	GAACGTTC	GTCTCGTGGGCTCGG	CAAGCAGAAGACGGCATACGAGATGAACGTTCGTCTCGTGGGCTCGG
Hexa2_130	Blocking.primer.B	130	TGGAAGGT	CAAGCAGAAGACGGCATACGAGAT	ACCTTCCA	GTCTCGTGGGCTCGG	CAAGCAGAAGACGGCATACGAGATACCTTCCAGTCTCGTGGGCTCGG
Hexa2_131	Blocking.primer.B	131	ATCCTTCG	CAAGCAGAAGACGGCATACGAGAT	CGAAGGAT	GTCTCGTGGGCTCGG	CAAGCAGAAGACGGCATACGAGATCGAAGGATGTCTCGTGGGCTCGG
Hexa2_132	Blocking.primer.B	132	CAAGAGGT	CAAGCAGAAGACGGCATACGAGAT	ACCTCTTG	GTCTCGTGGGCTCGG	CAAGCAGAAGACGGCATACGAGATACCTCTTGGTCTCGTGGGCTCGG
Hexa2_133	Blocking.primer.B	133	GAGATCAG	CAAGCAGAAGACGGCATACGAGAT	CTGATCTC	GTCTCGTGGGCTCGG	CAAGCAGAAGACGGCATACGAGATCTGATCTCGTCTCGTGGGCTCGG
Hexa2_134	Blocking.primer.B	134	GCATGCTA	CAAGCAGAAGACGGCATACGAGAT	TAGCATGC	GTCTCGTGGGCTCGG	CAAGCAGAAGACGGCATACGAGATTAGCATGCGTCTCGTGGGCTCGG
Hexa2_135	Blocking.primer.B	135	ACCTCTAC	CAAGCAGAAGACGGCATACGAGAT	GTAGAGGT	GTCTCGTGGGCTCGG	CAAGCAGAAGACGGCATACGAGATGTAGAGGTGTCTCGTGGGCTCGG
Hexa2_136	Blocking.primer.B	136	ATGGCGTT	CAAGCAGAAGACGGCATACGAGAT	AACGCCAT	GTCTCGTGGGCTCGG	CAAGCAGAAGACGGCATACGAGATAACGCCATGTCTCGTGGGCTCGG
Hexa2_137	Blocking.primer.B	137	TCGTAGGT	CAAGCAGAAGACGGCATACGAGAT	ACCTACGA	GTCTCGTGGGCTCGG	CAAGCAGAAGACGGCATACGAGATACCTACGAGTCTCGTGGGCTCGG
Hexa2_138	Blocking.primer.B	138	TAGCTACG	CAAGCAGAAGACGGCATACGAGAT	CGTAGCTA	GTCTCGTGGGCTCGG	CAAGCAGAAGACGGCATACGAGATCGTAGCTAGTCTCGTGGGCTCGG
Hexa2_139	Blocking.primer.B	139	GTACGAAG	CAAGCAGAAGACGGCATACGAGAT	CTTCGTAC	GTCTCGTGGGCTCGG	CAAGCAGAAGACGGCATACGAGATCTTCGTACGTCTCGTGGGCTCGG
Hexa2_140	Blocking.primer.B	140	AACCATCG	CAAGCAGAAGACGGCATACGAGAT	CGATGGTT	GTCTCGTGGGCTCGG	CAAGCAGAAGACGGCATACGAGATCGATGGTTGTCTCGTGGGCTCGG
Hexa2_141	Blocking.primer.B	141	ACAGCAGA	CAAGCAGAAGACGGCATACGAGAT	TCTGCTGT	GTCTCGTGGGCTCGG	CAAGCAGAAGACGGCATACGAGATTCTGCTGTGTCTCGTGGGCTCGG
Hexa2_142	Blocking.primer.B	142	TACCGCTT	CAAGCAGAAGACGGCATACGAGAT	AAGCGGTA	GTCTCGTGGGCTCGG	CAAGCAGAAGACGGCATACGAGATAAGCGGTAGTCTCGTGGGCTCGG
Hexa2_143	Blocking.primer.B	143	GAGTAGAC	CAAGCAGAAGACGGCATACGAGAT	GTCTACTC	GTCTCGTGGGCTCGG	CAAGCAGAAGACGGCATACGAGATGTCTACTCGTCTCGTGGGCTCGG
Hexa2_144	Blocking.primer.B	144	ATGCGGAA	CAAGCAGAAGACGGCATACGAGAT	TTCCGCAT	GTCTCGTGGGCTCGG	CAAGCAGAAGACGGCATACGAGATTTCCGCATGTCTCGTGGGCTCGG
Hexa2_145	Blocking.primer.B	145	AACCGGAA	CAAGCAGAAGACGGCATACGAGAT	TTCCGGTT	GTCTCGTGGGCTCGG	CAAGCAGAAGACGGCATACGAGATTTCCGGTTGTCTCGTGGGCTCGG
Hexa2_146	Blocking.primer.B	146	CCATGCAA	CAAGCAGAAGACGGCATACGAGAT	TTGCATGG	GTCTCGTGGGCTCGG	CAAGCAGAAGACGGCATACGAGATTTGCATGGGTCTCGTGGGCTCGG
Hexa2_147	Blocking.primer.B	147	GAACCAAG	CAAGCAGAAGACGGCATACGAGAT	CTTGGTTC	GTCTCGTGGGCTCGG	CAAGCAGAAGACGGCATACGAGATCTTGGTTCGTCTCGTGGGCTCGG
Hexa2_148	Blocking.primer.B	148	AGTGTGTC	CAAGCAGAAGACGGCATACGAGAT	GACACACT	GTCTCGTGGGCTCGG	CAAGCAGAAGACGGCATACGAGATGACACACTGTCTCGTGGGCTCGG
Hexa2_149	Blocking.primer.B	149	TGGAGAAC	CAAGCAGAAGACGGCATACGAGAT	GTTCTCCA	GTCTCGTGGGCTCGG	CAAGCAGAAGACGGCATACGAGATGTTCTCCAGTCTCGTGGGCTCGG
Hexa2_150	Blocking.primer.B	150	TAGGATGG	CAAGCAGAAGACGGCATACGAGAT	CCATCCTA	GTCTCGTGGGCTCGG	CAAGCAGAAGACGGCATACGAGATCCATCCTAGTCTCGTGGGCTCGG
Hexa2_151	Blocking.primer.B	151	TTCCGGAA	CAAGCAGAAGACGGCATACGAGAT	TTCCGGAA	GTCTCGTGGGCTCGG	CAAGCAGAAGACGGCATACGAGATTTCCGGAAGTCTCGTGGGCTCGG
Hexa2_152	Blocking.primer.B	152	ATTAGGCC	CAAGCAGAAGACGGCATACGAGAT	GGCCTAAT	GTCTCGTGGGCTCGG	CAAGCAGAAGACGGCATACGAGATGGCCTAATGTCTCGTGGGCTCGG
Hexa2_153	Blocking.primer.B	153	CGTTGGTA	CAAGCAGAAGACGGCATACGAGAT	TACCAACG	GTCTCGTGGGCTCGG	CAAGCAGAAGACGGCATACGAGATTACCAACGGTCTCGTGGGCTCGG
Hexa2_154	Blocking.primer.B	154	TTCCTACG	CAAGCAGAAGACGGCATACGAGAT	CGTAGGAA	GTCTCGTGGGCTCGG	CAAGCAGAAGACGGCATACGAGATCGTAGGAAGTCTCGTGGGCTCGG
Hexa2_155	Blocking.primer.B	155	TCAGTGTG	CAAGCAGAAGACGGCATACGAGAT	CACACTGA	GTCTCGTGGGCTCGG	CAAGCAGAAGACGGCATACGAGATCACACTGAGTCTCGTGGGCTCGG
Hexa2_156	Blocking.primer.B	156	TCACCTCA	CAAGCAGAAGACGGCATACGAGAT	TGAGGTGA	GTCTCGTGGGCTCGG	CAAGCAGAAGACGGCATACGAGATTGAGGTGAGTCTCGTGGGCTCGG
Hexa2_157	Blocking.primer.B	157	GAGTTCAC	CAAGCAGAAGACGGCATACGAGAT	GTGAACTC	GTCTCGTGGGCTCGG	CAAGCAGAAGACGGCATACGAGATGTGAACTCGTCTCGTGGGCTCGG
Hexa2_158	Blocking.primer.B	158	TCGAGTAC	CAAGCAGAAGACGGCATACGAGAT	GTACTCGA	GTCTCGTGGGCTCGG	CAAGCAGAAGACGGCATACGAGATGTACTCGAGTCTCGTGGGCTCGG
Hexa2_159	Blocking.primer.B	159	TCCACAAG	CAAGCAGAAGACGGCATACGAGAT	CTTGTGGA	GTCTCGTGGGCTCGG	CAAGCAGAAGACGGCATACGAGATCTTGTGGAGTCTCGTGGGCTCGG
Hexa2_160	Blocking.primer.B	160	CAAGGTAG	CAAGCAGAAGACGGCATACGAGAT	CTACCTTG	GTCTCGTGGGCTCGG	CAAGCAGAAGACGGCATACGAGATCTACCTTGGTCTCGTGGGCTCGG
Hexa2_161	Blocking.primer.B	161	AGCTTGGT	CAAGCAGAAGACGGCATACGAGAT	ACCAAGCT	GTCTCGTGGGCTCGG	CAAGCAGAAGACGGCATACGAGATACCAAGCTGTCTCGTGGGCTCGG
Hexa2_162	Blocking.primer.B	162	CGTTCCTA	CAAGCAGAAGACGGCATACGAGAT	TAGGAACG	GTCTCGTGGGCTCGG	CAAGCAGAAGACGGCATACGAGATTAGGAACGGTCTCGTGGGCTCGG
Hexa2_163	Blocking.primer.B	163	TCCTTGCA	CAAGCAGAAGACGGCATACGAGAT	TGCAAGGA	GTCTCGTGGGCTCGG	CAAGCAGAAGACGGCATACGAGATTGCAAGGAGTCTCGTGGGCTCGG
Hexa2_164	Blocking.primer.B	164	GCATATGC	CAAGCAGAAGACGGCATACGAGAT	GCATATGC	GTCTCGTGGGCTCGG	CAAGCAGAAGACGGCATACGAGATGCATATGCGTCTCGTGGGCTCGG
Hexa2_165	Blocking.primer.B	165	AGCAGAAC	CAAGCAGAAGACGGCATACGAGAT	GTTCTGCT	GTCTCGTGGGCTCGG	CAAGCAGAAGACGGCATACGAGATGTTCTGCTGTCTCGTGGGCTCGG
Hexa2_166	Blocking.primer.B	166	GTGATCTG	CAAGCAGAAGACGGCATACGAGAT	CAGATCAC	GTCTCGTGGGCTCGG	CAAGCAGAAGACGGCATACGAGATCAGATCACGTCTCGTGGGCTCGG
Hexa2_167	Blocking.primer.B	167	TTCCGCTA	CAAGCAGAAGACGGCATACGAGAT	TAGCGGAA	GTCTCGTGGGCTCGG	CAAGCAGAAGACGGCATACGAGATTAGCGGAAGTCTCGTGGGCTCGG
Hexa2_168	Blocking.primer.B	168	AATTGCCG	CAAGCAGAAGACGGCATACGAGAT	CGGCAATT	GTCTCGTGGGCTCGG	CAAGCAGAAGACGGCATACGAGATCGGCAATTGTCTCGTGGGCTCGG
Hexa2_169	Blocking.primer.B	169	ACTCTCAC	CAAGCAGAAGACGGCATACGAGAT	GTGAGAGT	GTCTCGTGGGCTCGG	CAAGCAGAAGACGGCATACGAGATGTGAGAGTGTCTCGTGGGCTCGG
Hexa2_170	Blocking.primer.B	170	CCTAGCAA	CAAGCAGAAGACGGCATACGAGAT	TTGCTAGG	GTCTCGTGGGCTCGG	CAAGCAGAAGACGGCATACGAGATTTGCTAGGGTCTCGTGGGCTCGG
Hexa2_171	Blocking.primer.B	171	CATCTGCT	CAAGCAGAAGACGGCATACGAGAT	AGCAGATG	GTCTCGTGGGCTCGG	CAAGCAGAAGACGGCATACGAGATAGCAGATGGTCTCGTGGGCTCGG
Hexa2_172	Blocking.primer.B	172	TACCGGAT	CAAGCAGAAGACGGCATACGAGAT	ATCCGGTA	GTCTCGTGGGCTCGG	CAAGCAGAAGACGGCATACGAGATATCCGGTAGTCTCGTGGGCTCGG
Hexa2_173	Blocking.primer.B	173	TACCTTGC	CAAGCAGAAGACGGCATACGAGAT	GCAAGGTA	GTCTCGTGGGCTCGG	CAAGCAGAAGACGGCATACGAGATGCAAGGTAGTCTCGTGGGCTCGG
Hexa2_174	Blocking.primer.B	174	TCCTACGT	CAAGCAGAAGACGGCATACGAGAT	ACGTAGGA	GTCTCGTGGGCTCGG	CAAGCAGAAGACGGCATACGAGATACGTAGGAGTCTCGTGGGCTCGG
Hexa2_175	Blocking.primer.B	175	TCACAGAC	CAAGCAGAAGACGGCATACGAGAT	GTCTGTGA	GTCTCGTGGGCTCGG	CAAGCAGAAGACGGCATACGAGATGTCTGTGAGTCTCGTGGGCTCGG
Hexa2_176	Blocking.primer.B	176	TGGAGATG	CAAGCAGAAGACGGCATACGAGAT	CATCTCCA	GTCTCGTGGGCTCGG	CAAGCAGAAGACGGCATACGAGATCATCTCCAGTCTCGTGGGCTCGG
Hexa2_177	Blocking.primer.B	177	GAACGTTC	CAAGCAGAAGACGGCATACGAGAT	GAACGTTC	GTCTCGTGGGCTCGG	CAAGCAGAAGACGGCATACGAGATGAACGTTCGTCTCGTGGGCTCGG
Hexa2_178	Blocking.primer.B	178	TGGAAGGT	CAAGCAGAAGACGGCATACGAGAT	ACCTTCCA	GTCTCGTGGGCTCGG	CAAGCAGAAGACGGCATACGAGATACCTTCCAGTCTCGTGGGCTCGG
Hexa2_179	Blocking.primer.B	179	ATCCTTCG	CAAGCAGAAGACGGCATACGAGAT	CGAAGGAT	GTCTCGTGGGCTCGG	CAAGCAGAAGACGGCATACGAGATCGAAGGATGTCTCGTGGGCTCGG
Hexa2_180	Blocking.primer.B	180	CAAGAGGT	CAAGCAGAAGACGGCATACGAGAT	ACCTCTTG	GTCTCGTGGGCTCGG	CAAGCAGAAGACGGCATACGAGATACCTCTTGGTCTCGTGGGCTCGG
Hexa2_181	Blocking.primer.B	181	GAGATCAG	CAAGCAGAAGACGGCATACGAGAT	CTGATCTC	GTCTCGTGGGCTCGG	CAAGCAGAAGACGGCATACGAGATCTGATCTCGTCTCGTGGGCTCGG
Hexa2_182	Blocking.primer.B	182	GCATGCTA	CAAGCAGAAGACGGCATACGAGAT	TAGCATGC	GTCTCGTGGGCTCGG	CAAGCAGAAGACGGCATACGAGATTAGCATGCGTCTCGTGGGCTCGG
Hexa2_183	Blocking.primer.B	183	ACCTCTAC	CAAGCAGAAGACGGCATACGAGAT	GTAGAGGT	GTCTCGTGGGCTCGG	CAAGCAGAAGACGGCATACGAGATGTAGAGGTGTCTCGTGGGCTCGG
Hexa2_184	Blocking.primer.B	184	ATGGCGTT	CAAGCAGAAGACGGCATACGAGAT	AACGCCAT	GTCTCGTGGGCTCGG	CAAGCAGAAGACGGCATACGAGATAACGCCATGTCTCGTGGGCTCGG
Hexa2_185	Blocking.primer.B	185	TCGTAGGT	CAAGCAGAAGACGGCATACGAGAT	ACCTACGA	GTCTCGTGGGCTCGG	CAAGCAGAAGACGGCATACGAGATACCTACGAGTCTCGTGGGCTCGG
Hexa2_186	Blocking.primer.B	186	TAGCTACG	CAAGCAGAAGACGGCATACGAGAT	CGTAGCTA	GTCTCGTGGGCTCGG	CAAGCAGAAGACGGCATACGAGATCGTAGCTAGTCTCGTGGGCTCGG
Hexa2_187	Blocking.primer.B	187	GTACGAAG	CAAGCAGAAGACGGCATACGAGAT	CTTCGTAC	GTCTCGTGGGCTCGG	CAAGCAGAAGACGGCATACGAGATCTTCGTACGTCTCGTGGGCTCGG
Hexa2_188	Blocking.primer.B	188	AACCATCG	CAAGCAGAAGACGGCATACGAGAT	CGATGGTT	GTCTCGTGGGCTCGG	CAAGCAGAAGACGGCATACGAGATCGATGGTTGTCTCGTGGGCTCGG
Hexa2_189	Blocking.primer.B	189	ACAGCAGA	CAAGCAGAAGACGGCATACGAGAT	TCTGCTGT	GTCTCGTGGGCTCGG	CAAGCAGAAGACGGCATACGAGATTCTGCTGTGTCTCGTGGGCTCGG
Hexa2_190	Blocking.primer.B	190	TACCGCTT	CAAGCAGAAGACGGCATACGAGAT	AAGCGGTA	GTCTCGTGGGCTCGG	CAAGCAGAAGACGGCATACGAGATAAGCGGTAGTCTCGTGGGCTCGG
Hexa2_191	Blocking.primer.B	191	GAGTAGAC	CAAGCAGAAGACGGCATACGAGAT	GTCTACTC	GTCTCGTGGGCTCGG	CAAGCAGAAGACGGCATACGAGATGTCTACTCGTCTCGTGGGCTCGG
Hexa2_192	Blocking.primer.B	192	ATGCGGAA	CAAGCAGAAGACGGCATACGAGAT	TTCCGCAT	GTCTCGTGGGCTCGG	CAAGCAGAAGACGGCATACGAGATTTCCGCATGTCTCGTGGGCTCGG
Hexa2_193	Blocking.primer.B	193	TAGCAACC	CAAGCAGAAGACGGCATACGAGAT	GGTTGCTA	GTCTCGTGGGCTCGG	CAAGCAGAAGACGGCATACGAGATGGTTGCTAGTCTCGTGGGCTCGG
Hexa2_194	Blocking.primer.B	194	AGACACAG	CAAGCAGAAGACGGCATACGAGAT	CTGTGTCT	GTCTCGTGGGCTCGG	CAAGCAGAAGACGGCATACGAGATCTGTGTCTGTCTCGTGGGCTCGG
Hexa2_195	Blocking.primer.B	195	TATTGGCG	CAAGCAGAAGACGGCATACGAGAT	CGCCAATA	GTCTCGTGGGCTCGG	CAAGCAGAAGACGGCATACGAGATCGCCAATAGTCTCGTGGGCTCGG
Hexa2_196	Blocking.primer.B	196	AGTGGAGT	CAAGCAGAAGACGGCATACGAGAT	ACTCCACT	GTCTCGTGGGCTCGG	CAAGCAGAAGACGGCATACGAGATACTCCACTGTCTCGTGGGCTCGG
Hexa2_197	Blocking.primer.B	197	GTGAGACA	CAAGCAGAAGACGGCATACGAGAT	TGTCTCAC	GTCTCGTGGGCTCGG	CAAGCAGAAGACGGCATACGAGATTGTCTCACGTCTCGTGGGCTCGG
Hexa2_198	Blocking.primer.B	198	TGTCCACT	CAAGCAGAAGACGGCATACGAGAT	AGTGGACA	GTCTCGTGGGCTCGG	CAAGCAGAAGACGGCATACGAGATAGTGGACAGTCTCGTGGGCTCGG
Hexa2_199	Blocking.primer.B	199	ATCCTTGC	CAAGCAGAAGACGGCATACGAGAT	GCAAGGAT	GTCTCGTGGGCTCGG	CAAGCAGAAGACGGCATACGAGATGCAAGGATGTCTCGTGGGCTCGG
Hexa2_200	Blocking.primer.B	200	GTAGAGGT	CAAGCAGAAGACGGCATACGAGAT	ACCTCTAC	GTCTCGTGGGCTCGG	CAAGCAGAAGACGGCATACGAGATACCTCTACGTCTCGTGGGCTCGG
Hexa2_201	Blocking.primer.B	201	CTTGCTAC	CAAGCAGAAGACGGCATACGAGAT	GTAGCAAG	GTCTCGTGGGCTCGG	CAAGCAGAAGACGGCATACGAGATGTAGCAAGGTCTCGTGGGCTCGG
Hexa2_202	Blocking.primer.B	202	CAGAGAGT	CAAGCAGAAGACGGCATACGAGAT	ACTCTCTG	GTCTCGTGGGCTCGG	CAAGCAGAAGACGGCATACGAGATACTCTCTGGTCTCGTGGGCTCGG
Hexa2_203	Blocking.primer.B	203	AGTGACAG	CAAGCAGAAGACGGCATACGAGAT	CTGTCACT	GTCTCGTGGGCTCGG	CAAGCAGAAGACGGCATACGAGATCTGTCACTGTCTCGTGGGCTCGG
Hexa2_204	Blocking.primer.B	204	AACCATGC	CAAGCAGAAGACGGCATACGAGAT	GCATGGTT	GTCTCGTGGGCTCGG	CAAGCAGAAGACGGCATACGAGATGCATGGTTGTCTCGTGGGCTCGG
Hexa2_205	Blocking.primer.B	205	CTAGCTTC	CAAGCAGAAGACGGCATACGAGAT	GAAGCTAG	GTCTCGTGGGCTCGG	CAAGCAGAAGACGGCATACGAGATGAAGCTAGGTCTCGTGGGCTCGG
Hexa2_206	Blocking.primer.B	206	CATCCAAG	CAAGCAGAAGACGGCATACGAGAT	CTTGGATG	GTCTCGTGGGCTCGG	CAAGCAGAAGACGGCATACGAGATCTTGGATGGTCTCGTGGGCTCGG
Hexa2_207	Blocking.primer.B	207	ATGCAAGG	CAAGCAGAAGACGGCATACGAGAT	CCTTGCAT	GTCTCGTGGGCTCGG	CAAGCAGAAGACGGCATACGAGATCCTTGCATGTCTCGTGGGCTCGG
Hexa2_208	Blocking.primer.B	208	TAGCCGAT	CAAGCAGAAGACGGCATACGAGAT	ATCGGCTA	GTCTCGTGGGCTCGG	CAAGCAGAAGACGGCATACGAGATATCGGCTAGTCTCGTGGGCTCGG
Hexa2_209	Blocking.primer.B	209	TTCCTAGC	CAAGCAGAAGACGGCATACGAGAT	GCTAGGAA	GTCTCGTGGGCTCGG	CAAGCAGAAGACGGCATACGAGATGCTAGGAAGTCTCGTGGGCTCGG
Hexa2_210	Blocking.primer.B	210	TAATCGGC	CAAGCAGAAGACGGCATACGAGAT	GCCGATTA	GTCTCGTGGGCTCGG	CAAGCAGAAGACGGCATACGAGATGCCGATTAGTCTCGTGGGCTCGG
Hexa2_211	Blocking.primer.B	211	GTCAGACT	CAAGCAGAAGACGGCATACGAGAT	AGTCTGAC	GTCTCGTGGGCTCGG	CAAGCAGAAGACGGCATACGAGATAGTCTGACGTCTCGTGGGCTCGG
Hexa2_212	Blocking.primer.B	212	TTGCTTCG	CAAGCAGAAGACGGCATACGAGAT	CGAAGCAA	GTCTCGTGGGCTCGG	CAAGCAGAAGACGGCATACGAGATCGAAGCAAGTCTCGTGGGCTCGG
Hexa2_213	Blocking.primer.B	213	GTCTTCTG	CAAGCAGAAGACGGCATACGAGAT	CAGAAGAC	GTCTCGTGGGCTCGG	CAAGCAGAAGACGGCATACGAGATCAGAAGACGTCTCGTGGGCTCGG
Hexa2_214	Blocking.primer.B	214	CGAAGGTA	CAAGCAGAAGACGGCATACGAGAT	TACCTTCG	GTCTCGTGGGCTCGG	CAAGCAGAAGACGGCATACGAGATTACCTTCGGTCTCGTGGGCTCGG
Hexa2_215	Blocking.primer.B	215	GAGTCTCA	CAAGCAGAAGACGGCATACGAGAT	TGAGACTC	GTCTCGTGGGCTCGG	CAAGCAGAAGACGGCATACGAGATTGAGACTCGTCTCGTGGGCTCGG
Hexa2_216	Blocking.primer.B	216	AGGTAGGT	CAAGCAGAAGACGGCATACGAGAT	ACCTACCT	GTCTCGTGGGCTCGG	CAAGCAGAAGACGGCATACGAGATACCTACCTGTCTCGTGGGCTCGG
Hexa2_217	Blocking.primer.B	217	GGATCCAT	CAAGCAGAAGACGGCATACGAGAT	ATGGATCC	GTCTCGTGGGCTCGG	CAAGCAGAAGACGGCATACGAGATATGGATCCGTCTCGTGGGCTCGG
Hexa2_218	Blocking.primer.B	218	CCTATACC	CAAGCAGAAGACGGCATACGAGAT	GGTATAGG	GTCTCGTGGGCTCGG	CAAGCAGAAGACGGCATACGAGATGGTATAGGGTCTCGTGGGCTCGG
Hexa2_219	Blocking.primer.B	219	CTGTTGTC	CAAGCAGAAGACGGCATACGAGAT	GACAACAG	GTCTCGTGGGCTCGG	CAAGCAGAAGACGGCATACGAGATGACAACAGGTCTCGTGGGCTCGG
Hexa2_220	Blocking.primer.B	220	TACGATCG	CAAGCAGAAGACGGCATACGAGAT	CGATCGTA	GTCTCGTGGGCTCGG	CAAGCAGAAGACGGCATACGAGATCGATCGTAGTCTCGTGGGCTCGG
Hexa2_221	Blocking.primer.B	221	TGTGGAGA	CAAGCAGAAGACGGCATACGAGAT	TCTCCACA	GTCTCGTGGGCTCGG	CAAGCAGAAGACGGCATACGAGATTCTCCACAGTCTCGTGGGCTCGG
Hexa2_222	Blocking.primer.B	222	ACTGAGAG	CAAGCAGAAGACGGCATACGAGAT	CTCTCAGT	GTCTCGTGGGCTCGG	CAAGCAGAAGACGGCATACGAGATCTCTCAGTGTCTCGTGGGCTCGG
Hexa2_223	Blocking.primer.B	223	GAACCTAC	CAAGCAGAAGACGGCATACGAGAT	GTAGGTTC	GTCTCGTGGGCTCGG	CAAGCAGAAGACGGCATACGAGATGTAGGTTCGTCTCGTGGGCTCGG
Hexa2_224	Blocking.primer.B	224	ACTGGACT	CAAGCAGAAGACGGCATACGAGAT	AGTCCAGT	GTCTCGTGGGCTCGG	CAAGCAGAAGACGGCATACGAGATAGTCCAGTGTCTCGTGGGCTCGG
Hexa2_225	Blocking.primer.B	225	GCATTACG	CAAGCAGAAGACGGCATACGAGAT	CGTAATGC	GTCTCGTGGGCTCGG	CAAGCAGAAGACGGCATACGAGATCGTAATGCGTCTCGTGGGCTCGG
Hexa2_226	Blocking.primer.B	226	ACAGTGTC	CAAGCAGAAGACGGCATACGAGAT	GACACTGT	GTCTCGTGGGCTCGG	CAAGCAGAAGACGGCATACGAGATGACACTGTGTCTCGTGGGCTCGG
Hexa2_227	Blocking.primer.B	227	TGTCAGAC	CAAGCAGAAGACGGCATACGAGAT	GTCTGACA	GTCTCGTGGGCTCGG	CAAGCAGAAGACGGCATACGAGATGTCTGACAGTCTCGTGGGCTCGG
Hexa2_228	Blocking.primer.B	228	TCACCACT	CAAGCAGAAGACGGCATACGAGAT	AGTGGTGA	GTCTCGTGGGCTCGG	CAAGCAGAAGACGGCATACGAGATAGTGGTGAGTCTCGTGGGCTCGG
Hexa2_229	Blocking.primer.B	229	TCTGCTCA	CAAGCAGAAGACGGCATACGAGAT	TGAGCAGA	GTCTCGTGGGCTCGG	CAAGCAGAAGACGGCATACGAGATTGAGCAGAGTCTCGTGGGCTCGG
Hexa2_230	Blocking.primer.B	230	TAGCGGAA	CAAGCAGAAGACGGCATACGAGAT	TTCCGCTA	GTCTCGTGGGCTCGG	CAAGCAGAAGACGGCATACGAGATTTCCGCTAGTCTCGTGGGCTCGG
Hexa2_231	Blocking.primer.B	231	TGGATGGA	CAAGCAGAAGACGGCATACGAGAT	TCCATCCA	GTCTCGTGGGCTCGG	CAAGCAGAAGACGGCATACGAGATTCCATCCAGTCTCGTGGGCTCGG
Hexa2_232	Blocking.primer.B	232	GGTTGCAT	CAAGCAGAAGACGGCATACGAGAT	ATGCAACC	GTCTCGTGGGCTCGG	CAAGCAGAAGACGGCATACGAGATATGCAACCGTCTCGTGGGCTCGG
Hexa2_233	Blocking.primer.B	233	CCAACCTT	CAAGCAGAAGACGGCATACGAGAT	AAGGTTGG	GTCTCGTGGGCTCGG	CAAGCAGAAGACGGCATACGAGATAAGGTTGGGTCTCGTGGGCTCGG
Hexa2_234	Blocking.primer.B	234	GCTATTCC	CAAGCAGAAGACGGCATACGAGAT	GGAATAGC	GTCTCGTGGGCTCGG	CAAGCAGAAGACGGCATACGAGATGGAATAGCGTCTCGTGGGCTCGG
Hexa2_235	Blocking.primer.B	235	ACTGCTGA	CAAGCAGAAGACGGCATACGAGAT	TCAGCAGT	GTCTCGTGGGCTCGG	CAAGCAGAAGACGGCATACGAGATTCAGCAGTGTCTCGTGGGCTCGG
Hexa3_001	Blocking.primers.A&B	1	GTGAAGAC	CAAGCAGAAGACGGCATACGAGAT	GTCTTCAC	GTCTCGTGGGCTCGG	CAAGCAGAAGACGGCATACGAGATGTCTTCACGTCTCGTGGGCTCGG
Hexa3_002	Blocking.primers.A&B	2	CCATCCAT	CAAGCAGAAGACGGCATACGAGAT	ATGGATGG	GTCTCGTGGGCTCGG	CAAGCAGAAGACGGCATACGAGATATGGATGGGTCTCGTGGGCTCGG
Hexa3_003	Blocking.primers.A&B	3	CCTTGCTA	CAAGCAGAAGACGGCATACGAGAT	TAGCAAGG	GTCTCGTGGGCTCGG	CAAGCAGAAGACGGCATACGAGATTAGCAAGGGTCTCGTGGGCTCGG
Hexa3_004	Blocking.primers.A&B	4	CTCAACAG	CAAGCAGAAGACGGCATACGAGAT	CTGTTGAG	GTCTCGTGGGCTCGG	CAAGCAGAAGACGGCATACGAGATCTGTTGAGGTCTCGTGGGCTCGG
Hexa3_005	Blocking.primers.A&B	5	AGCAGTAG	CAAGCAGAAGACGGCATACGAGAT	CTACTGCT	GTCTCGTGGGCTCGG	CAAGCAGAAGACGGCATACGAGATCTACTGCTGTCTCGTGGGCTCGG
Hexa3_006	Blocking.primers.A&B	6	GCTATACG	CAAGCAGAAGACGGCATACGAGAT	CGTATAGC	GTCTCGTGGGCTCGG	CAAGCAGAAGACGGCATACGAGATCGTATAGCGTCTCGTGGGCTCGG
Hexa3_007	Blocking.primers.A&B	7	GACATGTC	CAAGCAGAAGACGGCATACGAGAT	GACATGTC	GTCTCGTGGGCTCGG	CAAGCAGAAGACGGCATACGAGATGACATGTCGTCTCGTGGGCTCGG
Hexa3_008	Blocking.primers.A&B	8	GATCTGCA	CAAGCAGAAGACGGCATACGAGAT	TGCAGATC	GTCTCGTGGGCTCGG	CAAGCAGAAGACGGCATACGAGATTGCAGATCGTCTCGTGGGCTCGG
Hexa3_009	Blocking.primers.A&B	9	GTTCAGGT	CAAGCAGAAGACGGCATACGAGAT	ACCTGAAC	GTCTCGTGGGCTCGG	CAAGCAGAAGACGGCATACGAGATACCTGAACGTCTCGTGGGCTCGG
Hexa3_010	Blocking.primers.A&B	10	GATCACCA	CAAGCAGAAGACGGCATACGAGAT	TGGTGATC	GTCTCGTGGGCTCGG	CAAGCAGAAGACGGCATACGAGATTGGTGATCGTCTCGTGGGCTCGG
Hexa3_011	Blocking.primers.A&B	11	CCATGGAT	CAAGCAGAAGACGGCATACGAGAT	ATCCATGG	GTCTCGTGGGCTCGG	CAAGCAGAAGACGGCATACGAGATATCCATGGGTCTCGTGGGCTCGG
Hexa3_012	Blocking.primers.A&B	12	TTAACGCG	CAAGCAGAAGACGGCATACGAGAT	CGCGTTAA	GTCTCGTGGGCTCGG	CAAGCAGAAGACGGCATACGAGATCGCGTTAAGTCTCGTGGGCTCGG
Hexa3_013	Blocking.primers.A&B	13	CCTACCTA	CAAGCAGAAGACGGCATACGAGAT	TAGGTAGG	GTCTCGTGGGCTCGG	CAAGCAGAAGACGGCATACGAGATTAGGTAGGGTCTCGTGGGCTCGG
Hexa3_014	Blocking.primers.A&B	14	GACTGTCA	CAAGCAGAAGACGGCATACGAGAT	TGACAGTC	GTCTCGTGGGCTCGG	CAAGCAGAAGACGGCATACGAGATTGACAGTCGTCTCGTGGGCTCGG
Hexa3_015	Blocking.primers.A&B	15	CTTCTCCT	CAAGCAGAAGACGGCATACGAGAT	AGGAGAAG	GTCTCGTGGGCTCGG	CAAGCAGAAGACGGCATACGAGATAGGAGAAGGTCTCGTGGGCTCGG
Hexa3_016	Blocking.primers.A&B	16	TCTGAGAC	CAAGCAGAAGACGGCATACGAGAT	GTCTCAGA	GTCTCGTGGGCTCGG	CAAGCAGAAGACGGCATACGAGATGTCTCAGAGTCTCGTGGGCTCGG
Hexa3_017	Blocking.primers.A&B	17	TCCTCATG	CAAGCAGAAGACGGCATACGAGAT	CATGAGGA	GTCTCGTGGGCTCGG	CAAGCAGAAGACGGCATACGAGATCATGAGGAGTCTCGTGGGCTCGG
Hexa3_018	Blocking.primers.A&B	18	CACTGACA	CAAGCAGAAGACGGCATACGAGAT	TGTCAGTG	GTCTCGTGGGCTCGG	CAAGCAGAAGACGGCATACGAGATTGTCAGTGGTCTCGTGGGCTCGG
Hexa3_019	Blocking.primers.A&B	19	TTCGAACG	CAAGCAGAAGACGGCATACGAGAT	CGTTCGAA	GTCTCGTGGGCTCGG	CAAGCAGAAGACGGCATACGAGATCGTTCGAAGTCTCGTGGGCTCGG
Hexa3_020	Blocking.primers.A&B	20	AGCTTCGA	CAAGCAGAAGACGGCATACGAGAT	TCGAAGCT	GTCTCGTGGGCTCGG	CAAGCAGAAGACGGCATACGAGATTCGAAGCTGTCTCGTGGGCTCGG
Hexa3_021	Blocking.primers.A&B	21	GAAGTCCT	CAAGCAGAAGACGGCATACGAGAT	AGGACTTC	GTCTCGTGGGCTCGG	CAAGCAGAAGACGGCATACGAGATAGGACTTCGTCTCGTGGGCTCGG
Hexa3_022	Blocking.primers.A&B	22	ACTGACTG	CAAGCAGAAGACGGCATACGAGAT	CAGTCAGT	GTCTCGTGGGCTCGG	CAAGCAGAAGACGGCATACGAGATCAGTCAGTGTCTCGTGGGCTCGG
Hexa3_023	Blocking.primers.A&B	23	CAACCATG	CAAGCAGAAGACGGCATACGAGAT	CATGGTTG	GTCTCGTGGGCTCGG	CAAGCAGAAGACGGCATACGAGATCATGGTTGGTCTCGTGGGCTCGG
Hexa3_024	Blocking.primers.A&B	24	GCTTAAGC	CAAGCAGAAGACGGCATACGAGAT	GCTTAAGC	GTCTCGTGGGCTCGG	CAAGCAGAAGACGGCATACGAGATGCTTAAGCGTCTCGTGGGCTCGG
Hexa3_025	Blocking.primers.A&B	25	CTACAGGT	CAAGCAGAAGACGGCATACGAGAT	ACCTGTAG	GTCTCGTGGGCTCGG	CAAGCAGAAGACGGCATACGAGATACCTGTAGGTCTCGTGGGCTCGG
Hexa3_026	Blocking.primers.A&B	26	CGGCATAT	CAAGCAGAAGACGGCATACGAGAT	ATATGCCG	GTCTCGTGGGCTCGG	CAAGCAGAAGACGGCATACGAGATATATGCCGGTCTCGTGGGCTCGG
Hexa3_027	Blocking.primers.A&B	27	TGGTTGCA	CAAGCAGAAGACGGCATACGAGAT	TGCAACCA	GTCTCGTGGGCTCGG	CAAGCAGAAGACGGCATACGAGATTGCAACCAGTCTCGTGGGCTCGG
Hexa3_028	Blocking.primers.A&B	28	CCGGTAAT	CAAGCAGAAGACGGCATACGAGAT	ATTACCGG	GTCTCGTGGGCTCGG	CAAGCAGAAGACGGCATACGAGATATTACCGGGTCTCGTGGGCTCGG
Hexa3_029	Blocking.primers.A&B	29	TGGACATC	CAAGCAGAAGACGGCATACGAGAT	GATGTCCA	GTCTCGTGGGCTCGG	CAAGCAGAAGACGGCATACGAGATGATGTCCAGTCTCGTGGGCTCGG
Hexa3_030	Blocking.primers.A&B	30	CGATCGTA	CAAGCAGAAGACGGCATACGAGAT	TACGATCG	GTCTCGTGGGCTCGG	CAAGCAGAAGACGGCATACGAGATTACGATCGGTCTCGTGGGCTCGG
Hexa3_031	Blocking.primers.A&B	31	AGTCAGAG	CAAGCAGAAGACGGCATACGAGAT	CTCTGACT	GTCTCGTGGGCTCGG	CAAGCAGAAGACGGCATACGAGATCTCTGACTGTCTCGTGGGCTCGG
Hexa3_032	Blocking.primers.A&B	32	TCCAACCT	CAAGCAGAAGACGGCATACGAGAT	AGGTTGGA	GTCTCGTGGGCTCGG	CAAGCAGAAGACGGCATACGAGATAGGTTGGAGTCTCGTGGGCTCGG
Hexa3_033	Blocking.primers.A&B	33	AGTCTCTC	CAAGCAGAAGACGGCATACGAGAT	GAGAGACT	GTCTCGTGGGCTCGG	CAAGCAGAAGACGGCATACGAGATGAGAGACTGTCTCGTGGGCTCGG
Hexa3_034	Blocking.primers.A&B	34	CTTCGATC	CAAGCAGAAGACGGCATACGAGAT	GATCGAAG	GTCTCGTGGGCTCGG	CAAGCAGAAGACGGCATACGAGATGATCGAAGGTCTCGTGGGCTCGG
Hexa3_035	Blocking.primers.A&B	35	TATAGCCG	CAAGCAGAAGACGGCATACGAGAT	CGGCTATA	GTCTCGTGGGCTCGG	CAAGCAGAAGACGGCATACGAGATCGGCTATAGTCTCGTGGGCTCGG
Hexa3_036	Blocking.primers.A&B	36	TAGGCGAA	CAAGCAGAAGACGGCATACGAGAT	TTCGCCTA	GTCTCGTGGGCTCGG	CAAGCAGAAGACGGCATACGAGATTTCGCCTAGTCTCGTGGGCTCGG
Hexa3_037	Blocking.primers.A&B	37	TTAAGCGC	CAAGCAGAAGACGGCATACGAGAT	GCGCTTAA	GTCTCGTGGGCTCGG	CAAGCAGAAGACGGCATACGAGATGCGCTTAAGTCTCGTGGGCTCGG
Hexa3_038	Blocking.primers.A&B	38	AAGCTTCG	CAAGCAGAAGACGGCATACGAGAT	CGAAGCTT	GTCTCGTGGGCTCGG	CAAGCAGAAGACGGCATACGAGATCGAAGCTTGTCTCGTGGGCTCGG
Hexa3_039	Blocking.primers.A&B	39	GATGGTAG	CAAGCAGAAGACGGCATACGAGAT	CTACCATC	GTCTCGTGGGCTCGG	CAAGCAGAAGACGGCATACGAGATCTACCATCGTCTCGTGGGCTCGG
Hexa3_040	Blocking.primers.A&B	40	GGCGTATT	CAAGCAGAAGACGGCATACGAGAT	AATACGCC	GTCTCGTGGGCTCGG	CAAGCAGAAGACGGCATACGAGATAATACGCCGTCTCGTGGGCTCGG
Hexa3_041	Blocking.primers.A&B	41	TAGGTAGG	CAAGCAGAAGACGGCATACGAGAT	CCTACCTA	GTCTCGTGGGCTCGG	CAAGCAGAAGACGGCATACGAGATCCTACCTAGTCTCGTGGGCTCGG
Hexa3_042	Blocking.primers.A&B	42	TTAACCGG	CAAGCAGAAGACGGCATACGAGAT	CCGGTTAA	GTCTCGTGGGCTCGG	CAAGCAGAAGACGGCATACGAGATCCGGTTAAGTCTCGTGGGCTCGG
Hexa3_043	Blocking.primers.A&B	43	TTGCGGTA	CAAGCAGAAGACGGCATACGAGAT	TACCGCAA	GTCTCGTGGGCTCGG	CAAGCAGAAGACGGCATACGAGATTACCGCAAGTCTCGTGGGCTCGG
Hexa3_044	Blocking.primers.A&B	44	GACTGTGT	CAAGCAGAAGACGGCATACGAGAT	ACACAGTC	GTCTCGTGGGCTCGG	CAAGCAGAAGACGGCATACGAGATACACAGTCGTCTCGTGGGCTCGG
Hexa3_045	Blocking.primers.A&B	45	CTAGTCCT	CAAGCAGAAGACGGCATACGAGAT	AGGACTAG	GTCTCGTGGGCTCGG	CAAGCAGAAGACGGCATACGAGATAGGACTAGGTCTCGTGGGCTCGG
Hexa3_046	Blocking.primers.A&B	46	ACAGTGAG	CAAGCAGAAGACGGCATACGAGAT	CTCACTGT	GTCTCGTGGGCTCGG	CAAGCAGAAGACGGCATACGAGATCTCACTGTGTCTCGTGGGCTCGG
Hexa3_047	Blocking.primers.A&B	47	TGTCACTC	CAAGCAGAAGACGGCATACGAGAT	GAGTGACA	GTCTCGTGGGCTCGG	CAAGCAGAAGACGGCATACGAGATGAGTGACAGTCTCGTGGGCTCGG
Hexa3_048	Blocking.primers.A&B	48	ACCTCATC	CAAGCAGAAGACGGCATACGAGAT	GATGAGGT	GTCTCGTGGGCTCGG	CAAGCAGAAGACGGCATACGAGATGATGAGGTGTCTCGTGGGCTCGG
Hexa3_049	Blocking.primers.A&B	49	GTGAAGAC	CAAGCAGAAGACGGCATACGAGAT	GTCTTCAC	GTCTCGTGGGCTCGG	CAAGCAGAAGACGGCATACGAGATGTCTTCACGTCTCGTGGGCTCGG
Hexa3_050	Blocking.primers.A&B	50	CCATCCAT	CAAGCAGAAGACGGCATACGAGAT	ATGGATGG	GTCTCGTGGGCTCGG	CAAGCAGAAGACGGCATACGAGATATGGATGGGTCTCGTGGGCTCGG
Hexa3_051	Blocking.primers.A&B	51	CCTTGCTA	CAAGCAGAAGACGGCATACGAGAT	TAGCAAGG	GTCTCGTGGGCTCGG	CAAGCAGAAGACGGCATACGAGATTAGCAAGGGTCTCGTGGGCTCGG
Hexa3_052	Blocking.primers.A&B	52	CTCAACAG	CAAGCAGAAGACGGCATACGAGAT	CTGTTGAG	GTCTCGTGGGCTCGG	CAAGCAGAAGACGGCATACGAGATCTGTTGAGGTCTCGTGGGCTCGG
Hexa3_053	Blocking.primers.A&B	53	AGCAGTAG	CAAGCAGAAGACGGCATACGAGAT	CTACTGCT	GTCTCGTGGGCTCGG	CAAGCAGAAGACGGCATACGAGATCTACTGCTGTCTCGTGGGCTCGG
Hexa3_054	Blocking.primers.A&B	54	GCTATACG	CAAGCAGAAGACGGCATACGAGAT	CGTATAGC	GTCTCGTGGGCTCGG	CAAGCAGAAGACGGCATACGAGATCGTATAGCGTCTCGTGGGCTCGG
Hexa3_055	Blocking.primers.A&B	55	GACATGTC	CAAGCAGAAGACGGCATACGAGAT	GACATGTC	GTCTCGTGGGCTCGG	CAAGCAGAAGACGGCATACGAGATGACATGTCGTCTCGTGGGCTCGG
Hexa3_056	Blocking.primers.A&B	56	GATCTGCA	CAAGCAGAAGACGGCATACGAGAT	TGCAGATC	GTCTCGTGGGCTCGG	CAAGCAGAAGACGGCATACGAGATTGCAGATCGTCTCGTGGGCTCGG
Hexa3_057	Blocking.primers.A&B	57	GTTCAGGT	CAAGCAGAAGACGGCATACGAGAT	ACCTGAAC	GTCTCGTGGGCTCGG	CAAGCAGAAGACGGCATACGAGATACCTGAACGTCTCGTGGGCTCGG
Hexa3_058	Blocking.primers.A&B	58	GATCACCA	CAAGCAGAAGACGGCATACGAGAT	TGGTGATC	GTCTCGTGGGCTCGG	CAAGCAGAAGACGGCATACGAGATTGGTGATCGTCTCGTGGGCTCGG
Hexa3_059	Blocking.primers.A&B	59	CCATGGAT	CAAGCAGAAGACGGCATACGAGAT	ATCCATGG	GTCTCGTGGGCTCGG	CAAGCAGAAGACGGCATACGAGATATCCATGGGTCTCGTGGGCTCGG
Hexa3_060	Blocking.primers.A&B	60	TTAACGCG	CAAGCAGAAGACGGCATACGAGAT	CGCGTTAA	GTCTCGTGGGCTCGG	CAAGCAGAAGACGGCATACGAGATCGCGTTAAGTCTCGTGGGCTCGG
Hexa3_061	Blocking.primers.A&B	61	CCTACCTA	CAAGCAGAAGACGGCATACGAGAT	TAGGTAGG	GTCTCGTGGGCTCGG	CAAGCAGAAGACGGCATACGAGATTAGGTAGGGTCTCGTGGGCTCGG
Hexa3_062	Blocking.primers.A&B	62	GACTGTCA	CAAGCAGAAGACGGCATACGAGAT	TGACAGTC	GTCTCGTGGGCTCGG	CAAGCAGAAGACGGCATACGAGATTGACAGTCGTCTCGTGGGCTCGG
Hexa3_063	Blocking.primers.A&B	63	CTTCTCCT	CAAGCAGAAGACGGCATACGAGAT	AGGAGAAG	GTCTCGTGGGCTCGG	CAAGCAGAAGACGGCATACGAGATAGGAGAAGGTCTCGTGGGCTCGG
Hexa3_064	Blocking.primers.A&B	64	TCTGAGAC	CAAGCAGAAGACGGCATACGAGAT	GTCTCAGA	GTCTCGTGGGCTCGG	CAAGCAGAAGACGGCATACGAGATGTCTCAGAGTCTCGTGGGCTCGG
Hexa3_065	Blocking.primers.A&B	65	TCCTCATG	CAAGCAGAAGACGGCATACGAGAT	CATGAGGA	GTCTCGTGGGCTCGG	CAAGCAGAAGACGGCATACGAGATCATGAGGAGTCTCGTGGGCTCGG
Hexa3_066	Blocking.primers.A&B	66	CACTGACA	CAAGCAGAAGACGGCATACGAGAT	TGTCAGTG	GTCTCGTGGGCTCGG	CAAGCAGAAGACGGCATACGAGATTGTCAGTGGTCTCGTGGGCTCGG
Hexa3_067	Blocking.primers.A&B	67	TTCGAACG	CAAGCAGAAGACGGCATACGAGAT	CGTTCGAA	GTCTCGTGGGCTCGG	CAAGCAGAAGACGGCATACGAGATCGTTCGAAGTCTCGTGGGCTCGG
Hexa3_068	Blocking.primers.A&B	68	AGCTTCGA	CAAGCAGAAGACGGCATACGAGAT	TCGAAGCT	GTCTCGTGGGCTCGG	CAAGCAGAAGACGGCATACGAGATTCGAAGCTGTCTCGTGGGCTCGG
Hexa3_069	Blocking.primers.A&B	69	GAAGTCCT	CAAGCAGAAGACGGCATACGAGAT	AGGACTTC	GTCTCGTGGGCTCGG	CAAGCAGAAGACGGCATACGAGATAGGACTTCGTCTCGTGGGCTCGG
Hexa3_070	Blocking.primers.A&B	70	ACTGACTG	CAAGCAGAAGACGGCATACGAGAT	CAGTCAGT	GTCTCGTGGGCTCGG	CAAGCAGAAGACGGCATACGAGATCAGTCAGTGTCTCGTGGGCTCGG
Hexa3_071	Blocking.primers.A&B	71	CAACCATG	CAAGCAGAAGACGGCATACGAGAT	CATGGTTG	GTCTCGTGGGCTCGG	CAAGCAGAAGACGGCATACGAGATCATGGTTGGTCTCGTGGGCTCGG
Hexa3_072	Blocking.primers.A&B	72	GCTTAAGC	CAAGCAGAAGACGGCATACGAGAT	GCTTAAGC	GTCTCGTGGGCTCGG	CAAGCAGAAGACGGCATACGAGATGCTTAAGCGTCTCGTGGGCTCGG
Hexa3_073	Blocking.primers.A&B	73	CTACAGGT	CAAGCAGAAGACGGCATACGAGAT	ACCTGTAG	GTCTCGTGGGCTCGG	CAAGCAGAAGACGGCATACGAGATACCTGTAGGTCTCGTGGGCTCGG
Hexa3_074	Blocking.primers.A&B	74	CGGCATAT	CAAGCAGAAGACGGCATACGAGAT	ATATGCCG	GTCTCGTGGGCTCGG	CAAGCAGAAGACGGCATACGAGATATATGCCGGTCTCGTGGGCTCGG
Hexa3_075	Blocking.primers.A&B	75	TGGTTGCA	CAAGCAGAAGACGGCATACGAGAT	TGCAACCA	GTCTCGTGGGCTCGG	CAAGCAGAAGACGGCATACGAGATTGCAACCAGTCTCGTGGGCTCGG
Hexa3_076	Blocking.primers.A&B	76	CCGGTAAT	CAAGCAGAAGACGGCATACGAGAT	ATTACCGG	GTCTCGTGGGCTCGG	CAAGCAGAAGACGGCATACGAGATATTACCGGGTCTCGTGGGCTCGG
Hexa3_077	Blocking.primers.A&B	77	TGGACATC	CAAGCAGAAGACGGCATACGAGAT	GATGTCCA	GTCTCGTGGGCTCGG	CAAGCAGAAGACGGCATACGAGATGATGTCCAGTCTCGTGGGCTCGG
Hexa3_078	Blocking.primers.A&B	78	CGATCGTA	CAAGCAGAAGACGGCATACGAGAT	TACGATCG	GTCTCGTGGGCTCGG	CAAGCAGAAGACGGCATACGAGATTACGATCGGTCTCGTGGGCTCGG
Hexa3_079	Blocking.primers.A&B	79	AGTCAGAG	CAAGCAGAAGACGGCATACGAGAT	CTCTGACT	GTCTCGTGGGCTCGG	CAAGCAGAAGACGGCATACGAGATCTCTGACTGTCTCGTGGGCTCGG
Hexa3_080	Blocking.primers.A&B	80	TCCAACCT	CAAGCAGAAGACGGCATACGAGAT	AGGTTGGA	GTCTCGTGGGCTCGG	CAAGCAGAAGACGGCATACGAGATAGGTTGGAGTCTCGTGGGCTCGG
Hexa3_081	Blocking.primers.A&B	81	AGTCTCTC	CAAGCAGAAGACGGCATACGAGAT	GAGAGACT	GTCTCGTGGGCTCGG	CAAGCAGAAGACGGCATACGAGATGAGAGACTGTCTCGTGGGCTCGG
Hexa3_082	Blocking.primers.A&B	82	CTTCGATC	CAAGCAGAAGACGGCATACGAGAT	GATCGAAG	GTCTCGTGGGCTCGG	CAAGCAGAAGACGGCATACGAGATGATCGAAGGTCTCGTGGGCTCGG
Hexa3_083	Blocking.primers.A&B	83	TATAGCCG	CAAGCAGAAGACGGCATACGAGAT	CGGCTATA	GTCTCGTGGGCTCGG	CAAGCAGAAGACGGCATACGAGATCGGCTATAGTCTCGTGGGCTCGG
Hexa3_084	Blocking.primers.A&B	84	TAGGCGAA	CAAGCAGAAGACGGCATACGAGAT	TTCGCCTA	GTCTCGTGGGCTCGG	CAAGCAGAAGACGGCATACGAGATTTCGCCTAGTCTCGTGGGCTCGG
Hexa3_085	Blocking.primers.A&B	85	TTAAGCGC	CAAGCAGAAGACGGCATACGAGAT	GCGCTTAA	GTCTCGTGGGCTCGG	CAAGCAGAAGACGGCATACGAGATGCGCTTAAGTCTCGTGGGCTCGG
Hexa3_086	Blocking.primers.A&B	86	AAGCTTCG	CAAGCAGAAGACGGCATACGAGAT	CGAAGCTT	GTCTCGTGGGCTCGG	CAAGCAGAAGACGGCATACGAGATCGAAGCTTGTCTCGTGGGCTCGG
Hexa3_087	Blocking.primers.A&B	87	GATGGTAG	CAAGCAGAAGACGGCATACGAGAT	CTACCATC	GTCTCGTGGGCTCGG	CAAGCAGAAGACGGCATACGAGATCTACCATCGTCTCGTGGGCTCGG
Hexa3_088	Blocking.primers.A&B	88	GGCGTATT	CAAGCAGAAGACGGCATACGAGAT	AATACGCC	GTCTCGTGGGCTCGG	CAAGCAGAAGACGGCATACGAGATAATACGCCGTCTCGTGGGCTCGG
Hexa3_089	Blocking.primers.A&B	89	TAGGTAGG	CAAGCAGAAGACGGCATACGAGAT	CCTACCTA	GTCTCGTGGGCTCGG	CAAGCAGAAGACGGCATACGAGATCCTACCTAGTCTCGTGGGCTCGG
Hexa3_090	Blocking.primers.A&B	90	TTAACCGG	CAAGCAGAAGACGGCATACGAGAT	CCGGTTAA	GTCTCGTGGGCTCGG	CAAGCAGAAGACGGCATACGAGATCCGGTTAAGTCTCGTGGGCTCGG
Hexa3_091	Blocking.primers.A&B	91	TTGCGGTA	CAAGCAGAAGACGGCATACGAGAT	TACCGCAA	GTCTCGTGGGCTCGG	CAAGCAGAAGACGGCATACGAGATTACCGCAAGTCTCGTGGGCTCGG
Hexa3_092	Blocking.primers.A&B	92	GACTGTGT	CAAGCAGAAGACGGCATACGAGAT	ACACAGTC	GTCTCGTGGGCTCGG	CAAGCAGAAGACGGCATACGAGATACACAGTCGTCTCGTGGGCTCGG
Hexa3_093	Blocking.primers.A&B	93	CTAGTCCT	CAAGCAGAAGACGGCATACGAGAT	AGGACTAG	GTCTCGTGGGCTCGG	CAAGCAGAAGACGGCATACGAGATAGGACTAGGTCTCGTGGGCTCGG
Hexa3_094	Blocking.primers.A&B	94	ACAGTGAG	CAAGCAGAAGACGGCATACGAGAT	CTCACTGT	GTCTCGTGGGCTCGG	CAAGCAGAAGACGGCATACGAGATCTCACTGTGTCTCGTGGGCTCGG
Hexa3_095	Blocking.primers.A&B	95	TGTCACTC	CAAGCAGAAGACGGCATACGAGAT	GAGTGACA	GTCTCGTGGGCTCGG	CAAGCAGAAGACGGCATACGAGATGAGTGACAGTCTCGTGGGCTCGG
Hexa3_096	Blocking.primers.A&B	96	ACCTCATC	CAAGCAGAAGACGGCATACGAGAT	GATGAGGT	GTCTCGTGGGCTCGG	CAAGCAGAAGACGGCATACGAGATGATGAGGTGTCTCGTGGGCTCGG
Hexa3_097	Blocking.primers.A&B	97	GTGTCTCT	CAAGCAGAAGACGGCATACGAGAT	AGAGACAC	GTCTCGTGGGCTCGG	CAAGCAGAAGACGGCATACGAGATAGAGACACGTCTCGTGGGCTCGG
Hexa3_098	Blocking.primers.A&B	98	AGCAAGGT	CAAGCAGAAGACGGCATACGAGAT	ACCTTGCT	GTCTCGTGGGCTCGG	CAAGCAGAAGACGGCATACGAGATACCTTGCTGTCTCGTGGGCTCGG
Hexa3_099	Blocking.primers.A&B	99	GGTAGCAA	CAAGCAGAAGACGGCATACGAGAT	TTGCTACC	GTCTCGTGGGCTCGG	CAAGCAGAAGACGGCATACGAGATTTGCTACCGTCTCGTGGGCTCGG
Hexa3_100	Blocking.primers.A&B	100	AGGTGATG	CAAGCAGAAGACGGCATACGAGAT	CATCACCT	GTCTCGTGGGCTCGG	CAAGCAGAAGACGGCATACGAGATCATCACCTGTCTCGTGGGCTCGG
Hexa3_101	Blocking.primers.A&B	101	CTGTACTC	CAAGCAGAAGACGGCATACGAGAT	GAGTACAG	GTCTCGTGGGCTCGG	CAAGCAGAAGACGGCATACGAGATGAGTACAGGTCTCGTGGGCTCGG
Hexa3_102	Blocking.primers.A&B	102	GCATGGAA	CAAGCAGAAGACGGCATACGAGAT	TTCCATGC	GTCTCGTGGGCTCGG	CAAGCAGAAGACGGCATACGAGATTTCCATGCGTCTCGTGGGCTCGG
Hexa3_103	Blocking.primers.A&B	103	CGTTCGTT	CAAGCAGAAGACGGCATACGAGAT	AACGAACG	GTCTCGTGGGCTCGG	CAAGCAGAAGACGGCATACGAGATAACGAACGGTCTCGTGGGCTCGG
Hexa3_104	Blocking.primers.A&B	104	GTTGGTAC	CAAGCAGAAGACGGCATACGAGAT	GTACCAAC	GTCTCGTGGGCTCGG	CAAGCAGAAGACGGCATACGAGATGTACCAACGTCTCGTGGGCTCGG
Hexa3_105	Blocking.primers.A&B	105	TAGGAACG	CAAGCAGAAGACGGCATACGAGAT	CGTTCCTA	GTCTCGTGGGCTCGG	CAAGCAGAAGACGGCATACGAGATCGTTCCTAGTCTCGTGGGCTCGG
Hexa3_106	Blocking.primers.A&B	106	GTCACACA	CAAGCAGAAGACGGCATACGAGAT	TGTGTGAC	GTCTCGTGGGCTCGG	CAAGCAGAAGACGGCATACGAGATTGTGTGACGTCTCGTGGGCTCGG
Hexa3_107	Blocking.primers.A&B	107	GTCTACTC	CAAGCAGAAGACGGCATACGAGAT	GAGTAGAC	GTCTCGTGGGCTCGG	CAAGCAGAAGACGGCATACGAGATGAGTAGACGTCTCGTGGGCTCGG
Hexa3_108	Blocking.primers.A&B	108	CTAGGTTG	CAAGCAGAAGACGGCATACGAGAT	CAACCTAG	GTCTCGTGGGCTCGG	CAAGCAGAAGACGGCATACGAGATCAACCTAGGTCTCGTGGGCTCGG
Hexa3_109	Blocking.primers.A&B	109	CGAACGAA	CAAGCAGAAGACGGCATACGAGAT	TTCGTTCG	GTCTCGTGGGCTCGG	CAAGCAGAAGACGGCATACGAGATTTCGTTCGGTCTCGTGGGCTCGG
Hexa3_110	Blocking.primers.A&B	110	CTTGCTTG	CAAGCAGAAGACGGCATACGAGAT	CAAGCAAG	GTCTCGTGGGCTCGG	CAAGCAGAAGACGGCATACGAGATCAAGCAAGGTCTCGTGGGCTCGG
Hexa3_111	Blocking.primers.A&B	111	GGAACGAT	CAAGCAGAAGACGGCATACGAGAT	ATCGTTCC	GTCTCGTGGGCTCGG	CAAGCAGAAGACGGCATACGAGATATCGTTCCGTCTCGTGGGCTCGG
Hexa3_112	Blocking.primers.A&B	112	GACAGAGT	CAAGCAGAAGACGGCATACGAGAT	ACTCTGTC	GTCTCGTGGGCTCGG	CAAGCAGAAGACGGCATACGAGATACTCTGTCGTCTCGTGGGCTCGG
Hexa3_113	Blocking.primers.A&B	113	ATCCTAGG	CAAGCAGAAGACGGCATACGAGAT	CCTAGGAT	GTCTCGTGGGCTCGG	CAAGCAGAAGACGGCATACGAGATCCTAGGATGTCTCGTGGGCTCGG
Hexa3_114	Blocking.primers.A&B	114	CTCTCACA	CAAGCAGAAGACGGCATACGAGAT	TGTGAGAG	GTCTCGTGGGCTCGG	CAAGCAGAAGACGGCATACGAGATTGTGAGAGGTCTCGTGGGCTCGG
Hexa3_115	Blocking.primers.A&B	115	CTACCAAG	CAAGCAGAAGACGGCATACGAGAT	CTTGGTAG	GTCTCGTGGGCTCGG	CAAGCAGAAGACGGCATACGAGATCTTGGTAGGTCTCGTGGGCTCGG
Hexa3_116	Blocking.primers.A&B	116	GTACTGGT	CAAGCAGAAGACGGCATACGAGAT	ACCAGTAC	GTCTCGTGGGCTCGG	CAAGCAGAAGACGGCATACGAGATACCAGTACGTCTCGTGGGCTCGG
Hexa3_117	Blocking.primers.A&B	117	TGCACATG	CAAGCAGAAGACGGCATACGAGAT	CATGTGCA	GTCTCGTGGGCTCGG	CAAGCAGAAGACGGCATACGAGATCATGTGCAGTCTCGTGGGCTCGG
Hexa3_118	Blocking.primers.A&B	118	CACAGTCA	CAAGCAGAAGACGGCATACGAGAT	TGACTGTG	GTCTCGTGGGCTCGG	CAAGCAGAAGACGGCATACGAGATTGACTGTGGTCTCGTGGGCTCGG
Hexa3_119	Blocking.primers.A&B	119	CTAGGTAC	CAAGCAGAAGACGGCATACGAGAT	GTACCTAG	GTCTCGTGGGCTCGG	CAAGCAGAAGACGGCATACGAGATGTACCTAGGTCTCGTGGGCTCGG
Hexa3_120	Blocking.primers.A&B	120	GGTTGGTT	CAAGCAGAAGACGGCATACGAGAT	AACCAACC	GTCTCGTGGGCTCGG	CAAGCAGAAGACGGCATACGAGATAACCAACCGTCTCGTGGGCTCGG
Hexa3_121	Blocking.primers.A&B	121	ATAAGCGG	CAAGCAGAAGACGGCATACGAGAT	CCGCTTAT	GTCTCGTGGGCTCGG	CAAGCAGAAGACGGCATACGAGATCCGCTTATGTCTCGTGGGCTCGG
Hexa3_122	Blocking.primers.A&B	122	GTTGCTTC	CAAGCAGAAGACGGCATACGAGAT	GAAGCAAC	GTCTCGTGGGCTCGG	CAAGCAGAAGACGGCATACGAGATGAAGCAACGTCTCGTGGGCTCGG
Hexa3_123	Blocking.primers.A&B	123	AGGTACGA	CAAGCAGAAGACGGCATACGAGAT	TCGTACCT	GTCTCGTGGGCTCGG	CAAGCAGAAGACGGCATACGAGATTCGTACCTGTCTCGTGGGCTCGG
Hexa3_124	Blocking.primers.A&B	124	TCTCTCTC	CAAGCAGAAGACGGCATACGAGAT	GAGAGAGA	GTCTCGTGGGCTCGG	CAAGCAGAAGACGGCATACGAGATGAGAGAGAGTCTCGTGGGCTCGG
Hexa3_125	Blocking.primers.A&B	125	TGTCGACA	CAAGCAGAAGACGGCATACGAGAT	TGTCGACA	GTCTCGTGGGCTCGG	CAAGCAGAAGACGGCATACGAGATTGTCGACAGTCTCGTGGGCTCGG
Hexa3_126	Blocking.primers.A&B	126	TGCTGTAG	CAAGCAGAAGACGGCATACGAGAT	CTACAGCA	GTCTCGTGGGCTCGG	CAAGCAGAAGACGGCATACGAGATCTACAGCAGTCTCGTGGGCTCGG
Hexa3_127	Blocking.primers.A&B	127	AGAGACAC	CAAGCAGAAGACGGCATACGAGAT	GTGTCTCT	GTCTCGTGGGCTCGG	CAAGCAGAAGACGGCATACGAGATGTGTCTCTGTCTCGTGGGCTCGG
Hexa3_128	Blocking.primers.A&B	128	GCATCCTT	CAAGCAGAAGACGGCATACGAGAT	AAGGATGC	GTCTCGTGGGCTCGG	CAAGCAGAAGACGGCATACGAGATAAGGATGCGTCTCGTGGGCTCGG
Hexa3_129	Blocking.primers.A&B	129	AGGTCTAC	CAAGCAGAAGACGGCATACGAGAT	GTAGACCT	GTCTCGTGGGCTCGG	CAAGCAGAAGACGGCATACGAGATGTAGACCTGTCTCGTGGGCTCGG
Hexa3_130	Blocking.primers.A&B	130	CAGTGAGA	CAAGCAGAAGACGGCATACGAGAT	TCTCACTG	GTCTCGTGGGCTCGG	CAAGCAGAAGACGGCATACGAGATTCTCACTGGTCTCGTGGGCTCGG
Hexa3_131	Blocking.primers.A&B	131	GCAACGTT	CAAGCAGAAGACGGCATACGAGAT	AACGTTGC	GTCTCGTGGGCTCGG	CAAGCAGAAGACGGCATACGAGATAACGTTGCGTCTCGTGGGCTCGG
Hexa3_132	Blocking.primers.A&B	132	TGGTTCCT	CAAGCAGAAGACGGCATACGAGAT	AGGAACCA	GTCTCGTGGGCTCGG	CAAGCAGAAGACGGCATACGAGATAGGAACCAGTCTCGTGGGCTCGG
Hexa3_133	Blocking.primers.A&B	133	ATGCAACC	CAAGCAGAAGACGGCATACGAGAT	GGTTGCAT	GTCTCGTGGGCTCGG	CAAGCAGAAGACGGCATACGAGATGGTTGCATGTCTCGTGGGCTCGG
Hexa3_134	Blocking.primers.A&B	134	CTAGCAAC	CAAGCAGAAGACGGCATACGAGAT	GTTGCTAG	GTCTCGTGGGCTCGG	CAAGCAGAAGACGGCATACGAGATGTTGCTAGGTCTCGTGGGCTCGG
Hexa3_135	Blocking.primers.A&B	135	GACATCTG	CAAGCAGAAGACGGCATACGAGAT	CAGATGTC	GTCTCGTGGGCTCGG	CAAGCAGAAGACGGCATACGAGATCAGATGTCGTCTCGTGGGCTCGG
Hexa3_136	Blocking.primers.A&B	136	CAACTCCT	CAAGCAGAAGACGGCATACGAGAT	AGGAGTTG	GTCTCGTGGGCTCGG	CAAGCAGAAGACGGCATACGAGATAGGAGTTGGTCTCGTGGGCTCGG
Hexa3_137	Blocking.primers.A&B	137	TCTGACTC	CAAGCAGAAGACGGCATACGAGAT	GAGTCAGA	GTCTCGTGGGCTCGG	CAAGCAGAAGACGGCATACGAGATGAGTCAGAGTCTCGTGGGCTCGG
Hexa3_138	Blocking.primers.A&B	138	GACTACAC	CAAGCAGAAGACGGCATACGAGAT	GTGTAGTC	GTCTCGTGGGCTCGG	CAAGCAGAAGACGGCATACGAGATGTGTAGTCGTCTCGTGGGCTCGG
Hexa3_139	Blocking.primers.A&B	139	TGTGCTCT	CAAGCAGAAGACGGCATACGAGAT	AGAGCACA	GTCTCGTGGGCTCGG	CAAGCAGAAGACGGCATACGAGATAGAGCACAGTCTCGTGGGCTCGG
Hexa3_140	Blocking.primers.A&B	140	GTGTTGTG	CAAGCAGAAGACGGCATACGAGAT	CACAACAC	GTCTCGTGGGCTCGG	CAAGCAGAAGACGGCATACGAGATCACAACACGTCTCGTGGGCTCGG
Hexa3_141	Blocking.primers.A&B	141	ATGGATCC	CAAGCAGAAGACGGCATACGAGAT	GGATCCAT	GTCTCGTGGGCTCGG	CAAGCAGAAGACGGCATACGAGATGGATCCATGTCTCGTGGGCTCGG
Hexa3_142	Blocking.primers.A&B	142	TCACTCAC	CAAGCAGAAGACGGCATACGAGAT	GTGAGTGA	GTCTCGTGGGCTCGG	CAAGCAGAAGACGGCATACGAGATGTGAGTGAGTCTCGTGGGCTCGG
Hexa3_143	Blocking.primers.A&B	143	TCTCAGTC	CAAGCAGAAGACGGCATACGAGAT	GACTGAGA	GTCTCGTGGGCTCGG	CAAGCAGAAGACGGCATACGAGATGACTGAGAGTCTCGTGGGCTCGG
Hexa3_144	Blocking.primers.A&B	144	GTGACAGA	CAAGCAGAAGACGGCATACGAGAT	TCTGTCAC	GTCTCGTGGGCTCGG	CAAGCAGAAGACGGCATACGAGATTCTGTCACGTCTCGTGGGCTCGG
Hexa3_145	Blocking.primers.A&B	145	GTGTCTCT	CAAGCAGAAGACGGCATACGAGAT	AGAGACAC	GTCTCGTGGGCTCGG	CAAGCAGAAGACGGCATACGAGATAGAGACACGTCTCGTGGGCTCGG
Hexa3_146	Blocking.primers.A&B	146	AGCAAGGT	CAAGCAGAAGACGGCATACGAGAT	ACCTTGCT	GTCTCGTGGGCTCGG	CAAGCAGAAGACGGCATACGAGATACCTTGCTGTCTCGTGGGCTCGG
Hexa3_147	Blocking.primers.A&B	147	GGTAGCAA	CAAGCAGAAGACGGCATACGAGAT	TTGCTACC	GTCTCGTGGGCTCGG	CAAGCAGAAGACGGCATACGAGATTTGCTACCGTCTCGTGGGCTCGG
Hexa3_148	Blocking.primers.A&B	148	AGGTGATG	CAAGCAGAAGACGGCATACGAGAT	CATCACCT	GTCTCGTGGGCTCGG	CAAGCAGAAGACGGCATACGAGATCATCACCTGTCTCGTGGGCTCGG
Hexa3_149	Blocking.primers.A&B	149	CTGTACTC	CAAGCAGAAGACGGCATACGAGAT	GAGTACAG	GTCTCGTGGGCTCGG	CAAGCAGAAGACGGCATACGAGATGAGTACAGGTCTCGTGGGCTCGG
Hexa3_150	Blocking.primers.A&B	150	GCATGGAA	CAAGCAGAAGACGGCATACGAGAT	TTCCATGC	GTCTCGTGGGCTCGG	CAAGCAGAAGACGGCATACGAGATTTCCATGCGTCTCGTGGGCTCGG
Hexa3_151	Blocking.primers.A&B	151	CGTTCGTT	CAAGCAGAAGACGGCATACGAGAT	AACGAACG	GTCTCGTGGGCTCGG	CAAGCAGAAGACGGCATACGAGATAACGAACGGTCTCGTGGGCTCGG
Hexa3_152	Blocking.primers.A&B	152	GTTGGTAC	CAAGCAGAAGACGGCATACGAGAT	GTACCAAC	GTCTCGTGGGCTCGG	CAAGCAGAAGACGGCATACGAGATGTACCAACGTCTCGTGGGCTCGG
Hexa3_153	Blocking.primers.A&B	153	TAGGAACG	CAAGCAGAAGACGGCATACGAGAT	CGTTCCTA	GTCTCGTGGGCTCGG	CAAGCAGAAGACGGCATACGAGATCGTTCCTAGTCTCGTGGGCTCGG
Hexa3_154	Blocking.primers.A&B	154	GTCACACA	CAAGCAGAAGACGGCATACGAGAT	TGTGTGAC	GTCTCGTGGGCTCGG	CAAGCAGAAGACGGCATACGAGATTGTGTGACGTCTCGTGGGCTCGG
Hexa3_155	Blocking.primers.A&B	155	GTCTACTC	CAAGCAGAAGACGGCATACGAGAT	GAGTAGAC	GTCTCGTGGGCTCGG	CAAGCAGAAGACGGCATACGAGATGAGTAGACGTCTCGTGGGCTCGG
Hexa3_156	Blocking.primers.A&B	156	CTAGGTTG	CAAGCAGAAGACGGCATACGAGAT	CAACCTAG	GTCTCGTGGGCTCGG	CAAGCAGAAGACGGCATACGAGATCAACCTAGGTCTCGTGGGCTCGG
Hexa3_157	Blocking.primers.A&B	157	CGAACGAA	CAAGCAGAAGACGGCATACGAGAT	TTCGTTCG	GTCTCGTGGGCTCGG	CAAGCAGAAGACGGCATACGAGATTTCGTTCGGTCTCGTGGGCTCGG
Hexa3_158	Blocking.primers.A&B	158	CTTGCTTG	CAAGCAGAAGACGGCATACGAGAT	CAAGCAAG	GTCTCGTGGGCTCGG	CAAGCAGAAGACGGCATACGAGATCAAGCAAGGTCTCGTGGGCTCGG
Hexa3_159	Blocking.primers.A&B	159	GGAACGAT	CAAGCAGAAGACGGCATACGAGAT	ATCGTTCC	GTCTCGTGGGCTCGG	CAAGCAGAAGACGGCATACGAGATATCGTTCCGTCTCGTGGGCTCGG
Hexa3_160	Blocking.primers.A&B	160	GACAGAGT	CAAGCAGAAGACGGCATACGAGAT	ACTCTGTC	GTCTCGTGGGCTCGG	CAAGCAGAAGACGGCATACGAGATACTCTGTCGTCTCGTGGGCTCGG
Hexa3_161	Blocking.primers.A&B	161	ATCCTAGG	CAAGCAGAAGACGGCATACGAGAT	CCTAGGAT	GTCTCGTGGGCTCGG	CAAGCAGAAGACGGCATACGAGATCCTAGGATGTCTCGTGGGCTCGG
Hexa3_162	Blocking.primers.A&B	162	CTCTCACA	CAAGCAGAAGACGGCATACGAGAT	TGTGAGAG	GTCTCGTGGGCTCGG	CAAGCAGAAGACGGCATACGAGATTGTGAGAGGTCTCGTGGGCTCGG
Hexa3_163	Blocking.primers.A&B	163	CTACCAAG	CAAGCAGAAGACGGCATACGAGAT	CTTGGTAG	GTCTCGTGGGCTCGG	CAAGCAGAAGACGGCATACGAGATCTTGGTAGGTCTCGTGGGCTCGG
Hexa3_164	Blocking.primers.A&B	164	GTACTGGT	CAAGCAGAAGACGGCATACGAGAT	ACCAGTAC	GTCTCGTGGGCTCGG	CAAGCAGAAGACGGCATACGAGATACCAGTACGTCTCGTGGGCTCGG
Hexa3_165	Blocking.primers.A&B	165	TGCACATG	CAAGCAGAAGACGGCATACGAGAT	CATGTGCA	GTCTCGTGGGCTCGG	CAAGCAGAAGACGGCATACGAGATCATGTGCAGTCTCGTGGGCTCGG
Hexa3_166	Blocking.primers.A&B	166	CACAGTCA	CAAGCAGAAGACGGCATACGAGAT	TGACTGTG	GTCTCGTGGGCTCGG	CAAGCAGAAGACGGCATACGAGATTGACTGTGGTCTCGTGGGCTCGG
Hexa3_167	Blocking.primers.A&B	167	CTAGGTAC	CAAGCAGAAGACGGCATACGAGAT	GTACCTAG	GTCTCGTGGGCTCGG	CAAGCAGAAGACGGCATACGAGATGTACCTAGGTCTCGTGGGCTCGG
Hexa3_168	Blocking.primers.A&B	168	GGTTGGTT	CAAGCAGAAGACGGCATACGAGAT	AACCAACC	GTCTCGTGGGCTCGG	CAAGCAGAAGACGGCATACGAGATAACCAACCGTCTCGTGGGCTCGG
Hexa3_169	Blocking.primers.A&B	169	ATAAGCGG	CAAGCAGAAGACGGCATACGAGAT	CCGCTTAT	GTCTCGTGGGCTCGG	CAAGCAGAAGACGGCATACGAGATCCGCTTATGTCTCGTGGGCTCGG
Hexa3_170	Blocking.primers.A&B	170	GTTGCTTC	CAAGCAGAAGACGGCATACGAGAT	GAAGCAAC	GTCTCGTGGGCTCGG	CAAGCAGAAGACGGCATACGAGATGAAGCAACGTCTCGTGGGCTCGG
Hexa3_171	Blocking.primers.A&B	171	AGGTACGA	CAAGCAGAAGACGGCATACGAGAT	TCGTACCT	GTCTCGTGGGCTCGG	CAAGCAGAAGACGGCATACGAGATTCGTACCTGTCTCGTGGGCTCGG
Hexa3_172	Blocking.primers.A&B	172	TCTCTCTC	CAAGCAGAAGACGGCATACGAGAT	GAGAGAGA	GTCTCGTGGGCTCGG	CAAGCAGAAGACGGCATACGAGATGAGAGAGAGTCTCGTGGGCTCGG
Hexa3_173	Blocking.primers.A&B	173	TGTCGACA	CAAGCAGAAGACGGCATACGAGAT	TGTCGACA	GTCTCGTGGGCTCGG	CAAGCAGAAGACGGCATACGAGATTGTCGACAGTCTCGTGGGCTCGG
Hexa3_174	Blocking.primers.A&B	174	TGCTGTAG	CAAGCAGAAGACGGCATACGAGAT	CTACAGCA	GTCTCGTGGGCTCGG	CAAGCAGAAGACGGCATACGAGATCTACAGCAGTCTCGTGGGCTCGG
Hexa3_175	Blocking.primers.A&B	175	AGAGACAC	CAAGCAGAAGACGGCATACGAGAT	GTGTCTCT	GTCTCGTGGGCTCGG	CAAGCAGAAGACGGCATACGAGATGTGTCTCTGTCTCGTGGGCTCGG
Hexa3_176	Blocking.primers.A&B	176	GCATCCTT	CAAGCAGAAGACGGCATACGAGAT	AAGGATGC	GTCTCGTGGGCTCGG	CAAGCAGAAGACGGCATACGAGATAAGGATGCGTCTCGTGGGCTCGG
Hexa3_177	Blocking.primers.A&B	177	AGGTCTAC	CAAGCAGAAGACGGCATACGAGAT	GTAGACCT	GTCTCGTGGGCTCGG	CAAGCAGAAGACGGCATACGAGATGTAGACCTGTCTCGTGGGCTCGG
Hexa3_178	Blocking.primers.A&B	178	CAGTGAGA	CAAGCAGAAGACGGCATACGAGAT	TCTCACTG	GTCTCGTGGGCTCGG	CAAGCAGAAGACGGCATACGAGATTCTCACTGGTCTCGTGGGCTCGG
Hexa3_179	Blocking.primers.A&B	179	GCAACGTT	CAAGCAGAAGACGGCATACGAGAT	AACGTTGC	GTCTCGTGGGCTCGG	CAAGCAGAAGACGGCATACGAGATAACGTTGCGTCTCGTGGGCTCGG
Hexa3_180	Blocking.primers.A&B	180	TGGTTCCT	CAAGCAGAAGACGGCATACGAGAT	AGGAACCA	GTCTCGTGGGCTCGG	CAAGCAGAAGACGGCATACGAGATAGGAACCAGTCTCGTGGGCTCGG
Hexa3_181	Blocking.primers.A&B	181	ATGCAACC	CAAGCAGAAGACGGCATACGAGAT	GGTTGCAT	GTCTCGTGGGCTCGG	CAAGCAGAAGACGGCATACGAGATGGTTGCATGTCTCGTGGGCTCGG
Hexa3_182	Blocking.primers.A&B	182	CTAGCAAC	CAAGCAGAAGACGGCATACGAGAT	GTTGCTAG	GTCTCGTGGGCTCGG	CAAGCAGAAGACGGCATACGAGATGTTGCTAGGTCTCGTGGGCTCGG
Hexa3_183	Blocking.primers.A&B	183	GACATCTG	CAAGCAGAAGACGGCATACGAGAT	CAGATGTC	GTCTCGTGGGCTCGG	CAAGCAGAAGACGGCATACGAGATCAGATGTCGTCTCGTGGGCTCGG
Hexa3_184	Blocking.primers.A&B	184	CAACTCCT	CAAGCAGAAGACGGCATACGAGAT	AGGAGTTG	GTCTCGTGGGCTCGG	CAAGCAGAAGACGGCATACGAGATAGGAGTTGGTCTCGTGGGCTCGG
Hexa3_185	Blocking.primers.A&B	185	TCTGACTC	CAAGCAGAAGACGGCATACGAGAT	GAGTCAGA	GTCTCGTGGGCTCGG	CAAGCAGAAGACGGCATACGAGATGAGTCAGAGTCTCGTGGGCTCGG
Hexa3_186	Blocking.primers.A&B	186	GACTACAC	CAAGCAGAAGACGGCATACGAGAT	GTGTAGTC	GTCTCGTGGGCTCGG	CAAGCAGAAGACGGCATACGAGATGTGTAGTCGTCTCGTGGGCTCGG
Hexa3_187	Blocking.primers.A&B	187	TGTGCTCT	CAAGCAGAAGACGGCATACGAGAT	AGAGCACA	GTCTCGTGGGCTCGG	CAAGCAGAAGACGGCATACGAGATAGAGCACAGTCTCGTGGGCTCGG
Hexa3_188	Blocking.primers.A&B	188	GTGTTGTG	CAAGCAGAAGACGGCATACGAGAT	CACAACAC	GTCTCGTGGGCTCGG	CAAGCAGAAGACGGCATACGAGATCACAACACGTCTCGTGGGCTCGG
Hexa3_189	Blocking.primers.A&B	189	ATGGATCC	CAAGCAGAAGACGGCATACGAGAT	GGATCCAT	GTCTCGTGGGCTCGG	CAAGCAGAAGACGGCATACGAGATGGATCCATGTCTCGTGGGCTCGG
Hexa3_190	Blocking.primers.A&B	190	TCACTCAC	CAAGCAGAAGACGGCATACGAGAT	GTGAGTGA	GTCTCGTGGGCTCGG	CAAGCAGAAGACGGCATACGAGATGTGAGTGAGTCTCGTGGGCTCGG
Hexa3_191	Blocking.primers.A&B	191	TCTCAGTC	CAAGCAGAAGACGGCATACGAGAT	GACTGAGA	GTCTCGTGGGCTCGG	CAAGCAGAAGACGGCATACGAGATGACTGAGAGTCTCGTGGGCTCGG
Hexa3_192	Blocking.primers.A&B	192	GTGACAGA	CAAGCAGAAGACGGCATACGAGAT	TCTGTCAC	GTCTCGTGGGCTCGG	CAAGCAGAAGACGGCATACGAGATTCTGTCACGTCTCGTGGGCTCGG
Hexa3_193	Blocking.primers.A&B	193	TAGCAACC	CAAGCAGAAGACGGCATACGAGAT	GGTTGCTA	GTCTCGTGGGCTCGG	CAAGCAGAAGACGGCATACGAGATGGTTGCTAGTCTCGTGGGCTCGG
Hexa3_194	Blocking.primers.A&B	194	AGACACAG	CAAGCAGAAGACGGCATACGAGAT	CTGTGTCT	GTCTCGTGGGCTCGG	CAAGCAGAAGACGGCATACGAGATCTGTGTCTGTCTCGTGGGCTCGG
Hexa3_195	Blocking.primers.A&B	195	TATTGGCG	CAAGCAGAAGACGGCATACGAGAT	CGCCAATA	GTCTCGTGGGCTCGG	CAAGCAGAAGACGGCATACGAGATCGCCAATAGTCTCGTGGGCTCGG
Hexa3_196	Blocking.primers.A&B	196	AGTGGAGT	CAAGCAGAAGACGGCATACGAGAT	ACTCCACT	GTCTCGTGGGCTCGG	CAAGCAGAAGACGGCATACGAGATACTCCACTGTCTCGTGGGCTCGG
Hexa3_197	Blocking.primers.A&B	197	GTGAGACA	CAAGCAGAAGACGGCATACGAGAT	TGTCTCAC	GTCTCGTGGGCTCGG	CAAGCAGAAGACGGCATACGAGATTGTCTCACGTCTCGTGGGCTCGG
Hexa3_198	Blocking.primers.A&B	198	TGTCCACT	CAAGCAGAAGACGGCATACGAGAT	AGTGGACA	GTCTCGTGGGCTCGG	CAAGCAGAAGACGGCATACGAGATAGTGGACAGTCTCGTGGGCTCGG
Hexa3_199	Blocking.primers.A&B	199	ATCCTTGC	CAAGCAGAAGACGGCATACGAGAT	GCAAGGAT	GTCTCGTGGGCTCGG	CAAGCAGAAGACGGCATACGAGATGCAAGGATGTCTCGTGGGCTCGG
Hexa3_200	Blocking.primers.A&B	200	GTAGAGGT	CAAGCAGAAGACGGCATACGAGAT	ACCTCTAC	GTCTCGTGGGCTCGG	CAAGCAGAAGACGGCATACGAGATACCTCTACGTCTCGTGGGCTCGG
Hexa3_201	Blocking.primers.A&B	201	CTTGCTAC	CAAGCAGAAGACGGCATACGAGAT	GTAGCAAG	GTCTCGTGGGCTCGG	CAAGCAGAAGACGGCATACGAGATGTAGCAAGGTCTCGTGGGCTCGG
Hexa3_202	Blocking.primers.A&B	202	CAGAGAGT	CAAGCAGAAGACGGCATACGAGAT	ACTCTCTG	GTCTCGTGGGCTCGG	CAAGCAGAAGACGGCATACGAGATACTCTCTGGTCTCGTGGGCTCGG
Hexa3_203	Blocking.primers.A&B	203	AGTGACAG	CAAGCAGAAGACGGCATACGAGAT	CTGTCACT	GTCTCGTGGGCTCGG	CAAGCAGAAGACGGCATACGAGATCTGTCACTGTCTCGTGGGCTCGG
Hexa3_204	Blocking.primers.A&B	204	AACCATGC	CAAGCAGAAGACGGCATACGAGAT	GCATGGTT	GTCTCGTGGGCTCGG	CAAGCAGAAGACGGCATACGAGATGCATGGTTGTCTCGTGGGCTCGG
Hexa3_205	Blocking.primers.A&B	205	CTAGCTTC	CAAGCAGAAGACGGCATACGAGAT	GAAGCTAG	GTCTCGTGGGCTCGG	CAAGCAGAAGACGGCATACGAGATGAAGCTAGGTCTCGTGGGCTCGG
Hexa3_206	Blocking.primers.A&B	206	CATCCAAG	CAAGCAGAAGACGGCATACGAGAT	CTTGGATG	GTCTCGTGGGCTCGG	CAAGCAGAAGACGGCATACGAGATCTTGGATGGTCTCGTGGGCTCGG
Hexa3_207	Blocking.primers.A&B	207	ATGCAAGG	CAAGCAGAAGACGGCATACGAGAT	CCTTGCAT	GTCTCGTGGGCTCGG	CAAGCAGAAGACGGCATACGAGATCCTTGCATGTCTCGTGGGCTCGG
Hexa3_208	Blocking.primers.A&B	208	TAGCCGAT	CAAGCAGAAGACGGCATACGAGAT	ATCGGCTA	GTCTCGTGGGCTCGG	CAAGCAGAAGACGGCATACGAGATATCGGCTAGTCTCGTGGGCTCGG
Hexa3_209	Blocking.primers.A&B	209	TTCCTAGC	CAAGCAGAAGACGGCATACGAGAT	GCTAGGAA	GTCTCGTGGGCTCGG	CAAGCAGAAGACGGCATACGAGATGCTAGGAAGTCTCGTGGGCTCGG
Hexa3_210	Blocking.primers.A&B	210	TAATCGGC	CAAGCAGAAGACGGCATACGAGAT	GCCGATTA	GTCTCGTGGGCTCGG	CAAGCAGAAGACGGCATACGAGATGCCGATTAGTCTCGTGGGCTCGG
Hexa3_211	Blocking.primers.A&B	211	GTCAGACT	CAAGCAGAAGACGGCATACGAGAT	AGTCTGAC	GTCTCGTGGGCTCGG	CAAGCAGAAGACGGCATACGAGATAGTCTGACGTCTCGTGGGCTCGG
Hexa3_212	Blocking.primers.A&B	212	TTGCTTCG	CAAGCAGAAGACGGCATACGAGAT	CGAAGCAA	GTCTCGTGGGCTCGG	CAAGCAGAAGACGGCATACGAGATCGAAGCAAGTCTCGTGGGCTCGG
Hexa3_213	Blocking.primers.A&B	213	GTCTTCTG	CAAGCAGAAGACGGCATACGAGAT	CAGAAGAC	GTCTCGTGGGCTCGG	CAAGCAGAAGACGGCATACGAGATCAGAAGACGTCTCGTGGGCTCGG
Hexa3_214	Blocking.primers.A&B	214	CGAAGGTA	CAAGCAGAAGACGGCATACGAGAT	TACCTTCG	GTCTCGTGGGCTCGG	CAAGCAGAAGACGGCATACGAGATTACCTTCGGTCTCGTGGGCTCGG
Hexa3_215	Blocking.primers.A&B	215	GAGTCTCA	CAAGCAGAAGACGGCATACGAGAT	TGAGACTC	GTCTCGTGGGCTCGG	CAAGCAGAAGACGGCATACGAGATTGAGACTCGTCTCGTGGGCTCGG
Hexa3_216	Blocking.primers.A&B	216	AGGTAGGT	CAAGCAGAAGACGGCATACGAGAT	ACCTACCT	GTCTCGTGGGCTCGG	CAAGCAGAAGACGGCATACGAGATACCTACCTGTCTCGTGGGCTCGG
Hexa3_217	Blocking.primers.A&B	217	GGATCCAT	CAAGCAGAAGACGGCATACGAGAT	ATGGATCC	GTCTCGTGGGCTCGG	CAAGCAGAAGACGGCATACGAGATATGGATCCGTCTCGTGGGCTCGG
Hexa3_218	Blocking.primers.A&B	218	CCTATACC	CAAGCAGAAGACGGCATACGAGAT	GGTATAGG	GTCTCGTGGGCTCGG	CAAGCAGAAGACGGCATACGAGATGGTATAGGGTCTCGTGGGCTCGG
Hexa3_219	Blocking.primers.A&B	219	CTGTTGTC	CAAGCAGAAGACGGCATACGAGAT	GACAACAG	GTCTCGTGGGCTCGG	CAAGCAGAAGACGGCATACGAGATGACAACAGGTCTCGTGGGCTCGG
Hexa3_220	Blocking.primers.A&B	220	TACGATCG	CAAGCAGAAGACGGCATACGAGAT	CGATCGTA	GTCTCGTGGGCTCGG	CAAGCAGAAGACGGCATACGAGATCGATCGTAGTCTCGTGGGCTCGG
Hexa3_221	Blocking.primers.A&B	221	TGTGGAGA	CAAGCAGAAGACGGCATACGAGAT	TCTCCACA	GTCTCGTGGGCTCGG	CAAGCAGAAGACGGCATACGAGATTCTCCACAGTCTCGTGGGCTCGG
Hexa3_222	Blocking.primers.A&B	222	ACTGAGAG	CAAGCAGAAGACGGCATACGAGAT	CTCTCAGT	GTCTCGTGGGCTCGG	CAAGCAGAAGACGGCATACGAGATCTCTCAGTGTCTCGTGGGCTCGG
Hexa3_223	Blocking.primers.A&B	223	GAACCTAC	CAAGCAGAAGACGGCATACGAGAT	GTAGGTTC	GTCTCGTGGGCTCGG	CAAGCAGAAGACGGCATACGAGATGTAGGTTCGTCTCGTGGGCTCGG
Hexa3_224	Blocking.primers.A&B	224	ACTGGACT	CAAGCAGAAGACGGCATACGAGAT	AGTCCAGT	GTCTCGTGGGCTCGG	CAAGCAGAAGACGGCATACGAGATAGTCCAGTGTCTCGTGGGCTCGG
Hexa3_225	Blocking.primers.A&B	225	GCATTACG	CAAGCAGAAGACGGCATACGAGAT	CGTAATGC	GTCTCGTGGGCTCGG	CAAGCAGAAGACGGCATACGAGATCGTAATGCGTCTCGTGGGCTCGG
Hexa3_226	Blocking.primers.A&B	226	ACAGTGTC	CAAGCAGAAGACGGCATACGAGAT	GACACTGT	GTCTCGTGGGCTCGG	CAAGCAGAAGACGGCATACGAGATGACACTGTGTCTCGTGGGCTCGG
Hexa3_227	Blocking.primers.A&B	227	TGTCAGAC	CAAGCAGAAGACGGCATACGAGAT	GTCTGACA	GTCTCGTGGGCTCGG	CAAGCAGAAGACGGCATACGAGATGTCTGACAGTCTCGTGGGCTCGG
Hexa3_228	Blocking.primers.A&B	228	TCACCACT	CAAGCAGAAGACGGCATACGAGAT	AGTGGTGA	GTCTCGTGGGCTCGG	CAAGCAGAAGACGGCATACGAGATAGTGGTGAGTCTCGTGGGCTCGG
Hexa3_229	Blocking.primers.A&B	229	TCTGCTCA	CAAGCAGAAGACGGCATACGAGAT	TGAGCAGA	GTCTCGTGGGCTCGG	CAAGCAGAAGACGGCATACGAGATTGAGCAGAGTCTCGTGGGCTCGG
Hexa3_230	Blocking.primers.A&B	230	TAGCGGAA	CAAGCAGAAGACGGCATACGAGAT	TTCCGCTA	GTCTCGTGGGCTCGG	CAAGCAGAAGACGGCATACGAGATTTCCGCTAGTCTCGTGGGCTCGG
Hexa3_231	Blocking.primers.A&B	231	TGGATGGA	CAAGCAGAAGACGGCATACGAGAT	TCCATCCA	GTCTCGTGGGCTCGG	CAAGCAGAAGACGGCATACGAGATTCCATCCAGTCTCGTGGGCTCGG
Hexa3_232	Blocking.primers.A&B	232	GGTTGCAT	CAAGCAGAAGACGGCATACGAGAT	ATGCAACC	GTCTCGTGGGCTCGG	CAAGCAGAAGACGGCATACGAGATATGCAACCGTCTCGTGGGCTCGG
Hexa3_233	Blocking.primers.A&B	233	CCAACCTT	CAAGCAGAAGACGGCATACGAGAT	AAGGTTGG	GTCTCGTGGGCTCGG	CAAGCAGAAGACGGCATACGAGATAAGGTTGGGTCTCGTGGGCTCGG
Hexa3_234	Blocking.primers.A&B	234	GCTATTCC	CAAGCAGAAGACGGCATACGAGAT	GGAATAGC	GTCTCGTGGGCTCGG	CAAGCAGAAGACGGCATACGAGATGGAATAGCGTCTCGTGGGCTCGG
Hexa3_235	Blocking.primers.A&B	235	ACTGCTGA	CAAGCAGAAGACGGCATACGAGAT	TCAGCAGT	GTCTCGTGGGCTCGG	CAAGCAGAAGACGGCATACGAGATTCAGCAGTGTCTCGTGGGCTCGG
Hexa4_001	No.blocking.primer	1	GTGAAGAC	CAAGCAGAAGACGGCATACGAGAT	GTCTTCAC	GTCTCGTGGGCTCGG	CAAGCAGAAGACGGCATACGAGATGTCTTCACGTCTCGTGGGCTCGG
Hexa4_002	No.blocking.primer	2	CCATCCAT	CAAGCAGAAGACGGCATACGAGAT	ATGGATGG	GTCTCGTGGGCTCGG	CAAGCAGAAGACGGCATACGAGATATGGATGGGTCTCGTGGGCTCGG
Hexa4_003	No.blocking.primer	3	CCTTGCTA	CAAGCAGAAGACGGCATACGAGAT	TAGCAAGG	GTCTCGTGGGCTCGG	CAAGCAGAAGACGGCATACGAGATTAGCAAGGGTCTCGTGGGCTCGG
Hexa4_004	No.blocking.primer	4	CTCAACAG	CAAGCAGAAGACGGCATACGAGAT	CTGTTGAG	GTCTCGTGGGCTCGG	CAAGCAGAAGACGGCATACGAGATCTGTTGAGGTCTCGTGGGCTCGG
Hexa4_005	No.blocking.primer	5	AGCAGTAG	CAAGCAGAAGACGGCATACGAGAT	CTACTGCT	GTCTCGTGGGCTCGG	CAAGCAGAAGACGGCATACGAGATCTACTGCTGTCTCGTGGGCTCGG
Hexa4_006	No.blocking.primer	6	GCTATACG	CAAGCAGAAGACGGCATACGAGAT	CGTATAGC	GTCTCGTGGGCTCGG	CAAGCAGAAGACGGCATACGAGATCGTATAGCGTCTCGTGGGCTCGG
Hexa4_007	No.blocking.primer	7	GACATGTC	CAAGCAGAAGACGGCATACGAGAT	GACATGTC	GTCTCGTGGGCTCGG	CAAGCAGAAGACGGCATACGAGATGACATGTCGTCTCGTGGGCTCGG
Hexa4_008	No.blocking.primer	8	GATCTGCA	CAAGCAGAAGACGGCATACGAGAT	TGCAGATC	GTCTCGTGGGCTCGG	CAAGCAGAAGACGGCATACGAGATTGCAGATCGTCTCGTGGGCTCGG
Hexa4_009	No.blocking.primer	9	GTTCAGGT	CAAGCAGAAGACGGCATACGAGAT	ACCTGAAC	GTCTCGTGGGCTCGG	CAAGCAGAAGACGGCATACGAGATACCTGAACGTCTCGTGGGCTCGG
Hexa4_010	No.blocking.primer	10	GATCACCA	CAAGCAGAAGACGGCATACGAGAT	TGGTGATC	GTCTCGTGGGCTCGG	CAAGCAGAAGACGGCATACGAGATTGGTGATCGTCTCGTGGGCTCGG
Hexa4_011	No.blocking.primer	11	CCATGGAT	CAAGCAGAAGACGGCATACGAGAT	ATCCATGG	GTCTCGTGGGCTCGG	CAAGCAGAAGACGGCATACGAGATATCCATGGGTCTCGTGGGCTCGG
Hexa4_012	No.blocking.primer	12	TTAACGCG	CAAGCAGAAGACGGCATACGAGAT	CGCGTTAA	GTCTCGTGGGCTCGG	CAAGCAGAAGACGGCATACGAGATCGCGTTAAGTCTCGTGGGCTCGG
Hexa4_013	No.blocking.primer	13	CCTACCTA	CAAGCAGAAGACGGCATACGAGAT	TAGGTAGG	GTCTCGTGGGCTCGG	CAAGCAGAAGACGGCATACGAGATTAGGTAGGGTCTCGTGGGCTCGG
Hexa4_014	No.blocking.primer	14	GACTGTCA	CAAGCAGAAGACGGCATACGAGAT	TGACAGTC	GTCTCGTGGGCTCGG	CAAGCAGAAGACGGCATACGAGATTGACAGTCGTCTCGTGGGCTCGG
Hexa4_015	No.blocking.primer	15	CTTCTCCT	CAAGCAGAAGACGGCATACGAGAT	AGGAGAAG	GTCTCGTGGGCTCGG	CAAGCAGAAGACGGCATACGAGATAGGAGAAGGTCTCGTGGGCTCGG
Hexa4_016	No.blocking.primer	16	TCTGAGAC	CAAGCAGAAGACGGCATACGAGAT	GTCTCAGA	GTCTCGTGGGCTCGG	CAAGCAGAAGACGGCATACGAGATGTCTCAGAGTCTCGTGGGCTCGG
Hexa4_017	No.blocking.primer	17	TCCTCATG	CAAGCAGAAGACGGCATACGAGAT	CATGAGGA	GTCTCGTGGGCTCGG	CAAGCAGAAGACGGCATACGAGATCATGAGGAGTCTCGTGGGCTCGG
Hexa4_018	No.blocking.primer	18	CACTGACA	CAAGCAGAAGACGGCATACGAGAT	TGTCAGTG	GTCTCGTGGGCTCGG	CAAGCAGAAGACGGCATACGAGATTGTCAGTGGTCTCGTGGGCTCGG
Hexa4_019	No.blocking.primer	19	TTCGAACG	CAAGCAGAAGACGGCATACGAGAT	CGTTCGAA	GTCTCGTGGGCTCGG	CAAGCAGAAGACGGCATACGAGATCGTTCGAAGTCTCGTGGGCTCGG
Hexa4_020	No.blocking.primer	20	AGCTTCGA	CAAGCAGAAGACGGCATACGAGAT	TCGAAGCT	GTCTCGTGGGCTCGG	CAAGCAGAAGACGGCATACGAGATTCGAAGCTGTCTCGTGGGCTCGG
Hexa4_021	No.blocking.primer	21	GAAGTCCT	CAAGCAGAAGACGGCATACGAGAT	AGGACTTC	GTCTCGTGGGCTCGG	CAAGCAGAAGACGGCATACGAGATAGGACTTCGTCTCGTGGGCTCGG
Hexa4_022	No.blocking.primer	22	ACTGACTG	CAAGCAGAAGACGGCATACGAGAT	CAGTCAGT	GTCTCGTGGGCTCGG	CAAGCAGAAGACGGCATACGAGATCAGTCAGTGTCTCGTGGGCTCGG
Hexa4_023	No.blocking.primer	23	CAACCATG	CAAGCAGAAGACGGCATACGAGAT	CATGGTTG	GTCTCGTGGGCTCGG	CAAGCAGAAGACGGCATACGAGATCATGGTTGGTCTCGTGGGCTCGG
Hexa4_024	No.blocking.primer	24	GCTTAAGC	CAAGCAGAAGACGGCATACGAGAT	GCTTAAGC	GTCTCGTGGGCTCGG	CAAGCAGAAGACGGCATACGAGATGCTTAAGCGTCTCGTGGGCTCGG
Hexa4_025	No.blocking.primer	25	CTACAGGT	CAAGCAGAAGACGGCATACGAGAT	ACCTGTAG	GTCTCGTGGGCTCGG	CAAGCAGAAGACGGCATACGAGATACCTGTAGGTCTCGTGGGCTCGG
Hexa4_026	No.blocking.primer	26	CGGCATAT	CAAGCAGAAGACGGCATACGAGAT	ATATGCCG	GTCTCGTGGGCTCGG	CAAGCAGAAGACGGCATACGAGATATATGCCGGTCTCGTGGGCTCGG
Hexa4_027	No.blocking.primer	27	TGGTTGCA	CAAGCAGAAGACGGCATACGAGAT	TGCAACCA	GTCTCGTGGGCTCGG	CAAGCAGAAGACGGCATACGAGATTGCAACCAGTCTCGTGGGCTCGG
Hexa4_028	No.blocking.primer	28	CCGGTAAT	CAAGCAGAAGACGGCATACGAGAT	ATTACCGG	GTCTCGTGGGCTCGG	CAAGCAGAAGACGGCATACGAGATATTACCGGGTCTCGTGGGCTCGG
Hexa4_029	No.blocking.primer	29	TGGACATC	CAAGCAGAAGACGGCATACGAGAT	GATGTCCA	GTCTCGTGGGCTCGG	CAAGCAGAAGACGGCATACGAGATGATGTCCAGTCTCGTGGGCTCGG
Hexa4_030	No.blocking.primer	30	CGATCGTA	CAAGCAGAAGACGGCATACGAGAT	TACGATCG	GTCTCGTGGGCTCGG	CAAGCAGAAGACGGCATACGAGATTACGATCGGTCTCGTGGGCTCGG
Hexa4_031	No.blocking.primer	31	AGTCAGAG	CAAGCAGAAGACGGCATACGAGAT	CTCTGACT	GTCTCGTGGGCTCGG	CAAGCAGAAGACGGCATACGAGATCTCTGACTGTCTCGTGGGCTCGG
Hexa4_032	No.blocking.primer	32	TCCAACCT	CAAGCAGAAGACGGCATACGAGAT	AGGTTGGA	GTCTCGTGGGCTCGG	CAAGCAGAAGACGGCATACGAGATAGGTTGGAGTCTCGTGGGCTCGG
Hexa4_033	No.blocking.primer	33	AGTCTCTC	CAAGCAGAAGACGGCATACGAGAT	GAGAGACT	GTCTCGTGGGCTCGG	CAAGCAGAAGACGGCATACGAGATGAGAGACTGTCTCGTGGGCTCGG
Hexa4_034	No.blocking.primer	34	CTTCGATC	CAAGCAGAAGACGGCATACGAGAT	GATCGAAG	GTCTCGTGGGCTCGG	CAAGCAGAAGACGGCATACGAGATGATCGAAGGTCTCGTGGGCTCGG
Hexa4_035	No.blocking.primer	35	TATAGCCG	CAAGCAGAAGACGGCATACGAGAT	CGGCTATA	GTCTCGTGGGCTCGG	CAAGCAGAAGACGGCATACGAGATCGGCTATAGTCTCGTGGGCTCGG
Hexa4_036	No.blocking.primer	36	TAGGCGAA	CAAGCAGAAGACGGCATACGAGAT	TTCGCCTA	GTCTCGTGGGCTCGG	CAAGCAGAAGACGGCATACGAGATTTCGCCTAGTCTCGTGGGCTCGG
Hexa4_037	No.blocking.primer	37	TTAAGCGC	CAAGCAGAAGACGGCATACGAGAT	GCGCTTAA	GTCTCGTGGGCTCGG	CAAGCAGAAGACGGCATACGAGATGCGCTTAAGTCTCGTGGGCTCGG
Hexa4_038	No.blocking.primer	38	AAGCTTCG	CAAGCAGAAGACGGCATACGAGAT	CGAAGCTT	GTCTCGTGGGCTCGG	CAAGCAGAAGACGGCATACGAGATCGAAGCTTGTCTCGTGGGCTCGG
Hexa4_039	No.blocking.primer	39	GATGGTAG	CAAGCAGAAGACGGCATACGAGAT	CTACCATC	GTCTCGTGGGCTCGG	CAAGCAGAAGACGGCATACGAGATCTACCATCGTCTCGTGGGCTCGG
Hexa4_040	No.blocking.primer	40	GGCGTATT	CAAGCAGAAGACGGCATACGAGAT	AATACGCC	GTCTCGTGGGCTCGG	CAAGCAGAAGACGGCATACGAGATAATACGCCGTCTCGTGGGCTCGG
Hexa4_041	No.blocking.primer	41	TAGGTAGG	CAAGCAGAAGACGGCATACGAGAT	CCTACCTA	GTCTCGTGGGCTCGG	CAAGCAGAAGACGGCATACGAGATCCTACCTAGTCTCGTGGGCTCGG
Hexa4_042	No.blocking.primer	42	TTAACCGG	CAAGCAGAAGACGGCATACGAGAT	CCGGTTAA	GTCTCGTGGGCTCGG	CAAGCAGAAGACGGCATACGAGATCCGGTTAAGTCTCGTGGGCTCGG
Hexa4_043	No.blocking.primer	43	TTGCGGTA	CAAGCAGAAGACGGCATACGAGAT	TACCGCAA	GTCTCGTGGGCTCGG	CAAGCAGAAGACGGCATACGAGATTACCGCAAGTCTCGTGGGCTCGG
Hexa4_044	No.blocking.primer	44	GACTGTGT	CAAGCAGAAGACGGCATACGAGAT	ACACAGTC	GTCTCGTGGGCTCGG	CAAGCAGAAGACGGCATACGAGATACACAGTCGTCTCGTGGGCTCGG
Hexa4_045	No.blocking.primer	45	CTAGTCCT	CAAGCAGAAGACGGCATACGAGAT	AGGACTAG	GTCTCGTGGGCTCGG	CAAGCAGAAGACGGCATACGAGATAGGACTAGGTCTCGTGGGCTCGG
Hexa4_046	No.blocking.primer	46	ACAGTGAG	CAAGCAGAAGACGGCATACGAGAT	CTCACTGT	GTCTCGTGGGCTCGG	CAAGCAGAAGACGGCATACGAGATCTCACTGTGTCTCGTGGGCTCGG
Hexa4_047	No.blocking.primer	47	TGTCACTC	CAAGCAGAAGACGGCATACGAGAT	GAGTGACA	GTCTCGTGGGCTCGG	CAAGCAGAAGACGGCATACGAGATGAGTGACAGTCTCGTGGGCTCGG
Hexa4_048	No.blocking.primer	48	ACCTCATC	CAAGCAGAAGACGGCATACGAGAT	GATGAGGT	GTCTCGTGGGCTCGG	CAAGCAGAAGACGGCATACGAGATGATGAGGTGTCTCGTGGGCTCGG
Hexa4_049	No.blocking.primer	49	GTGAAGAC	CAAGCAGAAGACGGCATACGAGAT	GTCTTCAC	GTCTCGTGGGCTCGG	CAAGCAGAAGACGGCATACGAGATGTCTTCACGTCTCGTGGGCTCGG
Hexa4_050	No.blocking.primer	50	CCATCCAT	CAAGCAGAAGACGGCATACGAGAT	ATGGATGG	GTCTCGTGGGCTCGG	CAAGCAGAAGACGGCATACGAGATATGGATGGGTCTCGTGGGCTCGG
Hexa4_051	No.blocking.primer	51	CCTTGCTA	CAAGCAGAAGACGGCATACGAGAT	TAGCAAGG	GTCTCGTGGGCTCGG	CAAGCAGAAGACGGCATACGAGATTAGCAAGGGTCTCGTGGGCTCGG
Hexa4_052	No.blocking.primer	52	CTCAACAG	CAAGCAGAAGACGGCATACGAGAT	CTGTTGAG	GTCTCGTGGGCTCGG	CAAGCAGAAGACGGCATACGAGATCTGTTGAGGTCTCGTGGGCTCGG
Hexa4_053	No.blocking.primer	53	AGCAGTAG	CAAGCAGAAGACGGCATACGAGAT	CTACTGCT	GTCTCGTGGGCTCGG	CAAGCAGAAGACGGCATACGAGATCTACTGCTGTCTCGTGGGCTCGG
Hexa4_054	No.blocking.primer	54	GCTATACG	CAAGCAGAAGACGGCATACGAGAT	CGTATAGC	GTCTCGTGGGCTCGG	CAAGCAGAAGACGGCATACGAGATCGTATAGCGTCTCGTGGGCTCGG
Hexa4_055	No.blocking.primer	55	GACATGTC	CAAGCAGAAGACGGCATACGAGAT	GACATGTC	GTCTCGTGGGCTCGG	CAAGCAGAAGACGGCATACGAGATGACATGTCGTCTCGTGGGCTCGG
Hexa4_056	No.blocking.primer	56	GATCTGCA	CAAGCAGAAGACGGCATACGAGAT	TGCAGATC	GTCTCGTGGGCTCGG	CAAGCAGAAGACGGCATACGAGATTGCAGATCGTCTCGTGGGCTCGG
Hexa4_057	No.blocking.primer	57	GTTCAGGT	CAAGCAGAAGACGGCATACGAGAT	ACCTGAAC	GTCTCGTGGGCTCGG	CAAGCAGAAGACGGCATACGAGATACCTGAACGTCTCGTGGGCTCGG
Hexa4_058	No.blocking.primer	58	GATCACCA	CAAGCAGAAGACGGCATACGAGAT	TGGTGATC	GTCTCGTGGGCTCGG	CAAGCAGAAGACGGCATACGAGATTGGTGATCGTCTCGTGGGCTCGG
Hexa4_059	No.blocking.primer	59	CCATGGAT	CAAGCAGAAGACGGCATACGAGAT	ATCCATGG	GTCTCGTGGGCTCGG	CAAGCAGAAGACGGCATACGAGATATCCATGGGTCTCGTGGGCTCGG
Hexa4_060	No.blocking.primer	60	TTAACGCG	CAAGCAGAAGACGGCATACGAGAT	CGCGTTAA	GTCTCGTGGGCTCGG	CAAGCAGAAGACGGCATACGAGATCGCGTTAAGTCTCGTGGGCTCGG
Hexa4_061	No.blocking.primer	61	CCTACCTA	CAAGCAGAAGACGGCATACGAGAT	TAGGTAGG	GTCTCGTGGGCTCGG	CAAGCAGAAGACGGCATACGAGATTAGGTAGGGTCTCGTGGGCTCGG
Hexa4_062	No.blocking.primer	62	GACTGTCA	CAAGCAGAAGACGGCATACGAGAT	TGACAGTC	GTCTCGTGGGCTCGG	CAAGCAGAAGACGGCATACGAGATTGACAGTCGTCTCGTGGGCTCGG
Hexa4_063	No.blocking.primer	63	CTTCTCCT	CAAGCAGAAGACGGCATACGAGAT	AGGAGAAG	GTCTCGTGGGCTCGG	CAAGCAGAAGACGGCATACGAGATAGGAGAAGGTCTCGTGGGCTCGG
Hexa4_064	No.blocking.primer	64	TCTGAGAC	CAAGCAGAAGACGGCATACGAGAT	GTCTCAGA	GTCTCGTGGGCTCGG	CAAGCAGAAGACGGCATACGAGATGTCTCAGAGTCTCGTGGGCTCGG
Hexa4_065	No.blocking.primer	65	TCCTCATG	CAAGCAGAAGACGGCATACGAGAT	CATGAGGA	GTCTCGTGGGCTCGG	CAAGCAGAAGACGGCATACGAGATCATGAGGAGTCTCGTGGGCTCGG
Hexa4_066	No.blocking.primer	66	CACTGACA	CAAGCAGAAGACGGCATACGAGAT	TGTCAGTG	GTCTCGTGGGCTCGG	CAAGCAGAAGACGGCATACGAGATTGTCAGTGGTCTCGTGGGCTCGG
Hexa4_067	No.blocking.primer	67	TTCGAACG	CAAGCAGAAGACGGCATACGAGAT	CGTTCGAA	GTCTCGTGGGCTCGG	CAAGCAGAAGACGGCATACGAGATCGTTCGAAGTCTCGTGGGCTCGG
Hexa4_068	No.blocking.primer	68	AGCTTCGA	CAAGCAGAAGACGGCATACGAGAT	TCGAAGCT	GTCTCGTGGGCTCGG	CAAGCAGAAGACGGCATACGAGATTCGAAGCTGTCTCGTGGGCTCGG
Hexa4_069	No.blocking.primer	69	GAAGTCCT	CAAGCAGAAGACGGCATACGAGAT	AGGACTTC	GTCTCGTGGGCTCGG	CAAGCAGAAGACGGCATACGAGATAGGACTTCGTCTCGTGGGCTCGG
Hexa4_070	No.blocking.primer	70	ACTGACTG	CAAGCAGAAGACGGCATACGAGAT	CAGTCAGT	GTCTCGTGGGCTCGG	CAAGCAGAAGACGGCATACGAGATCAGTCAGTGTCTCGTGGGCTCGG
Hexa4_071	No.blocking.primer	71	CAACCATG	CAAGCAGAAGACGGCATACGAGAT	CATGGTTG	GTCTCGTGGGCTCGG	CAAGCAGAAGACGGCATACGAGATCATGGTTGGTCTCGTGGGCTCGG
Hexa4_072	No.blocking.primer	72	GCTTAAGC	CAAGCAGAAGACGGCATACGAGAT	GCTTAAGC	GTCTCGTGGGCTCGG	CAAGCAGAAGACGGCATACGAGATGCTTAAGCGTCTCGTGGGCTCGG
Hexa4_073	No.blocking.primer	73	CTACAGGT	CAAGCAGAAGACGGCATACGAGAT	ACCTGTAG	GTCTCGTGGGCTCGG	CAAGCAGAAGACGGCATACGAGATACCTGTAGGTCTCGTGGGCTCGG
Hexa4_074	No.blocking.primer	74	CGGCATAT	CAAGCAGAAGACGGCATACGAGAT	ATATGCCG	GTCTCGTGGGCTCGG	CAAGCAGAAGACGGCATACGAGATATATGCCGGTCTCGTGGGCTCGG
Hexa4_075	No.blocking.primer	75	TGGTTGCA	CAAGCAGAAGACGGCATACGAGAT	TGCAACCA	GTCTCGTGGGCTCGG	CAAGCAGAAGACGGCATACGAGATTGCAACCAGTCTCGTGGGCTCGG
Hexa4_076	No.blocking.primer	76	CCGGTAAT	CAAGCAGAAGACGGCATACGAGAT	ATTACCGG	GTCTCGTGGGCTCGG	CAAGCAGAAGACGGCATACGAGATATTACCGGGTCTCGTGGGCTCGG
Hexa4_077	No.blocking.primer	77	TGGACATC	CAAGCAGAAGACGGCATACGAGAT	GATGTCCA	GTCTCGTGGGCTCGG	CAAGCAGAAGACGGCATACGAGATGATGTCCAGTCTCGTGGGCTCGG
Hexa4_078	No.blocking.primer	78	CGATCGTA	CAAGCAGAAGACGGCATACGAGAT	TACGATCG	GTCTCGTGGGCTCGG	CAAGCAGAAGACGGCATACGAGATTACGATCGGTCTCGTGGGCTCGG
Hexa4_079	No.blocking.primer	79	AGTCAGAG	CAAGCAGAAGACGGCATACGAGAT	CTCTGACT	GTCTCGTGGGCTCGG	CAAGCAGAAGACGGCATACGAGATCTCTGACTGTCTCGTGGGCTCGG
Hexa4_080	No.blocking.primer	80	TCCAACCT	CAAGCAGAAGACGGCATACGAGAT	AGGTTGGA	GTCTCGTGGGCTCGG	CAAGCAGAAGACGGCATACGAGATAGGTTGGAGTCTCGTGGGCTCGG
Hexa4_081	No.blocking.primer	81	AGTCTCTC	CAAGCAGAAGACGGCATACGAGAT	GAGAGACT	GTCTCGTGGGCTCGG	CAAGCAGAAGACGGCATACGAGATGAGAGACTGTCTCGTGGGCTCGG
Hexa4_082	No.blocking.primer	82	CTTCGATC	CAAGCAGAAGACGGCATACGAGAT	GATCGAAG	GTCTCGTGGGCTCGG	CAAGCAGAAGACGGCATACGAGATGATCGAAGGTCTCGTGGGCTCGG
Hexa4_083	No.blocking.primer	83	TATAGCCG	CAAGCAGAAGACGGCATACGAGAT	CGGCTATA	GTCTCGTGGGCTCGG	CAAGCAGAAGACGGCATACGAGATCGGCTATAGTCTCGTGGGCTCGG
Hexa4_084	No.blocking.primer	84	TAGGCGAA	CAAGCAGAAGACGGCATACGAGAT	TTCGCCTA	GTCTCGTGGGCTCGG	CAAGCAGAAGACGGCATACGAGATTTCGCCTAGTCTCGTGGGCTCGG
Hexa4_085	No.blocking.primer	85	TTAAGCGC	CAAGCAGAAGACGGCATACGAGAT	GCGCTTAA	GTCTCGTGGGCTCGG	CAAGCAGAAGACGGCATACGAGATGCGCTTAAGTCTCGTGGGCTCGG
Hexa4_086	No.blocking.primer	86	AAGCTTCG	CAAGCAGAAGACGGCATACGAGAT	CGAAGCTT	GTCTCGTGGGCTCGG	CAAGCAGAAGACGGCATACGAGATCGAAGCTTGTCTCGTGGGCTCGG
Hexa4_087	No.blocking.primer	87	GATGGTAG	CAAGCAGAAGACGGCATACGAGAT	CTACCATC	GTCTCGTGGGCTCGG	CAAGCAGAAGACGGCATACGAGATCTACCATCGTCTCGTGGGCTCGG
Hexa4_088	No.blocking.primer	88	GGCGTATT	CAAGCAGAAGACGGCATACGAGAT	AATACGCC	GTCTCGTGGGCTCGG	CAAGCAGAAGACGGCATACGAGATAATACGCCGTCTCGTGGGCTCGG
Hexa4_089	No.blocking.primer	89	TAGGTAGG	CAAGCAGAAGACGGCATACGAGAT	CCTACCTA	GTCTCGTGGGCTCGG	CAAGCAGAAGACGGCATACGAGATCCTACCTAGTCTCGTGGGCTCGG
Hexa4_090	No.blocking.primer	90	TTAACCGG	CAAGCAGAAGACGGCATACGAGAT	CCGGTTAA	GTCTCGTGGGCTCGG	CAAGCAGAAGACGGCATACGAGATCCGGTTAAGTCTCGTGGGCTCGG
Hexa4_091	No.blocking.primer	91	TTGCGGTA	CAAGCAGAAGACGGCATACGAGAT	TACCGCAA	GTCTCGTGGGCTCGG	CAAGCAGAAGACGGCATACGAGATTACCGCAAGTCTCGTGGGCTCGG
Hexa4_092	No.blocking.primer	92	GACTGTGT	CAAGCAGAAGACGGCATACGAGAT	ACACAGTC	GTCTCGTGGGCTCGG	CAAGCAGAAGACGGCATACGAGATACACAGTCGTCTCGTGGGCTCGG
Hexa4_093	No.blocking.primer	93	CTAGTCCT	CAAGCAGAAGACGGCATACGAGAT	AGGACTAG	GTCTCGTGGGCTCGG	CAAGCAGAAGACGGCATACGAGATAGGACTAGGTCTCGTGGGCTCGG
Hexa4_094	No.blocking.primer	94	ACAGTGAG	CAAGCAGAAGACGGCATACGAGAT	CTCACTGT	GTCTCGTGGGCTCGG	CAAGCAGAAGACGGCATACGAGATCTCACTGTGTCTCGTGGGCTCGG
Hexa4_095	No.blocking.primer	95	TGTCACTC	CAAGCAGAAGACGGCATACGAGAT	GAGTGACA	GTCTCGTGGGCTCGG	CAAGCAGAAGACGGCATACGAGATGAGTGACAGTCTCGTGGGCTCGG
Hexa4_096	No.blocking.primer	96	ACCTCATC	CAAGCAGAAGACGGCATACGAGAT	GATGAGGT	GTCTCGTGGGCTCGG	CAAGCAGAAGACGGCATACGAGATGATGAGGTGTCTCGTGGGCTCGG
Hexa4_097	No.blocking.primer	97	GTGTCTCT	CAAGCAGAAGACGGCATACGAGAT	AGAGACAC	GTCTCGTGGGCTCGG	CAAGCAGAAGACGGCATACGAGATAGAGACACGTCTCGTGGGCTCGG
Hexa4_098	No.blocking.primer	98	AGCAAGGT	CAAGCAGAAGACGGCATACGAGAT	ACCTTGCT	GTCTCGTGGGCTCGG	CAAGCAGAAGACGGCATACGAGATACCTTGCTGTCTCGTGGGCTCGG
Hexa4_099	No.blocking.primer	99	GGTAGCAA	CAAGCAGAAGACGGCATACGAGAT	TTGCTACC	GTCTCGTGGGCTCGG	CAAGCAGAAGACGGCATACGAGATTTGCTACCGTCTCGTGGGCTCGG
Hexa4_100	No.blocking.primer	100	AGGTGATG	CAAGCAGAAGACGGCATACGAGAT	CATCACCT	GTCTCGTGGGCTCGG	CAAGCAGAAGACGGCATACGAGATCATCACCTGTCTCGTGGGCTCGG
Hexa4_101	No.blocking.primer	101	CTGTACTC	CAAGCAGAAGACGGCATACGAGAT	GAGTACAG	GTCTCGTGGGCTCGG	CAAGCAGAAGACGGCATACGAGATGAGTACAGGTCTCGTGGGCTCGG
Hexa4_102	No.blocking.primer	102	GCATGGAA	CAAGCAGAAGACGGCATACGAGAT	TTCCATGC	GTCTCGTGGGCTCGG	CAAGCAGAAGACGGCATACGAGATTTCCATGCGTCTCGTGGGCTCGG
Hexa4_103	No.blocking.primer	103	CGTTCGTT	CAAGCAGAAGACGGCATACGAGAT	AACGAACG	GTCTCGTGGGCTCGG	CAAGCAGAAGACGGCATACGAGATAACGAACGGTCTCGTGGGCTCGG
Hexa4_104	No.blocking.primer	104	GTTGGTAC	CAAGCAGAAGACGGCATACGAGAT	GTACCAAC	GTCTCGTGGGCTCGG	CAAGCAGAAGACGGCATACGAGATGTACCAACGTCTCGTGGGCTCGG
Hexa4_105	No.blocking.primer	105	TAGGAACG	CAAGCAGAAGACGGCATACGAGAT	CGTTCCTA	GTCTCGTGGGCTCGG	CAAGCAGAAGACGGCATACGAGATCGTTCCTAGTCTCGTGGGCTCGG
Hexa4_106	No.blocking.primer	106	GTCACACA	CAAGCAGAAGACGGCATACGAGAT	TGTGTGAC	GTCTCGTGGGCTCGG	CAAGCAGAAGACGGCATACGAGATTGTGTGACGTCTCGTGGGCTCGG
Hexa4_107	No.blocking.primer	107	GTCTACTC	CAAGCAGAAGACGGCATACGAGAT	GAGTAGAC	GTCTCGTGGGCTCGG	CAAGCAGAAGACGGCATACGAGATGAGTAGACGTCTCGTGGGCTCGG
Hexa4_108	No.blocking.primer	108	CTAGGTTG	CAAGCAGAAGACGGCATACGAGAT	CAACCTAG	GTCTCGTGGGCTCGG	CAAGCAGAAGACGGCATACGAGATCAACCTAGGTCTCGTGGGCTCGG
Hexa4_109	No.blocking.primer	109	CGAACGAA	CAAGCAGAAGACGGCATACGAGAT	TTCGTTCG	GTCTCGTGGGCTCGG	CAAGCAGAAGACGGCATACGAGATTTCGTTCGGTCTCGTGGGCTCGG
Hexa4_110	No.blocking.primer	110	CTTGCTTG	CAAGCAGAAGACGGCATACGAGAT	CAAGCAAG	GTCTCGTGGGCTCGG	CAAGCAGAAGACGGCATACGAGATCAAGCAAGGTCTCGTGGGCTCGG
Hexa4_111	No.blocking.primer	111	GGAACGAT	CAAGCAGAAGACGGCATACGAGAT	ATCGTTCC	GTCTCGTGGGCTCGG	CAAGCAGAAGACGGCATACGAGATATCGTTCCGTCTCGTGGGCTCGG
Hexa4_112	No.blocking.primer	112	GACAGAGT	CAAGCAGAAGACGGCATACGAGAT	ACTCTGTC	GTCTCGTGGGCTCGG	CAAGCAGAAGACGGCATACGAGATACTCTGTCGTCTCGTGGGCTCGG
Hexa4_113	No.blocking.primer	113	ATCCTAGG	CAAGCAGAAGACGGCATACGAGAT	CCTAGGAT	GTCTCGTGGGCTCGG	CAAGCAGAAGACGGCATACGAGATCCTAGGATGTCTCGTGGGCTCGG
Hexa4_114	No.blocking.primer	114	CTCTCACA	CAAGCAGAAGACGGCATACGAGAT	TGTGAGAG	GTCTCGTGGGCTCGG	CAAGCAGAAGACGGCATACGAGATTGTGAGAGGTCTCGTGGGCTCGG
Hexa4_115	No.blocking.primer	115	CTACCAAG	CAAGCAGAAGACGGCATACGAGAT	CTTGGTAG	GTCTCGTGGGCTCGG	CAAGCAGAAGACGGCATACGAGATCTTGGTAGGTCTCGTGGGCTCGG
Hexa4_116	No.blocking.primer	116	GTACTGGT	CAAGCAGAAGACGGCATACGAGAT	ACCAGTAC	GTCTCGTGGGCTCGG	CAAGCAGAAGACGGCATACGAGATACCAGTACGTCTCGTGGGCTCGG
Hexa4_117	No.blocking.primer	117	TGCACATG	CAAGCAGAAGACGGCATACGAGAT	CATGTGCA	GTCTCGTGGGCTCGG	CAAGCAGAAGACGGCATACGAGATCATGTGCAGTCTCGTGGGCTCGG
Hexa4_118	No.blocking.primer	118	CACAGTCA	CAAGCAGAAGACGGCATACGAGAT	TGACTGTG	GTCTCGTGGGCTCGG	CAAGCAGAAGACGGCATACGAGATTGACTGTGGTCTCGTGGGCTCGG
Hexa4_119	No.blocking.primer	119	CTAGGTAC	CAAGCAGAAGACGGCATACGAGAT	GTACCTAG	GTCTCGTGGGCTCGG	CAAGCAGAAGACGGCATACGAGATGTACCTAGGTCTCGTGGGCTCGG
Hexa4_120	No.blocking.primer	120	GGTTGGTT	CAAGCAGAAGACGGCATACGAGAT	AACCAACC	GTCTCGTGGGCTCGG	CAAGCAGAAGACGGCATACGAGATAACCAACCGTCTCGTGGGCTCGG
Hexa4_121	No.blocking.primer	121	ATAAGCGG	CAAGCAGAAGACGGCATACGAGAT	CCGCTTAT	GTCTCGTGGGCTCGG	CAAGCAGAAGACGGCATACGAGATCCGCTTATGTCTCGTGGGCTCGG
Hexa4_122	No.blocking.primer	122	GTTGCTTC	CAAGCAGAAGACGGCATACGAGAT	GAAGCAAC	GTCTCGTGGGCTCGG	CAAGCAGAAGACGGCATACGAGATGAAGCAACGTCTCGTGGGCTCGG
Hexa4_123	No.blocking.primer	123	AGGTACGA	CAAGCAGAAGACGGCATACGAGAT	TCGTACCT	GTCTCGTGGGCTCGG	CAAGCAGAAGACGGCATACGAGATTCGTACCTGTCTCGTGGGCTCGG
Hexa4_124	No.blocking.primer	124	TCTCTCTC	CAAGCAGAAGACGGCATACGAGAT	GAGAGAGA	GTCTCGTGGGCTCGG	CAAGCAGAAGACGGCATACGAGATGAGAGAGAGTCTCGTGGGCTCGG
Hexa4_125	No.blocking.primer	125	TGTCGACA	CAAGCAGAAGACGGCATACGAGAT	TGTCGACA	GTCTCGTGGGCTCGG	CAAGCAGAAGACGGCATACGAGATTGTCGACAGTCTCGTGGGCTCGG
Hexa4_126	No.blocking.primer	126	TGCTGTAG	CAAGCAGAAGACGGCATACGAGAT	CTACAGCA	GTCTCGTGGGCTCGG	CAAGCAGAAGACGGCATACGAGATCTACAGCAGTCTCGTGGGCTCGG
Hexa4_127	No.blocking.primer	127	AGAGACAC	CAAGCAGAAGACGGCATACGAGAT	GTGTCTCT	GTCTCGTGGGCTCGG	CAAGCAGAAGACGGCATACGAGATGTGTCTCTGTCTCGTGGGCTCGG
Hexa4_128	No.blocking.primer	128	GCATCCTT	CAAGCAGAAGACGGCATACGAGAT	AAGGATGC	GTCTCGTGGGCTCGG	CAAGCAGAAGACGGCATACGAGATAAGGATGCGTCTCGTGGGCTCGG
Hexa4_129	No.blocking.primer	129	AGGTCTAC	CAAGCAGAAGACGGCATACGAGAT	GTAGACCT	GTCTCGTGGGCTCGG	CAAGCAGAAGACGGCATACGAGATGTAGACCTGTCTCGTGGGCTCGG
Hexa4_130	No.blocking.primer	130	CAGTGAGA	CAAGCAGAAGACGGCATACGAGAT	TCTCACTG	GTCTCGTGGGCTCGG	CAAGCAGAAGACGGCATACGAGATTCTCACTGGTCTCGTGGGCTCGG
Hexa4_131	No.blocking.primer	131	GCAACGTT	CAAGCAGAAGACGGCATACGAGAT	AACGTTGC	GTCTCGTGGGCTCGG	CAAGCAGAAGACGGCATACGAGATAACGTTGCGTCTCGTGGGCTCGG
Hexa4_132	No.blocking.primer	132	TGGTTCCT	CAAGCAGAAGACGGCATACGAGAT	AGGAACCA	GTCTCGTGGGCTCGG	CAAGCAGAAGACGGCATACGAGATAGGAACCAGTCTCGTGGGCTCGG
Hexa4_133	No.blocking.primer	133	ATGCAACC	CAAGCAGAAGACGGCATACGAGAT	GGTTGCAT	GTCTCGTGGGCTCGG	CAAGCAGAAGACGGCATACGAGATGGTTGCATGTCTCGTGGGCTCGG
Hexa4_134	No.blocking.primer	134	CTAGCAAC	CAAGCAGAAGACGGCATACGAGAT	GTTGCTAG	GTCTCGTGGGCTCGG	CAAGCAGAAGACGGCATACGAGATGTTGCTAGGTCTCGTGGGCTCGG
Hexa4_135	No.blocking.primer	135	GACATCTG	CAAGCAGAAGACGGCATACGAGAT	CAGATGTC	GTCTCGTGGGCTCGG	CAAGCAGAAGACGGCATACGAGATCAGATGTCGTCTCGTGGGCTCGG
Hexa4_136	No.blocking.primer	136	CAACTCCT	CAAGCAGAAGACGGCATACGAGAT	AGGAGTTG	GTCTCGTGGGCTCGG	CAAGCAGAAGACGGCATACGAGATAGGAGTTGGTCTCGTGGGCTCGG
Hexa4_137	No.blocking.primer	137	TCTGACTC	CAAGCAGAAGACGGCATACGAGAT	GAGTCAGA	GTCTCGTGGGCTCGG	CAAGCAGAAGACGGCATACGAGATGAGTCAGAGTCTCGTGGGCTCGG
Hexa4_138	No.blocking.primer	138	GACTACAC	CAAGCAGAAGACGGCATACGAGAT	GTGTAGTC	GTCTCGTGGGCTCGG	CAAGCAGAAGACGGCATACGAGATGTGTAGTCGTCTCGTGGGCTCGG
Hexa4_139	No.blocking.primer	139	TGTGCTCT	CAAGCAGAAGACGGCATACGAGAT	AGAGCACA	GTCTCGTGGGCTCGG	CAAGCAGAAGACGGCATACGAGATAGAGCACAGTCTCGTGGGCTCGG
Hexa4_140	No.blocking.primer	140	GTGTTGTG	CAAGCAGAAGACGGCATACGAGAT	CACAACAC	GTCTCGTGGGCTCGG	CAAGCAGAAGACGGCATACGAGATCACAACACGTCTCGTGGGCTCGG
Hexa4_141	No.blocking.primer	141	ATGGATCC	CAAGCAGAAGACGGCATACGAGAT	GGATCCAT	GTCTCGTGGGCTCGG	CAAGCAGAAGACGGCATACGAGATGGATCCATGTCTCGTGGGCTCGG
Hexa4_142	No.blocking.primer	142	TCACTCAC	CAAGCAGAAGACGGCATACGAGAT	GTGAGTGA	GTCTCGTGGGCTCGG	CAAGCAGAAGACGGCATACGAGATGTGAGTGAGTCTCGTGGGCTCGG
Hexa4_143	No.blocking.primer	143	TCTCAGTC	CAAGCAGAAGACGGCATACGAGAT	GACTGAGA	GTCTCGTGGGCTCGG	CAAGCAGAAGACGGCATACGAGATGACTGAGAGTCTCGTGGGCTCGG
Hexa4_144	No.blocking.primer	144	GTGACAGA	CAAGCAGAAGACGGCATACGAGAT	TCTGTCAC	GTCTCGTGGGCTCGG	CAAGCAGAAGACGGCATACGAGATTCTGTCACGTCTCGTGGGCTCGG
Hexa4_145	No.blocking.primer	145	GTGTCTCT	CAAGCAGAAGACGGCATACGAGAT	AGAGACAC	GTCTCGTGGGCTCGG	CAAGCAGAAGACGGCATACGAGATAGAGACACGTCTCGTGGGCTCGG
Hexa4_146	No.blocking.primer	146	AGCAAGGT	CAAGCAGAAGACGGCATACGAGAT	ACCTTGCT	GTCTCGTGGGCTCGG	CAAGCAGAAGACGGCATACGAGATACCTTGCTGTCTCGTGGGCTCGG
Hexa4_147	No.blocking.primer	147	GGTAGCAA	CAAGCAGAAGACGGCATACGAGAT	TTGCTACC	GTCTCGTGGGCTCGG	CAAGCAGAAGACGGCATACGAGATTTGCTACCGTCTCGTGGGCTCGG
Hexa4_148	No.blocking.primer	148	AGGTGATG	CAAGCAGAAGACGGCATACGAGAT	CATCACCT	GTCTCGTGGGCTCGG	CAAGCAGAAGACGGCATACGAGATCATCACCTGTCTCGTGGGCTCGG
Hexa4_149	No.blocking.primer	149	CTGTACTC	CAAGCAGAAGACGGCATACGAGAT	GAGTACAG	GTCTCGTGGGCTCGG	CAAGCAGAAGACGGCATACGAGATGAGTACAGGTCTCGTGGGCTCGG
Hexa4_150	No.blocking.primer	150	GCATGGAA	CAAGCAGAAGACGGCATACGAGAT	TTCCATGC	GTCTCGTGGGCTCGG	CAAGCAGAAGACGGCATACGAGATTTCCATGCGTCTCGTGGGCTCGG
Hexa4_151	No.blocking.primer	151	CGTTCGTT	CAAGCAGAAGACGGCATACGAGAT	AACGAACG	GTCTCGTGGGCTCGG	CAAGCAGAAGACGGCATACGAGATAACGAACGGTCTCGTGGGCTCGG
Hexa4_152	No.blocking.primer	152	GTTGGTAC	CAAGCAGAAGACGGCATACGAGAT	GTACCAAC	GTCTCGTGGGCTCGG	CAAGCAGAAGACGGCATACGAGATGTACCAACGTCTCGTGGGCTCGG
Hexa4_153	No.blocking.primer	153	TAGGAACG	CAAGCAGAAGACGGCATACGAGAT	CGTTCCTA	GTCTCGTGGGCTCGG	CAAGCAGAAGACGGCATACGAGATCGTTCCTAGTCTCGTGGGCTCGG
Hexa4_154	No.blocking.primer	154	GTCACACA	CAAGCAGAAGACGGCATACGAGAT	TGTGTGAC	GTCTCGTGGGCTCGG	CAAGCAGAAGACGGCATACGAGATTGTGTGACGTCTCGTGGGCTCGG
Hexa4_155	No.blocking.primer	155	GTCTACTC	CAAGCAGAAGACGGCATACGAGAT	GAGTAGAC	GTCTCGTGGGCTCGG	CAAGCAGAAGACGGCATACGAGATGAGTAGACGTCTCGTGGGCTCGG
Hexa4_156	No.blocking.primer	156	CTAGGTTG	CAAGCAGAAGACGGCATACGAGAT	CAACCTAG	GTCTCGTGGGCTCGG	CAAGCAGAAGACGGCATACGAGATCAACCTAGGTCTCGTGGGCTCGG
Hexa4_157	No.blocking.primer	157	CGAACGAA	CAAGCAGAAGACGGCATACGAGAT	TTCGTTCG	GTCTCGTGGGCTCGG	CAAGCAGAAGACGGCATACGAGATTTCGTTCGGTCTCGTGGGCTCGG
Hexa4_158	No.blocking.primer	158	CTTGCTTG	CAAGCAGAAGACGGCATACGAGAT	CAAGCAAG	GTCTCGTGGGCTCGG	CAAGCAGAAGACGGCATACGAGATCAAGCAAGGTCTCGTGGGCTCGG
Hexa4_159	No.blocking.primer	159	GGAACGAT	CAAGCAGAAGACGGCATACGAGAT	ATCGTTCC	GTCTCGTGGGCTCGG	CAAGCAGAAGACGGCATACGAGATATCGTTCCGTCTCGTGGGCTCGG
Hexa4_160	No.blocking.primer	160	GACAGAGT	CAAGCAGAAGACGGCATACGAGAT	ACTCTGTC	GTCTCGTGGGCTCGG	CAAGCAGAAGACGGCATACGAGATACTCTGTCGTCTCGTGGGCTCGG
Hexa4_161	No.blocking.primer	161	ATCCTAGG	CAAGCAGAAGACGGCATACGAGAT	CCTAGGAT	GTCTCGTGGGCTCGG	CAAGCAGAAGACGGCATACGAGATCCTAGGATGTCTCGTGGGCTCGG
Hexa4_162	No.blocking.primer	162	CTCTCACA	CAAGCAGAAGACGGCATACGAGAT	TGTGAGAG	GTCTCGTGGGCTCGG	CAAGCAGAAGACGGCATACGAGATTGTGAGAGGTCTCGTGGGCTCGG
Hexa4_163	No.blocking.primer	163	CTACCAAG	CAAGCAGAAGACGGCATACGAGAT	CTTGGTAG	GTCTCGTGGGCTCGG	CAAGCAGAAGACGGCATACGAGATCTTGGTAGGTCTCGTGGGCTCGG
Hexa4_164	No.blocking.primer	164	GTACTGGT	CAAGCAGAAGACGGCATACGAGAT	ACCAGTAC	GTCTCGTGGGCTCGG	CAAGCAGAAGACGGCATACGAGATACCAGTACGTCTCGTGGGCTCGG
Hexa4_165	No.blocking.primer	165	TGCACATG	CAAGCAGAAGACGGCATACGAGAT	CATGTGCA	GTCTCGTGGGCTCGG	CAAGCAGAAGACGGCATACGAGATCATGTGCAGTCTCGTGGGCTCGG
Hexa4_166	No.blocking.primer	166	CACAGTCA	CAAGCAGAAGACGGCATACGAGAT	TGACTGTG	GTCTCGTGGGCTCGG	CAAGCAGAAGACGGCATACGAGATTGACTGTGGTCTCGTGGGCTCGG
Hexa4_167	No.blocking.primer	167	CTAGGTAC	CAAGCAGAAGACGGCATACGAGAT	GTACCTAG	GTCTCGTGGGCTCGG	CAAGCAGAAGACGGCATACGAGATGTACCTAGGTCTCGTGGGCTCGG
Hexa4_168	No.blocking.primer	168	GGTTGGTT	CAAGCAGAAGACGGCATACGAGAT	AACCAACC	GTCTCGTGGGCTCGG	CAAGCAGAAGACGGCATACGAGATAACCAACCGTCTCGTGGGCTCGG
Hexa4_169	No.blocking.primer	169	ATAAGCGG	CAAGCAGAAGACGGCATACGAGAT	CCGCTTAT	GTCTCGTGGGCTCGG	CAAGCAGAAGACGGCATACGAGATCCGCTTATGTCTCGTGGGCTCGG
Hexa4_170	No.blocking.primer	170	GTTGCTTC	CAAGCAGAAGACGGCATACGAGAT	GAAGCAAC	GTCTCGTGGGCTCGG	CAAGCAGAAGACGGCATACGAGATGAAGCAACGTCTCGTGGGCTCGG
Hexa4_171	No.blocking.primer	171	AGGTACGA	CAAGCAGAAGACGGCATACGAGAT	TCGTACCT	GTCTCGTGGGCTCGG	CAAGCAGAAGACGGCATACGAGATTCGTACCTGTCTCGTGGGCTCGG
Hexa4_172	No.blocking.primer	172	TCTCTCTC	CAAGCAGAAGACGGCATACGAGAT	GAGAGAGA	GTCTCGTGGGCTCGG	CAAGCAGAAGACGGCATACGAGATGAGAGAGAGTCTCGTGGGCTCGG
Hexa4_173	No.blocking.primer	173	TGTCGACA	CAAGCAGAAGACGGCATACGAGAT	TGTCGACA	GTCTCGTGGGCTCGG	CAAGCAGAAGACGGCATACGAGATTGTCGACAGTCTCGTGGGCTCGG
Hexa4_174	No.blocking.primer	174	TGCTGTAG	CAAGCAGAAGACGGCATACGAGAT	CTACAGCA	GTCTCGTGGGCTCGG	CAAGCAGAAGACGGCATACGAGATCTACAGCAGTCTCGTGGGCTCGG
Hexa4_175	No.blocking.primer	175	AGAGACAC	CAAGCAGAAGACGGCATACGAGAT	GTGTCTCT	GTCTCGTGGGCTCGG	CAAGCAGAAGACGGCATACGAGATGTGTCTCTGTCTCGTGGGCTCGG
Hexa4_176	No.blocking.primer	176	GCATCCTT	CAAGCAGAAGACGGCATACGAGAT	AAGGATGC	GTCTCGTGGGCTCGG	CAAGCAGAAGACGGCATACGAGATAAGGATGCGTCTCGTGGGCTCGG
Hexa4_177	No.blocking.primer	177	AGGTCTAC	CAAGCAGAAGACGGCATACGAGAT	GTAGACCT	GTCTCGTGGGCTCGG	CAAGCAGAAGACGGCATACGAGATGTAGACCTGTCTCGTGGGCTCGG
Hexa4_178	No.blocking.primer	178	CAGTGAGA	CAAGCAGAAGACGGCATACGAGAT	TCTCACTG	GTCTCGTGGGCTCGG	CAAGCAGAAGACGGCATACGAGATTCTCACTGGTCTCGTGGGCTCGG
Hexa4_179	No.blocking.primer	179	GCAACGTT	CAAGCAGAAGACGGCATACGAGAT	AACGTTGC	GTCTCGTGGGCTCGG	CAAGCAGAAGACGGCATACGAGATAACGTTGCGTCTCGTGGGCTCGG
Hexa4_180	No.blocking.primer	180	TGGTTCCT	CAAGCAGAAGACGGCATACGAGAT	AGGAACCA	GTCTCGTGGGCTCGG	CAAGCAGAAGACGGCATACGAGATAGGAACCAGTCTCGTGGGCTCGG
Hexa4_181	No.blocking.primer	181	ATGCAACC	CAAGCAGAAGACGGCATACGAGAT	GGTTGCAT	GTCTCGTGGGCTCGG	CAAGCAGAAGACGGCATACGAGATGGTTGCATGTCTCGTGGGCTCGG
Hexa4_182	No.blocking.primer	182	CTAGCAAC	CAAGCAGAAGACGGCATACGAGAT	GTTGCTAG	GTCTCGTGGGCTCGG	CAAGCAGAAGACGGCATACGAGATGTTGCTAGGTCTCGTGGGCTCGG
Hexa4_183	No.blocking.primer	183	GACATCTG	CAAGCAGAAGACGGCATACGAGAT	CAGATGTC	GTCTCGTGGGCTCGG	CAAGCAGAAGACGGCATACGAGATCAGATGTCGTCTCGTGGGCTCGG
Hexa4_184	No.blocking.primer	184	CAACTCCT	CAAGCAGAAGACGGCATACGAGAT	AGGAGTTG	GTCTCGTGGGCTCGG	CAAGCAGAAGACGGCATACGAGATAGGAGTTGGTCTCGTGGGCTCGG
Hexa4_185	No.blocking.primer	185	TCTGACTC	CAAGCAGAAGACGGCATACGAGAT	GAGTCAGA	GTCTCGTGGGCTCGG	CAAGCAGAAGACGGCATACGAGATGAGTCAGAGTCTCGTGGGCTCGG
Hexa4_186	No.blocking.primer	186	GACTACAC	CAAGCAGAAGACGGCATACGAGAT	GTGTAGTC	GTCTCGTGGGCTCGG	CAAGCAGAAGACGGCATACGAGATGTGTAGTCGTCTCGTGGGCTCGG
Hexa4_187	No.blocking.primer	187	TGTGCTCT	CAAGCAGAAGACGGCATACGAGAT	AGAGCACA	GTCTCGTGGGCTCGG	CAAGCAGAAGACGGCATACGAGATAGAGCACAGTCTCGTGGGCTCGG
Hexa4_188	No.blocking.primer	188	GTGTTGTG	CAAGCAGAAGACGGCATACGAGAT	CACAACAC	GTCTCGTGGGCTCGG	CAAGCAGAAGACGGCATACGAGATCACAACACGTCTCGTGGGCTCGG
Hexa4_189	No.blocking.primer	189	ATGGATCC	CAAGCAGAAGACGGCATACGAGAT	GGATCCAT	GTCTCGTGGGCTCGG	CAAGCAGAAGACGGCATACGAGATGGATCCATGTCTCGTGGGCTCGG
Hexa4_190	No.blocking.primer	190	TCACTCAC	CAAGCAGAAGACGGCATACGAGAT	GTGAGTGA	GTCTCGTGGGCTCGG	CAAGCAGAAGACGGCATACGAGATGTGAGTGAGTCTCGTGGGCTCGG
Hexa4_191	No.blocking.primer	191	TCTCAGTC	CAAGCAGAAGACGGCATACGAGAT	GACTGAGA	GTCTCGTGGGCTCGG	CAAGCAGAAGACGGCATACGAGATGACTGAGAGTCTCGTGGGCTCGG
Hexa4_192	No.blocking.primer	192	GTGACAGA	CAAGCAGAAGACGGCATACGAGAT	TCTGTCAC	GTCTCGTGGGCTCGG	CAAGCAGAAGACGGCATACGAGATTCTGTCACGTCTCGTGGGCTCGG
Hexa4_193	No.blocking.primer	193	AACCGGAA	CAAGCAGAAGACGGCATACGAGAT	TTCCGGTT	GTCTCGTGGGCTCGG	CAAGCAGAAGACGGCATACGAGATTTCCGGTTGTCTCGTGGGCTCGG
Hexa4_194	No.blocking.primer	194	CCATGCAA	CAAGCAGAAGACGGCATACGAGAT	TTGCATGG	GTCTCGTGGGCTCGG	CAAGCAGAAGACGGCATACGAGATTTGCATGGGTCTCGTGGGCTCGG
Hexa4_195	No.blocking.primer	195	GAACCAAG	CAAGCAGAAGACGGCATACGAGAT	CTTGGTTC	GTCTCGTGGGCTCGG	CAAGCAGAAGACGGCATACGAGATCTTGGTTCGTCTCGTGGGCTCGG
Hexa4_196	No.blocking.primer	196	AGTGTGTC	CAAGCAGAAGACGGCATACGAGAT	GACACACT	GTCTCGTGGGCTCGG	CAAGCAGAAGACGGCATACGAGATGACACACTGTCTCGTGGGCTCGG
Hexa4_197	No.blocking.primer	197	TGGAGAAC	CAAGCAGAAGACGGCATACGAGAT	GTTCTCCA	GTCTCGTGGGCTCGG	CAAGCAGAAGACGGCATACGAGATGTTCTCCAGTCTCGTGGGCTCGG
Hexa4_198	No.blocking.primer	198	TAGGATGG	CAAGCAGAAGACGGCATACGAGAT	CCATCCTA	GTCTCGTGGGCTCGG	CAAGCAGAAGACGGCATACGAGATCCATCCTAGTCTCGTGGGCTCGG
Hexa4_199	No.blocking.primer	199	TTCCGGAA	CAAGCAGAAGACGGCATACGAGAT	TTCCGGAA	GTCTCGTGGGCTCGG	CAAGCAGAAGACGGCATACGAGATTTCCGGAAGTCTCGTGGGCTCGG
Hexa4_200	No.blocking.primer	200	ATTAGGCC	CAAGCAGAAGACGGCATACGAGAT	GGCCTAAT	GTCTCGTGGGCTCGG	CAAGCAGAAGACGGCATACGAGATGGCCTAATGTCTCGTGGGCTCGG
Hexa4_201	No.blocking.primer	201	CGTTGGTA	CAAGCAGAAGACGGCATACGAGAT	TACCAACG	GTCTCGTGGGCTCGG	CAAGCAGAAGACGGCATACGAGATTACCAACGGTCTCGTGGGCTCGG
Hexa4_202	No.blocking.primer	202	TTCCTACG	CAAGCAGAAGACGGCATACGAGAT	CGTAGGAA	GTCTCGTGGGCTCGG	CAAGCAGAAGACGGCATACGAGATCGTAGGAAGTCTCGTGGGCTCGG
Hexa4_203	No.blocking.primer	203	TCAGTGTG	CAAGCAGAAGACGGCATACGAGAT	CACACTGA	GTCTCGTGGGCTCGG	CAAGCAGAAGACGGCATACGAGATCACACTGAGTCTCGTGGGCTCGG
Hexa4_204	No.blocking.primer	204	TCACCTCA	CAAGCAGAAGACGGCATACGAGAT	TGAGGTGA	GTCTCGTGGGCTCGG	CAAGCAGAAGACGGCATACGAGATTGAGGTGAGTCTCGTGGGCTCGG
Hexa4_205	No.blocking.primer	205	GAGTTCAC	CAAGCAGAAGACGGCATACGAGAT	GTGAACTC	GTCTCGTGGGCTCGG	CAAGCAGAAGACGGCATACGAGATGTGAACTCGTCTCGTGGGCTCGG
Hexa4_206	No.blocking.primer	206	TCGAGTAC	CAAGCAGAAGACGGCATACGAGAT	GTACTCGA	GTCTCGTGGGCTCGG	CAAGCAGAAGACGGCATACGAGATGTACTCGAGTCTCGTGGGCTCGG
Hexa4_207	No.blocking.primer	207	TCCACAAG	CAAGCAGAAGACGGCATACGAGAT	CTTGTGGA	GTCTCGTGGGCTCGG	CAAGCAGAAGACGGCATACGAGATCTTGTGGAGTCTCGTGGGCTCGG
Hexa4_208	No.blocking.primer	208	CAAGGTAG	CAAGCAGAAGACGGCATACGAGAT	CTACCTTG	GTCTCGTGGGCTCGG	CAAGCAGAAGACGGCATACGAGATCTACCTTGGTCTCGTGGGCTCGG
Hexa4_209	No.blocking.primer	209	AGCTTGGT	CAAGCAGAAGACGGCATACGAGAT	ACCAAGCT	GTCTCGTGGGCTCGG	CAAGCAGAAGACGGCATACGAGATACCAAGCTGTCTCGTGGGCTCGG
Hexa4_210	No.blocking.primer	210	CGTTCCTA	CAAGCAGAAGACGGCATACGAGAT	TAGGAACG	GTCTCGTGGGCTCGG	CAAGCAGAAGACGGCATACGAGATTAGGAACGGTCTCGTGGGCTCGG
Hexa4_211	No.blocking.primer	211	TCCTTGCA	CAAGCAGAAGACGGCATACGAGAT	TGCAAGGA	GTCTCGTGGGCTCGG	CAAGCAGAAGACGGCATACGAGATTGCAAGGAGTCTCGTGGGCTCGG
Hexa4_212	No.blocking.primer	212	GCATATGC	CAAGCAGAAGACGGCATACGAGAT	GCATATGC	GTCTCGTGGGCTCGG	CAAGCAGAAGACGGCATACGAGATGCATATGCGTCTCGTGGGCTCGG
Hexa4_213	No.blocking.primer	213	AGCAGAAC	CAAGCAGAAGACGGCATACGAGAT	GTTCTGCT	GTCTCGTGGGCTCGG	CAAGCAGAAGACGGCATACGAGATGTTCTGCTGTCTCGTGGGCTCGG
Hexa4_214	No.blocking.primer	214	GTGATCTG	CAAGCAGAAGACGGCATACGAGAT	CAGATCAC	GTCTCGTGGGCTCGG	CAAGCAGAAGACGGCATACGAGATCAGATCACGTCTCGTGGGCTCGG
Hexa4_215	No.blocking.primer	215	TTCCGCTA	CAAGCAGAAGACGGCATACGAGAT	TAGCGGAA	GTCTCGTGGGCTCGG	CAAGCAGAAGACGGCATACGAGATTAGCGGAAGTCTCGTGGGCTCGG
Hexa4_216	No.blocking.primer	216	AATTGCCG	CAAGCAGAAGACGGCATACGAGAT	CGGCAATT	GTCTCGTGGGCTCGG	CAAGCAGAAGACGGCATACGAGATCGGCAATTGTCTCGTGGGCTCGG
Hexa4_217	No.blocking.primer	217	ACTCTCAC	CAAGCAGAAGACGGCATACGAGAT	GTGAGAGT	GTCTCGTGGGCTCGG	CAAGCAGAAGACGGCATACGAGATGTGAGAGTGTCTCGTGGGCTCGG
Hexa4_218	No.blocking.primer	218	CCTAGCAA	CAAGCAGAAGACGGCATACGAGAT	TTGCTAGG	GTCTCGTGGGCTCGG	CAAGCAGAAGACGGCATACGAGATTTGCTAGGGTCTCGTGGGCTCGG
Hexa4_219	No.blocking.primer	219	CATCTGCT	CAAGCAGAAGACGGCATACGAGAT	AGCAGATG	GTCTCGTGGGCTCGG	CAAGCAGAAGACGGCATACGAGATAGCAGATGGTCTCGTGGGCTCGG
Hexa4_220	No.blocking.primer	220	TACCGGAT	CAAGCAGAAGACGGCATACGAGAT	ATCCGGTA	GTCTCGTGGGCTCGG	CAAGCAGAAGACGGCATACGAGATATCCGGTAGTCTCGTGGGCTCGG
Hexa4_221	No.blocking.primer	221	TACCTTGC	CAAGCAGAAGACGGCATACGAGAT	GCAAGGTA	GTCTCGTGGGCTCGG	CAAGCAGAAGACGGCATACGAGATGCAAGGTAGTCTCGTGGGCTCGG
Hexa4_222	No.blocking.primer	222	TCCTACGT	CAAGCAGAAGACGGCATACGAGAT	ACGTAGGA	GTCTCGTGGGCTCGG	CAAGCAGAAGACGGCATACGAGATACGTAGGAGTCTCGTGGGCTCGG
Hexa4_223	No.blocking.primer	223	TCACAGAC	CAAGCAGAAGACGGCATACGAGAT	GTCTGTGA	GTCTCGTGGGCTCGG	CAAGCAGAAGACGGCATACGAGATGTCTGTGAGTCTCGTGGGCTCGG
Hexa4_224	No.blocking.primer	224	TGGAGATG	CAAGCAGAAGACGGCATACGAGAT	CATCTCCA	GTCTCGTGGGCTCGG	CAAGCAGAAGACGGCATACGAGATCATCTCCAGTCTCGTGGGCTCGG
Hexa4_225	No.blocking.primer	225	GAACGTTC	CAAGCAGAAGACGGCATACGAGAT	GAACGTTC	GTCTCGTGGGCTCGG	CAAGCAGAAGACGGCATACGAGATGAACGTTCGTCTCGTGGGCTCGG
Hexa4_226	No.blocking.primer	226	TGGAAGGT	CAAGCAGAAGACGGCATACGAGAT	ACCTTCCA	GTCTCGTGGGCTCGG	CAAGCAGAAGACGGCATACGAGATACCTTCCAGTCTCGTGGGCTCGG
Hexa4_227	No.blocking.primer	227	ATCCTTCG	CAAGCAGAAGACGGCATACGAGAT	CGAAGGAT	GTCTCGTGGGCTCGG	CAAGCAGAAGACGGCATACGAGATCGAAGGATGTCTCGTGGGCTCGG
Hexa4_228	No.blocking.primer	228	CAAGAGGT	CAAGCAGAAGACGGCATACGAGAT	ACCTCTTG	GTCTCGTGGGCTCGG	CAAGCAGAAGACGGCATACGAGATACCTCTTGGTCTCGTGGGCTCGG
Hexa4_229	No.blocking.primer	229	GAGATCAG	CAAGCAGAAGACGGCATACGAGAT	CTGATCTC	GTCTCGTGGGCTCGG	CAAGCAGAAGACGGCATACGAGATCTGATCTCGTCTCGTGGGCTCGG
Hexa4_230	No.blocking.primer	230	GCATGCTA	CAAGCAGAAGACGGCATACGAGAT	TAGCATGC	GTCTCGTGGGCTCGG	CAAGCAGAAGACGGCATACGAGATTAGCATGCGTCTCGTGGGCTCGG
Hexa4_231	No.blocking.primer	231	ACCTCTAC	CAAGCAGAAGACGGCATACGAGAT	GTAGAGGT	GTCTCGTGGGCTCGG	CAAGCAGAAGACGGCATACGAGATGTAGAGGTGTCTCGTGGGCTCGG
Hexa4_232	No.blocking.primer	232	ATGGCGTT	CAAGCAGAAGACGGCATACGAGAT	AACGCCAT	GTCTCGTGGGCTCGG	CAAGCAGAAGACGGCATACGAGATAACGCCATGTCTCGTGGGCTCGG
Hexa4_233	No.blocking.primer	233	TCGTAGGT	CAAGCAGAAGACGGCATACGAGAT	ACCTACGA	GTCTCGTGGGCTCGG	CAAGCAGAAGACGGCATACGAGATACCTACGAGTCTCGTGGGCTCGG
Hexa4_234	No.blocking.primer	234	TAGCTACG	CAAGCAGAAGACGGCATACGAGAT	CGTAGCTA	GTCTCGTGGGCTCGG	CAAGCAGAAGACGGCATACGAGATCGTAGCTAGTCTCGTGGGCTCGG
Hexa4_235	No.blocking.primer	235	GTACGAAG	CAAGCAGAAGACGGCATACGAGAT	CTTCGTAC	GTCTCGTGGGCTCGG	CAAGCAGAAGACGGCATACGAGATCTTCGTACGTCTCGTGGGCTCGG

## Sheet: Informatics.bcl2fastq
# Current directory should be the output run folder of the MiSeq run. "T548 is the name of the library analyzed in this study.
configureBclToFastq.pl --fastq-cluster-count 0 --use-bases-mask Y300n,Y8,Y8,Y300n --input-dir ./Data/Intensities/BaseCalls --output-dir T548
cd ./T548
make -j32

## Sheet: Informatics.Claident
#Claident ver. 2016.07.05: The manual of Claident is available at https://www.fifthdimension.jp/documents/metabarcodingtextbook/
# The current directory should include the R1-4 FASTQ files, index 1 and 2 sequence files, and forward and reverse primer files.
clsplitseq --runname=T548 --truncateN=enable --index1file=index1.Hexa.txt --index2file=index2.Hexa.txt --primerfile=F.Hexa.txt --reverseprimerfile=R.Hexa.txt --minqualtag=30 --numthreads=16 lane1_NoIndex_L001_R1_001.fastq.gz lane1_NoIndex_L001_R2_001.fastq.gz lane1_NoIndex_L001_R3_001.fastq.gz lane1_NoIndex_L001_R4_001.fastq.gz Demultiplexed.Hexa
cd ./Demultiplexed.Hexa
# Removing "undetermined" files in which no primer region information was obtained.
rm *undetermined*fastq.gz
## Pipeine without the forward-reverse merging.
# Filtering of sequencing reads. The "--minquallen" option can be used for the triming of low quality 3' ends (see Claident help message for more info).
for f in `ls *Hexa.forward.fastq.gz | grep -o -P '^[^\.]+'`
do clfilterseq --minqual=30 --minquallen=5 --minlen=170 --maxplowqual=0.1 --numthreads=16 $f.forward.fastq.gz $f.filtered.SE170.fastq
done
# Detection/removal of noisy reads.
for f in `ls *filtered.SE170.fastq | grep -o -P '^[^\.]+'`
do clcleanseqv --derepmode=PREFIX --primarymaxnmismatch=0 --secondarymaxnmismatch=1 --pnoisycluster=0.5 --numthreads=16 $f.filtered.SE170.fastq clcleanseqv.$f
done
# Clustering with VSEARCH.
clclassseqv --minident=0.97 --numthreads=16 clcleanseqv.*/primarycluster.denoised.fasta.gz clclassseqv.Hexa.SE170.97
# OPTIONAL. Mapping of raw reads that were removed in the previous noisy-read detection process but are mapped to the clustered OTUs with a given cutoff similarity.
clrecoverseqv --minident=0.97 --centroid=clclassseqv.Hexa.SE170.97/clustered.fasta --numthreads=16 clcleanseqv.*/primarycluster.fasta.gz clrecoverseqv.Hexa.SE170.97
cd ./clrecoverseqv.Hexa.SE170.97
# De-novo chimera removal with UCHIME.
clrunuchime --otufile=clustered.otu.gz clustered.fasta chimera.denovo
# Reference-based chimera removal with UCHIME.
#clrunuchime --referencedb=unite20160101 chimera.denovo/nonchimeras.fasta chimera.ref
# Generating a sample x OTU summary table. Only the OTUs that appear in the above chimera-excluded fasta file will appear in the summary matrix.
clsumclass clustered.otu.gz summary.txt
#clfiltersum --otuseq=chimera.denovo/nonchimeras.fasta summary.txt summary.nonchimeras.txt
# Removing OTUs with low abundance from the summary matrix. Various options defining "rare" OTUs are available (see the help message of the command).
clfiltersum --minntotalseqotu=10 summary.txt summary.10more.txt
# Removing rare OTUs from the fasta file.
clfilterseq --otufile=clustered.otu.gz --minnseq=10 clustered.fasta 10more.fasta
# QC-auto search with the "overall_genus" sub-database.
clmakecachedb --blastdb=overall_genus --numthreads=6 10more.fasta cache.overall_genus
clidentseq --blastdb=cache.overall_genus --numthreads=16 --hyperthreads=2 10more.fasta Genus.clidentseq.txt
# Taonomic assignment with the LCA algorithm.
# Strict LCA assignment for the "overall_genus" search.
classigntax --taxdb=overall_genus Genus.clidentseq.txt Genus_strict.txt
# Relaxed LCA assignment for the "overall_genus" search.
classigntax --taxdb=overall_genus --maxpopposer=0.05 --minsoratio=19 Genus.clidentseq.txt Genus_relax.txt
# Merging of the LCA/genus, relaxed-LCA/genus results.
clmergeassign --priority=descend Genus_strict.txt Genus_relax.txt combined.txt

## Sheet: Index1.file
>Hexa1_001
GTGTCTCT
>Hexa1_002
AGCAAGGT
>Hexa1_003
GGTAGCAA
>Hexa1_004
AGGTGATG
>Hexa1_005
CTGTACTC
>Hexa1_006
GCATGGAA
>Hexa1_007
CGTTCGTT
>Hexa1_008
GTTGGTAC
>Hexa1_009
TAGGAACG
>Hexa1_010
GTCACACA
>Hexa1_011
GTCTACTC
>Hexa1_012
CTAGGTTG
>Hexa1_013
CGAACGAA
>Hexa1_014
CTTGCTTG
>Hexa1_015
GGAACGAT
>Hexa1_016
GACAGAGT
>Hexa1_017
ATCCTAGG
>Hexa1_018
CTCTCACA
>Hexa1_019
CTACCAAG
>Hexa1_020
GTACTGGT
>Hexa1_021
TGCACATG
>Hexa1_022
CACAGTCA
>Hexa1_023
CTAGGTAC
>Hexa1_024
GGTTGGTT
>Hexa1_025
ATAAGCGG
>Hexa1_026
GTTGCTTC
>Hexa1_027
AGGTACGA
>Hexa1_028
TCTCTCTC
>Hexa1_029
TGTCGACA
>Hexa1_030
TGCTGTAG
>Hexa1_031
AGAGACAC
>Hexa1_032
GCATCCTT
>Hexa1_033
AGGTCTAC
>Hexa1_034
CAGTGAGA
>Hexa1_035
GCAACGTT
>Hexa1_036
TGGTTCCT
>Hexa1_037
ATGCAACC
>Hexa1_038
CTAGCAAC
>Hexa1_039
GACATCTG
>Hexa1_040
CAACTCCT
>Hexa1_041
TCTGACTC
>Hexa1_042
GACTACAC
>Hexa1_043
TGTGCTCT
>Hexa1_044
GTGTTGTG
>Hexa1_045
ATGGATCC
>Hexa1_046
TCACTCAC
>Hexa1_047
TCTCAGTC
>Hexa1_048
GTGACAGA
>Hexa1_049
GTGTCTCT
>Hexa1_050
AGCAAGGT
>Hexa1_051
GGTAGCAA
>Hexa1_052
AGGTGATG
>Hexa1_053
CTGTACTC
>Hexa1_054
GCATGGAA
>Hexa1_055
CGTTCGTT
>Hexa1_056
GTTGGTAC
>Hexa1_057
TAGGAACG
>Hexa1_058
GTCACACA
>Hexa1_059
GTCTACTC
>Hexa1_060
CTAGGTTG
>Hexa1_061
CGAACGAA
>Hexa1_062
CTTGCTTG
>Hexa1_063
GGAACGAT
>Hexa1_064
GACAGAGT
>Hexa1_065
ATCCTAGG
>Hexa1_066
CTCTCACA
>Hexa1_067
CTACCAAG
>Hexa1_068
GTACTGGT
>Hexa1_069
TGCACATG
>Hexa1_070
CACAGTCA
>Hexa1_071
CTAGGTAC
>Hexa1_072
GGTTGGTT
>Hexa1_073
ATAAGCGG
>Hexa1_074
GTTGCTTC
>Hexa1_075
AGGTACGA
>Hexa1_076
TCTCTCTC
>Hexa1_077
TGTCGACA
>Hexa1_078
TGCTGTAG
>Hexa1_079
AGAGACAC
>Hexa1_080
GCATCCTT
>Hexa1_081
AGGTCTAC
>Hexa1_082
CAGTGAGA
>Hexa1_083
GCAACGTT
>Hexa1_084
TGGTTCCT
>Hexa1_085
ATGCAACC
>Hexa1_086
CTAGCAAC
>Hexa1_087
GACATCTG
>Hexa1_088
CAACTCCT
>Hexa1_089
TCTGACTC
>Hexa1_090
GACTACAC
>Hexa1_091
TGTGCTCT
>Hexa1_092
GTGTTGTG
>Hexa1_093
ATGGATCC
>Hexa1_094
TCACTCAC
>Hexa1_095
TCTCAGTC
>Hexa1_096
GTGACAGA
>Hexa1_097
AACCGGAA
>Hexa1_098
CCATGCAA
>Hexa1_099
GAACCAAG
>Hexa1_100
AGTGTGTC
>Hexa1_101
TGGAGAAC
>Hexa1_102
TAGGATGG
>Hexa1_103
TTCCGGAA
>Hexa1_104
ATTAGGCC
>Hexa1_105
CGTTGGTA
>Hexa1_106
TTCCTACG
>Hexa1_107
TCAGTGTG
>Hexa1_108
TCACCTCA
>Hexa1_109
GAGTTCAC
>Hexa1_110
TCGAGTAC
>Hexa1_111
TCCACAAG
>Hexa1_112
CAAGGTAG
>Hexa1_113
AGCTTGGT
>Hexa1_114
CGTTCCTA
>Hexa1_115
TCCTTGCA
>Hexa1_116
GCATATGC
>Hexa1_117
AGCAGAAC
>Hexa1_118
GTGATCTG
>Hexa1_119
TTCCGCTA
>Hexa1_120
AATTGCCG
>Hexa1_121
ACTCTCAC
>Hexa1_122
CCTAGCAA
>Hexa1_123
CATCTGCT
>Hexa1_124
TACCGGAT
>Hexa1_125
TACCTTGC
>Hexa1_126
TCCTACGT
>Hexa1_127
TCACAGAC
>Hexa1_128
TGGAGATG
>Hexa1_129
GAACGTTC
>Hexa1_130
TGGAAGGT
>Hexa1_131
ATCCTTCG
>Hexa1_132
CAAGAGGT
>Hexa1_133
GAGATCAG
>Hexa1_134
GCATGCTA
>Hexa1_135
ACCTCTAC
>Hexa1_136
ATGGCGTT
>Hexa1_137
TCGTAGGT
>Hexa1_138
TAGCTACG
>Hexa1_139
GTACGAAG
>Hexa1_140
AACCATCG
>Hexa1_141
ACAGCAGA
>Hexa1_142
TACCGCTT
>Hexa1_143
GAGTAGAC
>Hexa1_144
ATGCGGAA
>Hexa1_145
AACCGGAA
>Hexa1_146
CCATGCAA
>Hexa1_147
GAACCAAG
>Hexa1_148
AGTGTGTC
>Hexa1_149
TGGAGAAC
>Hexa1_150
TAGGATGG
>Hexa1_151
TTCCGGAA
>Hexa1_152
ATTAGGCC
>Hexa1_153
CGTTGGTA
>Hexa1_154
TTCCTACG
>Hexa1_155
TCAGTGTG
>Hexa1_156
TCACCTCA
>Hexa1_157
GAGTTCAC
>Hexa1_158
TCGAGTAC
>Hexa1_159
TCCACAAG
>Hexa1_160
CAAGGTAG
>Hexa1_161
AGCTTGGT
>Hexa1_162
CGTTCCTA
>Hexa1_163
TCCTTGCA
>Hexa1_164
GCATATGC
>Hexa1_165
AGCAGAAC
>Hexa1_166
GTGATCTG
>Hexa1_167
TTCCGCTA
>Hexa1_168
AATTGCCG
>Hexa1_169
ACTCTCAC
>Hexa1_170
CCTAGCAA
>Hexa1_171
CATCTGCT
>Hexa1_172
TACCGGAT
>Hexa1_173
TACCTTGC
>Hexa1_174
TCCTACGT
>Hexa1_175
TCACAGAC
>Hexa1_176
TGGAGATG
>Hexa1_177
GAACGTTC
>Hexa1_178
TGGAAGGT
>Hexa1_179
ATCCTTCG
>Hexa1_180
CAAGAGGT
>Hexa1_181
GAGATCAG
>Hexa1_182
GCATGCTA
>Hexa1_183
ACCTCTAC
>Hexa1_184
ATGGCGTT
>Hexa1_185
TCGTAGGT
>Hexa1_186
TAGCTACG
>Hexa1_187
GTACGAAG
>Hexa1_188
AACCATCG
>Hexa1_189
ACAGCAGA
>Hexa1_190
TACCGCTT
>Hexa1_191
GAGTAGAC
>Hexa1_192
ATGCGGAA
>Hexa1_193
TAGCAACC
>Hexa1_194
AGACACAG
>Hexa1_195
TATTGGCG
>Hexa1_196
AGTGGAGT
>Hexa1_197
GTGAGACA
>Hexa1_198
TGTCCACT
>Hexa1_199
ATCCTTGC
>Hexa1_200
GTAGAGGT
>Hexa1_201
CTTGCTAC
>Hexa1_202
CAGAGAGT
>Hexa1_203
AGTGACAG
>Hexa1_204
AACCATGC
>Hexa1_205
CTAGCTTC
>Hexa1_206
CATCCAAG
>Hexa1_207
ATGCAAGG
>Hexa1_208
TAGCCGAT
>Hexa1_209
TTCCTAGC
>Hexa1_210
TAATCGGC
>Hexa1_211
GTCAGACT
>Hexa1_212
TTGCTTCG
>Hexa1_213
GTCTTCTG
>Hexa1_214
CGAAGGTA
>Hexa1_215
GAGTCTCA
>Hexa1_216
AGGTAGGT
>Hexa1_217
GGATCCAT
>Hexa1_218
CCTATACC
>Hexa1_219
CTGTTGTC
>Hexa1_220
TACGATCG
>Hexa1_221
TGTGGAGA
>Hexa1_222
ACTGAGAG
>Hexa1_223
GAACCTAC
>Hexa1_224
ACTGGACT
>Hexa1_225
GCATTACG
>Hexa1_226
ACAGTGTC
>Hexa1_227
TGTCAGAC
>Hexa1_228
TCACCACT
>Hexa1_229
TCTGCTCA
>Hexa1_230
TAGCGGAA
>Hexa1_231
TGGATGGA
>Hexa1_232
GGTTGCAT
>Hexa1_233
CCAACCTT
>Hexa1_234
GCTATTCC
>Hexa1_235
ACTGCTGA
>Hexa2_001
GTGAAGAC
>Hexa2_002
CCATCCAT
>Hexa2_003
CCTTGCTA
>Hexa2_004
CTCAACAG
>Hexa2_005
AGCAGTAG
>Hexa2_006
GCTATACG
>Hexa2_007
GACATGTC
>Hexa2_008
GATCTGCA
>Hexa2_009
GTTCAGGT
>Hexa2_010
GATCACCA
>Hexa2_011
CCATGGAT
>Hexa2_012
TTAACGCG
>Hexa2_013
CCTACCTA
>Hexa2_014
GACTGTCA
>Hexa2_015
CTTCTCCT
>Hexa2_016
TCTGAGAC
>Hexa2_017
TCCTCATG
>Hexa2_018
CACTGACA
>Hexa2_019
TTCGAACG
>Hexa2_020
AGCTTCGA
>Hexa2_021
GAAGTCCT
>Hexa2_022
ACTGACTG
>Hexa2_023
CAACCATG
>Hexa2_024
GCTTAAGC
>Hexa2_025
CTACAGGT
>Hexa2_026
CGGCATAT
>Hexa2_027
TGGTTGCA
>Hexa2_028
CCGGTAAT
>Hexa2_029
TGGACATC
>Hexa2_030
CGATCGTA
>Hexa2_031
AGTCAGAG
>Hexa2_032
TCCAACCT
>Hexa2_033
AGTCTCTC
>Hexa2_034
CTTCGATC
>Hexa2_035
TATAGCCG
>Hexa2_036
TAGGCGAA
>Hexa2_037
TTAAGCGC
>Hexa2_038
AAGCTTCG
>Hexa2_039
GATGGTAG
>Hexa2_040
GGCGTATT
>Hexa2_041
TAGGTAGG
>Hexa2_042
TTAACCGG
>Hexa2_043
TTGCGGTA
>Hexa2_044
GACTGTGT
>Hexa2_045
CTAGTCCT
>Hexa2_046
ACAGTGAG
>Hexa2_047
TGTCACTC
>Hexa2_048
ACCTCATC
>Hexa2_049
GTGAAGAC
>Hexa2_050
CCATCCAT
>Hexa2_051
CCTTGCTA
>Hexa2_052
CTCAACAG
>Hexa2_053
AGCAGTAG
>Hexa2_054
GCTATACG
>Hexa2_055
GACATGTC
>Hexa2_056
GATCTGCA
>Hexa2_057
GTTCAGGT
>Hexa2_058
GATCACCA
>Hexa2_059
CCATGGAT
>Hexa2_060
TTAACGCG
>Hexa2_061
CCTACCTA
>Hexa2_062
GACTGTCA
>Hexa2_063
CTTCTCCT
>Hexa2_064
TCTGAGAC
>Hexa2_065
TCCTCATG
>Hexa2_066
CACTGACA
>Hexa2_067
TTCGAACG
>Hexa2_068
AGCTTCGA
>Hexa2_069
GAAGTCCT
>Hexa2_070
ACTGACTG
>Hexa2_071
CAACCATG
>Hexa2_072
GCTTAAGC
>Hexa2_073
CTACAGGT
>Hexa2_074
CGGCATAT
>Hexa2_075
TGGTTGCA
>Hexa2_076
CCGGTAAT
>Hexa2_077
TGGACATC
>Hexa2_078
CGATCGTA
>Hexa2_079
AGTCAGAG
>Hexa2_080
TCCAACCT
>Hexa2_081
AGTCTCTC
>Hexa2_082
CTTCGATC
>Hexa2_083
TATAGCCG
>Hexa2_084
TAGGCGAA
>Hexa2_085
TTAAGCGC
>Hexa2_086
AAGCTTCG
>Hexa2_087
GATGGTAG
>Hexa2_088
GGCGTATT
>Hexa2_089
TAGGTAGG
>Hexa2_090
TTAACCGG
>Hexa2_091
TTGCGGTA
>Hexa2_092
GACTGTGT
>Hexa2_093
CTAGTCCT
>Hexa2_094
ACAGTGAG
>Hexa2_095
TGTCACTC
>Hexa2_096
ACCTCATC
>Hexa2_097
AACCGGAA
>Hexa2_098
CCATGCAA
>Hexa2_099
GAACCAAG
>Hexa2_100
AGTGTGTC
>Hexa2_101
TGGAGAAC
>Hexa2_102
TAGGATGG
>Hexa2_103
TTCCGGAA
>Hexa2_104
ATTAGGCC
>Hexa2_105
CGTTGGTA
>Hexa2_106
TTCCTACG
>Hexa2_107
TCAGTGTG
>Hexa2_108
TCACCTCA
>Hexa2_109
GAGTTCAC
>Hexa2_110
TCGAGTAC
>Hexa2_111
TCCACAAG
>Hexa2_112
CAAGGTAG
>Hexa2_113
AGCTTGGT
>Hexa2_114
CGTTCCTA
>Hexa2_115
TCCTTGCA
>Hexa2_116
GCATATGC
>Hexa2_117
AGCAGAAC
>Hexa2_118
GTGATCTG
>Hexa2_119
TTCCGCTA
>Hexa2_120
AATTGCCG
>Hexa2_121
ACTCTCAC
>Hexa2_122
CCTAGCAA
>Hexa2_123
CATCTGCT
>Hexa2_124
TACCGGAT
>Hexa2_125
TACCTTGC
>Hexa2_126
TCCTACGT
>Hexa2_127
TCACAGAC
>Hexa2_128
TGGAGATG
>Hexa2_129
GAACGTTC
>Hexa2_130
TGGAAGGT
>Hexa2_131
ATCCTTCG
>Hexa2_132
CAAGAGGT
>Hexa2_133
GAGATCAG
>Hexa2_134
GCATGCTA
>Hexa2_135
ACCTCTAC
>Hexa2_136
ATGGCGTT
>Hexa2_137
TCGTAGGT
>Hexa2_138
TAGCTACG
>Hexa2_139
GTACGAAG
>Hexa2_140
AACCATCG
>Hexa2_141
ACAGCAGA
>Hexa2_142
TACCGCTT
>Hexa2_143
GAGTAGAC
>Hexa2_144
ATGCGGAA
>Hexa2_145
AACCGGAA
>Hexa2_146
CCATGCAA
>Hexa2_147
GAACCAAG
>Hexa2_148
AGTGTGTC
>Hexa2_149
TGGAGAAC
>Hexa2_150
TAGGATGG
>Hexa2_151
TTCCGGAA
>Hexa2_152
ATTAGGCC
>Hexa2_153
CGTTGGTA
>Hexa2_154
TTCCTACG
>Hexa2_155
TCAGTGTG
>Hexa2_156
TCACCTCA
>Hexa2_157
GAGTTCAC
>Hexa2_158
TCGAGTAC
>Hexa2_159
TCCACAAG
>Hexa2_160
CAAGGTAG
>Hexa2_161
AGCTTGGT
>Hexa2_162
CGTTCCTA
>Hexa2_163
TCCTTGCA
>Hexa2_164
GCATATGC
>Hexa2_165
AGCAGAAC
>Hexa2_166
GTGATCTG
>Hexa2_167
TTCCGCTA
>Hexa2_168
AATTGCCG
>Hexa2_169
ACTCTCAC
>Hexa2_170
CCTAGCAA
>Hexa2_171
CATCTGCT
>Hexa2_172
TACCGGAT
>Hexa2_173
TACCTTGC
>Hexa2_174
TCCTACGT
>Hexa2_175
TCACAGAC
>Hexa2_176
TGGAGATG
>Hexa2_177
GAACGTTC
>Hexa2_178
TGGAAGGT
>Hexa2_179
ATCCTTCG
>Hexa2_180
CAAGAGGT
>Hexa2_181
GAGATCAG
>Hexa2_182
GCATGCTA
>Hexa2_183
ACCTCTAC
>Hexa2_184
ATGGCGTT
>Hexa2_185
TCGTAGGT
>Hexa2_186
TAGCTACG
>Hexa2_187
GTACGAAG
>Hexa2_188
AACCATCG
>Hexa2_189
ACAGCAGA
>Hexa2_190
TACCGCTT
>Hexa2_191
GAGTAGAC
>Hexa2_192
ATGCGGAA
>Hexa2_193
TAGCAACC
>Hexa2_194
AGACACAG
>Hexa2_195
TATTGGCG
>Hexa2_196
AGTGGAGT
>Hexa2_197
GTGAGACA
>Hexa2_198
TGTCCACT
>Hexa2_199
ATCCTTGC
>Hexa2_200
GTAGAGGT
>Hexa2_201
CTTGCTAC
>Hexa2_202
CAGAGAGT
>Hexa2_203
AGTGACAG
>Hexa2_204
AACCATGC
>Hexa2_205
CTAGCTTC
>Hexa2_206
CATCCAAG
>Hexa2_207
ATGCAAGG
>Hexa2_208
TAGCCGAT
>Hexa2_209
TTCCTAGC
>Hexa2_210
TAATCGGC
>Hexa2_211
GTCAGACT
>Hexa2_212
TTGCTTCG
>Hexa2_213
GTCTTCTG
>Hexa2_214
CGAAGGTA
>Hexa2_215
GAGTCTCA
>Hexa2_216
AGGTAGGT
>Hexa2_217
GGATCCAT
>Hexa2_218
CCTATACC
>Hexa2_219
CTGTTGTC
>Hexa2_220
TACGATCG
>Hexa2_221
TGTGGAGA
>Hexa2_222
ACTGAGAG
>Hexa2_223
GAACCTAC
>Hexa2_224
ACTGGACT
>Hexa2_225
GCATTACG
>Hexa2_226
ACAGTGTC
>Hexa2_227
TGTCAGAC
>Hexa2_228
TCACCACT
>Hexa2_229
TCTGCTCA
>Hexa2_230
TAGCGGAA
>Hexa2_231
TGGATGGA
>Hexa2_232
GGTTGCAT
>Hexa2_233
CCAACCTT
>Hexa2_234
GCTATTCC
>Hexa2_235
ACTGCTGA
>Hexa3_001
GTGAAGAC
>Hexa3_002
CCATCCAT
>Hexa3_003
CCTTGCTA
>Hexa3_004
CTCAACAG
>Hexa3_005
AGCAGTAG
>Hexa3_006
GCTATACG
>Hexa3_007
GACATGTC
>Hexa3_008
GATCTGCA
>Hexa3_009
GTTCAGGT
>Hexa3_010
GATCACCA
>Hexa3_011
CCATGGAT
>Hexa3_012
TTAACGCG
>Hexa3_013
CCTACCTA
>Hexa3_014
GACTGTCA
>Hexa3_015
CTTCTCCT
>Hexa3_016
TCTGAGAC
>Hexa3_017
TCCTCATG
>Hexa3_018
CACTGACA
>Hexa3_019
TTCGAACG
>Hexa3_020
AGCTTCGA
>Hexa3_021
GAAGTCCT
>Hexa3_022
ACTGACTG
>Hexa3_023
CAACCATG
>Hexa3_024
GCTTAAGC
>Hexa3_025
CTACAGGT
>Hexa3_026
CGGCATAT
>Hexa3_027
TGGTTGCA
>Hexa3_028
CCGGTAAT
>Hexa3_029
TGGACATC
>Hexa3_030
CGATCGTA
>Hexa3_031
AGTCAGAG
>Hexa3_032
TCCAACCT
>Hexa3_033
AGTCTCTC
>Hexa3_034
CTTCGATC
>Hexa3_035
TATAGCCG
>Hexa3_036
TAGGCGAA
>Hexa3_037
TTAAGCGC
>Hexa3_038
AAGCTTCG
>Hexa3_039
GATGGTAG
>Hexa3_040
GGCGTATT
>Hexa3_041
TAGGTAGG
>Hexa3_042
TTAACCGG
>Hexa3_043
TTGCGGTA
>Hexa3_044
GACTGTGT
>Hexa3_045
CTAGTCCT
>Hexa3_046
ACAGTGAG
>Hexa3_047
TGTCACTC
>Hexa3_048
ACCTCATC
>Hexa3_049
GTGAAGAC
>Hexa3_050
CCATCCAT
>Hexa3_051
CCTTGCTA
>Hexa3_052
CTCAACAG
>Hexa3_053
AGCAGTAG
>Hexa3_054
GCTATACG
>Hexa3_055
GACATGTC
>Hexa3_056
GATCTGCA
>Hexa3_057
GTTCAGGT
>Hexa3_058
GATCACCA
>Hexa3_059
CCATGGAT
>Hexa3_060
TTAACGCG
>Hexa3_061
CCTACCTA
>Hexa3_062
GACTGTCA
>Hexa3_063
CTTCTCCT
>Hexa3_064
TCTGAGAC
>Hexa3_065
TCCTCATG
>Hexa3_066
CACTGACA
>Hexa3_067
TTCGAACG
>Hexa3_068
AGCTTCGA
>Hexa3_069
GAAGTCCT
>Hexa3_070
ACTGACTG
>Hexa3_071
CAACCATG
>Hexa3_072
GCTTAAGC
>Hexa3_073
CTACAGGT
>Hexa3_074
CGGCATAT
>Hexa3_075
TGGTTGCA
>Hexa3_076
CCGGTAAT
>Hexa3_077
TGGACATC
>Hexa3_078
CGATCGTA
>Hexa3_079
AGTCAGAG
>Hexa3_080
TCCAACCT
>Hexa3_081
AGTCTCTC
>Hexa3_082
CTTCGATC
>Hexa3_083
TATAGCCG
>Hexa3_084
TAGGCGAA
>Hexa3_085
TTAAGCGC
>Hexa3_086
AAGCTTCG
>Hexa3_087
GATGGTAG
>Hexa3_088
GGCGTATT
>Hexa3_089
TAGGTAGG
>Hexa3_090
TTAACCGG
>Hexa3_091
TTGCGGTA
>Hexa3_092
GACTGTGT
>Hexa3_093
CTAGTCCT
>Hexa3_094
ACAGTGAG
>Hexa3_095
TGTCACTC
>Hexa3_096
ACCTCATC
>Hexa3_097
GTGTCTCT
>Hexa3_098
AGCAAGGT
>Hexa3_099
GGTAGCAA
>Hexa3_100
AGGTGATG
>Hexa3_101
CTGTACTC
>Hexa3_102
GCATGGAA
>Hexa3_103
CGTTCGTT
>Hexa3_104
GTTGGTAC
>Hexa3_105
TAGGAACG
>Hexa3_106
GTCACACA
>Hexa3_107
GTCTACTC
>Hexa3_108
CTAGGTTG
>Hexa3_109
CGAACGAA
>Hexa3_110
CTTGCTTG
>Hexa3_111
GGAACGAT
>Hexa3_112
GACAGAGT
>Hexa3_113
ATCCTAGG
>Hexa3_114
CTCTCACA
>Hexa3_115
CTACCAAG
>Hexa3_116
GTACTGGT
>Hexa3_117
TGCACATG
>Hexa3_118
CACAGTCA
>Hexa3_119
CTAGGTAC
>Hexa3_120
GGTTGGTT
>Hexa3_121
ATAAGCGG
>Hexa3_122
GTTGCTTC
>Hexa3_123
AGGTACGA
>Hexa3_124
TCTCTCTC
>Hexa3_125
TGTCGACA
>Hexa3_126
TGCTGTAG
>Hexa3_127
AGAGACAC
>Hexa3_128
GCATCCTT
>Hexa3_129
AGGTCTAC
>Hexa3_130
CAGTGAGA
>Hexa3_131
GCAACGTT
>Hexa3_132
TGGTTCCT
>Hexa3_133
ATGCAACC
>Hexa3_134
CTAGCAAC
>Hexa3_135
GACATCTG
>Hexa3_136
CAACTCCT
>Hexa3_137
TCTGACTC
>Hexa3_138
GACTACAC
>Hexa3_139
TGTGCTCT
>Hexa3_140
GTGTTGTG
>Hexa3_141
ATGGATCC
>Hexa3_142
TCACTCAC
>Hexa3_143
TCTCAGTC
>Hexa3_144
GTGACAGA
>Hexa3_145
GTGTCTCT
>Hexa3_146
AGCAAGGT
>Hexa3_147
GGTAGCAA
>Hexa3_148
AGGTGATG
>Hexa3_149
CTGTACTC
>Hexa3_150
GCATGGAA
>Hexa3_151
CGTTCGTT
>Hexa3_152
GTTGGTAC
>Hexa3_153
TAGGAACG
>Hexa3_154
GTCACACA
>Hexa3_155
GTCTACTC
>Hexa3_156
CTAGGTTG
>Hexa3_157
CGAACGAA
>Hexa3_158
CTTGCTTG
>Hexa3_159
GGAACGAT
>Hexa3_160
GACAGAGT
>Hexa3_161
ATCCTAGG
>Hexa3_162
CTCTCACA
>Hexa3_163
CTACCAAG
>Hexa3_164
GTACTGGT
>Hexa3_165
TGCACATG
>Hexa3_166
CACAGTCA
>Hexa3_167
CTAGGTAC
>Hexa3_168
GGTTGGTT
>Hexa3_169
ATAAGCGG
>Hexa3_170
GTTGCTTC
>Hexa3_171
AGGTACGA
>Hexa3_172
TCTCTCTC
>Hexa3_173
TGTCGACA
>Hexa3_174
TGCTGTAG
>Hexa3_175
AGAGACAC
>Hexa3_176
GCATCCTT
>Hexa3_177
AGGTCTAC
>Hexa3_178
CAGTGAGA
>Hexa3_179
GCAACGTT
>Hexa3_180
TGGTTCCT
>Hexa3_181
ATGCAACC
>Hexa3_182
CTAGCAAC
>Hexa3_183
GACATCTG
>Hexa3_184
CAACTCCT
>Hexa3_185
TCTGACTC
>Hexa3_186
GACTACAC
>Hexa3_187
TGTGCTCT
>Hexa3_188
GTGTTGTG
>Hexa3_189
ATGGATCC
>Hexa3_190
TCACTCAC
>Hexa3_191
TCTCAGTC
>Hexa3_192
GTGACAGA
>Hexa3_193
TAGCAACC
>Hexa3_194
AGACACAG
>Hexa3_195
TATTGGCG
>Hexa3_196
AGTGGAGT
>Hexa3_197
GTGAGACA
>Hexa3_198
TGTCCACT
>Hexa3_199
ATCCTTGC
>Hexa3_200
GTAGAGGT
>Hexa3_201
CTTGCTAC
>Hexa3_202
CAGAGAGT
>Hexa3_203
AGTGACAG
>Hexa3_204
AACCATGC
>Hexa3_205
CTAGCTTC
>Hexa3_206
CATCCAAG
>Hexa3_207
ATGCAAGG
>Hexa3_208
TAGCCGAT
>Hexa3_209
TTCCTAGC
>Hexa3_210
TAATCGGC
>Hexa3_211
GTCAGACT
>Hexa3_212
TTGCTTCG
>Hexa3_213
GTCTTCTG
>Hexa3_214
CGAAGGTA
>Hexa3_215
GAGTCTCA
>Hexa3_216
AGGTAGGT
>Hexa3_217
GGATCCAT
>Hexa3_218
CCTATACC
>Hexa3_219
CTGTTGTC
>Hexa3_220
TACGATCG
>Hexa3_221
TGTGGAGA
>Hexa3_222
ACTGAGAG
>Hexa3_223
GAACCTAC
>Hexa3_224
ACTGGACT
>Hexa3_225
GCATTACG
>Hexa3_226
ACAGTGTC
>Hexa3_227
TGTCAGAC
>Hexa3_228
TCACCACT
>Hexa3_229
TCTGCTCA
>Hexa3_230
TAGCGGAA
>Hexa3_231
TGGATGGA
>Hexa3_232
GGTTGCAT
>Hexa3_233
CCAACCTT
>Hexa3_234
GCTATTCC
>Hexa3_235
ACTGCTGA
>Hexa4_001
GTGAAGAC
>Hexa4_002
CCATCCAT
>Hexa4_003
CCTTGCTA
>Hexa4_004
CTCAACAG
>Hexa4_005
AGCAGTAG
>Hexa4_006
GCTATACG
>Hexa4_007
GACATGTC
>Hexa4_008
GATCTGCA
>Hexa4_009
GTTCAGGT
>Hexa4_010
GATCACCA
>Hexa4_011
CCATGGAT
>Hexa4_012
TTAACGCG
>Hexa4_013
CCTACCTA
>Hexa4_014
GACTGTCA
>Hexa4_015
CTTCTCCT
>Hexa4_016
TCTGAGAC
>Hexa4_017
TCCTCATG
>Hexa4_018
CACTGACA
>Hexa4_019
TTCGAACG
>Hexa4_020
AGCTTCGA
>Hexa4_021
GAAGTCCT
>Hexa4_022
ACTGACTG
>Hexa4_023
CAACCATG
>Hexa4_024
GCTTAAGC
>Hexa4_025
CTACAGGT
>Hexa4_026
CGGCATAT
>Hexa4_027
TGGTTGCA
>Hexa4_028
CCGGTAAT
>Hexa4_029
TGGACATC
>Hexa4_030
CGATCGTA
>Hexa4_031
AGTCAGAG
>Hexa4_032
TCCAACCT
>Hexa4_033
AGTCTCTC
>Hexa4_034
CTTCGATC
>Hexa4_035
TATAGCCG
>Hexa4_036
TAGGCGAA
>Hexa4_037
TTAAGCGC
>Hexa4_038
AAGCTTCG
>Hexa4_039
GATGGTAG
>Hexa4_040
GGCGTATT
>Hexa4_041
TAGGTAGG
>Hexa4_042
TTAACCGG
>Hexa4_043
TTGCGGTA
>Hexa4_044
GACTGTGT
>Hexa4_045
CTAGTCCT
>Hexa4_046
ACAGTGAG
>Hexa4_047
TGTCACTC
>Hexa4_048
ACCTCATC
>Hexa4_049
GTGAAGAC
>Hexa4_050
CCATCCAT
>Hexa4_051
CCTTGCTA
>Hexa4_052
CTCAACAG
>Hexa4_053
AGCAGTAG
>Hexa4_054
GCTATACG
>Hexa4_055
GACATGTC
>Hexa4_056
GATCTGCA
>Hexa4_057
GTTCAGGT
>Hexa4_058
GATCACCA
>Hexa4_059
CCATGGAT
>Hexa4_060
TTAACGCG
>Hexa4_061
CCTACCTA
>Hexa4_062
GACTGTCA
>Hexa4_063
CTTCTCCT
>Hexa4_064
TCTGAGAC
>Hexa4_065
TCCTCATG
>Hexa4_066
CACTGACA
>Hexa4_067
TTCGAACG
>Hexa4_068
AGCTTCGA
>Hexa4_069
GAAGTCCT
>Hexa4_070
ACTGACTG
>Hexa4_071
CAACCATG
>Hexa4_072
GCTTAAGC
>Hexa4_073
CTACAGGT
>Hexa4_074
CGGCATAT
>Hexa4_075
TGGTTGCA
>Hexa4_076
CCGGTAAT
>Hexa4_077
TGGACATC
>Hexa4_078
CGATCGTA
>Hexa4_079
AGTCAGAG
>Hexa4_080
TCCAACCT
>Hexa4_081
AGTCTCTC
>Hexa4_082
CTTCGATC
>Hexa4_083
TATAGCCG
>Hexa4_084
TAGGCGAA
>Hexa4_085
TTAAGCGC
>Hexa4_086
AAGCTTCG
>Hexa4_087
GATGGTAG
>Hexa4_088
GGCGTATT
>Hexa4_089
TAGGTAGG
>Hexa4_090
TTAACCGG
>Hexa4_091
TTGCGGTA
>Hexa4_092
GACTGTGT
>Hexa4_093
CTAGTCCT
>Hexa4_094
ACAGTGAG
>Hexa4_095
TGTCACTC
>Hexa4_096
ACCTCATC
>Hexa4_097
GTGTCTCT
>Hexa4_098
AGCAAGGT
>Hexa4_099
GGTAGCAA
>Hexa4_100
AGGTGATG
>Hexa4_101
CTGTACTC
>Hexa4_102
GCATGGAA
>Hexa4_103
CGTTCGTT
>Hexa4_104
GTTGGTAC
>Hexa4_105
TAGGAACG
>Hexa4_106
GTCACACA
>Hexa4_107
GTCTACTC
>Hexa4_108
CTAGGTTG
>Hexa4_109
CGAACGAA
>Hexa4_110
CTTGCTTG
>Hexa4_111
GGAACGAT
>Hexa4_112
GACAGAGT
>Hexa4_113
ATCCTAGG
>Hexa4_114
CTCTCACA
>Hexa4_115
CTACCAAG
>Hexa4_116
GTACTGGT
>Hexa4_117
TGCACATG
>Hexa4_118
CACAGTCA
>Hexa4_119
CTAGGTAC
>Hexa4_120
GGTTGGTT
>Hexa4_121
ATAAGCGG
>Hexa4_122
GTTGCTTC
>Hexa4_123
AGGTACGA
>Hexa4_124
TCTCTCTC
>Hexa4_125
TGTCGACA
>Hexa4_126
TGCTGTAG
>Hexa4_127
AGAGACAC
>Hexa4_128
GCATCCTT
>Hexa4_129
AGGTCTAC
>Hexa4_130
CAGTGAGA
>Hexa4_131
GCAACGTT
>Hexa4_132
TGGTTCCT
>Hexa4_133
ATGCAACC
>Hexa4_134
CTAGCAAC
>Hexa4_135
GACATCTG
>Hexa4_136
CAACTCCT
>Hexa4_137
TCTGACTC
>Hexa4_138
GACTACAC
>Hexa4_139
TGTGCTCT
>Hexa4_140
GTGTTGTG
>Hexa4_141
ATGGATCC
>Hexa4_142
TCACTCAC
>Hexa4_143
TCTCAGTC
>Hexa4_144
GTGACAGA
>Hexa4_145
GTGTCTCT
>Hexa4_146
AGCAAGGT
>Hexa4_147
GGTAGCAA
>Hexa4_148
AGGTGATG
>Hexa4_149
CTGTACTC
>Hexa4_150
GCATGGAA
>Hexa4_151
CGTTCGTT
>Hexa4_152
GTTGGTAC
>Hexa4_153
TAGGAACG
>Hexa4_154
GTCACACA
>Hexa4_155
GTCTACTC
>Hexa4_156
CTAGGTTG
>Hexa4_157
CGAACGAA
>Hexa4_158
CTTGCTTG
>Hexa4_159
GGAACGAT
>Hexa4_160
GACAGAGT
>Hexa4_161
ATCCTAGG
>Hexa4_162
CTCTCACA
>Hexa4_163
CTACCAAG
>Hexa4_164
GTACTGGT
>Hexa4_165
TGCACATG
>Hexa4_166
CACAGTCA
>Hexa4_167
CTAGGTAC
>Hexa4_168
GGTTGGTT
>Hexa4_169
ATAAGCGG
>Hexa4_170
GTTGCTTC
>Hexa4_171
AGGTACGA
>Hexa4_172
TCTCTCTC
>Hexa4_173
TGTCGACA
>Hexa4_174
TGCTGTAG
>Hexa4_175
AGAGACAC
>Hexa4_176
GCATCCTT
>Hexa4_177
AGGTCTAC
>Hexa4_178
CAGTGAGA
>Hexa4_179
GCAACGTT
>Hexa4_180
TGGTTCCT
>Hexa4_181
ATGCAACC
>Hexa4_182
CTAGCAAC
>Hexa4_183
GACATCTG
>Hexa4_184
CAACTCCT
>Hexa4_185
TCTGACTC
>Hexa4_186
GACTACAC
>Hexa4_187
TGTGCTCT
>Hexa4_188
GTGTTGTG
>Hexa4_189
ATGGATCC
>Hexa4_190
TCACTCAC
>Hexa4_191
TCTCAGTC
>Hexa4_192
GTGACAGA
>Hexa4_193
AACCGGAA
>Hexa4_194
CCATGCAA
>Hexa4_195
GAACCAAG
>Hexa4_196
AGTGTGTC
>Hexa4_197
TGGAGAAC
>Hexa4_198
TAGGATGG
>Hexa4_199
TTCCGGAA
>Hexa4_200
ATTAGGCC
>Hexa4_201
CGTTGGTA
>Hexa4_202
TTCCTACG
>Hexa4_203
TCAGTGTG
>Hexa4_204
TCACCTCA
>Hexa4_205
GAGTTCAC
>Hexa4_206
TCGAGTAC
>Hexa4_207
TCCACAAG
>Hexa4_208
CAAGGTAG
>Hexa4_209
AGCTTGGT
>Hexa4_210
CGTTCCTA
>Hexa4_211
TCCTTGCA
>Hexa4_212
GCATATGC
>Hexa4_213
AGCAGAAC
>Hexa4_214
GTGATCTG
>Hexa4_215
TTCCGCTA
>Hexa4_216
AATTGCCG
>Hexa4_217
ACTCTCAC
>Hexa4_218
CCTAGCAA
>Hexa4_219
CATCTGCT
>Hexa4_220
TACCGGAT
>Hexa4_221
TACCTTGC
>Hexa4_222
TCCTACGT
>Hexa4_223
TCACAGAC
>Hexa4_224
TGGAGATG
>Hexa4_225
GAACGTTC
>Hexa4_226
TGGAAGGT
>Hexa4_227
ATCCTTCG
>Hexa4_228
CAAGAGGT
>Hexa4_229
GAGATCAG
>Hexa4_230
GCATGCTA
>Hexa4_231
ACCTCTAC
>Hexa4_232
ATGGCGTT
>Hexa4_233
TCGTAGGT
>Hexa4_234
TAGCTACG
>Hexa4_235
GTACGAAG

## Sheet: Index2.file
>Hexa1_001
GGCCATAT
>Hexa1_002
TTCGATGG
>Hexa1_003
GTGTCACA
>Hexa1_004
ACGTGATC
>Hexa1_005
AGAGCAGT
>Hexa1_006
CTCTAGAG
>Hexa1_007
AACCGGTT
>Hexa1_008
TGGTCAAC
>Hexa1_009
GTACGATC
>Hexa1_010
AGTGGTGA
>Hexa1_011
GTGTTCTC
>Hexa1_012
TGAGGACA
>Hexa1_013
CACTTCTG
>Hexa1_014
ATGGCCTA
>Hexa1_015
AGTCTGTG
>Hexa1_016
AACCTTCC
>Hexa1_017
ACCTGTTC
>Hexa1_018
CAGACTCA
>Hexa1_019
AGTGTCTG
>Hexa1_020
CTTGGTAG
>Hexa1_021
TATAGCGC
>Hexa1_022
GTAGAGGT
>Hexa1_023
CAGTCTCT
>Hexa1_024
ATCGGCAT
>Hexa1_025
GTCACAGT
>Hexa1_026
CTGACAGT
>Hexa1_027
CTCTACAC
>Hexa1_028
CAGTGACT
>Hexa1_029
CTGTGTCT
>Hexa1_030
TGGTACCA
>Hexa1_031
TCCTTGCA
>Hexa1_032
GCATCGAT
>Hexa1_033
ATATGGCC
>Hexa1_034
GTACGTTG
>Hexa1_035
AGGTGTTC
>Hexa1_036
TGTCACTC
>Hexa1_037
CTTGTCCA
>Hexa1_038
CAAGGAAC
>Hexa1_039
GTAGGATG
>Hexa1_040
TTCGCCAT
>Hexa1_041
TAGGCGTT
>Hexa1_042
TCAGCAGT
>Hexa1_043
TTCCATGC
>Hexa1_044
GATCACCA
>Hexa1_045
TGCTACCT
>Hexa1_046
CTACGAAC
>Hexa1_047
GTGTACTG
>Hexa1_048
TATTGCGG
>Hexa1_049
GGATCCAT
>Hexa1_050
GACTAGAG
>Hexa1_051
GGATTAGG
>Hexa1_052
TGACGAGA
>Hexa1_053
TCGTAGCA
>Hexa1_054
ACCTCTAC
>Hexa1_055
GACTACAC
>Hexa1_056
GCTTAAGC
>Hexa1_057
ATCCGCTT
>Hexa1_058
ACGATGCT
>Hexa1_059
CAGTTCTC
>Hexa1_060
CATGACGT
>Hexa1_061
TGGTGAAG
>Hexa1_062
AGACGTCT
>Hexa1_063
CGCGTATA
>Hexa1_064
TGCTTGGA
>Hexa1_065
TCCTTCCT
>Hexa1_066
TAGCGCAT
>Hexa1_067
GACAACTC
>Hexa1_068
CCAATTCC
>Hexa1_069
CAAGCTAC
>Hexa1_070
CGCGATTA
>Hexa1_071
AGACGACA
>Hexa1_072
TCTCAGAG
>Hexa1_073
GTGACTGT
>Hexa1_074
CAACTGCA
>Hexa1_075
TACGGCTA
>Hexa1_076
CACTTGTC
>Hexa1_077
AGTCCACA
>Hexa1_078
TCTGGAGT
>Hexa1_079
ACGAGAAC
>Hexa1_080
TTCCAAGG
>Hexa1_081
CTCACACT
>Hexa1_082
CTGATCTC
>Hexa1_083
GATCCTAG
>Hexa1_084
TCCTAGGA
>Hexa1_085
CGCCTTAT
>Hexa1_086
AACGATCC
>Hexa1_087
CTTGTGCT
>Hexa1_088
TAGGCCTA
>Hexa1_089
GTAGCTTG
>Hexa1_090
AACCATCG
>Hexa1_091
TGGACTAC
>Hexa1_092
GAAGACCA
>Hexa1_093
GTCTCACT
>Hexa1_094
TACGATCG
>Hexa1_095
CCATTAGG
>Hexa1_096
TCTGCTCA
>Hexa1_097
TCAGCACA
>Hexa1_098
CATGTGCA
>Hexa1_099
CACTCACT
>Hexa1_100
TGTCCTCA
>Hexa1_101
AGCTCTTC
>Hexa1_102
TGAGGTCT
>Hexa1_103
GACTGTGT
>Hexa1_104
TCTGTCTG
>Hexa1_105
AGACTGTC
>Hexa1_106
ATCGAACC
>Hexa1_107
TTATCGCC
>Hexa1_108
TGACCACA
>Hexa1_109
CACTGACA
>Hexa1_110
AACGCCAT
>Hexa1_111
CACTCAGA
>Hexa1_112
GACTGTCA
>Hexa1_113
CCAACGTA
>Hexa1_114
GTGAAGTG
>Hexa1_115
TTGCTTGC
>Hexa1_116
GATCTCCT
>Hexa1_117
CTGATCAG
>Hexa1_118
GAGAACAC
>Hexa1_119
CGAAGGAT
>Hexa1_120
TCCAGAAC
>Hexa1_121
CATCTGGA
>Hexa1_122
GTCTGTGA
>Hexa1_123
TACCGCAA
>Hexa1_124
GGATAAGC
>Hexa1_125
CTCTGTCA
>Hexa1_126
TCACACTC
>Hexa1_127
GTTCGTAG
>Hexa1_128
AGCAGTAG
>Hexa1_129
GTGTAGTC
>Hexa1_130
GTGAGACA
>Hexa1_131
TTCCTTCC
>Hexa1_132
AAGCGCAA
>Hexa1_133
ATCGAAGG
>Hexa1_134
TCACACAG
>Hexa1_135
ACTGGTGT
>Hexa1_136
CACAGAGA
>Hexa1_137
CAACGTAC
>Hexa1_138
GGATGGTA
>Hexa1_139
GTGAAGAC
>Hexa1_140
ACAGACAG
>Hexa1_141
AGCTAGCT
>Hexa1_142
GTCTCTGT
>Hexa1_143
GCTACCAA
>Hexa1_144
AGTCTCTC
>Hexa1_145
TCGTCTAC
>Hexa1_146
CTGTCTCA
>Hexa1_147
ACCATGCA
>Hexa1_148
GAGTGTGA
>Hexa1_149
TTCCGGAA
>Hexa1_150
GAGTGACA
>Hexa1_151
CTCAAGTG
>Hexa1_152
ATGCATCG
>Hexa1_153
TTGGCGTA
>Hexa1_154
GTACGTAC
>Hexa1_155
AGTGGTCT
>Hexa1_156
AGGTTCCA
>Hexa1_157
AGCTCTAG
>Hexa1_158
ATGCCGTA
>Hexa1_159
AGTGTGAG
>Hexa1_160
TTAAGCCG
>Hexa1_161
GGAATTCC
>Hexa1_162
GGAACGAT
>Hexa1_163
TAGCGCTA
>Hexa1_164
CTTCGATC
>Hexa1_165
AGGATCCT
>Hexa1_166
TCGTCTTG
>Hexa1_167
ATAAGCGG
>Hexa1_168
TGTCCAGA
>Hexa1_169
TGTCTGTC
>Hexa1_170
GCATTAGC
>Hexa1_171
TTCCGCTA
>Hexa1_172
CATCCATC
>Hexa1_173
GGAACGTA
>Hexa1_174
CAACGTTG
>Hexa1_175
AGCAGAAC
>Hexa1_176
CGTTCGAA
>Hexa1_177
AGAGACTG
>Hexa1_178
ACCAACGT
>Hexa1_179
TCTCTCTC
>Hexa1_180
CCTACGTT
>Hexa1_181
ATCGTACG
>Hexa1_182
GATCTCGA
>Hexa1_183
TGTCACAG
>Hexa1_184
TACGCCAA
>Hexa1_185
CATGTCGA
>Hexa1_186
AGACACTC
>Hexa1_187
GAACTCCA
>Hexa1_188
TCTGACTC
>Hexa1_189
CTTCGTAC
>Hexa1_190
TGAGGTGA
>Hexa1_191
AGCATGGA
>Hexa1_192
CATCTGCT
>Hexa1_193
GTGAGTGA
>Hexa1_194
ATCGCGTA
>Hexa1_195
GAACCTAC
>Hexa1_196
GACAAGAC
>Hexa1_197
GAAGGTTG
>Hexa1_198
GCATAAGG
>Hexa1_199
CCTATAGG
>Hexa1_200
TCTCGTCA
>Hexa1_201
TCTGGTCT
>Hexa1_202
CAAGCATC
>Hexa1_203
CCATCCAT
>Hexa1_204
ATCCTACC
>Hexa1_205
AGGAGTTG
>Hexa1_206
CTGTTCAC
>Hexa1_207
CTTGCATC
>Hexa1_208
AACGGCAA
>Hexa1_209
AATTGGCC
>Hexa1_210
AACCTTGG
>Hexa1_211
TGTCTGAG
>Hexa1_212
GCTTCGAA
>Hexa1_213
GGTTGGTT
>Hexa1_214
ACCATCCT
>Hexa1_215
AGCACAAG
>Hexa1_216
GAAGTCGA
>Hexa1_217
TTCGAAGC
>Hexa1_218
ATGCATGC
>Hexa1_219
AAGCAACG
>Hexa1_220
TGTCGTCT
>Hexa1_221
TGAGAGAC
>Hexa1_222
CGGCTAAT
>Hexa1_223
AGAGTCTC
>Hexa1_224
CGAATTGC
>Hexa1_225
AGTCACAC
>Hexa1_226
GATCCAAC
>Hexa1_227
ACCTGTAG
>Hexa1_228
AACCAACC
>Hexa1_229
CACACACA
>Hexa1_230
TAGGAACG
>Hexa1_231
TGGAGTTC
>Hexa1_232
TCAGAGAG
>Hexa1_233
AGTCACTG
>Hexa1_234
GATGTCCA
>Hexa1_235
CTGTGAGT
>Hexa2_001
CCTAGCTT
>Hexa2_002
GCAAGGTA
>Hexa2_003
CTCATCAC
>Hexa2_004
GTTGGTTG
>Hexa2_005
ATCGGCTA
>Hexa2_006
CCTTCGTA
>Hexa2_007
TCGATCCT
>Hexa2_008
CAGTTGTG
>Hexa2_009
GGTACGAA
>Hexa2_010
AGGTCTTG
>Hexa2_011
GACTCACA
>Hexa2_012
ACCTTGCT
>Hexa2_013
GTTCAGCA
>Hexa2_014
ACTGCTCT
>Hexa2_015
CTCTTGAC
>Hexa2_016
TAGCAAGG
>Hexa2_017
TAGGCCAT
>Hexa2_018
GTCTTCTG
>Hexa2_019
CCTTATGC
>Hexa2_020
CTCTGTGT
>Hexa2_021
ACTGTGAC
>Hexa2_022
GACATGAG
>Hexa2_023
ACAGCTGT
>Hexa2_024
TGCTTCGT
>Hexa2_025
CAACCTAG
>Hexa2_026
GCAAGCTT
>Hexa2_027
ATAACGCC
>Hexa2_028
TTGGAACC
>Hexa2_029
CCATTACC
>Hexa2_030
AGGAAGCT
>Hexa2_031
TTGCTACC
>Hexa2_032
GGAATTGG
>Hexa2_033
AGCTTCCT
>Hexa2_034
CTAGTGCA
>Hexa2_035
GCATGCAT
>Hexa2_036
TGTGTGAC
>Hexa2_037
GACAGACA
>Hexa2_038
AGAGAGTC
>Hexa2_039
TATACGCG
>Hexa2_040
TCTCTCAG
>Hexa2_041
CTACTCGT
>Hexa2_042
CACATCAG
>Hexa2_043
CAACTCCT
>Hexa2_044
CTTCCTTC
>Hexa2_045
TGTGTCTC
>Hexa2_046
TCCTTGGT
>Hexa2_047
CGGCAATT
>Hexa2_048
GGTAATCC
>Hexa2_049
GTACACCA
>Hexa2_050
TGGACATC
>Hexa2_051
GAGTTGTC
>Hexa2_052
AATTCCGG
>Hexa2_053
CCAAGCTA
>Hexa2_054
GAACAGGT
>Hexa2_055
TCCTACGT
>Hexa2_056
GTGTTCAG
>Hexa2_057
GATCGAAG
>Hexa2_058
TGAGTGAG
>Hexa2_059
CCTTGGAA
>Hexa2_060
AGCAAGCA
>Hexa2_061
GTCTAGAC
>Hexa2_062
AGCTCATG
>Hexa2_063
TCGTGTAG
>Hexa2_064
AACGTACC
>Hexa2_065
ACGACATC
>Hexa2_066
GATGCTAC
>Hexa2_067
TATACCGG
>Hexa2_068
TACGCCTT
>Hexa2_069
ACGAGTTC
>Hexa2_070
TACCTACC
>Hexa2_071
CGTTAACG
>Hexa2_072
CCTTGGTT
>Hexa2_073
GTAGCATC
>Hexa2_074
CTACGTTC
>Hexa2_075
CATGGATC
>Hexa2_076
TCGAAGCT
>Hexa2_077
CAAGACGA
>Hexa2_078
TCCTGTAC
>Hexa2_079
TGACCAGT
>Hexa2_080
CGTAGCAT
>Hexa2_081
GGTACGTT
>Hexa2_082
CGATATCG
>Hexa2_083
AGAGTCAG
>Hexa2_084
TTCGTAGG
>Hexa2_085
TCCAACCT
>Hexa2_086
ATCCTTCG
>Hexa2_087
CAGTCACA
>Hexa2_088
ATCGCCTT
>Hexa2_089
CTTGGAAC
>Hexa2_090
GCATATGC
>Hexa2_091
AACCATGC
>Hexa2_092
CTGTCACT
>Hexa2_093
GAGAGTCA
>Hexa2_094
GTCTACAG
>Hexa2_095
GGAAGCAT
>Hexa2_096
AGCAGTTC
>Hexa2_097
GGCCATAT
>Hexa2_098
TTCGATGG
>Hexa2_099
GTGTCACA
>Hexa2_100
ACGTGATC
>Hexa2_101
AGAGCAGT
>Hexa2_102
CTCTAGAG
>Hexa2_103
AACCGGTT
>Hexa2_104
TGGTCAAC
>Hexa2_105
GTACGATC
>Hexa2_106
AGTGGTGA
>Hexa2_107
GTGTTCTC
>Hexa2_108
TGAGGACA
>Hexa2_109
CACTTCTG
>Hexa2_110
ATGGCCTA
>Hexa2_111
AGTCTGTG
>Hexa2_112
AACCTTCC
>Hexa2_113
ACCTGTTC
>Hexa2_114
CAGACTCA
>Hexa2_115
AGTGTCTG
>Hexa2_116
CTTGGTAG
>Hexa2_117
TATAGCGC
>Hexa2_118
GTAGAGGT
>Hexa2_119
CAGTCTCT
>Hexa2_120
ATCGGCAT
>Hexa2_121
GTCACAGT
>Hexa2_122
CTGACAGT
>Hexa2_123
CTCTACAC
>Hexa2_124
CAGTGACT
>Hexa2_125
CTGTGTCT
>Hexa2_126
TGGTACCA
>Hexa2_127
TCCTTGCA
>Hexa2_128
GCATCGAT
>Hexa2_129
ATATGGCC
>Hexa2_130
GTACGTTG
>Hexa2_131
AGGTGTTC
>Hexa2_132
TGTCACTC
>Hexa2_133
CTTGTCCA
>Hexa2_134
CAAGGAAC
>Hexa2_135
GTAGGATG
>Hexa2_136
TTCGCCAT
>Hexa2_137
TAGGCGTT
>Hexa2_138
TCAGCAGT
>Hexa2_139
TTCCATGC
>Hexa2_140
GATCACCA
>Hexa2_141
TGCTACCT
>Hexa2_142
CTACGAAC
>Hexa2_143
GTGTACTG
>Hexa2_144
TATTGCGG
>Hexa2_145
GGATCCAT
>Hexa2_146
GACTAGAG
>Hexa2_147
GGATTAGG
>Hexa2_148
TGACGAGA
>Hexa2_149
TCGTAGCA
>Hexa2_150
ACCTCTAC
>Hexa2_151
GACTACAC
>Hexa2_152
GCTTAAGC
>Hexa2_153
ATCCGCTT
>Hexa2_154
ACGATGCT
>Hexa2_155
CAGTTCTC
>Hexa2_156
CATGACGT
>Hexa2_157
TGGTGAAG
>Hexa2_158
AGACGTCT
>Hexa2_159
CGCGTATA
>Hexa2_160
TGCTTGGA
>Hexa2_161
TCCTTCCT
>Hexa2_162
TAGCGCAT
>Hexa2_163
GACAACTC
>Hexa2_164
CCAATTCC
>Hexa2_165
CAAGCTAC
>Hexa2_166
CGCGATTA
>Hexa2_167
AGACGACA
>Hexa2_168
TCTCAGAG
>Hexa2_169
GTGACTGT
>Hexa2_170
CAACTGCA
>Hexa2_171
TACGGCTA
>Hexa2_172
CACTTGTC
>Hexa2_173
AGTCCACA
>Hexa2_174
TCTGGAGT
>Hexa2_175
ACGAGAAC
>Hexa2_176
TTCCAAGG
>Hexa2_177
CTCACACT
>Hexa2_178
CTGATCTC
>Hexa2_179
GATCCTAG
>Hexa2_180
TCCTAGGA
>Hexa2_181
CGCCTTAT
>Hexa2_182
AACGATCC
>Hexa2_183
CTTGTGCT
>Hexa2_184
TAGGCCTA
>Hexa2_185
GTAGCTTG
>Hexa2_186
AACCATCG
>Hexa2_187
TGGACTAC
>Hexa2_188
GAAGACCA
>Hexa2_189
GTCTCACT
>Hexa2_190
TACGATCG
>Hexa2_191
CCATTAGG
>Hexa2_192
TCTGCTCA
>Hexa2_193
TCAGCACA
>Hexa2_194
CATGTGCA
>Hexa2_195
CACTCACT
>Hexa2_196
TGTCCTCA
>Hexa2_197
AGCTCTTC
>Hexa2_198
TGAGGTCT
>Hexa2_199
GACTGTGT
>Hexa2_200
TCTGTCTG
>Hexa2_201
AGACTGTC
>Hexa2_202
ATCGAACC
>Hexa2_203
TTATCGCC
>Hexa2_204
TGACCACA
>Hexa2_205
CACTGACA
>Hexa2_206
AACGCCAT
>Hexa2_207
CACTCAGA
>Hexa2_208
GACTGTCA
>Hexa2_209
CCAACGTA
>Hexa2_210
GTGAAGTG
>Hexa2_211
TTGCTTGC
>Hexa2_212
GATCTCCT
>Hexa2_213
CTGATCAG
>Hexa2_214
GAGAACAC
>Hexa2_215
CGAAGGAT
>Hexa2_216
TCCAGAAC
>Hexa2_217
CATCTGGA
>Hexa2_218
GTCTGTGA
>Hexa2_219
TACCGCAA
>Hexa2_220
GGATAAGC
>Hexa2_221
CTCTGTCA
>Hexa2_222
TCACACTC
>Hexa2_223
GTTCGTAG
>Hexa2_224
AGCAGTAG
>Hexa2_225
GTGTAGTC
>Hexa2_226
GTGAGACA
>Hexa2_227
TTCCTTCC
>Hexa2_228
AAGCGCAA
>Hexa2_229
ATCGAAGG
>Hexa2_230
TCACACAG
>Hexa2_231
ACTGGTGT
>Hexa2_232
CACAGAGA
>Hexa2_233
CAACGTAC
>Hexa2_234
GGATGGTA
>Hexa2_235
GTGAAGAC
>Hexa3_001
GTGAGTGA
>Hexa3_002
ATCGCGTA
>Hexa3_003
GAACCTAC
>Hexa3_004
GACAAGAC
>Hexa3_005
GAAGGTTG
>Hexa3_006
GCATAAGG
>Hexa3_007
CCTATAGG
>Hexa3_008
TCTCGTCA
>Hexa3_009
TCTGGTCT
>Hexa3_010
CAAGCATC
>Hexa3_011
CCATCCAT
>Hexa3_012
ATCCTACC
>Hexa3_013
AGGAGTTG
>Hexa3_014
CTGTTCAC
>Hexa3_015
CTTGCATC
>Hexa3_016
AACGGCAA
>Hexa3_017
AATTGGCC
>Hexa3_018
AACCTTGG
>Hexa3_019
TGTCTGAG
>Hexa3_020
GCTTCGAA
>Hexa3_021
GGTTGGTT
>Hexa3_022
ACCATCCT
>Hexa3_023
AGCACAAG
>Hexa3_024
GAAGTCGA
>Hexa3_025
TTCGAAGC
>Hexa3_026
ATGCATGC
>Hexa3_027
AAGCAACG
>Hexa3_028
TGTCGTCT
>Hexa3_029
TGAGAGAC
>Hexa3_030
CGGCTAAT
>Hexa3_031
AGAGTCTC
>Hexa3_032
CGAATTGC
>Hexa3_033
AGTCACAC
>Hexa3_034
GATCCAAC
>Hexa3_035
ACCTGTAG
>Hexa3_036
AACCAACC
>Hexa3_037
CACACACA
>Hexa3_038
TAGGAACG
>Hexa3_039
TGGAGTTC
>Hexa3_040
TCAGAGAG
>Hexa3_041
AGTCACTG
>Hexa3_042
GATGTCCA
>Hexa3_043
CTGTGAGT
>Hexa3_044
AACGCGAA
>Hexa3_045
CAGAGTGA
>Hexa3_046
GCTAGGAA
>Hexa3_047
CACAAGAG
>Hexa3_048
TCCTGTTG
>Hexa3_049
TGCTCTTG
>Hexa3_050
AGAGGTCA
>Hexa3_051
CTGAACAC
>Hexa3_052
CCTTCCAA
>Hexa3_053
GCTAGCTA
>Hexa3_054
TTGCAAGC
>Hexa3_055
CAAGAGGT
>Hexa3_056
GATCACGT
>Hexa3_057
GCTACGTA
>Hexa3_058
ATCCATGG
>Hexa3_059
ACGTTCCT
>Hexa3_060
GCCGTAAT
>Hexa3_061
TCTGAGAC
>Hexa3_062
CATGCAAC
>Hexa3_063
AGCTTGGT
>Hexa3_064
GATCGTTG
>Hexa3_065
AAGGTAGC
>Hexa3_066
GTAGTGCT
>Hexa3_067
CTTCGTTG
>Hexa3_068
ATGCTACG
>Hexa3_069
TCAGGTCA
>Hexa3_070
GTCAACAC
>Hexa3_071
GTTCCTAC
>Hexa3_072
GGATATGG
>Hexa3_073
ACCTACCT
>Hexa3_074
CACTGAGT
>Hexa3_075
TCGAGTAC
>Hexa3_076
TCACGAGT
>Hexa3_077
AACGAACG
>Hexa3_078
AATACGCC
>Hexa3_079
TTGCGCTT
>Hexa3_080
ACTCAGTG
>Hexa3_081
AAGCGGTA
>Hexa3_082
CCGCTTAT
>Hexa3_083
CTTGGATG
>Hexa3_084
AGCTGAAG
>Hexa3_085
TCACGACA
>Hexa3_086
GAAGTCCT
>Hexa3_087
GCTTATCC
>Hexa3_088
CCTTATCG
>Hexa3_089
TGCACAAC
>Hexa3_090
TTCGCGAA
>Hexa3_091
AGCTGATC
>Hexa3_092
AGGAGAAG
>Hexa3_093
GCATATCG
>Hexa3_094
ATTACGGC
>Hexa3_095
CAACGATC
>Hexa3_096
GGTTCCAA
>Hexa3_097
CCTAGCTT
>Hexa3_098
GCAAGGTA
>Hexa3_099
CTCATCAC
>Hexa3_100
GTTGGTTG
>Hexa3_101
ATCGGCTA
>Hexa3_102
CCTTCGTA
>Hexa3_103
TCGATCCT
>Hexa3_104
CAGTTGTG
>Hexa3_105
GGTACGAA
>Hexa3_106
AGGTCTTG
>Hexa3_107
GACTCACA
>Hexa3_108
ACCTTGCT
>Hexa3_109
GTTCAGCA
>Hexa3_110
ACTGCTCT
>Hexa3_111
CTCTTGAC
>Hexa3_112
TAGCAAGG
>Hexa3_113
TAGGCCAT
>Hexa3_114
GTCTTCTG
>Hexa3_115
CCTTATGC
>Hexa3_116
CTCTGTGT
>Hexa3_117
ACTGTGAC
>Hexa3_118
GACATGAG
>Hexa3_119
ACAGCTGT
>Hexa3_120
TGCTTCGT
>Hexa3_121
CAACCTAG
>Hexa3_122
GCAAGCTT
>Hexa3_123
ATAACGCC
>Hexa3_124
TTGGAACC
>Hexa3_125
CCATTACC
>Hexa3_126
AGGAAGCT
>Hexa3_127
TTGCTACC
>Hexa3_128
GGAATTGG
>Hexa3_129
AGCTTCCT
>Hexa3_130
CTAGTGCA
>Hexa3_131
GCATGCAT
>Hexa3_132
TGTGTGAC
>Hexa3_133
GACAGACA
>Hexa3_134
AGAGAGTC
>Hexa3_135
TATACGCG
>Hexa3_136
TCTCTCAG
>Hexa3_137
CTACTCGT
>Hexa3_138
CACATCAG
>Hexa3_139
CAACTCCT
>Hexa3_140
CTTCCTTC
>Hexa3_141
TGTGTCTC
>Hexa3_142
TCCTTGGT
>Hexa3_143
CGGCAATT
>Hexa3_144
GGTAATCC
>Hexa3_145
GTACACCA
>Hexa3_146
TGGACATC
>Hexa3_147
GAGTTGTC
>Hexa3_148
AATTCCGG
>Hexa3_149
CCAAGCTA
>Hexa3_150
GAACAGGT
>Hexa3_151
TCCTACGT
>Hexa3_152
GTGTTCAG
>Hexa3_153
GATCGAAG
>Hexa3_154
TGAGTGAG
>Hexa3_155
CCTTGGAA
>Hexa3_156
AGCAAGCA
>Hexa3_157
GTCTAGAC
>Hexa3_158
AGCTCATG
>Hexa3_159
TCGTGTAG
>Hexa3_160
AACGTACC
>Hexa3_161
ACGACATC
>Hexa3_162
GATGCTAC
>Hexa3_163
TATACCGG
>Hexa3_164
TACGCCTT
>Hexa3_165
ACGAGTTC
>Hexa3_166
TACCTACC
>Hexa3_167
CGTTAACG
>Hexa3_168
CCTTGGTT
>Hexa3_169
GTAGCATC
>Hexa3_170
CTACGTTC
>Hexa3_171
CATGGATC
>Hexa3_172
TCGAAGCT
>Hexa3_173
CAAGACGA
>Hexa3_174
TCCTGTAC
>Hexa3_175
TGACCAGT
>Hexa3_176
CGTAGCAT
>Hexa3_177
GGTACGTT
>Hexa3_178
CGATATCG
>Hexa3_179
AGAGTCAG
>Hexa3_180
TTCGTAGG
>Hexa3_181
TCCAACCT
>Hexa3_182
ATCCTTCG
>Hexa3_183
CAGTCACA
>Hexa3_184
ATCGCCTT
>Hexa3_185
CTTGGAAC
>Hexa3_186
GCATATGC
>Hexa3_187
AACCATGC
>Hexa3_188
CTGTCACT
>Hexa3_189
GAGAGTCA
>Hexa3_190
GTCTACAG
>Hexa3_191
GGAAGCAT
>Hexa3_192
AGCAGTTC
>Hexa3_193
GGCCATAT
>Hexa3_194
TTCGATGG
>Hexa3_195
GTGTCACA
>Hexa3_196
ACGTGATC
>Hexa3_197
AGAGCAGT
>Hexa3_198
CTCTAGAG
>Hexa3_199
AACCGGTT
>Hexa3_200
TGGTCAAC
>Hexa3_201
GTACGATC
>Hexa3_202
AGTGGTGA
>Hexa3_203
GTGTTCTC
>Hexa3_204
TGAGGACA
>Hexa3_205
CACTTCTG
>Hexa3_206
ATGGCCTA
>Hexa3_207
AGTCTGTG
>Hexa3_208
AACCTTCC
>Hexa3_209
ACCTGTTC
>Hexa3_210
CAGACTCA
>Hexa3_211
AGTGTCTG
>Hexa3_212
CTTGGTAG
>Hexa3_213
TATAGCGC
>Hexa3_214
GTAGAGGT
>Hexa3_215
CAGTCTCT
>Hexa3_216
ATCGGCAT
>Hexa3_217
GTCACAGT
>Hexa3_218
CTGACAGT
>Hexa3_219
CTCTACAC
>Hexa3_220
CAGTGACT
>Hexa3_221
CTGTGTCT
>Hexa3_222
TGGTACCA
>Hexa3_223
TCCTTGCA
>Hexa3_224
GCATCGAT
>Hexa3_225
ATATGGCC
>Hexa3_226
GTACGTTG
>Hexa3_227
AGGTGTTC
>Hexa3_228
TGTCACTC
>Hexa3_229
CTTGTCCA
>Hexa3_230
CAAGGAAC
>Hexa3_231
GTAGGATG
>Hexa3_232
TTCGCCAT
>Hexa3_233
TAGGCGTT
>Hexa3_234
TCAGCAGT
>Hexa3_235
TTCCATGC
>Hexa4_001
TCAGCACA
>Hexa4_002
CATGTGCA
>Hexa4_003
CACTCACT
>Hexa4_004
TGTCCTCA
>Hexa4_005
AGCTCTTC
>Hexa4_006
TGAGGTCT
>Hexa4_007
GACTGTGT
>Hexa4_008
TCTGTCTG
>Hexa4_009
AGACTGTC
>Hexa4_010
ATCGAACC
>Hexa4_011
TTATCGCC
>Hexa4_012
TGACCACA
>Hexa4_013
CACTGACA
>Hexa4_014
AACGCCAT
>Hexa4_015
CACTCAGA
>Hexa4_016
GACTGTCA
>Hexa4_017
CCAACGTA
>Hexa4_018
GTGAAGTG
>Hexa4_019
TTGCTTGC
>Hexa4_020
GATCTCCT
>Hexa4_021
CTGATCAG
>Hexa4_022
GAGAACAC
>Hexa4_023
CGAAGGAT
>Hexa4_024
TCCAGAAC
>Hexa4_025
CATCTGGA
>Hexa4_026
GTCTGTGA
>Hexa4_027
TACCGCAA
>Hexa4_028
GGATAAGC
>Hexa4_029
CTCTGTCA
>Hexa4_030
TCACACTC
>Hexa4_031
GTTCGTAG
>Hexa4_032
AGCAGTAG
>Hexa4_033
GTGTAGTC
>Hexa4_034
GTGAGACA
>Hexa4_035
TTCCTTCC
>Hexa4_036
AAGCGCAA
>Hexa4_037
ATCGAAGG
>Hexa4_038
TCACACAG
>Hexa4_039
ACTGGTGT
>Hexa4_040
CACAGAGA
>Hexa4_041
CAACGTAC
>Hexa4_042
GGATGGTA
>Hexa4_043
GTGAAGAC
>Hexa4_044
ACAGACAG
>Hexa4_045
AGCTAGCT
>Hexa4_046
GTCTCTGT
>Hexa4_047
GCTACCAA
>Hexa4_048
AGTCTCTC
>Hexa4_049
TCGTCTAC
>Hexa4_050
CTGTCTCA
>Hexa4_051
ACCATGCA
>Hexa4_052
GAGTGTGA
>Hexa4_053
TTCCGGAA
>Hexa4_054
GAGTGACA
>Hexa4_055
CTCAAGTG
>Hexa4_056
ATGCATCG
>Hexa4_057
TTGGCGTA
>Hexa4_058
GTACGTAC
>Hexa4_059
AGTGGTCT
>Hexa4_060
AGGTTCCA
>Hexa4_061
AGCTCTAG
>Hexa4_062
ATGCCGTA
>Hexa4_063
AGTGTGAG
>Hexa4_064
TTAAGCCG
>Hexa4_065
GGAATTCC
>Hexa4_066
GGAACGAT
>Hexa4_067
TAGCGCTA
>Hexa4_068
CTTCGATC
>Hexa4_069
AGGATCCT
>Hexa4_070
TCGTCTTG
>Hexa4_071
ATAAGCGG
>Hexa4_072
TGTCCAGA
>Hexa4_073
TGTCTGTC
>Hexa4_074
GCATTAGC
>Hexa4_075
TTCCGCTA
>Hexa4_076
CATCCATC
>Hexa4_077
GGAACGTA
>Hexa4_078
CAACGTTG
>Hexa4_079
AGCAGAAC
>Hexa4_080
CGTTCGAA
>Hexa4_081
AGAGACTG
>Hexa4_082
ACCAACGT
>Hexa4_083
TCTCTCTC
>Hexa4_084
CCTACGTT
>Hexa4_085
ATCGTACG
>Hexa4_086
GATCTCGA
>Hexa4_087
TGTCACAG
>Hexa4_088
TACGCCAA
>Hexa4_089
CATGTCGA
>Hexa4_090
AGACACTC
>Hexa4_091
GAACTCCA
>Hexa4_092
TCTGACTC
>Hexa4_093
CTTCGTAC
>Hexa4_094
TGAGGTGA
>Hexa4_095
AGCATGGA
>Hexa4_096
CATCTGCT
>Hexa4_097
GTGAGTGA
>Hexa4_098
ATCGCGTA
>Hexa4_099
GAACCTAC
>Hexa4_100
GACAAGAC
>Hexa4_101
GAAGGTTG
>Hexa4_102
GCATAAGG
>Hexa4_103
CCTATAGG
>Hexa4_104
TCTCGTCA
>Hexa4_105
TCTGGTCT
>Hexa4_106
CAAGCATC
>Hexa4_107
CCATCCAT
>Hexa4_108
ATCCTACC
>Hexa4_109
AGGAGTTG
>Hexa4_110
CTGTTCAC
>Hexa4_111
CTTGCATC
>Hexa4_112
AACGGCAA
>Hexa4_113
AATTGGCC
>Hexa4_114
AACCTTGG
>Hexa4_115
TGTCTGAG
>Hexa4_116
GCTTCGAA
>Hexa4_117
GGTTGGTT
>Hexa4_118
ACCATCCT
>Hexa4_119
AGCACAAG
>Hexa4_120
GAAGTCGA
>Hexa4_121
TTCGAAGC
>Hexa4_122
ATGCATGC
>Hexa4_123
AAGCAACG
>Hexa4_124
TGTCGTCT
>Hexa4_125
TGAGAGAC
>Hexa4_126
CGGCTAAT
>Hexa4_127
AGAGTCTC
>Hexa4_128
CGAATTGC
>Hexa4_129
AGTCACAC
>Hexa4_130
GATCCAAC
>Hexa4_131
ACCTGTAG
>Hexa4_132
AACCAACC
>Hexa4_133
CACACACA
>Hexa4_134
TAGGAACG
>Hexa4_135
TGGAGTTC
>Hexa4_136
TCAGAGAG
>Hexa4_137
AGTCACTG
>Hexa4_138
GATGTCCA
>Hexa4_139
CTGTGAGT
>Hexa4_140
AACGCGAA
>Hexa4_141
CAGAGTGA
>Hexa4_142
GCTAGGAA
>Hexa4_143
CACAAGAG
>Hexa4_144
TCCTGTTG
>Hexa4_145
TGCTCTTG
>Hexa4_146
AGAGGTCA
>Hexa4_147
CTGAACAC
>Hexa4_148
CCTTCCAA
>Hexa4_149
GCTAGCTA
>Hexa4_150
TTGCAAGC
>Hexa4_151
CAAGAGGT
>Hexa4_152
GATCACGT
>Hexa4_153
GCTACGTA
>Hexa4_154
ATCCATGG
>Hexa4_155
ACGTTCCT
>Hexa4_156
GCCGTAAT
>Hexa4_157
TCTGAGAC
>Hexa4_158
CATGCAAC
>Hexa4_159
AGCTTGGT
>Hexa4_160
GATCGTTG
>Hexa4_161
AAGGTAGC
>Hexa4_162
GTAGTGCT
>Hexa4_163
CTTCGTTG
>Hexa4_164
ATGCTACG
>Hexa4_165
TCAGGTCA
>Hexa4_166
GTCAACAC
>Hexa4_167
GTTCCTAC
>Hexa4_168
GGATATGG
>Hexa4_169
ACCTACCT
>Hexa4_170
CACTGAGT
>Hexa4_171
TCGAGTAC
>Hexa4_172
TCACGAGT
>Hexa4_173
AACGAACG
>Hexa4_174
AATACGCC
>Hexa4_175
TTGCGCTT
>Hexa4_176
ACTCAGTG
>Hexa4_177
AAGCGGTA
>Hexa4_178
CCGCTTAT
>Hexa4_179
CTTGGATG
>Hexa4_180
AGCTGAAG
>Hexa4_181
TCACGACA
>Hexa4_182
GAAGTCCT
>Hexa4_183
GCTTATCC
>Hexa4_184
CCTTATCG
>Hexa4_185
TGCACAAC
>Hexa4_186
TTCGCGAA
>Hexa4_187
AGCTGATC
>Hexa4_188
AGGAGAAG
>Hexa4_189
GCATATCG
>Hexa4_190
ATTACGGC
>Hexa4_191
CAACGATC
>Hexa4_192
GGTTCCAA
>Hexa4_193
CCTAGCTT
>Hexa4_194
GCAAGGTA
>Hexa4_195
CTCATCAC
>Hexa4_196
GTTGGTTG
>Hexa4_197
ATCGGCTA
>Hexa4_198
CCTTCGTA
>Hexa4_199
TCGATCCT
>Hexa4_200
CAGTTGTG
>Hexa4_201
GGTACGAA
>Hexa4_202
AGGTCTTG
>Hexa4_203
GACTCACA
>Hexa4_204
ACCTTGCT
>Hexa4_205
GTTCAGCA
>Hexa4_206
ACTGCTCT
>Hexa4_207
CTCTTGAC
>Hexa4_208
TAGCAAGG
>Hexa4_209
TAGGCCAT
>Hexa4_210
GTCTTCTG
>Hexa4_211
CCTTATGC
>Hexa4_212
CTCTGTGT
>Hexa4_213
ACTGTGAC
>Hexa4_214
GACATGAG
>Hexa4_215
ACAGCTGT
>Hexa4_216
TGCTTCGT
>Hexa4_217
CAACCTAG
>Hexa4_218
GCAAGCTT
>Hexa4_219
ATAACGCC
>Hexa4_220
TTGGAACC
>Hexa4_221
CCATTACC
>Hexa4_222
AGGAAGCT
>Hexa4_223
TTGCTACC
>Hexa4_224
GGAATTGG
>Hexa4_225
AGCTTCCT
>Hexa4_226
CTAGTGCA
>Hexa4_227
GCATGCAT
>Hexa4_228
TGTGTGAC
>Hexa4_229
GACAGACA
>Hexa4_230
AGAGAGTC
>Hexa4_231
TATACGCG
>Hexa4_232
TCTCTCAG
>Hexa4_233
CTACTCGT
>Hexa4_234
CACATCAG
>Hexa4_235
CAACTCCT

## Sheet: Forward.primer.file
>Hexa
NNNNNNTGTGAACTGCAGGACACATGA

[truncated: 1 more sheets: Reverse.primer.file]
