# Supplementary material for: DNA metabarcoding of spiders, insects, and springtails for exploring potential linkage between above- and below-ground food webs
Source: Zoological Lett. 2018 Feb 15;4:4. doi: 10.1186/s40851-018-0088-9 (PMC5815251; doi:10.1186/s40851-018-0088-9)
Supplement: Supplementary file 5 — Data S4. Hexapoda and Araneae OTU sequences. (TXT 158 kb) [file 40851_2018_88_MOESM5_ESM.txt]

>1111:10633:10217_Hexa3_176
GCACTGATTTTTCGAACGCACATTGCGGTCTCGGGTCCTACCCGGGACCACGTCTGTCTGAGGGTCGGATTTACGCATGCCGAAGTGGTCTTCCTTTTTGGAAGCGCCACTACCTGGTCGCGTCGGAACCGCAAGGTTTCGTCGACCTAAACATTGCGTGATCCCCGGTCGAGAGGCGTCCCGCATAGGATGCTCGCAGACGGGAGTGACGGATTCCACTCCCGCGTGGCGAGCCAGCGGTGTCACAGACGCACGGAACCGGTGGGCTCCTGTA
>1116:22288:7170_Hexa1_031
GCACTGATTTTTCGAACGCACATTGCGGCCTCGGGTCCTACCCGGGGCCACGTCTGTCTGAGGGTCGGATGTACGCTTGCCGAAGGGGGTCTCCTCCTACTTGGTCGCACCGGGAGGGCTCTCAGGGGCTCTCTCGCCGACCCAAGGCTCGCGTGCTCCGCCGGTCCGGAAACGGTCCCGCTTAGAGGTGACTCTGGCACTGCGTGGATAGGCGATCATATCTCGGGACGGGTTCCCGAGCGCTCCACGATAAGTCGGAGGCGCGGTTGAGACTG
>1114:24106:12555_Hexa4_078
GCACTGATTTTTCGAACGCACATTGCGGTCTCGGGTCCTACCCGGGACCACGTCTGTCTGAGGGTCGGATTTACGCATGCCGAAGTGGTCTCTTCCCTCGTGGAAGTCGCCACTACCTGGTCGCGTCGGAACCGCAAGGTTTCGTCGACCTAAACATTGCGTGATCCCCGGTCGAGAGGCGTCCCGCATAGGATGCTCGCAGACGGGAGTGACGGATTCCACTCCCGCGTGGCGAGCCAGCGGTATCATAGACGCACGGAACCGGTGGGCTCCA
>1105:27144:11885_Hexa2_068
GCACTGATTTTTCGAACGCACATTGCGGCCTCGGGTCCTACCCGGGGCCACGTCTGTCTGAGGGTCGGATGTACGCTTGCCGAAGGAGGTCTCCTCCTACTTGGTCGCACCGGGAGAACGCTTCGGCGTTTTCTCGCCGACCCAAGGCTCGCGTGCTCCACCGGTCCGGAAACGGTCCCGCTTAGAGGTGACTCTGGCACTGCGTGGATAGGCGATCATATCTCAGGACGGGTTCCTGAGCGCTCCACGATAAGTCGGAGGCGCGGTTGAGACCGT
>1106:16245:6493_Hexa3_007
GCACTGATTTTTCGAACGCACATTGCGGTCTCGGGTCCTACCCGGGACCACGTCTGTCTGAGGGTCGGGTTTACGCATGCCGAAGTGGTCATCTTCCTTCTGGGAGGTGTCACTACCTGGTCGCGTCGGAACCGCAAAGTTTCGTCGACCTAAACATTGCCTGATCCCCGGTCGAGAGGCGTCCCGCATAGGATGCTCGCAGACGGGAGTGACGGATTCCGCTCCTCGCGTGGCGAGCCAGCGGTATCACAGACGCACGGAACCGGCGGGC
>1108:20499:5015_Hexa4_182
GCACTGATTTTTCGAACGCGCATTGCGGTCTCGGGTACTACCCGGGACCACGTCTGTCTGAGGGTCGGATAAACGCTTGCAGAAGGAGGTCTTCCTGTTTGGTCTCTCGGATTCACTTTCGTAGACCTAAGACTTGCGTGACCCGCCGCCGAGAGGCGTCCGCGTAAGGACGCCCGGGAGTGGGAGTGGCGGAATGCTAAACTCCTCCAGCCCGGGCCGGCGGTAGATGCGAGAGCGGTGGGAGCGAAATTAAAAGTTCGGAGTCCCACTCCG
>1106:21565:15255_Hexa3_081
GCACTGATTTTTCGAACGCACATCGCGGCCTCTGGTTTATCCTAGGGGCCACGCCTGTCTGAGGGTCGGATCAAAGCTTGCAGAAGGAGTTCTTCTCCTGCGTGGTCGCACCGGAGGAGTCCTCTAGAGGACGAATCCGCCGACCCAAGGCTCGTGAGATCCACCGATCGAGGAGCGTCCTGCGTGAGATGCCCGGTGCGTGGAGACGGCGGATGTTTTGTGCGGATGTGGTGTGGTGCGAGGATGGCATTCCACGACGCGGGCCGGCAGTCGACG
>2119:22303:12336_Hexa3_045
GCACTGATTTTTCGAACGCGCATTGCGGCCTCGGGTCCTGCCCGGGGCCTCGCCTGTCTGAGGGTCGGATAAGACTTGCAAAGGAGGCATTTGCCTTCAATTGGTCGTACCGGAGACTCCACCAGGAGACTCCGCCGACTCAAGGAGTGCCGTGCAGAGAAGCTCCTCGTGATGCGCACGCGGTAGACGAAGGCGATTCGCCATCTCCTGCGGCCATTTTTCGAGTTGCGAGCAGAGAAGCACGAGCAGAATGAGAACTC
>2102:14574:15999_Hexa2_087
GCATTGATTTTTCGAACGCACATTGCGGTCTCGGGTCCTACCCGGGACCACGTCTGTCTGAGGGTCGGATTTACGCATGCCGAAGTGGTCTCTTCCCTCGTGGAAGTTACCACTACCTGGTCGTGTCGGAACCGCAAGGTTTCGTCGACCTAAACATTGCGTGATCCCCGGTCGAGAGGCGTCCCGCATAGGATGCTCGCAGACGGGTGTGACGGGTTCCACTCCCGCGTGGCGAGCCAGCGGTATGACAGACGCACTGAACCGGTGGGCTCC
>1105:20296:4917_Hexa1_057
GCACTGATTTTTCGAACGCGCATTGCGGCCTCGGGTCCTGCCCGGGGCCTCGCCTGTCTGAGGGTCGGATGAGACTTGCCGAGGAGGGTTCGCCCTCCAAGTGGCCGCACCGGGTCGAAAGGCCCGCCGGCCTAAGGTCTTGACTGGAACCCTCTCCCGGACGAGAAGCGTCGCTCCTGACAGGAAGCTCGCAAGCGGGAGGAGCCTGAGAAGGTCGTGTCTTGTGTGACCGGCCAAAGAAAGGCATTCCACCCCG
>2110:22921:4204_Hexa2_011
GCACTGATTTTTCGAACGCACATTGCGGCCTCGGGTCCTACCCGGGGCCACGTCTGTCTGAGGGTCGGATGTACGCTTGCCGAAGGGGGTCTCCTCCTACTTGGTCGCACCGGGAGAGCGCTTCGGCGTTTTCTCGCCGACCCAAGGCTCGCGTGCTCTTCCGGTCCGGAAACGGTCCCGCTTAGAGGTGACTCCGGCACTGCGTGGATAGGCGATCATATCTCGGGACGGGTTCCCGAGCGCTCCACGATACGTCGGAGGCGCGG
>1108:12200:7128_Hexa3_047
GCACTGATTTTTCGAACGCACATTGCGGCCTCGGGTCCTACCCGGGGCCACGTCTGTCTGAGGGTCGGATGTACGCTTGCCGAAGGAGGTCTCCTCCTACCTGGTCGCACCGGGAGGGCTCTCGGGCTCTCTCGCCGACCCAAGGCTCGCGTGCTCCTCCGGTCCGGAAACGGTCCCGCTTAGGTGGACTCTGGCACTGCGTGGATAGGCGATCATTTCTCAGGACGGGTTCCTGAGCGCTCCACGATAAGTCGGAGGCGCGGTTTGAGACCGTGG
>1118:14285:5698_Hexa4_225
GCACTGATTTTTCGAACGCACATTGCGGCCTCGGGTCCTACCCGGGGCCACGTCTGTCTGAGGGTCGGATGTACGCATGCAGAAGGAGACTTTTTTCTCCTACCTGGTCGCACCGGGAGTCTCTCGGGGCTCTCGCCGACCCAAGTCGAGCGTGCTCCGCCGGTCGAGGAGCGTCCCGCATAGGATGCTCGCGAGCGGGGTGTGGCGGATATCTCCTCTCTCGCACGAGAGAGGCGCTGCCCCGCGAGTGCGAGCCGCGGTCTGATGACGCG
>2115:12253:3585_Hexa2_154
TCACTGATTTTTCGAACGCACATTGCGGCCTCGGGTACTGCCCGGGGCCTCGCCTGTCTGAGGGTCGGATACTTGCAGAGGTTCTATTTTAGAATCCATTGGTCGTACCGGATGATAAGTCCGCCGACCTTAAGTATTTTCCGTTTTATCTGACCAATGTTGGGTCGGAGAGGACGTTTGTTTAACTCTCTGGACTCAAGTCACGATAATCGTACGGACGCATTTTTTTTAAT
>1108:22048:5857_Hexa4_046
ACATCGACAAGTTGAACGCATATCGCACTTCTTGCTTTTTATTCTATTTAGTTAGAATGGCTTGAGGTTCATATGGTTGAGTGCTATAATTTATCAATAGAACTGTTCTTTCGCAAGAAAGACGTACGTGTCAACTATGAGACTGTTTGGGTCAAACCATTCAGACTCATATTTGATTAAATCAAGAGATATGAAAATCAAATACAGTTACCATAACTTGCTTGTGGAAGCCTATTTAGCATTTTGTATAATACTATCATTTCTTTGTAAATTGTAT
>1105:23981:8695_Hexa4_170
GCACTGATTTTTCGAACGCACATTGCGGCCTCGGGTCCTACCCGGGGCCACGTCTGTCTGAGGGTCGGATGTACGCTTGCCGAAGGAGGTCTCCTCCTACTTGGTCGCACCGGGATGGCTCTAAGGGGCTCTCTCGCCGACCCAAGGCTCGCGTGCTCCTCCGGTCCGGAAACGGTCCCGCTTAGGTGGACTCCGGCACTGCGTGGATAGGCGATCATTTCTCGGGACGGGTTCCCGAGCGCTCCACGATAAGTCG
>1113:18993:11284_Hexa4_031
GCACTGATTTTTCGAACGCACATTGCGGCCTCGGGTTCTGCCCGGGGCCTCGCCTGTCTGAGGGTCGGATAAGACTTGCAAAGGAAAACTCGTTTTTTCCAGTTGGCCGCATCGGACGACGTCAGAGTTGTCCGTCGGCTCAAGTGCGATTAGGTTCATCCCCGGTCGAAAGAGCACAAGCCCTAGAGCATGCTCGTCGCTCGGAGAAGACGGTTCACGTTTCTCCACGAAGACGAGACGATTTGTTTGCTGAGAAGACCAATATGAAGGGTGAT
>1108:5486:14298_Hexa2_102
GCACTGATTTTTCGAACGCACATTGCGGCCTCGGGTCCTACCCGGGGCCACGTCTGTCTGAGGGTCGGATAAAAGCTTGCAAAAAGGGTCTCTTTCGAGCCCTTGCGTGGTCGCATCGGAGACTCCCCGGAGACTTCGTCGACCTAAGCTCTGGAGACACGCACGGCCTGAGGCGTCCCGCGTAAGTGGAGCCCGAGGACCGGGAGTGGCGGTTAGAAACTGAACTCCCAACGCCCGGGACGG
>1104:21113:19627_Hexa2_037
GCACTGATTTTTCGAACGCGCATTGCGGCCTCGGGTCCTGCCCGGGGCCTCGCCTGTCTGAGGGTCGGATGAGACTTGCATAGGGTAATTTTACCCACCTGGCCGTACCGGAGTATTAATATTCCGCCGGCTCAAAGTTTGCTTCTTCCTCTTCGAAAGAAGCCTCTTCGAGGAGAAGACGCTACACATGTCGTCTCCATTTAAAAGAGGATTTTAAAAAGGAAGAAAAAATATTTAAAAAACTTTGTCGACCTCAGATCAGACGAGACGACCCGC
>1106:18496:15285_Hexa1_120
GCACTGATTTTTCGAACGCGCATTGCGGTCTCGGGTACTACCCGGGACCACGTCTGTCTGAGGGTCGGATAAACGCTTGCAGAAGGAGGTCTCCTCCTGATTGGTCGCTTCGGAAGCAATTTCGTCGACCTAAGTCTTGCGTAGATCTGTCGCCGAGAGGCGTCCCGCGTAGGACGCCCGGGAGCGGGAGTGACGGACATCGTGTACTCCCCGGAGCCCGGGCCAGCGGTAGATGCGAGGAGCGACGGACAATTACGAA
>1105:13843:18275_Hexa4_209
GCACTGATTTTTCGAACGCACATTGCGGTCTCGGGTCCTACCCGGGACCACGTCTGTCTGAGGGTCGGATTTACGCATGCCGAAGTGGTCTCTTCCCTCGTGGAAGTTACCACTACCTGGTCGTGTCGGTACCGCAAGGTTTCGTCGACCTAAACATTGCGTGATCCCCGGTCGAGAGGCGTCCCGCATAGGATGCTCGCAGACGGGAGTGACGGATTCCGCTCCCGCGTGGCGAGCCAGCGGTTGA
>2113:20277:13738_Hexa3_179
ACATCGACATTTCGAACGCACATTGCGGCCTCGGGTCCTACCCGGGGCCACGTCTGTCTGAGGGTCGGATGTACGCTTGCCGAAGGAGGTCTCCTCCTACCTGGTCGCACCGGGAGAGCTCTCAGGGGCTCTCTCGCCGACCCAAGGCTCGCGTGCTCCACCGGTCCGGAAACGGTCCCGCTTAGAGGTGACTCTGGCACTGCGTGGATAGGCGATCATATCTCAGGACGGGTTCCTGAGCGCTCCACGATA
>1102:20549:16015_Hexa3_200
GCACTGATTTTTCGAACGCGCATTGCGGTCTCGGGTACTACCCGGGACCACGTCTGTCTGAGGGTCGGATAAACGCTTGCAGAAGGAGGTCTTCCTCCTGTTTGGTCTCTCGGATTCACTTTCGTAGACCTAAGACTTGCGTGACCCGCCGAGAGGCGTCCCGCGTAAGGACGCCCGGGAGTGGGAGTGGCGGAATGCTAAACTCCCCAGCCCGGGCCGGCGGTAGATGC
>2119:19592:20737_Hexa2_025
GCACTGATTTTTCGAACGCACATTGCGGCCTCGGGTCCTACCCGGGGCCACGTCTGTCTGAGGGTCGGATGTACGCTTGCCGAAGGAGGTCTCCTCCTACTTGGTCGCACCGGGATGGCTCTAAGGGGCTCTCTCGCCGACCCAAGGCTCGCGTGCTCCTCCGGTCCGGAAACGGTCCCGCTTAGAGGTGCCTCTGGCACTGCGTGGATAGGCGAACATTTCTCAGG
>2112:5435:10650_Hexa1_109
GCACTGATTTTTCGAACGCACATTGCGGCCTCGGGTCCTACCCGGGGCCACGTCTGTCTGAGGGTCGGATGTACGCTTGCCGAAGGAGGTCTCCTCCTACCTGGTCGCACCGGGAGAGCTCTCAGGGGCTCTCTCGCCGACCCAAGGCTCGCGTGCTCCACCGGTCCGGAAACGGTCCCACTTAGAGGTGACTCTGGCACTGCGTGGATAGGCGATCATTTCTCCGGACGGGTTCCCGAGCGCTCCACGATACGTCGGAGGCGCGG
>1105:25141:15869_Hexa4_208
GCACTGATTTTTCGAACGCACATTGCGGCCTCGGGTTCTGCCCGGGGCCTCGCCTGTCTGAGGGTCGGATAAGACTTGCCAAGGTTACGACCAATTGTCCGCTTCGGAGACCCTAAGGGGACTTCGTCGGATTAAGAACTTTTAGGTTCCTCCCCGGTCAAAGTAGCAAAGATCCAATTGGATGCTCGTGGATCGGAGAAGACAATCGCTTCTCCACGTATGCGAGACGGATCTTTGTTGAGAAGACCAACCTATGGGGATGAGTTCCTACCG
>1106:13943:4973_Hexa3_136
GCACTGATTTTTCGAACGCACATTGCGGCCTCGGGTCCTACCCGGGGACACGTCTGTCTGAGGGTCGGATGTACGCTTGCCGAAGGAGGTCTCCTCCTACCTGGTCGCACCGGGAGAGCTCTCAGGGGCTCTCTCGCCGACCCAAGGCTCGCGTGCTGAAACGGTCCCGCTTAGAGGTGACTCTGGCACTGCGTGGATAGGCGATCATATCTCAGGACGGGTTCCTGAGCGCTCCACGATAAGTCGGAGGCGCGGTTGAGACTGTGGAACCGG
>2114:23351:12088_Hexa2_126
GCACTGATTTTTCGAACGCACATTGCGACCTCGGGTCCTACCCGGGTTCACGTCTGTCTGAGGGTCGGATGTACGCTTGCCGAAGGAGGTCTCCTCCTACTTGGTCGCACCGGGAGAGCGCTTCTGCGTTTTCTCGCCGACCCAAGGCTCGCGTGCTCCGCCGGTCCGGAAACGGTCCCGCTTAGAGGTGACTCTGGCACTGCGTGGATAGGCGATCATATCTCGGGACGGGTTCCCGAGCGCTCCACGATAAGTCGGAGG
>2111:9250:3615_Hexa3_083
GCACTGATTTTTCGAACGCACATTGCGGCCTCGGGTCCTACCCGGGGCCACGTCTGTCTGAGGGTCGGATGTACGCTTGCCGAAGGGGGTCTCCTACTTGGTCGCACCGGGAGGGCTCTCAGGGGCTCTCTCGCCGACCCAAGGCTCGCGTGCTCCTCCGGTCCAGAAACGGTCCCGCTTAGGTGGACTCTGGCACTGCGTGGATAGGCGATCATTTCTCAGGACGGGTTCCTGAGCGCTCCACGATAAGTCGGAGGCGCGGTTCGAGA
>1108:18343:9298_Hexa1_119
GCACTGATTTTTCGAACGCACATTGCGGTCTCGGGTCCTACCCGGGACCACGTCTGTCTGAGGGTCGGATTTACGCATGCCGAAGTGGTCTCTTTCCTCGTGGAAGTTACCACTACCTGGTCGCGTCGGAACCGCAAGGTTTCGTCGACCTAACCATTGCGTGATCCCCGGTCGAGAGGCGTCCCGCATAGGATGCTCGCAGACGGGAATGACGGATACCACTCCCGCGTGGCGAGCCAGCGGTCTCACAG
>2111:13798:12702_Hexa3_068
GCACTGATTTTTCGAACGCACATTGCGGCCTCGGGTCCTACCCGGGGCCACGTCTGTCTGAGGGTCGGATGTACGCTTGCCGAAGGGGGTCTCCTCCTACTTGGTCGCACCGGGAGAGCGCTTCGGCGTTTTCTCGCCGACCCAATGCTCGCGTGATCCTCCGGTCCGGAAACGGTCCCGCTTAGGTGGACTCTGGCACTGCGTGGATAGGCGATCATTTCTCAGGACGGGTTCCTGAGCGCTCCACGATAAGTCGGAGACGCGGTCTCAGAC
>1108:14129:11904_Hexa3_180
AGCACTGATTTTTCGAACGCGCATTGCGGTCTCGGGTACTACCCGGGACCACGTCTGTCTGAGGGTCGGATAAACGCTTGCAGAAGGAGGTCTTCCTCCTGTTTGGTCTCTCGGATTCACTTTCGTAGACCTAAGACTTGCGTGACCCACCGCCGAGAGGCGTCCCGCGAAAGGACGCCCGGGTGTGGGAGTGGCGGAATGCTATACTCCTCCAAGCCCGGGCCGGCGGTAGATGCGAGAGCGGTGGGAGCGAAATGCGAGAGCGGTGGGA
>1102:19515:10768_Hexa2_128
GCACTGATTTTTCGAACGCACATTGCGGCCTCGGGTCCTACCCGGGGCCACGTCTGAGGGTCGGATGTACGCTTGCCGAAGGAGGTCTCCTCCTACCTGGTCGCACCGGGAGAGCTCTCAGGGGCTCTCTCGCCGACCCAAGGCTCGCGTGCTCCACCGGTCCGGAAACGGTCCCGCTTAGAGGTGACTCTGACACTGCGTGGATAGGCGATCATATCTCAGGAC
>1118:16474:8604_Hexa3_168
GCACTGATTTTTCGAACGCGCATTGCGGTCTCGGGTACTACCCGGGACCACGTCTGTCTGAGGGTCGGATAAACGCTTGCAGAAGGAGGTCTTCCTCCTGTTTGGTCTCTCGGATTCATTTTCGTAGACCTAAGACTTGCGTGACCCGCCGCCGAGAGGCGTCCCGCGTAAGGACGCCCGGGAGTGGGAGTGGCGGAATGGGAGTGGGATGGGAGCGG
>1104:14805:3156_Hexa2_126
GCACTGATTTTTCGAACGCACATTGCGGCCTCGGGTCCTACCCGGGGCCACGTCTGTCTGAGGGTCGGATGTACGCTTGCCAAAGGGGGTCTCCTCCTAATTGGTCGCACCGGGAGAGCGCTCAGGCGCTCACTCGCCGACCCAAGGCTCGCGTGCTCCTCCGGTCCGGAAACCGTCCCGCTAAGAGGTGACTCCGCAGTGCAAGGATAGTCGATCTCAGGACGGGTTCCAGAGTGCTCCACGGTAAGTCAG
>2102:4762:12013_Hexa3_175
GCACTGATTTTTCGAACGCACATTGTGGCCTCGGGTCCTACCCGGGGCCACGTCTGTCTGAGGGTCGGATGTACGCTTGCCGAAGGAGGTCTCCTCCTACTTGGTCGCACCGGGAGAGCGCTTCGGCGTTTTCTCGCCGACCCAAGGCTCGCGTGCTCCTCCGGTCCGGAAACGGTCCCGCTTAGGTGGACTCTGGCACTGCGTGGGTAGGCGGACATTTCTCAGGA
>1106:21941:7504_Hexa1_046
ACATCGACATTTTGAACGCATATTGCAGTCCATGCTAAATGTATTTAAATTAACTTTAAAGTTAAGAAAATACTGCATGGACTACATATGGTTGAGGGTTGTAAGAATTTACTAAAAAAGCTGCTTTAAAAATATAATATATAATTTTATTAAGCGCATATGTTATATTATTGAAAATAATATTAAAAAATTATTTTCATAATATTAATTTAAACAGAAAAAACTTTTTTTTTTTAATTAATGATAAAAATGTTATTAAGGAAAAAAGACATATCT
>2110:12249:6129_Hexa2_052
GCACTGATTTTTCGAACGCACATTGCGGTCTCGGGTCCTACCCGGGACCACGTCTGTCTGAGGGTCGGATTTACGCATGCCGAAGCGGTATCTTCCCTCGTGGAAGTCACCACTACCTGGTCGCGTCGGAACCGCAAGGTTTCGTCGACCTAAACATTGCGTGATCCCCGGTCGAGAGGCGTCCCGCATAGGATGCTCGCAGACGGGGGTGACGGATTCCACTCCCGCGTGGCCAGCCAGCGGTACCGCAGACGCACGG
>2109:26311:11019_Hexa3_216
GCACTGATTTTTCGAACGCGCATTGCGGTCTCGGGTACTACCCGGGACCACGTCTGTCTGAGGGTCGGATAAACGCTTGCAGAAGGAGGTCTTCCTCCTGTTTGGTCTCTCGGATTCACTTTCGTAGACCTAAGACTTGCGTGACCCGCCGCCGAGAGGCGTCCCGCGTAAGGACGCCTGGGAGTGGGAGTGGCGGAATGCTATCCTCCTACAAGCCCAGACCAG
>1113:23031:6559_Hexa1_065
GCACTGATTTTTCGAACGCACATTGCGGCCTCGGGTCCTACCCGGGGCCACGTCTGTCTGAGGGTCGGATAAAAGCTTGCAAAAAGGTTCCCTTCTGGGTCCTTGCGTGGTCGCATCGGAGACTCCTCGGAGACTTCGTCGACCTAAGCTCTGGAGACACGCACGGCCTGAGGCGTCCCGCGTAAGTGGAGCCCGAGGACCGGGAGTGGCGGTTAGAAACTGAACTCCCAAC
>2116:21661:14834_Hexa3_179
ACATCGACATTTCGAACGCACATTGCGGCCTCGGGTCCTACCCGGGGCCACGACTGTCTGAGGGTCGGATGTACGCTTGCCAAAGGGGGTCTCCTCCTAATTGGTCGCACCGGGAGAGCGCTCAGGCGCTCACTCGCCGACCCAACGCTCGCGTGCTCCTCCGGTCCGGAAGCCGTCCCGCTTAGAGGTGACTCCGGCACTGCGTGGATAGGCGATCATATCTCAGGACGG
>1114:19804:15389_Hexa2_218
GCACTGATTTTTCGAACGCACATCGCGGCCTCTGGTTTATCCTAGGGGCCACGCCTGTCTGAGGGTCGGATCAAAGCTTGCAGAAGGAGTTTTTCTCCTGCGTGGTCGATCCGGGGGAGTCCACACAGGGTGAATTCGCCGACCTAAAGCTCGCGAGATCCACTGACTGAGGAGCGTCCTGCAGCGGAATCCTGTTGCGTGGGGATGGCGGACACTCAACTATCCCGTGACGCAGGGCAGCAGTTCATAAGACGCAGATTTTGTGGACTTGCA
>1107:26066:13663_Hexa4_031
GCACTGATTTTTCGAACGCACATTGCGGCCTCGGGTTCTGCCCGGGGCCTCGCCTGTCTGAGGGTCGGATAAGACTTGCAAAGGAAAACTCGTTTTTTCCAATTGGCCGCATCGGACGACGTCAAAGTTGTCCGTCGGCTCAAGTGCGATTAGGTTCATCCCGGTCGAAGAGAGCACAAGCCCTAGAGCATGCTCGTCGCTCGGAGAAGACGGTTCACGTTTCTCCACGAAGACGAGACGGTTTGTTTGCTGAGAAGACCAGAAATGGG
>1108:5158:6199_Hexa4_007
GCACTGATTTTTCGAACGCACATTGCGGTCTCGGGTCCTACCCGGGACCACGTCTGTCTGAGGGTCGGATTTACGCATGCCGAAGTGGTCTTCCTTTTTGGAAGCGCCACTACCTGGTCGCGTCGGAACCGCAAGGTTTCGTCGACCTAAACATTGCCTGATCCCCGGTCGAGAGGCGTCCCGCATAGGATGCTCGCAGACGGGAGTGACGGATTCCGCTCCTCGCGTGGCGAGCCAGCGGTATCACAGACGCACGGAACCGGCGGGCTCCAAACG
>2105:21366:9869_Hexa1_132
GCACTGATTTTTCGAACGCGCATTGCGGTCCCGGGTACTACCCGGGACCACGTCTGTCTGAGGGTCGGATAAACGTTTGCAGAAGGAGGTCTTTCTCCTGTTTGGTCTCTCGGATTCACTTTCGTAGACCTAAGACTTGCGTGACCCGCCGCCGAGAGGCGTCCCGCGTAAGGACGCCCGGGAGTGGGAGTGGCGGAATGCTATACTTCTCCAAGCCCGGGCCGGCGGTAGATGCGAGAGCGGTGGGAGCGAAATTTTAAAAGT
>1102:23822:10684_Hexa4_208
ACATCGACATTTCGAACGCACATTGCGGTCCACGGATCCAATTCCCGGACCACACTTGGCTGAGGGTCGTTTATTATATAAAAACTGCTTACAATTACTTGTAATTGTACAAGCGATGAATGTATAAACTTTTAATGAATGCTTATCATTGTCGATTTATTATAGCACGACGATGTCATTTTAAATTATTATACATACTCGATTTAGTGAATTGTCATTATAATCGTTTGTCGAGTCTATGAATTATAAATCAGACCGATAAACAATTTCACATAA
>1105:21858:4825_Hexa3_082
ACATCGACATTTCGAACGCACATTGCGGTCCTCGGATACGATTCCCGGACCACGCCTGGCTGAGGGTCGTTCGCAAGACAAAACCAGACTGCTCGTCCTCGTGGCGAGCGTATGCCTGAGCGTTCGTCGAGACCACCTCGTGTGTTGTCTCGGTGTCGCTCTAAACGAATCGAACGACTTGTGTTGTTGTCGAACGTTTGCGAAAAACGAACGAGAGAGTGAGTACGGGGGCACACGCCAATATACATATATTTTTTTTTT
>1107:15947:19957_Hexa3_155
ACACCGACGTTTCGAACGCAAATGGCGGCCTAAAGTAAATTTTAGGCCACGTCTGGCTGAGGGTCGGATATAAAATAAAACCAAAAAGTAGAATGAAATACTTCTACGTCATTGTCAAGTTGTATAGCTTGATTAAATTCTATAAAGTGTAGATTGCATTTTGTATCGCGATGATGCTGTGCCATTGTGAAAAGCAAACTTTAGAAAAAAGTAAAAATAAGGACGGCAGTTTCTTGTTTGGAATAATGTGCACATGTGTCAAAAAAATGTCGCGA
>1104:3094:11076_Hexa1_031
GCACTGGTTTTTCGAACGCACATTGCGGCCTCGGGTCCTACCCGGGGCCACGTCTGTCTGAGGGTCGGATATACGCTTGCCGAAGGGGGTCTCCTCCTACTTGGTCGCACCGGGAGAGCGCTCAGGCGCTCACTCGCCGACCCAAGGCTCGCGTGCTCCTCCGGTCCGGAAACCGTCCCGCTTAGAGGTGACTCCGGCACTGCGTGGATAGGAGATTAAATCTCAGGAC
>1111:10555:7121_Hexa1_210
ACATCGACATTTCGAACGCACATTGCGGTCCTCGGATACGAATCCCGGACCACGCCTGGCTGAGGGTCGTTCTCAAGATAAAACCAGACTGCTCGTCACTATATGGTGGCGAGCGTATTCCTGAGCGTTCGTCGAGAGCACACATCTCGGCGTCGCTCTAAATGATTCGAAAGACTTGTCGAACGTTGCGAAAACGAACGTAATGTCAATGTCGTACGCACGCAATTTCGAAAGCGAAGCGTTTCTCTCGTGCGTCGTACGTCGAGTCCCG
>2113:15429:14375_Hexa4_112
GCACTGATTTTTCGAACGCACATTGCGGCCTCGGGTCCTACCCGGGGCCTCGCCTGTCTGAGGGTCGGATAAGACTTGCAAAGGAAGAGACCCTCTTCCAATTGGCCGCGTCGGAGACCACTCGCTGGACTTCGTCGGCCCAAGTTCTCATAGGATCCTCCCCGGTCGAAGGAGCGAAGGCCCTAGCGCACGCTCGTCGCTCGGAGAAGACGGAGTCCACGAAGACGAGACGG
>1114:9240:7389_Hexa2_204
TCATTGACATGTTGAACGCATATTGCGCCTTATACATTTGGTTCTAATTAAAGCCATAAACTTTATGGAACTGTATAAGGTACATATGGTTGAGTGTCGTAATTTCATATTATTTGAACTATAAACATCACGCAAGTGTTGTAGAATTTAATGTCATCAAAACCTTTCTTCACCACACCGGTGCAGAGAGATTTATGACTAAGGTGCTATTTGTCAGTTTACGCAATTATCACATTATGATGGAATCTCTGATTCACGACTTTTGTGTGCGCTAA
>1111:18137:16791_Hexa3_155
GCACTGATTTTTCGAACGCACATTGCGGCCTCGGGTCCTACCCGGGGCCACGACTGTCTGAGGGTCGGATGTACGCTTGCCAAAGGGGGTCTCCTCCTAATTGGTCGCACCGGGAGAGCGCTCAGGCGCTCACTCGCCGACCCAACGCTCGCGTGCTCCTCCGGTCCGGAAACGGTCCCGCTTAGGTGGACTCTGGCACTGCGTGGATAGGCGATCATTTCTCAGGACGGGTTCCTGAGCGCTCCACGATAAGTCGGAGGCGCGGTTTGAGACC
>1102:13357:2332_Hexa1_235
TCACTGATTTTTCGAACGCACATTGCGGCCTCGGGTACTGCCCGGGGCCTCGCCTGTCTGAGGGTCGGATACTTGCAGAGGTTCTTAATTGAATCCATTGGTCGTACCGGATGATAAGTCCGCCGACCTTAAGTATTTTCCGTTTTATCTGACCAATGTTGGGTCGGAGAGGACGTTTGATTAACTCTCTGGACTCAAGTCAAGATAATTTTACGGATACATTTTTTCTA
>1106:9527:14215_Hexa4_192
GCACTGATTTTTCGAACGCGCATTGCGGTCTCGGGTACTACCCGGGACCGCGTCTGTCTGAGGGTCGGATAAACGCTTGCAGAAGGAGGTCTTCCTCCTGTTTGGTCTCTCGGATTCATTTTCGTAGACCTAAGACTTGCGTGACCCGCCGCCGAGAGGCGTCCCGCGTAAGGACGCCCGGGAGTGGGAGTGGCGGAATGCTAAACTCCTCTAGCCCTGGCCGGCGGTAGATGCGAGAGCGGTGGGAGCGGAATTAAAAG
>1112:11886:5836_Hexa3_226
TCACTGATTTTTCGAACGCACATTGCGGCCTCGGGTACTGCCCGGGGCCTCGCCTGTCTGAGGGTCGGATACTTGCAGAGGTTTCCATAACCCATTGGTTGTACCGGATGATAAGTCCGCCGACCTTAAGTATTTTCCGTTTTATCTGACCAATGTTGGGTCGGAGAGGACGTTTGATTAACTCTCTGGACTCAAGTCATGATAAAAGGATACATATTTCA
>1107:4851:14632_Hexa2_121
AAGCTGATTTTTCGAACGCACATTGCGGCCTCGGGTACTGCCCGGGGCCTCGCCTGTCTGAGGGTCGGATACTTGCAGAGGTTCTATTTTAGAATCCATTGGTCGTACCGGATGATAAGTCCGCCGACCTTAAGTATTTTCCGTTTTTATCTGACCAATGTTGGGTCGGAGAGGACGTTTGATTAACTCTCTGGACTCAAGTCACGATAAAAGGATACATTCTCATGTCGACCTCAGCTCAGACGAGCCAACCCGC
>1107:22356:20562_Hexa1_035
GCACTGATTTTTCGAACGCGCATTGCGGCCTCGGGTCCTGCCCGGGGCCTCGCCTGTCTGAGGGTCGGATGAGACTTGCACAGGGTATTTTACCCACCTGGCCGTACCGGAATTTCTAAAGTTCCGCCGGCTCAAAGTTTGCTTCTTCCTCTTCGAAAGAAGCCTCTTCGAGGAGAAGACGCTAAACATGTCGTCTCCATTTAAAAGAG
>1112:17277:15624_Hexa4_027
GCACTGATTTTTCGAACGCACATTGCGACCTCGGGTCCTACCCGGGTTCACGTCTGTCTGAGGGTCGGATGTACGCTTGCCGAAGGAGGTCTCCTCCTACCTGGTCGCACCGGGAGAGCTCTCAGGGGCTCTCTCGCCGACCCAAGGCTCGCGTGCTCCTCCGGTCCGGAAACGGTCCCGCTTAGGTGGACTCTGGCACTGCGTGGATAGGCGATCATTTCTCGGGACGGGTTCCCGAGCGCTCCACGATAAGTCGGAGGCGCGGTTCGAGACCG
>1104:14829:6971_Hexa1_122
TCACTGATTTTTCGAACGCACATTGCGGCCTCGGGTACTGCCCGGGGCCTCGCCTGTCTGAGGGTCGGATACTTGCAGAGGTTCTCAATTGAATCCATTGGTCGTACCGGATGATAAGTCCGCCGACCTTAAGTATTTTCCGTTTTATCTGACCAATGTTGGGTCGGAGAGGACGTTTGAATAACTCTCTGGACTCAAGTCACGATAATCATACGGATTTTTCAAAT
>2118:18649:17318_Hexa4_176
GCACTGATTTTTCGAACGCACATTGCGGTCTCGGGTCCTACCCGGGACCACGTCTGTCTGAGGGTCGGATTTACTCATGCCGAAGTGGTCTCTTCCCTCGTGGAAGTTACCACTACCTGGTCGCGTCGGAACCGTAAGGTATCGTCGACCTAAACATTGCGTGATCCCCGGTCGAGAGGCGTCCCGCATAGGATGCTCGCAGCCGGGGGTGCCGGATTCCACTC
>2110:9487:16756_Hexa3_175
AGGACTGTATTTTCGAACGCACATTGCAGCCTCGGGCCCTACCCGGGGCCACGTCTGTCTGATGGTCGGATGTACGCTTGGCGAAGGGGGTCTGCTACTTGGTCGCACCGGGAGTTCGCTTCGGCGTTCTCTCACCGACCCAAGGCTCGCGTGCTCCTCCGGTCCGGAAACCGTCCCGCTAAGAGGTGACTCCGCAGTGCAAGGATAGTCGATCTCAGGACGGGTTCCAGAGTGCTCCACGGTAAGTCAGAGGCGCGTTTATGACGGTGGAACT
>2105:21880:8622_Hexa2_145
ACACCGACGTTTCGAACGCAAATGGCGGCCTAAAGTAAATTTTAGGCCACGTCTGGCTGAGGGTCGGATAAAAACTAAAACTAAAAAGTACTGAGATTGATTTCTCAGTATTGTCATCGTCAAGTTGTATAGCTTGATTAGATTGTAAGAGCGTAACGATATTTTTATGGTTGCGATTGTGATTTGTCATTGAAAAAACAAAACTAGAAAATATAAAAAATAAGGATGGCTGTAGTACATACAATACATAACTTATTGGTATTTTTTGTTAAATC
>1109:18798:8538_Hexa4_162
GCACTGATTTTTCGAACGCACATTGCGGCCTCGGGTCCTACCCGGGGCCACGTCTGTCTGAGGGTCGGATGTACGCTTGCCTAAGGGGGTCTCCTCCTAATTGGTCGCACCGGGAGAGCGCTCAGGCGCTCACTCGCCGACCCAAGGTTCGCGTGCTCCTCCGGTCCGGACACCGTCCCGCTTAGGTGGACTCTGGCACTGCGTGGATAGGCGATCATTTCTCGG
>1113:19096:12134_Hexa3_175
GCACTGATTTTTCGAACGCACATTGCGGCCTCGGGTCCTACCCGGGGCCACGTCTGTCTGAGGGTCGGATGTACGCTTGCCGAAGGGGGTCTCCTCCTACTTGGTCGCACTGGGAGAGCGCTTCGGCGTTTTCTCGCCGACCCAAGGCTCGCGTGCTCCCCCGGTCCGGAAACGGTCACGCTTAGAGGTGACTCTGGCCCTGCGTGGATAGGCGGTCATATCTCAGGACG
>2109:28145:8139_Hexa2_202
GCACTGATTTTTCGAACGCGCATTGCGGTCTCGGGTACTACCCGGGACCACGTCTGTCTGAGGGTCGGATAAACGCTTGCAGAAGGAGGTCTCCTCCTGATTGGTCGCTTCGGAGAATTTATTTTCCGTCGACCTAAGTCGTGCGTTGATCCACCGCCAAGCGGCGTCCCGCGTAAGGACGCTCAGGAGTGGGAGTGGC
>2107:17033:11201_Hexa3_055
GCACTGATTTTTCGAACGCACATTGCGGTCTCGGGTCCTACCCGGGACCACGTCTGTCTGAGGGTCGGATTTACGCATGCCGAAGTGGTCTCTTTCCTTGTGGAAGTGCCACTACCTGGTCGCGTCGGAACCGCAAAGTTTCGTCGACCTAAACATTGCCTGATCCCCGGTCGAGAGGCGTCCCGCCTAGGATGCTCGCAGACGGGAGTGACGGATTCCACTCCTCGCGTGGCGAGCCAGCGGTATCACAGA
>1105:14808:2157_Hexa2_128
GCACTGATTTTTCGAACGCACATTGCGGCCTCGGGTCCTACCCGGGGCCACGACTGTCTGAGGGTCGGATGTACGCTTGCCAAAGGGGGTCTCCTCCTAATTGGTCGCACCGGGAGAGCTCTCAGGGGCTCTCTCGCCGACCCAAGGCTCGCGTGCTCCACCGGTCCGGAAACGGTCCCGCTTAGAGGTGACTCTGACACTGCGTGGATAGGCGATCATATCTCA
>2105:8066:14685_Hexa4_027
GCACTGATTTTTCGAACGCACATTGCGACCTCGGGTCCTACCCGGGTTCACGTCTGTCTGAGGGTCGGATGTACGCTTGCCGAAGGAGGTCTCCTCCTACTTGGTCGCACCGGGAGAGCGCTCAGGCGCTCACTCGCCGACCCAAGGCTCGCGTGCTCCTCCGGTCCGGAAACCGTCCCGCTTAGAGGTGACTCCGGCACTGCGTGGATAGGCGATCAAATC
>1106:11822:19843_Hexa2_162
GCACTGATTTTTCGAACGCACATTGCGGCCTCGGGTCCTACCCGGGGCCACGTCTGTCTGAGGGTCGGATGTACGCTTGCCTAAGGGGGTCTCCTCCTAATTGGTCGCACCGGGAGAGCGCTCAGGCGCTCACTCGCCGACCCAAGGTTCGCGTGCTCCGCCGGTCCGGAAACGGTCCCGCTTAGAGGTGACTCTGGCACTGCGTGGATAGGCGATCATCTCTCGGGACGGGTTCCCG
>1110:7226:5507_Hexa2_218
GCACTGATTTTTCGAACGCACATCGCGGCGTCGGGTTTGTCCTCGGCGCTACGTCTGTCTGAGGGTCGGTTCAAAGCTTGCAGAAGGAGTTTTTCTCCTGCGTGGTCGATCCGGGGGAGTCCACACAGGGTGAATTCGCCGACCTAAAGCTCGCGAGATCCACTGACTAAGGAGCGTCCTGCAGCGGAATCCTGTTGCGTGGGGATGGTGCGAGGAGTGCATTCCA
>1105:9398:20776_Hexa2_076
TCACTGATTTTTCGAACGCACATTGCGGCCTCGGGTACTGCCCGGGGCCTCGCCTGTCTGAGGGTCGGATACTTGCAGAGGTTTCTTAAACCCATTGGTTGTACCGGATGATAAGTCCGCCAACCTTAAGTATTTTCCGTTTTATCTGACCAATGTTGGGTCGGAGAGGACGTTTGTTTTAACTCTCTGGACTCAAGTCACGATAATCCTACGGATTTATCCTATG
>2104:17079:10708_Hexa3_185
GCACTGATTTTTCGAACGCGCATTGCGGTCTCGGGTACTACCCGGGACTACGTCTGTCTGAGGGTCGGATAAACGCTTGCAGAAGGAGGTCTTCCTCCTGTTTGGTGTAGACCTAAGACTTGCGTGACCCGCCGCCGAGAGGCGTCCCGCGTAAGAACGCCCGGGAGTGGGAGTGGCGGAATGCTAAACTCCTCCAGCCCGGGCCAGCGGTAGATGCGAGAGCGGTGGGAGCGAAATTTAAAAGTTCGGAGTCCCACTCCG
>1105:22139:9879_Hexa1_025
GTACTGATTTTTCGAACGCACATTGCGGCCTCGGGTCCTACCCGGGGCCACGTCTGTCTGAGGGTCGGATGTACGCTTGCCGAAGGAGGTCTCCTCCTACTTGGTCGCACCGGGATGGCTCTAAGGGGCTCTCTCGCCGACCCAAGGCTCGCGTGCTCCTCCGGTCCGGAACCGGTCCCGCTTAGAGGTGACTCTGGCACTGCGTGGATAGGCGATCATATTTCG
>2116:16095:5113_Hexa2_052
GCACTGATTTTTCGAACGCACATTGCGGTCTCGGGTCCTACCCGGGACCACGTCTGTCTGAGGGTCGGATTTACGCATGCCGAAGTGGTCTCTTCCCTCGTGGAAGTTACCACTACCTGGTCGTGTCGGAACCGCAAGGTTTCGTCGACCTAAACATTGCGTGATTCCCGGTCGAGAGGCGTCCCGCATAGGATGCTCGCAGACGGGAGTTACGGATTCCACTCCTCG
>1111:11008:12325_Hexa3_223
TCACTGATTTTTCGAACGCATATTGCGGCCTCGGGTACTGCCCGGGGCCTCGCCTGTCTGAGGGTCGGATACTTGCAGAGGTTCTTTTTTAGAATCCATTGGTCGTACCGGATGATAAGTCCGCCGACCTTAAGTAATTTCCGTTTTATCTGACCAATGTTGGGTCGGAGAGGACGTTTGTTTAACTCTCTGGACTCAAGTCATGATAAATATACGGATTTATCCTATGTCGA
>1106:9422:12147_Hexa3_088
TCACTGATTTTTCGAACGCACATTGCGGCCTCGGGTACTGCCCGGGGCCTCGCCTGTCTGAGGGTCGGATACTTGCAGAGGTTTCCATGACCCATTGGTTGTACCGGATGATAAGTCCGCCGACCTTAAGTATTTTCCGTTTTATCTGACCAATGTTGGGTCGGAGAGGACGTTTGATTAACTCTCTGGACTCAAGTCACGATAATTATGCGGATACATATTTCATGTCGACCTCAGATCGGA
>2103:9170:16973_Hexa1_054
TCACTGATTTTTCGAACGCACATTGCGGCCTCGGGTACTGCCCGGGGCCTCGCCTGTCTGAGGGTCGGATACTTGCAGAGGTTCTTTTTTAGAATCCATTGGTCGTACCGGATGATAAGTCCGCCGACCTTAAGTATTTTCCGTTTTATCTGACCAATGTTGGGTCGGAGAGGACGTTTGATGAACTCTCTGGACTCAAGTCGCGATCATCGTACGGACGCATTTTTTTAATGTCGACATCAGATCA
>1105:13254:20859_Hexa1_228
TCACTGATTTTTCGAACGCACATTGCGGCCTCGGGTACTGCCCGGGGCCTCGCCTGTCTGAGGGTCGGATACTTGCAGAGGTTCTCGATTGAATCCATTGGTCGTACCGGATGATAAGTCCGCCGACCTTAAGTATTTTCCGTTTTATCTGACCAATGTTAGGTCGGAGAGGACGTTTGTTTAACTCTCTGGACTCAAGTCACGATAAATATCAGGATTTATTCTTATGTC
>2106:18074:7392_Hexa1_047
TCATTGACATGTTGAACGCATATTGCGCCTTATACATTTGGTTCTATAAGCATCTTAAAACTGTTTAAGGACTGTATAAGGTACATATGGTTGAGTGTCGTAATTTCTATAAATTTGAACTATAAACACACTTCGTATTATATATGAGGGTGTGTAGAATTGAATGTCATTAAAGCCTCTGTTCATAGCAGGGATTTATGACTAAGGTACTATATTGTCAGTTTACGCTTTAAACATCATAACATTTCATACTGTGAATCGTTATATGTGGCGCTA
>1111:28488:11890_Hexa3_155
GCACTGATTTTTCGAACGCACATTGCGGCCTCGGGTCCTACCCGGGGCCACGACTGTCTGAGGGTCGGATGTACGCTTGCCAAAGGGGGTCTCCTCCTAATTGGTCGCACCGGGAGAGCGCTCAGGCGCTCACTCGCCGACCCAACGCTCGCGTGCTCCTCCGGTCCGGAAGCCGTCCCGCTAAGAGGTGACTCCGCAGTGCAAGGATAGTCGATCATATCTCAGGACGGGTTCCAGAGT
>2114:13753:12444_Hexa3_179
ACATCGACATTTCGAACGCACATTGCGGCCTCGGGTCCTACCCGGGGCCACGTCTGTCTGAGGGTCGGATGTACGCTTGCCGTAGGGGGTCTCCTCCTACTTGGTCGCACCGGGAGAGCGCTTCGGCGTTTTCTCGCCGACCCAAGGCTCGCGTGCTCCGCCGGTCCGGAAACGGTCCCGCTTAGAGGTGACTCTGGCACTGCGTGGATAGGCGATCATATCTCGGG
>1103:23032:7666_Hexa4_218
GCACTGATTTTTCGAACGAACATCGCGGCGTCGGGTTTGTCCTCGGCGCTACGTCTGTCTGAGGGTCGGTTCAAAGCTTGCAGAAGGAGTTTTTCTCCTGCGTGGTCGATCCGGGGGAGTCCACACAGGGTGAATTCGCCGACCTAAAGCTCGCGAGATCCACTGACTGAGGAGCGTCCTGCGTGAGATGCCCGGTGCGTGGAGACGGCGGATGTTTTG
>2115:11285:2451_Hexa2_190
GCACTCATTTTTCGAACGCGCATTGCGGTCTCGGGTACTACCCGGGACCACGTCTGTCTGAGGGTCGGATAAACGCTTGCAGAAGGAGGTCTTCCTCCTGTTTGGTCTCTCGGATTCACTTTCGTAGACCTAAGACTTGCGTGACCCGCCGCCGAGAGGCGTCCCGCGTAAGGACGACCGGGAGTGGGAGTGGCGGAATGTTAAACTCCTCCAGCCCGGGCCGG
>1102:11507:11883_Hexa2_015
TCACTGATTTTTCGAACGCACATTGCGGCCTCGGGTACTGCCCGGGGCCTCGCCTGTCTGAGGGTCGGATACTTGCAGAGGTTCTTAAATGAATCCATTGGTCGTACCGGATGATAAGTCCGCCGACCTTAAGTATTTTCCGTTTTATCTGACCAATGTTGGGTCGGAGAGGACGTTTGTTTAACTCTCTGGACTCAAGTCATGATAATTTTACGGATTTATCCT
>1103:14446:4930_Hexa1_061
ACACCGACGTTTCGAACGCAAATGGCGGTTTGAAATCACTTTCAAACCACGTCTGGCTGAGGGTCGGATATGAAATAAAACTAAAAGATAGTCAATTATGACTATTTCATCGCCAAGTCCTAAAAAAGCTTGGTTAGAGTTCATAGTGAATCTTGTATTTGCATCTGCAATGAGATTTTTTTTTGGTTAAAAATGTAATTTTTATAAACCAAGATCTTATTGCGGCAAACCTTGAGAAATATATGTTTGTATTATATTTGGTTTGATTGATAGAT
>1112:10735:19642_Hexa2_186
TCACTGATTTTTCGAACGCACATTGCGGCCTCGGGTACTGCCCGGGGCCTCGCCTGTCTGAGGGTCGGATACTTGCAGAGGTTCTTAATTGAATTCCATTGGTCGTACCGGATGATAAGTCCGCCGACCTTCAGTATTTTCCGTTTTATCTGACCAATGTTGGGTCGGAGAGGACGTTTGATTAACTCTCTGGACTCAAGTCGCGGTAAACGTACGGACGCA
>2106:23062:18849_Hexa2_015
TCACTGATTTTTCGAACGCACATTGCGGCCTCGGGTACTGCCCGGGGCCTCGCCTGTCTGAGGGTCGGATACTTGCAGAGGTTTCTATAACCCATTGGTTGTACCGGATGATAAGTCCGCCGACCTTAAGTATTTTCCGTTTTATCTGACCAATGTTGGGTCGGAGAGGACGTTTGATTAACTCTCTGGACTCAAGTCGTGATAATTATACGGATTTATCCTATG
>2118:11588:12967_Hexa2_009
GCACTGATTTTTCGAACGCACATTGCGGCCTCGGGTCCTACCCGGGGCCACGACTGTCTGAGGGTCGGATGTACGCTTGCCAAAGGGGGTCTCCTCCTAATTGGTCGCACCGGGAGGGCTCTCGGGGGCTCTCTCGCCGACCCAAGGCTCGCGTGCTCCTCCGGTCCGGAAACGGTCCCGCTTAGGTGGACTCTGGCACTGCGTGGATAGGCGATCATTTCTCGGGACGGGTTCCCGAGCGCTCCACGATAAGTCGGAG
>1117:26131:12602_Hexa2_059
GCACTGATTTTTCGAACGCACATCGCGGTCTCGGGTCCTACCCGGGACCACGTCTGTCTGAGGGTCGGATTTACGCATGCCGAAGTGGTCTCTTTCCTCGTGGAAGTTACCACTACCTGGTCGCGTCGGAACCACAAGGTTTCGTCGACCTAAACATTGCGTGATCCCCGGTCGAGAGGCGTCCCGCATAGGATGCTCGCAGCCGGGAGTACAGGATTCCAC
>1104:14603:17012_Hexa3_151
GCACTGATTTTTCGAACGCGCATTGCGGCCTCGGGTCCTGCCCGGGGCCTCGCCTGTCTGAGGGTCGGATGAGACTTGCACAGGGTAATTTACCCACCTGGCCGTACCGGAGTATTTCTATTCCGCCTGCTCAAAGTTTGCTTCTTCCTCAAGAACCTCTTCGAGGAGAAGACGCTACACATGTCGTCTCCACTGCATGAGCTTTACGAGGAAGAATTAAAAAAAAAAAAAAA
>2112:9507:7201_Hexa3_082
GCACTGATTTTTCGAACGCGCATTGCGGCCTCGGGTCCTGCCCGGGGCCTCGCCTGTCTGAGGGTCGGATAAGACTTGCAAAGGAGGCATTTGCCTTCAATTGGTCGTACCGGAGACTCCACCAGGAGACTCCGCCGACTCAAGGAGTGCCGTGCAGAGAAGCTCCTCGTGATGCGCACGCGGTAGACGAAGGCGATTCGCCATCTCCTGCGGCCATTTTTCGAGTGAAGAGCAGAGACCTAAGAAAGGT
>1107:18578:1568_Hexa1_020
TCACTGATTTTTCGAACGCACATTGCGGCCTCGGGTACTGCCCGGGGCCTCGCCTGTCTGAGGGTCGGATACTTGCAGAGGTTCTATTAGAATCCATTGGTCGTACCGGATGATAAGTCCGCCGACCTTAAGTATTTTCCGTTTTATCTGACCAATGTTGGGTCGGAGAGGACGTTTGTTTAACTCTCTGGACTCACGTCGTGATAATTATGCGGATACATTTTTCT
>2106:10679:14326_Hexa1_210
ACATCGACATTTCGAACGCACATTGCGGCCTCGGGTTCTGCCCGGGGCCTCGCCTGTCTGAGGGTCGGATAAGACTTGCAAAGGAAAAACTCGTTTTTTCCAATTGGCCGCATCGGACGACGTGAAAGTTGTCCGTCGGCTCAAGTGCGATTAGGTTCATCCCCGGTCGAAGAGAGCACAAGCCCTAGAGCATGCTCGTCGCTCGGAGAAGACGGTTCACGTTTCTCCACGAAGACGAGACGGTTTGTTTG
>1106:21565:8724_Hexa3_047
GCACTGATTTTTCGAACGCACATTGCGGCCTCGGGTCCTACCCGGGGACACGTCTGTCTGAGGGTCGGATGTACGCTTGCCGAAGGAGGTCTCCTCCTACCTGGTCGCACCGGGAGAGCTCTCAGGGGCTCTCTCGCCGACCCAAGGCTCGCGTGCCCCACCGGTCCGGAAACGGCCCCGCTTAGAGGTGACTCCGGCACTGCGTGGATAGGCGATCATATCTCGGGACGGGTTCCCGAGCGCTCCACGATAAGTCGGAGGCGCGGTTGAGACCGT
>1102:20515:5635_Hexa3_089
ACATCGACAATTTGAACGCACATTGCGGCCCTGGGATTCTATTCCAAGGGCCACGCCTGTCTGAGGGTCGGCTACAACAGAACTTCGGTTCAACGATTATCGCGTTTGTCCGCGGCCTCCGGGTCGCGCGTGCAAGTCGCCAGTTGAAGGTTCTGGCTTTCGCTCGACGATCGCCAGTCCTTTTAAATACTAACACACAGAAACTTGCTAAGTCTCGGCTTGTACTCGGCGTGCAATCACTTCCCCTAGGGAAC
>1108:10642:12715_Hexa1_062
ACACCGACGTTTCGAACGCAAATGGCGGCCTAAAGTAAATTTTAGGCCACGTCTGGCTGAGGGTCGGATATAAAATAAAACCAAAAAGTAGAATGTAAAATATTCTACGTCATTGTCAAGTTGTATAGCTTGATTAAATTGTATAAAGTGTAGATTGCATTTTGTATCGCGATGATGCTGTGCCATTGTGAAAAGCAAACTTAAAGAAAAAAGTAAAAATAAGGACGGCAGTTTCTTGTTTGGAATAATGTGCACATGTGTCGTAAAAAAATGT
>2117:15705:14453_Hexa3_179
AGCACTGATTTTTCGAACGCACATTGCGGCCTCGGGTCCTACCCGGGGCCACGTCTGTCTGAGGGTCGGATGTACGCTTGCCGAAGGAGGTCTCCTCCTACTTGGTCGCACCGGGAGAGCTCTCAGGGGCCCTCTCGCCGACCCAAGGCTCGCGTGCTCCTCTGGTCCGGAATCGGTCCCGCTTAGGTGGACTCTGGCACTGCGTGGATAGGCGATCATTTCTCAGGACGGGTTCCTGAGCGCTCCACGATAAGTCGGAGGCGCGGTTGA
>2115:14354:6064_Hexa2_066
TCACTGATTTTTCGAACGCACATTGCGGCCTCGGGTACTGCCCGGGGCCTCGCCTGTCTGAGGGTCGGATACTTGCAGAGGTTCTTTTTTAGAATCCATTGGTCGTACCGGATGATAAGTCCGCCGACCTTAAGTATTTTCCGTTTTATCTGACCAATGTTGGGTCGGAGAGGACGTTTGATTAACTCTCTGGGCCCAAGTCGTGATAATCATACGGATTTATCCTATG
>2119:18497:20327_Hexa4_211
GCACTGATTTTTCGAACGCGCATTGCGGCCTCGGGTCCTGCCCGGGGCCTCGCAAGTCTTATCTGAGGGTCGGATAAGACTTGCAAAGGAGGCATTTGCCTTCAATTGGTCGTACCGGAGACTCCACCAGGAGACTCCGCCGACTCAAGGAGTGCCGTGCAGAGAAGCTCCTCGTGATGCGCACGCGGTAGACGAAGGCGATTCGCCATCTCCTGCG
>2116:6151:15845_Hexa4_070
GCACTGATTTTTCGAACGCACATTGCGGTCTCGGGTCCTACCCGGGACCACGTCTGTCTGAGGGTCGGATTTACGCATGCCGAAGTGGTCTCTTCCCTCGTGGAAGTTACCACTACCTGGTCGCGTCGGAACCGCTAGGTTTCGTCGACCTAAACATTGCGTGATCTCCGGTCGAAAGGCTTCCCGCA
>1108:9197:15738_Hexa2_059
GCACTGATTTTTCGAATGCACATTGCGGTCTCGGGTCCTACCCGGGACCACATCTGTCTGAGGGTCGGATTTACGCATGCCGAAGTGGTCTCTTTCCTCGTGGAAGTTACCACTACCTGGTCGCGTCGGAACCACAAGGTTTCGTCGACCTAAACATTGCGTGATCCCCGGTCGAGAGGCGTCCCGCATAGGATGCTCGCAGACGGGAGTGACGGATTCCACTCCCGCGTGGCGAGCCAGCGGTATCCCAGACGCCCGGAACCGGTGGGC
>2106:11991:19281_Hexa2_125
GCACAGATTTTTCGAACGCACATTGCGGCCTCGGGTCCTACCCGGGGCCACGTCTGTCTGAGGGTCGGATGTACGCTTGCCGAAGGGGGTCTCCTCCTACTTGGTCGCACCGGGAGAGCGCTTCGGCGTTTTCTCGCCGACCCAAGGCTCGCGTGCTCCGCCGGTCCGGAAACGGTCCCGCTTCGAGGTGAATCTGGTAC
>2117:13324:12004_Hexa4_007
GCACTGATTTTTCGAACGCACATTGCGGTCTCGGGTCCTACCCGGGACCACGTCTGTCTGAGGGTCGGGTTTACGCATGCCGAAGTGGTCATCTTCCTCGCGGAAGTTACCACTACCTGGTCGCGTCGGAACCGCAAGGTTTCGTCGACCTAAACATTGCGTGATCCCCGGTCGAGAGGCGTCCCGCATAGGATGCTCGCAGACGGGAGTGACGGATTCCACTCCCGCGTGGCGAGCCAGCGGTA
>1114:21684:18282_Hexa4_235
TCACTGATTTTTCGAACGCACATTGCGGCCTCGGGTACTGCCCGGGGCCTCGCCTGTCTGAGGGTCGGATACTTGCAGAGGTTCTTAATTGAATCCATTGGTCGTACCGGATGAAAAGTCCGCCGACCTTAAGTATTTTCCGTTTTATCTGACCAATGTTGGGTCGGAGAGGACGTTCGATTAACTCTCTGGACTCAAGTCATGATAATTATGCGGATACATATTTCATGTC
>1107:27892:15866_Hexa4_109
GCACTGATTTTTCGAACGCGCATTGCGGTCTCGGGTACTACCCGGGACCACGTCTGTCTGAGGGTCGGATAAACGCTTGCAGAAGGAGGTCTCCTCCTGATTGGTCGCCTCTGAGGAGAAATTCTCAGTCGACCTAAGTCTTGCGTGATCCAACCGCCCGGAGGCGTCCCGCGTAAGGGAGCATGGAGCGGCGGATTTGCTTTCTCCTTTGCCCG
>1102:16110:11356_Hexa1_110
TCACTGATTTTTCGAACGCACATTGCGGCCTCGGGTACTGCCCGGGGCCTCGCCTGTCTGAGGGTCGGATACTTGCAGAGGTTCTATTAGAATCCATTGGTTGTACCGGATGATAAGTCCGCCGACCTTAAGTATTTTCCGTTTTATCTGACCAATGTTGGGTCGGAGAGGACGTTTGTTTACCTCTCTGGACTCAAGTCACGATAATCGTACGGACGCATTTTTTTAATGT
>2108:18461:8675_Hexa2_114
GCACTGATTTTTCGAACGCACATTGTGGTCTCGGGTCCTACCCGGGACCACGTCTGTCTGAGGGTCGGGTTTACGCATGCCGAAGTGGTCATCTTCCTTCTGGGAGGTGTCACTACCTGGTCGCGTCGGAACCGCAAAGTTTCGTCGACCTAAAAAATTCCTGATCCCCGGTCGAGAGGCGTCCCGCATAGGATGCTCGCAGACGGGAGTGACGGATTCCACTCCCG
>2106:15572:18051_Hexa2_161
GCACTGATTTTTCGAACGCACATTACGGCCTCGGGTCCTACCCGGGGCCACGTCTGTCTGAGGGTCGGATGTACGCTTGCCGAAGGAAGTCTCCTCCTACTTGGTCGCACCGGGAGAGCGCTCAGGCGCTCACTCGCCGACCCAAGGCTCGCGTGCTCCTCCGGTCCGGAAACCGTCCCGCTTC
>2103:13324:10689_Hexa3_155
AGCACTGATTTTTCGAACGCACATTGCGGCCTCGGGCCCTACCCGGGGCCACGTCTGTCTGATGGTCGGATGTACGCTTGCGGAAGGGGATCTGCTACTTGGTCGCACCGGGAGTTTGCTTCGGCGTTCTCTCACCGACCCAAGGCTCGCGTGCTCCTCCGGTCCGGAAACCGTCCCGCTAAGAGGTGACTCCGCAGTGCAAGGATAGTCGATCATATCTCAGGACGGGTTCCAGAGTGCTCCACGGTAAGTCAGAGGCGCGTTTATGACG
>1105:16931:10735_Hexa3_123
TCACTGATTTTTCGAACGCACATTGCGGCCTCGGGTACTGCCCGGGGCCTCGCCTGTCTGAGGGTCGGATACTTGCAGAGGTTTCTATAACCCATTGGTTGTACCGGATGATAAGTCCGCCTACCTTAAGTATTTTCCGTTTTATCTGACCAATGTTGGGTCGGAGAGGACGTTTGATTAACTCTCTGGACTCAAGTCATGATAAAAGGATGAATTCTCAT
>1106:7052:16303_Hexa4_205
GCACTGATTTTTCGAACGCACATCGCGGCGTCGGGTTTGTCCTCGGCGCTACGTCTGTCTGAGGGTCGGTTCAAAGCTTGCAGAAGGAGTTTTTCTCCTGCGTGGTCGATCCGGGGGAGTCCTCTAGAGGACGAATCCGCCGACCCAAGGCTCGTGAGATCCACCGATCGAGGAGCGTCCTGCGTGAGATGCCCGGTGCGTGGAGAAGGCGGA
>1106:6597:3754_Hexa2_127
ACATCGACATTTCGAACGCACATTGCGGCCTCGGGTACTGCCCGGGGCCTCGCCTGTCTGAGGGTCGGATACTTGCAGAGGTTCTTTTTTAGAATCCATTGGTCGTACCGGATGATAAGTCCGCCGACCTTAAGTATTTTCCGTTTTATCTGACCAATGTTGGGTCGGAGAGGACGTTTGATTAACTCTCTGGACTCAAGTCATGATAATCATACGGATTTATTCTATGTCGACCTCAGATC
>1107:18172:9272_Hexa2_209
GCACTGATTTTCGAACGCACATTGCGGTCTCGGGTCCTACCCGGGACCACGTCTGTCTGAGGGTCGGATTTACGCATGCCGAAGTGGTCTCTTTCCTCGTGGAAGTTACCACTACCTGGTCGCGTCGGAACCGCCAGGTTTCGTCGACCTAAACATTGTGTGATCCCCGGTCGAGAGGCGTCTCGCATAGGATGCTCGCAGACGGGAGTGACGGATTCCACTCCCG
>1110:18192:3554_Hexa2_076
ATCACTGATTTTTCGAACGCACATTGCGGCCTCGGGTACTGCCCGGGGCCTCGCCTGTCTGAGGGTCGGATACTTGCAGAGGTTCTATTTTAGGATCCATTGGTCGTACCGGATGATAAGTCCGCCGACCTTAAGTATTTTCCGTTTTATCTGACCAATGTTGGGTCGGAGAGGACGTTTGATTAACTCTCTGGACTCCAGTCACGATAATCGTACGGACGCCTTTTTTTAATGTCGACCTCAGATCAGACGAGACAACCCG
>1106:6943:3199_Hexa2_180
GCACTGATTTTTCGAACGCGCATTGCGGTCTCGGGTACTACCCGGGACCACGTCTGTCTGAGGGTCGCATAAACGTTTGCAGAAGGAGGTTTTCCTCCTGTTTGGTCTCTCGGATTCATTTTCGTAGACCTAAGACTTGGGTGACACGCCGCCGAGAGGCGTCCCGCGTAAGGACGCCCGGGAGTGGGAGTGGCGGAATGCTAAACTCCTCCAGCCCGGGCCGGCGGTAGATGCGAGAGCG
>1117:17916:25203_Hexa4_055
GCACTGATTTTTCGAACGCACATTGCGGTCTCGGGTCCTACCCGGGACCACGTCTGTCTGAGGGTCGGATTTACGCATGCCGAAGTGGTCTCTTCCCTCGTGGAAGTTACCACTACCTGGTCGCGTCGGAACCGCTAGGTTTCGTCGACCTAAACATTGCGTGATCCCCGGNNNGGAGGCGTCCCG
>1103:22325:2605_Hexa2_228
TCACTGATTTTTCGAACGCACATTGCGGCCTCGGGTACTGCCCGGGGCCTCGCCTGTCTGAGGGTCGGATACTTGCAGAGGTTACCTAAACCCATTGGTTGTACCGGATGATAAGTCCGCCAACCTTAAGTATTTTCCGTTTTATCTGACCAATGTTGGGTCGGAGAGGACGTTTGATTAACTCTCTGGACTCAAGTCACGATAAATATACGGATTTATTCTTAT
>1101:18898:5690_Hexa3_227
ACACTGATTTTTCGAACGCACATTGCGGCCTCGGGTCCTACCCGGGGCCACGTCTGTCTGAGGGTCGGATGTACGCTTGCCGAAGGGGGTCTCCTCCTACTTGGTCGCACCGGGAGGGCTCTAAGGGGCTCTCTCGCCGACCCAAAGCTCGCGTGCTCCTCCGGTCCGGCAACGGTCCCGCTTAGGTGGCCTCTGGCACTGCGTGGATAGGCGATCATTT
>1104:20169:9488_Hexa2_178
GCACTGATTTTTCGAACGCGCATTGCGGTCTCGGGTACTACCCGGGATCACGTCTGTCTGAGGGTCGGATAAACGCTTGCAGAAGGAGGTCTTCCTCCTGTTTGGTCTCTCGGATTCATTTTCGACCTAAGACTTGCGTGACCCGCCGCCGAGAGGCGTCCCGCGTAAGGACGCCCGGGAGTGGGAGTGGCGGAATGCTAAACTCCTCCAGCCCGG
>1119:16792:10519_Hexa2_218
GCACTGATTTTTCGAACGAACATCGCGGCGTCGGGTTTGTCCTCGGCGCTACGTCTGTCTGAGGGTCGGTTCAAAGCTTGCAGAAGGAGTTCTTCTCCTGCGTGGTCGCACCGGAGGAGTCCTCTAGAGGACGAATTCGCCGACCCAAGGCTCGTGAGATCCACCGATCGAGGAGCGTCCTGCGTGAGATGCCCGGTGCGTGGAGATGGCGGATGTTTTGTGCGGATGTGACGTGGTGTGGCGTGAGGATCGCAT
>2102:6074:8732_Hexa4_151
GCACTGATTTTTCGAACGCGCATTGCGGCCTCGGGTCCTGCCCGGGGCCTCGCCTGTCTGAGGGTCGGATGAGACTTGCATAGGGTAATTTACCCACCTGGCCGTACCGGAATATTTCTATTCCGCCGGCTCAAAGTTTGCTTCTTCCTCTTCGAAAGAAGCCTCTTCGAGGAGAAGACGCTACACATGTCGTCTCCATATTTAAAGAGGATTTTAAAAAAAGGAAGAAAAAAATGTCGACCTCAGATCAGACG
>1105:18372:12060_Hexa1_029
TCACTGATTTTTCGAACGCACATTGCGGCCTTGGGTACTGCCCGGGGCCTCGCCTGTCTGAGGGTCGGATACTTGCAGAGGTTCTATATTAGAATCCATTGGTCGTACCGGATGATAAGTCCGCCGACCTTAAGTATTTTCCGTTTTATCTGACCAATGTTGGGTCGGAGAGGACGTTTGATTAACTCTCTGGACTCAAGTCACGATAATCTTACGGACGCATTTTTTCTATGTCGACC
>2104:18514:7149_Hexa1_057
GCACTGATTTTTCGAACGCGCATTGCGGCCTCGGGTCCTGCCCGGGGGCTCACCTGACTGAGGGTCGGATGAGACTTGCCGAGGAGGGTTCACCCTCCAAGTGGCCGCACCGGGTCGAAAGGCCCGCCGGCCTAAGGTCTTGACTGGAACCCTCTCCCGGACGAGAAGCGTCGCTCCTGACAGGAAGCTCGCAAGCGGGAGGAGCCTGAGAAGGTCGTGTCTTGTGTGGCTGACCAAATAAAGGCATTCCACCCCG
>2105:22209:9044_Hexa4_223
TCACTGATTTTTCGAACGCACATTGCGGCCTCGGGTACTGCCCGGGGCCTCGCCTGTCTGAGGGTCGGATACTTGCAGAGGTTCTTTTTTAGAATCCATTGGTCGTACCGGATGATAAGTCCGCCTACCTTAAGTATTTTCCGTTTTATCTGACCAATGTTGGGTCGGAGAGGACGTTTGATTAACTCTCTGGACTCAAGTCATGATAAAAGGATACGGATTTATTCTATGT
>1107:26819:6384_Hexa2_128
AGCACTGATTTTTCGAACGCACATTGCGGCCTCGGGTCCTACCCGGGGCCACGTCTGTCTGAGGGTCGGATGTACGCTTGCCGAAGGGGGTCTCCTCCTACTTGGTCGCACCGGGAGGGCTCTCAGGGGCTCACTCGCCGACCCAAGGTTCGCGTGCTTCTCCGGTCCGGAAACCGTCCCGCTTAGAGGTGACTCCGGCACTGCGTGGATAGGCGATCATATCTCAGGAC
>1107:8814:6637_Hexa4_151
GCACTGATTTTTCGAACGCGCATTGCGGCCTCGGGTCCTGCCCGGGGCCTCGCCTGTCTGAGGGTCGGATGAGACTTGCACAGGGTAATTTACCCACCTGGCCGTACCGGAGTATTTCTATTCCGCCTGCTCAAAGTTTGCTTCTTCCTCAAGAACCTCTTCGAGGAGAAGACGCTACACATGTCGTCTCCATATTTAAAGAGGATTTTAAAAAAAGGAAGAAAAAAATATTTTAAAAACTTTGTCGACCTCGGA
>1101:12629:14195_Hexa2_028
TCACTGATTTTTCGAACGCACATTGCGGCCTCGGGTACTGCCCGGGGCCTCGCCTGTCTGAGGGTCGGATACTTGCAGAGGTTCTCTTTGAATCCATTGGTCGTACCGGATGATAAGTCCGCCGACCTTAAGTATTTTCCGTTTTATCTGACCAATGTTGGGTCGGAGAGGACGTTTGTTTAACTCTCTAGACTCAAGTCACGATAATTATGCGGATTTATTCTTATGTCGACCTCAGATCAGACGGAGCAACCCGC
>1104:20194:5750_Hexa4_091
GCACTGATTTTTCGAACGCGCATTGCGGCCTCGGGTCCTGCCCGGGGCCTCGCCTGTCTGAGGGTCGGATAAGACTTGCAAAGGAGGCATTTGCCTTCAATTGGTCGTACCGGAGACTCCACCAGGAGACTCCGCCGACTCAAGGAGTGCCGTGCAGAGAAGCTCCTCGGAAGCGCGGTGCAGAAACGGTGGAGAAACGAATCTCCTGTTGGTGCCGCACCG
>1103:14625:5941_Hexa1_230
TCATTGACATGTTGAACGCATATTGCACCTCATGCGATTAGATTTTGATTTACATTTATGTTATTAGAATCTGTGTGAGGTACACATGGTTGAGTGTCGTTATTTGTTTATCAAACTATCTTGATTTGTTGTGAAAATGATGATCAAGTGCATGTTACAATTATATGTAATCCTTTATGGATTGTGTATATTGTTAATAAATAATATTATATGTGTGTGTGATAGTTGTTATTTATAAACATACAATCCACAATCTTTATTTAATATAATAAAATA
>1103:6794:8559_Hexa1_074
TCACTGATTTTTCGAACGCACATTGCGGCCTCGGGTACTGCCCGGGGCCTCGCCTGTCTGAGGGTCGGATACTTGCAGAGGTTTCTATAACCCATTGGTTGTACCGGATGATAAGTCCGCCAACCTTAAGTATTTTCCGTTTTATCTGACCAATGTTTGGTCGGAGATGACGTTTGATTAACTCTCTGGACTCAAGTCACGATAATCATACGGATTTATTCTATG
>1107:18485:14909_Hexa3_231
TCACTGATTTTTCGAACGCACATTGCGGCCTCGGGTACTGCCCGGGGCCTCGCCTGTCTGAGGGTCGGATACTTGCAGAGGTTCTATTTTAGAATCCATTGGTCGTACCGGATGATAAGTCCGCCGACCTTAAGTATTTTCCGTTTTATCTGACCAATGTTGGGTCGGAGAGGACGTTTGTTTAACTCTCTGGACTCAAGTCATGGTAAAAGGACACATCCTCCGCATATTAATAAGCGGAGGACCACTGTCTC
>1115:16614:10256_Hexa2_219
TCACTGATTTTTCGAACGCACATTGCGGCCTCGGGTACTGCCCGGGGCCTCGCCTGTCTGAGGGTCGGATACTTGCAGAGGTTCTCGATTGAATCCATTGGTCGTACCGGATGATAAGTCCGCCGACCTTAAGTATTTTCCGTTTTATCTGACCAATGTTGGGTCGGAGAGGACGTTTTTATATACTCTCTGGACTCAAGTCACGATAATCGTACGGACGTATTTTTATT
>1112:12143:8118_Hexa3_040
GCACTGATTTTTCGAACGCGCATTGCGGTCTCGGGTACTACCCGGGACCACGTCTGTCTGAGGGTCGGATAAACGCTTGCAGAAGGAGGTCTTCTTCCTGTTTGGTCTCTCGGATTCACTTTCGTAGACCTAAGACTTGCGTGACCCGCCGCCGAGAGGCGTCCCGCGTCCGGCCTCCCGTGAGTGGGAGTGGCGGAATGCT
>1116:5141:15059_Hexa3_081
GCACTGATTTTTCGAACGAACATCGCGGCGTCGGGTTTGTCCTCGGCGCTACGTCTGTCTGAGGGTCGGTTCAAAGCTTGCAGAAGGAGTCTTTCTCCTGCGTGGTCGATCCGGGGGAGTCCACACAGGGTGAATTCGCCGACCTAAAGCTCGCGAGATCCACTGACTGAGGAGCGTCCTGCAGCGGAATCCTGTTGCGTGGGGATGGCGGACACTCACAATGTCGACC
>1108:3942:13418_Hexa3_114
GCACTGATTTTTCGAACGCACATTGCGGTCTCGGGTCCTACCCGGGACCACGTCTGTCTGAGGGTCGGATTTACGCATGCCGAAGTGGTCTCTTTCCTCGTGGAAGTGCCACCTGGTCGCGTCTGAACCGCAAGGTTTCGTCGACCTAAACATTGCGTGATCCCGGTCGAGAGGCGTCCCGCATAGGATGCTCGCAGACGGGAGTGACGGATTCCACTCCC
>2110:11075:7240_Hexa3_231
GCACTGATTTTTCGAACGCACATTGCGGCCTCGGGTACTGCCCGGGGCCTCGCCTGTCTGAGGGTCGGATACTTGCAGAGGTTCTTTTTTAGAATCCATTGGTCGTACCGGATGATAAGTCCGCCGACCTTAAGTATTTTCCGTTTTATCTGACCAATGTTGGGTCGGAGAGGACGTTTGATTAACTCTCTGGACTCAGATCATGATAATCGTACGGATTTAT
>1103:23226:21848_Hexa2_119
GCACTGATTTTTCGAACGCACATTGCGGCCTCGGGTCCTACCCGGGGCCACGTCTGTCTGAGGGTCGGATGTACGCTTGCCAAAGGGGGTCTCCTCCTAATTGGTCGCACCGGGAGAGCGCTCAGGCGTTTTCTCGCCGACCCAAGGCTCGCGTGTTCCGCCGGTCCGGAAACGGTCCCGCTTAGAGGTGACTC
>1102:16324:17024_Hexa1_066
TCACTGATTTTTCGAACGCACATTGCGGCCTCGGGTACTGCCCGGGGGCTCGCCTGTCTGAGGGTCGGATACTTGCAGAGGTTCTATTTTAGGATCCATTGGTCGTACCGGATGATAAGTCCGCCGACCTTAAGTATTTTCCGTTTTATCTGACCAATGTTGGGTCGGAGAGGACGTTCGATTAACTCTCTGGACTCAAGTCACGATAAATATACGGTTTTATTCTTATGTCGACCTCAGATCAGACGAGAC
>1111:25684:6240_Hexa3_179
GCACTGATTTTTCGAACGCACATTGCGGCCTCAGGTCCTACCCGGGGCCACGTCTGTCTGAGGGTCGTATGTACGCTTGCCGAAGGGGGTCTCCTCCTACTTGGTCGCACCGGGAGAGCTCTCAGGGGCTCTCTCGCTGACCCAAGGCTCGCGTGCTCCTCCGGTCCGGAAACGGTCCCGCTTAGAGGTAACTCCGGCACTGCGTGGATAGGCGATCATTTCTCAGGACGGGTTCCTGAGCGCTCCACGATACGTCGGAGGCG
>2105:21248:2893_Hexa3_168
GCACTGATTTTTCGAACGCGCATTGCGGTCTCGGGTACTACCCGGGACCACGTCTGTCTGAGGGTCGGATAAACGCTTGCAGAAGGAGGTCTTCCTCCTGTTTGGTCTCTCGGATTCATTTTCGTAGACCTAAGACTTGCGTGACCCGCCGCCGAGAGGCGTCCCACGTAAGGACGCCCGGGCGTGGGAGTGGCGGAATGCTAAACTCCTACACCCCGGGCCGG
>2113:15959:6966_Hexa4_046
ACATCGACAAGTTGAACGCATATCGCACTTCTTGCTTTTTATTCTATTTAGTTAGAATGGCTTGAGGTTCATATGGTTGAGTGCTTGTATAATACTATCATTTCTTTGTAAATTGTATATGTATATTATAAAATAACATGCTGGATGGGTGACAAGTCAATTTAATCGACTGCATTTGGATACTATAAATTATACATAGCCTCAACTCATGTGAGACTACCCCCTGAATTTAAGCATATTAATAAGCGGAGGATTA
>1102:25065:15284_Hexa4_121
TCACTGATTTTTCGAACGCACATTGCGGCCTCGGGTACTGCCCGGGGCCTCGCCTGTCTGAGGGTCGGATACTTGCAGAGGTTCTTTTTAGAATCCATTGGTCGTACCGGATGATAAGTCCGCCGACCTTAAGTATTTTCCGTTTTATCTGACCAATGTTGGGTCGGAGAGGACGTTTTATTAACTCTCTGGATTCAAGTCACGATAATAATGCGGATTTATTCTTATGT
>1107:14313:10090_Hexa2_170
GCACTGATTTTTCGAACGCACGTTGCGGCCTCGGGTCCTACCCGGGGCCACGTCTGTCTGAGGGTCGGACGTACGCTTGCCGAAGGGGGTCTCCTCCTACTTGGTCGCACCGGGAGAGCGCTCAGGCGCTCACTCGCCGACCCAAGGCTCGCGTGCTCCACCGGTCCGGAAACGGTCCCGCTTAGAGGTGACTCTGGCACTGCGTGGATAGGCGATCATA
>1113:6916:10786_Hexa4_025
GCACTGATTTTTCGAATGCACATTGCGGCCTCGGGTCCTACCCGGGGCCACGTCTGTCTGAGGGTCGGATGTACGCTTGCCGAAGGAGGTCTCCTCCTACTTGGTCGCACCGGGAGGGCTCTAAGGGGCTTTCTCGCCGACCCAAGGCTCGCGTGCTCCACCGGTCCGGAAACGGTCCCGCTTAGAGGTGACTCTGGCACTGCGTGGATCGGCGATCATTTCTCAGGACGGGTTCCTGAGCGCTC
>1103:23594:5347_Hexa1_139
ACATCGACAAGTTGAACGCATATCGCACTTCTTGCTTTTTATTCTATTTAGTTTATGTATATTATAAAGTAACATGCTGGATGGGTGACAAGTCAATTTAATCGACTGCATTTGGATACTATAAATTATACATAGCCTCAACTCATGTGAGACTACCCCCTGAATTTAAGCATATTAATAAGCGGAGGACCAAACTGTCTCTTATACACATCTCCGAGCCCACGAGACGTACGAAGAGCTCGTATGCC
>2104:21715:7636_Hexa4_049
GCACTGATTTTTCGAACGCACATTGCGGTCTCGGGTCCTACCCGGGACCACGTCTGTCTGAGGGTCGGGTTTACGCATGCCGAAGTGGTCGTCTTCCTTCTGGGAGGTGTCACTACCTGGTCGCGTCGGAACCGCAAAGTTTCGTCGACCTAAACATTGCCTGATCCCCGGTCGAGAGGCGTCCCGCATAGGATGCTCGCCGACGGGAGATCAGGATTCCAC
>1106:12069:2655_Hexa1_208
GCACTGATTTTTCGAACGCACATTGCGGCCTCGGGTTCTGCCCGGGGCCTCGCCTGTCTGAGGGTCGGATAAGACTTGCCAAGGTTACGACCAATTGTCCGCTTCGGAGACCATAAATGGGCTTCGTCGGATTAAGAACTTTTAGGTTCCTCCCCGGTCAAAGTAGCAAAAATCCAATTGGATTCTCGTG
>1103:8103:7743_Hexa4_117
GCACTGATTTTTCGAACGCGCATTGCGGCCTCGGGTCCTGCCCGGGGCCTCGCCTGTCTGAGGGTCGGATGTACGCTTGCCGAAGGGGGTCTCCTCCTACTTGGTCGCACCGGGAGAGCGCTCAGGCGCTCACTCGCCGACCCAAGGCTCGCGTGCTCCTCCGGTCCGGAAACCGTCCCGCTTAGAGGTGACTCCGGCACTGCGTGGATAGACGATCAAATCTCAGGACGGGTTCCTGAG
>2110:16634:8123_Hexa2_216
GCATTGATTTTTCGAACGCGCATTGCGGTCTCGGGTACTACCCGGGACCACGTCTGTCTGAGGGTCGGATAAACGCTTGCAGAAGGAGGTCTTCCTCCTGTTTGGTCTCTCGGATTCATTTTCGTAGACCTAAGACTTGCGTGACCCGCCGCCAAGAGGCGTCCCGCGTAAGGACGCCCAGGAGTGGGAGTGGCGGAGTGCTAAACTCCTCCAGCCCG
>2103:16020:3532_Hexa4_027
GCACTGATTTTTCGAACGCACATTGCGGCCTCGGGTCCTACCCGGGGCCACGTCTGTCTGAGGGTCGGATGTACGCTTGCCGAAGGGGGTCTCCTCCTACTTGGTCGCACCGGGAGGGCTCTAAGGCGCTCACTCGCCGACCCAAGGCTCGTGTGCTCCTCCGGTCCGGAAACCGTCCCGCTTAGAGGTGACTCCGGCACTGCGTGGATAGGCGCTCAAATCTCAGGAC
>2109:12209:19046_Hexa3_151
ACATCGACATTTCGAACGCACATTGCGGTCCGTGGAGACACATCCAGGACCACTCCTGTCTGAGGGCCGGCTGCATAAAAACAATAACCACACTGCGCAAACATCAATAATATGTTGTTTCGCGCATATAACGGTTCCGTCGTCTGATCGGTCCGTTTAAATATTTATTGTTGAGGCACACGAACATACCTCCTCCTTTATGGGTGACTCTTCGCGATTGTATAATCTAGGAGAGAGTACCGT
>1107:4135:5700_Hexa1_007
TCACTGATTTTTCGAACGCACATTGCGGCCTCGGGTACTGCCCGGGGCCTCGCCTGTCTGAGGGTCGGATACTTGCAGAGGTTTCCATAACCCATTGGTCGTACCGGATGATAAGTCCGCCGACCTTAAGTATTTTCCGTTTTATCTGACCAATGTTGGGTCGGAGGGGACGTTTGATTAACTCTCTGGACTCAAGTCATGATAATTATGCGGACGCATTTTTTTTAA
>1106:5235:20559_Hexa1_198
GCACTGATTTTTCGAACGCACATTGCGGCCTCGGGTCCTACCCGGGGCCACGTCTGTCTGAGGGTCGGATGTACGCTTGCCGAAGGAGGTCTCCTCCTACTTGGTCGCACCGGGAGAACGCTTCGGCGCTCACTCGCCGACCCAAGGTTCGCGTGCTCCTCCGGTCCGGAAACCGTCCCGCTTGGAGGTGACTCCGGCACTGCGTGGATAGGCGATCATA
>2111:19164:22902_Hexa4_002
GCACTGATTTTTCGAACGCACATTGCGGTCTCGGGTCCTACCCGGGACCACGTCTGTCTGAGGGTCGGATTTACGCATGCCGAAGTGGTCTCTTCCCTCGTGGAAGTTACCACTACCTGGTCGCGTCGGAACCGCTAGGTTTCGTCGACCTAAAACTGGCGTGATCCCCGGTCGAGAGGCGTCCCGCA
>1105:26499:19867_Hexa3_097
ACATCGACATTTTGAACGCACATTGCGGCCTCGGGTCCTACCCGGGGCCACGTCTGTCTGAGGGTCGGATGTACGCTTGCCGAAGGAGGTCTCCTCCTACTTGGTCGCACCGGGATGGCTCTAAGGGGCTCTCTCGCCGACCCAAGGCTCGCGTGCTCCTCCGGTCCGGAAACGGTCCCGCTTAGAGGTGACTCCGGCACTGCGTGGATAGGCGATCATATCTCGG
>1119:23940:16498_Hexa3_198
AGGACTGTATTTTCGAACGCACATTGCAGCCTCGGGCCCTACCCGGGGCCACGTCTGTCTGATGGTCGGATGTACGCTTGGCGAAGGGGGTCTGCTACTTGGTCGCACCGGGAGTTCGCTTCGGCGTTCTCTCACCGACCCAAGGCTCGCGTGCTCCTCCGGTCCGGAAACCGTCCCGCTAAGAGGTGACTCTGGCACTGCGTGGATAGGCGATCATATCTCG
>1106:11781:17306_Hexa2_035
GCACTGATTTTTCGAACGCACATTGCGGCCTCGGGTCCTACCCGGGGCCACGTCTGTCTGAGGGTCGGATGTACGCTTGCCGAAGGAGGTCTCCTCCTACCTGGTCGCACCGGGAGAGCTCTCAGGGGCCCTCTCGCCGACCCAAGGCTCGCGTGCTCCTCTGGTCCGGAATCGGTCCCGCTTAGAGGTGACTCTGGCACTGCGTGGATAGGCGATCATATCCCGGGACGGGTTCCCGAGCGC
>2106:18703:5870_Hexa2_070
GCACTGATTTTTCGACCACGTCTGTCTGAGGGTCGGATTTACGCATGCCGAAGTGGTCTCTTCCTTCGTGGAAGTCGCCACTACCTGGTCGCGTCGGAACCGCAAGGTTTCGTCGACCTAAACATTGCGTGATCCCCGGTCGAGAGGCGTCCCGCATAGGATGCTCGCAGACGGGAGTGACGGATTCCACTCCCGCGTGGCGAGCCAGCGGTACCACAGACGC
>1109:20881:22175_Hexa3_121
TCACTGATTTTTCGAACGCACATTGCGGCCTCGGGTACTGCCCGGGGCCTCGCCTGTCTGAGGGTCGGATACTTGCAGAGGTTTCTTAAACCCATTGGTTGTACCGGATGATAAGTCCGCCAACCTTAAGTATTTTCCGTTTTTATCTGACCAATGTTGGGTCGGAGAGGACGTTTGATTAACTCTCTGGACACAAGTCACGAAAAAAGGATACATTCTCATGT
>2101:3787:10853_Hexa3_159
ACACTGATTTTTCGAACGCACATTGCGGCCTCGGGTACTGCCCGGGGCCTCGCCTGTCGGAGGGTCGGATACTTGCAGAGGTTCTCGATTGAATCCATTGGCCGTACCGGATGATAAGTCCACCGACCTTAAGTATTTTCCGTTTTATCTGACCAATGTTGGGTCGGAGAGGACGTTTGTTTAACTCTCTGGACTCAAGTCACGATAATCATACGGATTTATTCTA
>2113:7976:18291_Hexa4_170
GCACTGATTTTTCGAACGCACATTGCGGCCTCGGGTCCTACCCGGGGCCACGTCTGTCTGAGGGTCGGATGTACGCTTGCCGAAGGGGGTCTCCTCCTACTTGGTCGCACCGGGAGAGCGCTCAGGCGCTCACTCGCCGACCCAAGGCTCGCGTGCTACTCCGGTCCGGACACCGTCCCGCTTAGAGGTTACTCCGGCACTGCGTGGTTAGGCGATCAAAT
>2112:24878:5789_Hexa3_177
TCACTGATTTTTCGAACGCACATTGCGGCCTCGGGTACTGCCCGGGGCCTCGCCTGTCTGAGGGTCGGATACTTGCAGAGGTTCTGAATTGAATCCATTGGTCGTACCGGATGATAAGTCCGCCGACCTTAAGTATTTTCCGTTTTATCTGACCAATGTTGGGTCGGAGAGGACGTTTGTTTAACTCTCTGGACTCAAGTACCGATAATCGTACGGATTTATTCTATGTCGACCTCAGATCAGACGAACCAACCCGC
>1102:12694:11106_Hexa1_030
TCACTGATTTTTCGAACGCACATTGCGGCCTCGGGTACTGCCCGGGGCCCCGCCTGTCTGAGGGTCGGATACTTGCAGAGGTTCTTAATTGAATCCATTGGTCGTACCGGATGATAAGTCCGCCGACCTTAAGTATTTTCCGTTTTATCTGACCAATGTTGGGTCGGAGAGGACGTTTGTTTAACTCTCTGGACTCAAGTCACGATAAATGTGCGGATACATATTTCATGTCGACC
>1104:20618:9228_Hexa2_106
GCACTGATTTTTCAAACGCACATTGCGGCCTCGGGTCCTACCCGGGGCCATGTCTGTCTGAGGGTCGGATGTACGCTTGCCGAAGGAGGTCTCCTCCTACTTGGTCGCACCGGGATGGCTCTAAGGGGCTCTCTCGCCGACCCAAGGCTCGCGTGTTCCTCCGGTCCGGAAACGGTCCCGCTTAGAGGTGACTCCGGCACTGCGTGGATAGGCGATCATATCTCGGGACGGGTTACCGAG
>2103:19256:12017_Hexa2_143
GCACTGATTTTTCGAACGCACATTGCGGTCTCGGGTCCTACCCGGGACCACGTCTGTCTGAGGGTCGGATTTACGCATGCCGAAGTGGTCTCTTTCCTCGTGGAAGTTACCACTACCTGGTCGCGTCGGAACCGCAAGGTTTCGTCGACCTGAACGTTGCGTGATCCCCGGTTGAGAGGCTTCCCGCATAGGATGCTCGCAGACGGGAGTGACGGATTCCACTCCTCGCGTGGCGAGCCAGCGGT
>1104:28001:16126_Hexa1_161
TCACTGATTTTTCGAACGCACATTGCGGCCTCGGGTACTGCCCGGGGGACTCGCCTGTCTGAGGGTCGGATACTTGCAGAGGTTCTCAATTGAATCCATTGGTCGTACCGGATGATAAGTCCGCCGACCTTAAGTATTTTCCGTTTTATCTGACCAATGTTGGGTCGGAGAGGACGTTTGATTAACTCTCTGGACTCAAGTCATGATAAATATACGGCTTTATTCTTAT
>2110:23058:17326_Hexa3_172
TCACTGATTTTTCGAACGCACATTGCGGCCTCGGGTACTGCCCGGGGCCTCGCCTGTCTGAGGGTCGGATACTTGCAGAGGTTTCTTAAACCCATTGGTTGTACCGGATGATAAGTCCGCCTACCTTAAGTATTTTCCGTTTTATCTGACCAATGTTGGGTCGGAGAGGACGTTTTTATATACTCTCTGGGCCCAAGTCGGATATTTCAACGGATTATTTCTATG
>1102:12128:3819_Hexa4_087
GCACTGATTTTTCGAACGCACATTGCGGTCTCGGGTCCTACCCGGGACCACGTCTGTCTGAGGGTCGGGTTTACGCATGCCGAAGTGGTCATCTTCCTTTTTGGAAGCGCCACTACCCGGTCGCGTCGGAACCGCAAGGTTTCGTCGACCTAAACATTGCGTGATCCCCGGTCGAGAGGCGTCCCGCATAGGATAC
>1107:20926:4807_Hexa2_126
GCACTGATTTTTCGAACGCACATTGCGACCTCGGGTCCTACCCGGGTTCACGTCTGTCTGAGGGTCGGATGTACGCTTGCCGAAGGAGGTCTCCTCCTACCTGGTCGCACCGGGAGAGCTCTCAGGGGCTCTCTCGCCGACCCAAGGCTCGCGTGCTCCTCCGGTCCGGAAACCGTCCCGCTAAGAGGTGACTCCGCAGTGCAAGGATAGTCGATCTCAGGACGG
>1101:4719:9104_Hexa3_071
TCACTGATTTTTCGAACGCACATTGCGGCCTCGGGTACTGCCCGGGGCCTCGCCTGTCTGAGGGTCGGATACTTGCAGAGGTTCTATATTAGAATCCATTGGTCGTACCGGATGATAAGTCCGCCGACCTTAAGTATTTTCCGTTTTATCTGACCAATGTTGGGTCGGAGAGGACGTTGGATTAACTCTCTGGACTCAAGTCACGATAAATATAAGGATTAATTCT
>1104:13969:6054_Hexa4_122
TCACTGATTTTTCGAACGCGCATTGCGGCCTCGGGTACTGCCCGGGGCCTCGCCTGTCTGAGGGTCGGATACTTGCAGAGGTTCTTTTTTAGAATCCATTGGTCGTACCGGATGATAAGTCCGCCGACCTTAAGTATTTTCCGTTTTATCGGACCAATGTTGGGTCGGAGAGGAAGTTTGTTTAACTCTCTGGACTCAAGTCATGATAAAAGAATACATTCTCAT
>1107:14669:23747_Hexa3_226
TCACTGATTATTCGAACGCACATTGCGGCCTCGGGTACTGCCCGGGGCCTCGCCTGTCTGAGGGTCGGATACTTGCAGAGGTTCTCGATTGAATCCATTGGCCGTACCGGATGATAAGTCCGCCGACCTTAAGTATTTTCCGTTTTATCTGACCAATGTTGGGTCGGAGAGGACGTTTGATTAACTCTCTTGACTCAAGTAACGATAATTTTACGG
>2107:19835:11131_Hexa2_047
GCACTGATTTTTCGAACGCACATTGCGGCCTCGGGTCCTACCCGGGGACACGTCTGTCTGAGGGTCGGATGTACGCTTGCCGAATGAGGTCTCCTCCTACCTGGTCGCACCGGGAGAGCTCTCAGGGGCTCTCTCGCCGACCCAAGGCTCGCGTGCTCCACCGGTCCGGACACGGTCCCGCTTAGAGGTGAATATGGCACTGCGTGGATAAGCGATCATATCTCAGGACGGGTT
>1114:4857:12482_Hexa2_111
GCACTGATTTTTCGAACGCACATTGCGGTCTCGGGTCCTACCCGGGACCACGTCTGTCTGAGGGTCGGATTTACGCATGCCGAAGTGGTCTTCCTTTTTGGAAGTTACCACTACCTGGTCGTGTCGGAACCGCAAGGTTTCGTCGACCTAAACATTGCGTGATCCCCGGTCGAGAGGCGTCCCGCATAGGATGCTCGCAGACGGGTGTGACTGATTCCACTCCCGCGTGGCGAGCCAGCGGTATG
>1104:10689:1152_Hexa2_011
GCACTGATTTTTCGAACGCACANNGCGGCCTCGGGTCCTACCCGGGGCCACGTCTGTCTGAGGGTCGGATGTACGCTTGCCAAAGGGGGTCTCCTCCTACTTGGTCGCACCGGGAGAGCGCTTCTGCGTTTTCTCGCCGACCCAAGGCTCGCGTGCTCCACCGGTCCGGAAACGGTCCCGCTTA
>1106:11109:5794_Hexa4_118
GCACCGATTTTTCGAACGCACATTGCGGTCTCGGGTCCTACCCGGGACCACGTCTGTCTGAGGATCGGATTTACGCATGCCGAAGTGGTCTCTTTCCTCGTGGAAGTTACCACTACCTGGTCGCGTCGGAACCGCAAGGTTTCGTCGACCTAAACATTGCGTGATCCCCGGTCGAGAGGCGTCCCGTATAGGATGCTCGCAGACGGGAGTGACGGCTTCCACTCCC
>1107:17785:7495_Hexa3_168
GGACTGATTTTTCGAACGTGCATTGCGGTCTCGGGTACTACCCAGTACTTCCCGGGACCACGTCTGTCTGAGGGTCGGATAAACGCTTGCAGAAGGAGGTCTTCCTCCTGTTTGGTCTCTCGGATTCATTTTCGTAGACCTAAGACTTGCGTGACCCGCCGCCGAGAGGCGTCCCGCGTAAGGACGCCCGGGAGTGGGAGTGGCGGAATGCTAAACTCCTCCAGCCCGGGCCGGCG
>2109:20656:7559_Hexa3_020
GCACTGATTTTTCGAACGCACATTGCGGTCTCGGGTCCTACCCGGGACCACGTCTGTCTGAGGGTCGGATTTACGCATGCCGAAGTGGTCTCTTCCCTCGTGGAAGTTGCCACTACCTGGTCGCGTCGGAACCGCAAGGTTTCGTCGACCTAAACATTGCGTGATCCGCGAGACCGAGGCGTCCCGCATAGGATGCTCGC
>1109:24702:9834_Hexa2_092
GCACTGATTTTTCGAACGCACATTGCGGCCACGGGTCCTACCCGGGGCCACGTCTGTCTGAGGGTCGGATGTACGCTTGCCGAAGGAGGTCTCCTCCTACCTGGTCGCACCGGGAGGGCACTCTCGCCGACCCAAGGCTCGCGTGCTCCTCCGGTCCGGAAACGGTCCCGCTTAGGTGGACTCTGGCACTGCGTGGATAGGCGATCATTTCTCGGGACGGGTTCCCGA
>1112:8664:7429_Hexa2_076
TCACTGATTTTTCGAACGCACATTGCGGCCTCGGGTACTGCCCGGGGCCTCGCCTGTCTGAGGGTCGGATACTTGCAGAGGTTATCCCATTGGTTGTACCGGATGATAAGTCCGCCGACCTTAAGTATTTTCCGTTTTATCTGACCAATGTTGGGTCGGAGAGGACGTTTGTTTAACTCTCTGGACTCAAGTCACGATAATCGTACGGACGCATTTTTTTA
>2117:17807:8721_Hexa4_095
GCACTGAATTTTCGAACGCGCATAGCAGCCTCGGGTCTCACCCGGGGCTTCGCCTGTCTGAGGGTCGGATAAGACTTGCAGAGGATGCTTGCATTCCAGGTGGCCGTATCGGAATCTTCGGATTTCGTCGGCTTAAGGTCTTCCAGTTACCTCGTAGGCCCGGATGCTCCGAGAGAAACTGTCCACAGGGACGGGCTCGAGAGAATCTGCGATGCGGAAGGGGTCTCCATCCAATGCCCGGAACCTCCGTGACGTTTGTCCGACAG
>1110:12233:8066_Hexa1_029
TCACTGATTTTTCGAACGCACATTGCGGCCTCGGGTACTGCCCGGGGCCTCGCCTGTCTGAGGGTCGGATACTTGCAGAGGTTCTCGATTGAATCCATTGGTCGTACCGGATGATAAGTCCGCCGACCTTAAGTATTTTCCGTTTTATCTGACCAATGTTGGGTCGGAGATGACGTTTGCTTAACTCTCTGGACTCAAGTCACGCTCATCATACTGATTTATTCTATGT
>1102:24439:20764_Hexa2_189
ACATCGACATTTTGAACGCATATTGCAGTCCATGCTAAATGTATTTAAATTAGCTTTAAGTTAAGAAAATACTGCATGGACTACATATGGTTGAGGGTTGTAAGAATTTACTAAATAAGCTGCTTTAAAATATATTATATAATTTTATTAAGCGCATATGTTATATTATTGAAAATAATATTAAAAAATTATTTTCATAATATTAATTTAAACAGAAAAAATTTTTTTTTTTTAATTAATGTTAAAGTGTTATTAAGAAAAAAAAGACATATC
>1107:28180:7103_Hexa3_095
AGGATTGACAGATTGAGAGCTCTTTCTTGATTCTGTGGTAGGTGGTGCACGGCCGTTCTTAGTTGGTGGAGTGATTTGTCTGGTTAATTCCGATAACGATCGAGACTCTAGCCTGCTAAATAGACGATCCGATCATTGAAGTCGGACGTTTCTTCTTAGAGGGACACGCGGCGTCTAGCCGCATGAGATAGAGCGATAACAGGTCTGATATGCACCTAGAT
>2102:19654:11227_Hexa4_167
TCACTGATTTTTCGAACGCACATTGCGGCCTCGGGTACTGCCCGGGGCCTCGCCTGTCTGAGGGTCGGATACTTGCAGAGGTTCTCGATTGAATCCATTGGTCGTACCGGATGATAAGTCCGCCGCCCTTAAGTATTTTCCGTTTTATCTGACCAATGTTGGGTCGGAGAGGACGTTTGAATAACTCTCTGGACTCAAGTCATGATAAATATACGGATCCATATTTCAT
>2104:16798:17705_Hexa1_018
ACATCGACATTTCGAACGCACATTGCGGTCCACGGATACAATTCCCGGACCACGCCTGGCTGAGGGTCGTTTTACAAACAATAAACTGCTTTTTACGAGCGATTAATGTGAACGTTCGTCGACATTTGCGCAAGCATAAGTCGGCGTCGTTTGAAATTAAATGTCAGGGCAATCGCACTGGCCGCGCCCGCGAACATGACGATGATATTAATTCATTT
>2110:15100:7111_Hexa3_001
GCACTGATTTTTCGAACGCACATTGCGGCCTCGGGTCCTACCCGGGGCCACGTCTGTCTGAGGGTCGGATGTACGCTTGCCGAAGGAGGTCTCCTCCTACTTGGTCGCACCGGGATGGCTCTAAGGGGCTCTCTCGCCGACCAAAGGCTCGCGTGCTCCTCCGGTCCGGAAACGGTCCCACTTAGAGGTGACTCCGGCGCTGCGTGGATAGGCGAGCATATCTCGG
>1103:7460:10411_Hexa1_209
GCACTGATTTTTCGAACGCACATTGCGGTCTCGGGTCCTACCCGGGACCACGTCTGTCTGATGGTCGGATTTACGCATGCCGAAGTGGTCACTTCCCTCGTGGAAGTTACCACTACCTAGTCGCGTCGGAACCGCAAGGTTTCGTCGACCTAAACATTGCGTGATCCCCGGTCGCGAGGCGTCCCGCATAG
>1105:6176:11277_Hexa2_122
TCACTGATCTTTCGAACGCACATTGCGGCCTCGGGTACTGCCCGGGGCCTCGCCTGTCTGAGGGTCGGATACTTGCAGAGGTTCTCGATTGAATCCATTGGTCGTACCGGATGATAAGTCCGCCGACCTTAAGTATTTTCCGTTTTATCTTGGACCAATGTTGGGTCGGAGAGGACGTTTGTTTAACTCTCTGGACTCAAGTCACGATAGTCATACGGATTTATTCTATG
>1108:5509:6725_Hexa4_025
GCACTGATTTTTCGAACGCACATTGCGGCCTCGGGTCCTACCCGGGGACACGTCTGTCTGAGGGTCGGATGTACGCTTGCCGAAGGAGGTCTCCTCCTACCTGGTCGCACCGGGAGCGCTCAGGCGCTCACTCGCCGACCCAAGGCTCGCGTGCTCCTCCGGTCCGGAAACCGTCCCGCTTAGAG
>1117:14262:25212_Hexa1_222
AGCACTGATTTTTCGAACGCACATTGCGGTCTCGGGTCCTACCCGGGACCACGTCTGTCTGAGGGTCGGATTTACGCATGCCGAAGTGGTCTTCCTTTTTGGAAGCGCCACTACCTGGTCGCGTCGGAACCGCAAGGTTTCGTCGACCTAAACATTGCGTGATCCCCGGNNGANNNNCGTCCCGCATAGGATGC
>1109:15744:13813_Hexa2_126
GCACTGATTTTTCGAACGCACATTGCGGCCTCGGGTCCTACCCGGGGCCACGTCTGTCTGAGGGTCGGATGTACGCTTGCCGAAGGAGGTCTCCTCCTACTTGGTCGCACCGGGAGAGCGCTTCGGCGTTCTCTCACCGACCCAAGGCTCGCGTGCTCCTCCGGTCCGGAAACCGTCCCGCTAAGAGGTGACTCCGCAGTGCAAGGATAGTCGATCATATCTCAGGACGGGTTCCAG
>1110:14701:6973_Hexa2_170
GCACTGATTTTTCGAACGCACATTGCGGCCTCGGGTCCTACCCGGGGCCACGTCTGTCTGAGGGTCGGATGAACGCTTGCCGAAGGGGGCCTCCTACTTGGTCACACCGGGAGAGCGCTCAGGCGCTCACTCGCCGACCCAAGGCTCGCGTGCTCCTCCGGTCCGGAAACCGTCCCGCTTAGAGGTGACTCCGGCACTGCGTGGATAGGCGATCAAATCTCAGGACGGGTTCCTGA
>1117:13049:19598_Hexa1_151
GCACTGATTTTTCGAACGCACATTGCGGTCTCGGGTCCTACCCGGGACCACGTCTGTCTGAGGGTCGGATTTATGCATGCCGAAGTGGTCTCTTTCCTCGTGGAAGTTACCACTACCTGGTCGCGTCGGAACCGCCAGGTTTCGTCGACCTAAACATTGCGTGATCCCCGGTCGCGATGCGTCCCGCATAGGATGCTCGCAACCGGGAGTGACGGATTCCAC
>2108:17220:2760_Hexa1_210
GCACTGATTTTTCGAACGCACATTGCGGCCTCGGGTTCTGCCCGGGGCCTCGCCTGTCTGAGGGTCGGATAAGACTTGCAAAGGAAAAACTCGTTTTTCCAATTGGCCGCATCGGACGACGTGAAAGTTGTCCGTCGGCTCAAGTGCGATTAGGTTCATCCCCGGTCGAAGAGAGCATGAGCCCTAGAGCATGC
>1103:24411:12337_Hexa3_179
ACATCGACATTTCGAACGCACATTGCGGTCTCGGGTCCTACCCGGGGCCACGTCTGTCTGAGGGTCGGATGTACGCTTGCCGAAGGGGGTCTCCTCCTACTTGGTCGCACCGGGAGAGCGCTCAGGCGCTCACTCGCCGACCCAAGGCTCGCGTGCTCCTCCGGTCCGGAAACCGTCCCGCTTAGAGGTGACTCCGGCACTGCGTGGATAGGCGATCAAATCTCAG
>1103:9749:4604_Hexa3_067
TCACTGATTTTTCGAACGCACATTGCGGCCTCGGGTACTGCCCGGGGCCTCGCCTGACTGAGGGCCGGATACTTGCAGAGGTTCTTTTTTAGAATCCATTGGTCGTACCGGATGATAAGTCCGCCGACCTTAAGTATTTTTCGTTTTATCTGACCAATGTTGGGTCGGAGAGGACGTTTGTTTAACTCTCTGGACTCAAGTCATGATAATTATACGGATTTATTCTTATGTC
>1116:13023:6601_Hexa4_066
TCACTGATTTTTCGAACGCACATTGTGGCCTCGGGTACTGCCCGGGGCCTCGCCTGTCTGAGGGTCGGATACTTGCAGAGGTTCTCCATTGAATCCATTGGTCGTACCGGATGATAAGTCCGCCGACCTTAAGTATTTTCCGTTTTATCTGACCAATGTTGGGTCGGAGAGGACGTTTGATTAACTCTCTGGGCCCAAGTCGTGATAATCATACGGATTTATTCTTATGTCGACCTCAGATCAGACGAGACGACCCGCTGAATTTAAG
>2104:5448:17152_Hexa3_081
GCACTGATTTTTCGAACGCACATCGCGGCGTCGGGTTTGTCCTCGGCGCTACGTCTGTCTGAGGGTCGGTTCAAAGCTTGCAGAAGGAGTTTTTCTCCTGCGTGGTCGCACCGGAGGAGTCCTCTAGAGGACGAATCCGCCGACCCAAGGCTCGTGACATCCACCGATCGAGGAGCGTCCTGCAGCGGAATCCTGTTGCGTGGGGATGGCGGACACTCAACT
>1103:15109:6310_Hexa4_037
GCACTGATTTTTCGAACGCGCATTGCGGCCTCGGGTCCTGCCCGGGGCCTCGCCTGTCTGAGGGTCGGATGAGACTTGCACAGGGTAATTTACCCACCTGGCCGTACCGGAATTGCTAAAGTTCCGCCTGCTCAAAGTTTGCTTCTTCCTCAAGAACCTCTTCGAGGAGAAGACGCTACACATGTCGTCTCCATTTAAAAGAGGATTTTAAAAGGAA
>1104:18422:6818_Hexa1_187
ACATCGACATTTCGAACGCACATTGCGGTCCACGGATACAATTCCCGGACCACGCCTGGCTGAGGGTCGTTTATAAACTAAAAACTGCTTATTGCGATGTATGTGTATTATTTATATACTACTTCGCGGTACGAGCGAAATAATGAACGTTCGTCGTCACCGAATAATTTACATTATTAGAGTGCGGCGTCGTTTGAAACAAGTTGAAAAGCCGCAATGACCGTCCGTGTCTGTTGTGATATATGATTTATTTTGTATACACACAGATGTTGAACG
>1111:27874:9821_Hexa2_139
GCACTGATTTTTCGAACACACATTGCGGTCTCGGGTCCTACCCGGGACCACGTCTGTCTGAGGGTCGGGTTTACGCATGCCGAAGTGGTCTCTTCCCTCGTGGAAGTTACCACTACCTGGTCGCGTCGGAACCGCTAGGTTTCGTCGACCTAAACATTGAGTGATCCCCGGTCGAGAGGCGTCCCGCA
>1104:17428:23049_Hexa3_188
TCACTGATTTTTCGAACGCACATTGCGGCCTCGGGTACTGCCCGGGGCCTCGCCTGTCTGAGAGTCGGATACTTGCAGAGGTTCTCGATTGAGTCCATTGGTCGTACCGGATGATAAGTCCGCCGACCTTAAGTATTTTCCGTTTTATCTGACCAATGTTGGGTCGGAGAGGACGTTTGTTTAACTATCTGGACTCAAGTCACGATCATCGTACGGACGCATTTTTTTAAT
>1104:25675:9293_Hexa2_120
GCACTGATTTTTCGAACGCGCATTGCGGTCTCGGGTACTACCCGGGACCACGTCTGTCTGAGGGTCGGATAAACGTTTGCAGAAGGAGGTCTCCTCCTGATTGGTCGCTTCGGAAGCAATTTCGTCGACCTAAGTCTTGCGTAGATCTGTCGCCGGGAGGCGTCCTGCGTAGGACGCCCGGGAGTGATGGACATCGTATACTCCCCGGAACCCGGGT
>1117:19343:17697_Hexa2_101
TCACTGATTTTTCGAACGCACATTGCGGCCTCGGGTACTGCCCGGGGCCTCGCCTGTCTGAGGGTCGGATACTTGCAGAGGTTCTTAATTGAATCCATTGGTCGTACCGGATGATAAGTCCGCCGACCTTAAGTATTTTCCGTTTTATCTGACCAATGTTGGGTCGGAGAGGACGTTTGATTCACTCTCTGGACTCAAGTCACGCTAATTATGCGGAAGCATTTTTTAATGT
>1114:5368:9343_Hexa1_011
GCACTGATTTTTCGAACGCACATTGCGGTCTCGGGTCCTACCCGGGACCACGTCTGTCTGAGGGTCGGATTTACGCATGCCGAAGTGGTCTCTTTCCTCGTGGAAGTCACCACTACCTGGTCGCGTCGGAACAGCAAGGTTTCGTCGACCTAAAACTTGCGTGATCCCCGGTCGAAAGGCGTCCCG
>1101:19451:2889_Hexa2_025
GCACTGATTTTTCGAACGCACATTGCGGCCTCGGGTCCTACCCGGGGCCACGACTGTCTGAGGGTCGGATGTACGCTTGCCAATGGGGGTCTCCTCCTAATTGGTCGCACCGGGAGAGCGCTTCGGCGTTTTCTCGCCAACCCAAGGCTCGCGTGCTCCACCGGTCCGGAAACGGTCCCGCTTA
>1103:24159:16087_Hexa2_067
TCACTGATTTTTCGAACGCACATTGCGGCCTCGGGTACTGCCCGGGGCCTCGCCTGTCTGAGGGTCGGATACTTGCAGAGGTTCTATTAGAATCCATTGGTTGTACCGGATGATAAGCCCGCCGACCTTAAGTATTTTCCGTTTTATCTGACCAATGTTGGGTCGGAGAGGACGTTTGATTAACTCTCTGGACTCAAGTCATGATAAATATAAGGATTTATCCTATGTCGAC
>1107:19255:8138_Hexa1_005
TCATTGACACGTTGAACGCATATTGCGCCTTATACATTTGGTTCTACTAAGCATCTCGTGTGTTTGAGAACTGTATAAGGTACATATGGTTGAGTGTCGTAATTTCATTGAATTTGAATTATCAGCATTTTGCTTTTACGAGTAATATGTACAATTCAGTGTCATCAAAGACCATTGCAAAATGGATTTATGACTAAGCTGCTAAGGTAAATGTCAGTTTACGCTTATCATCATGTGTTTGTTCATTTATTGAATTGAATATATGTAGCGCTAACT
>1108:23514:2165_Hexa1_029
TCACTGATTTTTCGAACGCACATTGCGGCCTCGGGTACTGCCCGGGGCCTCGCCTGTCTGAGGGTCGGATACTTGCAGAGGTTTCTTAAACCCATTGGTTGTACCGGATGATAAGTCCGCCAACCTTAAGTATTTTCCGTTTTATCTGGCCAATGTTGGGTCGGAGAGGACGTTTGATTAACTCTCTGGATTCAAGTCACGATAATAATGCGGATTTATT
>1117:18141:25209_Hexa3_080
GCACTGATTTTTCGAACGCACATTGCGGCCTCGGGTCCTACCCGGGGCCTCGCCTGTCTGAGGGTCGGATAAGACTTGCAAAGGAAGAGACCCTCTTCCAAATTGGCCGCGTCGGAGACCACTCGCTGGACTTCGTCGGCTCAAGTTCTCATAGGATCCTCCCCGGTCGANNGANNNAAGGCCCTAGCGCACG
>1102:6564:10928_Hexa4_143
GCACTGATTTTTCGAACGCACATTGCGGTCTCGGGTCCTACCCGGGACCACGTCTGTCTGAGGGTCGGGTTTACGCATGCGGAAGTGGTCATCTTCCTTCTGGGAGGTGTCACTACCTGGTCGCGTCGGAACCGCAAGGTTTCGTCGACCTGAACGTTGCGTGATCCCCGGTTGAGAGGCTTCCCGCATAGGATGCTCGCAGACGGGAGTGACGGATTCCACTCC
>1107:10564:18846_Hexa3_070
GCACTGATTTTTCGAACGCACATTGCGGTCTCGGGTCCTACCCGGGACCACATCTGTCTGAGGGTCGGATTTACGCATGCCGAAGTGGTCTCTTCCCTCGTGGAAGTTACCACTACCTGGTCGCGTCGGAAACGCTAGGTTTCGTCGACCTAAACATTGCGTGATCCCCGGTCGCGAGGCGTCCCGCATAGGATGCTCG
>1103:17783:14109_Hexa2_025
GCACTGATTTTTCGAACGCACATTGCGGCCTCGGGTCCTACCCGGGGCCACGTCTGTCTGAGGGTCGGATGTACGCTTGCCGAAGGGGGTCTCCTCCTACTTGGTCGCACCGGGAGTTCGCTTCGGCGTTCTCTCACCGACCCAAGGCTCGCGTGCTCCTCCGGTCCGGAAACCGTCCCGCTAAGAGGTGACTCCGCAGTGCAAGGATAGTCGATCCCAGGACGGGTTCCCGAGTGCTCCACGGTAA
>1117:16569:9098_Hexa3_179
GCACTGATTTTTCGAACGCACATTGAGGCCTCGGGTCCTACCCGGGGCCACGTCTGTCTGAGGGTCGGATGTACGCTTGCCGAAGGGGGTCTCCTCCTACTTGGTCGCACCGGGAGAGCGCTTCTGCGTTTTCTCGCCGACCCAAGGCTCGCATGCTCCGCCGGTCCGGAAACGGTCCCGCTTAGAGGTGACTCTGGCA
>2107:18528:1831_Hexa2_119
GCACTGATTTTTCGAACGCACATTGCGGCCTCGGGTCCTACCCGGGGCCACGTCTGTCTGAGGGTCGGATGTACGCTTGCCGAAGGGGGTCTCCTCCTACTTGGTCGCACCGGGAGGGCTCTAAGGGGCTCTCTCGCCGACCCAAGACTCGCGTGCTCCTCCGGTACGGAAACGGTCCCGCTTAGGTGTACTCTGGCACTGCGTGGATAGGCGGTCATTTCTCG
>2119:8702:17751_Hexa4_114
GCACTGATTTTTCGAACGCACATTGCGGTCTCGGGTCCTACCCGGGACCACGTCTGTCTGAGGGTCGGATTTACGCATGCCGAAGTGGTCTCTTCCCTCGTGGAAGTTGCCACTACCTGGTCGCGTCGGAACCGCAAAGTTTCGTCGACCTAAAAAATTCCTGATCCCCGGTCGAGAGG
>1105:13030:18151_Hexa3_097
GCACTGATTTTTCGAACGCACATTGCGGCCTCGGGTCCTACCCGGGGCCACGTCTGTCTGAGGGTCGGATAAACGCTTGCAGAAGGAGGTCTCCCTCCTGTTTGGTCTCTCGGATTCATTTTCGTAGACCTAAGACTTGCGTGACCCGCCGCCGAGAGGCGTCCCGCGTAAGGACGCCCGGGAGTGGGAGTGGCGGAATGCTAAACTCCTCCAGCCCGGGCCGGCGGTAGATGCGA
>2114:14643:8284_Hexa2_191
ACATCGACATTTCGAACGCACATTGCGGTCCACGGATACAATTCCCGGACCACGCCTGGCTGAGGGTCGTTTATAAACTAAAAACTGCTTATCGCGCAAGGTATTATATATATGTATATACTTTCTGCGATACGAGCGAAATAATGAACGGTTCGTTGCCTCTCAATAATTTACTTTATTTGACGAGTGCGGCGTCGTTTGAAACAAGTTGAAAAGCC
>1109:15274:12855_Hexa1_168
ACATCGACATTTCTAACGCACATTGCGGTCTCTGGATGTATTTCCTGGACCACACATGGCTGAGGGTCGGATAAACGCTTGCAGAAGGAGGTCTTCCTCCTGTTTGGTCTCTCGGATTCATTTTCGTAGACCTAAGACTTGCGTGACCCGCCGCCGAGAGGCGTCCCGCGTAAGGACGCCCGGGAGTGGGAGTGGCGGAATGCTAAACTCCTCCAGCCCGGGCCGGCGGTAGATGCGAGAGCGGTGGGAGCGAAATTAAAAGTTCG
>1113:17584:25209_Hexa4_239
GCACTGATTTTTCGAACGCACATTGCGACCTCGGGTCCTACCCGGGTTCACGTCTGTCTGAGGGTCGGATGTACGCTTGCCGAAGGAGGTCTCCTCCTACCTGGTCGCACCGGGAGAGCTCTCAGGGGCTCTCTCGCCGACCCAAGGCTCGCGTGCTCCACCGGTCCGGANNCGNNNNCGCTTAGAGGTGA
>2103:16826:11898_Hexa1_058
ACATTGACATTTTGAACGCATATTGCGGTCTCGGGTCCTACCCGGGACCACGTCTGTCTGAGGGTCGGATTTACGCATGCCGAAGTGGTCTTCCTTTTTGGAAGCGCCACTACCTGGTCGCGTCGGAACCGCAAGGTTTCGTCGACCTAAACATTGCGTGATCCCCGGTCGAGAGGCGTCCCGCATAGGATGCTCGCAGACGGGAGTGACGGCTTCCACTCCC
>1103:8915:8863_Hexa2_121
TCATTGACATGTTGAACGCATATTGCGGCCTCGGGTACTGCCCGGGGCCTCGCCTGTCTGAGGGTCGGATACTTGCAGAGGTTCTCGATTGAATCCATTGGTCGTACCGGATGATAAGTCCGCCGACCTTAAGTATTTTCCGTTTTATCTGACCAATGTTGGGTCGGAGAGGACGTTTGATTAACTCTCTGGACTCAAGTCATGATAAAAGGATACATTC
>1105:14879:2061_Hexa4_106
GCACTGATTTTTCGAACGCACATTGCGGCCTCGGGTCCTACCCGGGGCCACGTCTGTCTGAGGGTCGGATGTACGCTTGCAGAAGGAGGTCTCCTCCTACCTGGTCGCACCGGGAGAGCTCTCAGGGGCTCTCTCGCCGACCCAAGGCTCGCGTGCTCCACCGGTCCGGAAACGGTCCCACTTATGTGGAC
>1102:27883:16966_Hexa4_095
GCACTGAATTTTCGAACGCGCATAGCAGCCTCGGGTCTCACCCGGGGCTTCGCCTGTCTGAGGGTCGGATAAGACTTGCAGAGGATGCTTGCATTCCAGGTGGCCGTATCGGAATCTTCGGATTTCGTCGGCTTAAGGTCTTCCAGTTACCTCGTAGGCCCGGATGCTCCAACGTTTCGCCCTACAAGGCGCCATAGGGACGAACTCGAGAGGGTCTGCGACGCAGAGGAACCTGCCACGCAGTGCCAAGCGCACCGTGAAACAAAATTATAT
>2103:10572:14481_Hexa3_179
ACATCGACATTTCGAACGCACATTGCGGTCCTTGGATACTGTTCCCGGACCACATCTGGCTGAGGGTCGGATGTACGCTTGCCGAAGGAGGTCTCCTCCTACTTGGTCGCACCGGGAGAACGCTTCGGCGTTTTCTCGCCGACCCAAGGCTCGCGTGCTCCACCGGTCCGGAAACGGTCCCGCTTAGAGGTGACTCTGGCACTGCGTGGATAGGCGATCATCTCTCAGGACGG
>2109:10317:8285_Hexa4_229
GCACTGATTTTTCGAACGCGCATTGCGGCCTCGGGTCCTGCCCGGGGCCTCGCCTGTCTGAGGGTCGGATGAGACTTGCCAAGGAGAAATATTTCCACCTGGCCGCACCGAACTTACTAAGAGTTCGCCGGCTCAAATGGCTTCGGTTCCTCTTTAAGCTTTTTCGAGTGTGCGCGACGCATGAATCGAAAAGCCTCTATGAAGGAGAAGACGATGAAAAACGTGTCTCCATTATTA
>2106:24234:10913_Hexa4_057
GCACTGATTTTTCGAACGCGCATTGCGGCCTCGGGTCCTGCCCGGGGCCTCGCCTGTCTGAGGGTCGGATGAGACTTGCCCAGGAGGGTTCGCCCTCCAAATGGCCGCACCGGGTCGAAAGGCTCGCCGGCCTAAGGTCTTGACTGGAACCCTCTCCTGGCCGAGAAGCGTCGCTCCTGACAGGACGCTCACGAGCGGGAGGAGCCTGTGGAAGTCTGGTGT
>1106:19980:17725_Hexa3_167
TCACTGATTTTTCGAACGCACATTGCGGCCTCGGGTACTGCCCGGGGCCTCGCCTGTCTGAGGGTCGGATACTTGCAGAGGTTCTCGATTGAATCTATTGGTCGCACCGGATGATATGTCCGCCGACCTTAAGTATTTTCCGTTTTATCTGACCAATGTTGGGTCGGAGAGGACGTTTGATTAACTCTCTGGACTCAAGTCACGATAATTATGCGGATACATTTTTCTAT
>1111:24663:7479_Hexa1_008
GCACTGATTTTTCGAACGCACATTGCGGCCTCTGGTCCTACCCGGGACCACGTCTGTCTGAGGGTCGGATGTACGCTTGCCAAAGGGGGTCTCCTCCTAATTGGTCGCACCGGGAGAGCGCTCAGGCGCTCACTCGCCGACCCAAGGCTCGCGTGCTCCTCTGGTCCGGAATCGGTCCCGCTTAGAGGTGACTCCGGCACTGCGTGGATAGGCGATCATTTCTCAGGACGGGTTCCTGAGCTCTCCACAATAAGTCGGAGGCGCGG
>1113:21277:3686_Hexa3_158
GCACTGATTTTTCGAACGCACATTGCGGCCTCGGGTCCTACCCGGGGCCACGTCTGTCTGAGGGTCGGATGTACGCTTGCCGAAGGGGGTCTCCTCCTACTTGGTCGCACCGGGAGGGCTCTCAGGGGCTCTCTCGCCGACCCAAGGCTCGCGTGAAACGGTCCCGCTTAGAGGTGACTCTGGCACTGCGTGGATAGGCGATCATATCTCGGGACGGGTTCCCGAG
>2113:26948:9897_Hexa1_145
GCACTGATTTTTCGAACGCACATTGCGGCCTCGGGTCCTACCCGGGGCCACGTCTGTCTGAGGGTCGGATGTACGCTTGCCTAAGGGGGTCTCCTCCTAATTGGTCGCACCGGGAGAGCGCTCAGGCGCTCACTCGCCGACCCAAGGTTCGCGTGCTCATACGGTCCGGAAACCGTCCCGCTTAGCGGTGCCTCCGGC
>1107:24565:6387_Hexa4_057
GCACTGATTTTTCGAACGCGCATTGCGGCCTCGGGTCCTGCCCGAGGCCTCGCCTGTCTGAGGGTCGGATGAGACTTGCCAAGGAGGGTTCGCCCTCCAAGTGGCCGCACCGGGTCGAAAGGCTCGCCGGCCTAAAGTCTTGACTGGAACCCTCTCCTGGCCGAGAAGCGTCGCTCCTGACAGGACGCTCACGCGCGGGAGGAGCCTGTGGACTGGTGTGAGAGAC
>1110:27378:6502_Hexa2_232
GCACTGATTTTTCGAACGCGCATTGCGGTCTCGGGTACTACCCGGGACCACGTCTGTCTGAGGGTCGGATAAACGCTTGCAGAAGGAGGTCTTCTTCCTGTTTGGTCTCTCGGATTCACTTTCGTAGACCTAAGACTTGGGTGACACGCCGCCGAGAGGCATCCCGCGTAAGGACGCCCGGGAGTGGGAGTGGCGGAATGCTAAAGTCC
>1118:12510:15749_Hexa3_110
GCACTGATTTTTCGAACGCGCATTGCGGTCTCGGGTACTACCCGGGACCACGTCTGTCTGAGGGTCGGATAAACGCTTGCATAAGGAGGTCTCCTCCTGATTGGTCGCCTCGGATTCTTTTCCGTCGACCTAAGTCTTGCGTTGATCCGCCGCCGAGAGGCGTCCCGCGTCAGGACGCCCGGGAGTGGGATTTTTTTTTTTTTTTTTTT
>2105:7641:15470_Hexa2_122
GCACTGATTTTTCGAACGCACATTGCGGCCTCGGGTACTGCCCGGGGCCTCGCCTGTCTGAGGGTCGGATACTTGCAGAGGTTCTCGATTGAATCCATTGGTCGCACCGGATGATAAGTCCGCCGACCTTAAGTATTTTCCGTTTTATCTGACCAATGTTGGGTCGGAGAGGACGCTTGTTTAACTCTCAGGACTCAAGTCACGATAATCATACGGACGCATTTTT
>2104:12854:4150_Hexa1_052
GCACTGATTTTTCGAACGCACATTGCGGTCTCGGGTCCTACCCGGGACCACGTTTGTCTGAGGGTCGGGTTTACGCATGCCGAAGTGGTCATCTTCCTTCTGGGAGGCGTCACTACCTGGTCGCGTCGGAACCGCGAAGTTTCGTCGACCTAAACATTGCCTGATCCCCCGTCGAGAGGCGTCCCGCATAGGATGCTCGCAGCAGGGAGTGACGGATTCCACTCCTCGCG
>2110:17305:20481_Hexa3_238
GCACTGATTTTTCGAATGCACATCGCGGCCTCTGGTTTATCCTAGGGGACAAGCCTGTCTGAGGGTCGGATCAAAGCTTGCAGAAGGAGTTCTTCTCCTGCGTGGTCGCACCGGAGGAGTCCTCTAGAGGACGAATCCGCCGACCCAAGGATCGTGAGATCCACCAATCGAGGAGCGTCCTGCGTGAGATGCCCGGTGCGTGGAGATGGCGGATGATTTGTGCGG
>1105:11631:18866_Hexa2_218
GCACTGATTTTTCGAACGAACATCGCGGCGTCGGGTTTGTCCTCGGCGCTACGTCTGTCTGAGGGTCGGTTCAAAGCTTGCAGAAGGAGTTTTTCTCCTGCGTGGTCGATCCGGGGGAGTCCACACAGGGTGAATTCGCCGACCTAAAGCTCGCGAGATCCACTGACTGAGGAGCGTCCTGCGTGAGATGCCCGGTGCGTGGAGATGGCGGACACTCAAC
>2103:28338:9690_Hexa1_226
TCACTGATTTTTCGAACGCACATTGCGGCCTCGGGTACTGCCCGGGGCCTCGCCTGTCTGAGGGTCGGATACTTGCAGAGGTTCTTTTCCATAACCCATTGGTTGTACCGGATGATAAGTCCGCCGACCTTAAGTATTTTCCGTTTTATCTGACCAATGTTGGGTCGGAGAGGACGTTTGTTTAACTCTATGGACTCAAGTCATGATAAAAGGATACATTCT
>2113:20070:9779_Hexa3_181
TCACTGAATTTTCGAACGCACATTGCGGCCTCGGGTACTGCCCGGGGCCTCGCCTGTCTGAGGGTCGGATACTTGCAGAGGTTCTCAATTGAATCCATTGGTCGCACCGGATGATAAGTCCGCCGACCTTAAGTATTTTCCGTTTTATCTGACCAATGTTGGTCGGAGAGGACGTTTTTATATACTCTCTGGGCCCAAGTCGGATATTTCAACGGATTCTTTCTAT
>2101:17187:15512_Hexa4_007
GCACTGATTTTTCGAACGCACATTGCGGTCTCGGGTCCTACCCGGGACCACGTCTGTCTGAGGGTCGGATTTACGCATGCCGAAGTGGTCTCTTTCCTTCTGGGAGGTGTCACTACCTGGTCGCGTCGGAACCGCAAGGTTTCGTCGACCTAAACATTGCGTGATCCCCGGTCGAGAGGCGTCCCGAATAGGATGCTCGCAGACGGGAGTGACGGATTCC
>2105:20043:2429_Hexa4_038
TCACTGATTTTTCGAACGCACATTGCGGCCTCGGGTATTGCCCGGGGCCTCGCCTGTCTGAGGGTCGGATACTTGCAGAGGTTCTCGATTGAGTCCATTGGTCGTACCGGATGATAAGTCCGCCGACCTTAAGTATTTTCCGTTTTATCTGACCAATGTTGGGTCGGAGAGGACGTTTGATTAACTCTCTGGACTCAAGTCACGCTAATCATACGGCTTTTTCATATATCGAACTCAGATCA
>2115:10205:1823_Hexa2_226
TCACTGATTTTTCGAACGCACATTGCGGCCTCGGGTACTGCCCGTGGCCTCGCCTGTCTGAGGGTCGGATACTTGCAGAGGTTCTATTTTAGAATCCATTGGTCGTACCGGATGATAAGTCCGCCGACCTTAAGTATTTTCCGTTTTATCTGACCAATGTTGGGTCGGAGAGGACGTTTGATTAACTCTATGGACTCAAGTCATGATAAAAGGATACATATTTCATGTCAGCCTCAGATC
>1107:14779:19732_Hexa4_062
GCACTGATTTTTCGAACGCGCATTGCGGCCTCGGGTCCTGCCCGGGGCCTCGCCTGTCTGAGGGTCGGATGAGACTTGCAAAGGAGGCTTCGCCTTCACTTGGCCGCACCGGACCTTCGAGGTTCGCCGGTTCAAAGTGCTCGGTTCCTTTCCTTTGTCGCAGCGGCGTCCAATTAACGTCGCGGTGCCTCAAGG
>1110:14748:15812_Hexa3_097
GCACTGATTTTTCGAACGCGCATTGCGGCCTCGGGTCCTGCCCGGGGCCTCGCCTGTCTGAGGGTCGGATGAGACTTGCATAGGGTAATTTACCCACCTGGCCGTACCGGAATTTCTAAAGTTACGCCGGATCAAAGTTTGCTTCTTCCTCTTCGAAAGAAGCCTCTTCGAGGAGAAGACGCTACACATGTCGTCTCACTTTAAAAGAGG
>1111:26976:10326_Hexa4_142
TCACTGATTTTTCGAACGCACATTGCGGCCTCGGGTACTGCCCGGGGCCTCGCCTGTCTGAGGGTCGGGTACTTGCAGAGGTTACTTAAACCCATTGGTCGTACCGGATGATAAGTCCGCCGACCTTAAGTATTTTCCGTTTTATCTGACCAATGTTGGGTCGGAGAGGACGTTTGTTTAACTCTCTGGACTCAAGTCACGATAATCGTACGGACGCATTTTTTTCATGTCGA
>1117:11839:21827_Hexa4_205
GCACTGATTTTTCGAACGAACATCGCGGCGTCGGGTTTGTCCTCGGCGCTACGTCTGTCTGAGGGTCGGTTCAAAGCTTGCAGAAGGAGTTCTTCTCCTGCGTGGTCGCACCGGAGGAGTCCTCTAGAGGACGAATCCGCCGACCCAAGGCTCGCGAGATCCACTGACTGAGGAGCGTCCTGCAGCGGAATCCTGT
>2105:26326:16195_Hexa1_189
TCACTGATTTTTCGAACGCACATTGCGGCCTCGGGTACTGCCCGGGGCCTCGCCTGTCTGAGGGTCGGATACTTGCAGAGGTTCTAATTTAGAATCCATTGGTCGTACCGGAGGATAAGTCCGCCGACCTTAAGTATTTTCCGTTTTATCTGACCAATGTTGGGTCGGAGAGGACGTTTGATTAACTCTCTGGACTCAAGTCACGATAATTATGCGGATACATTTGTCTATGTCGA
>1106:10950:17049_Hexa1_205
ACATCGACATTTCGAACGCACATTGCGGTCCACGGACACATGTCCCGGACCACGTCTGGCTGAGGGTCGTACGATAAACATAACCAGACTGCTCGCATCGCAGCTCGCTGCGACGCGAGCGATATCCTGAGCGTTCGTTCGTTCGATCGATCAAAAGATCGCGATCGTCGCTCGAAAAGATTTAAGATAAGAGAGAAAAAAAGAGAAATATTACGAAAACACGTCGA
>1108:15677:2810_Hexa1_087
ACATCGACATTTTGAACGCATATTGCAGTCCATGCTATATGTATTTTAATTTATTAAGATACTGCATGGACTACATATGGTTGAGGGTTGTAAGACTTTTCTAATTTGGTTGCTTAATAATAAATTGATAATTTATTATTTTAAGCATATGTTATATTATTGAATATTTATTATATATACATTATATATTAAAATTCATAATATTAATAAATGTAATAATTTTATAATATAATGCTTTTATAAATTTTTTTTAATATAAGCATATCTAGTAAATA
>1110:26992:21347_Hexa1_222
GCACTGATTTTTCGAACGCACATTGCGGTCTCGGGTCCTACCCGGGACCACGTCTGTCTGAGGGTCGGATTTACGCATGCCGAAGTGGTCTTCCTTTTTGGAAGCGCCACTACCTGGTCGCGTCAGAACCGCAAGGTTTCGTCGACCTAAACATTGCGTGATCCCCGGTCTCTATCCTTCCCGCATAGGATGC
>2103:17738:22417_Hexa1_025
GCACTGATTTTTCGAACGCACATTGCGGCCTCGGGTCCTACCCGGGGCCACGTCTGTCTGAGGGTCGGATGTACGCTTGCCGAAGGGGGTCTCCCCCTACTTGGTCGCGCCGGGAGGGCTCTAAGGGGCTCTCTCGCCGACCCAAGGCTCGCGTGCTCCTCCGGTCCGGAAACGGTCCTGCTTAGGTGGACTCTGGCACTGCGCGGATAGGCGATC
>2112:26469:5197_Hexa2_080
GCACTGATTTTTCGAACGCACATTGCGGCCTCGGGTCCTACCCGGGGCCTCGCCTGTCTGAGGGTCGGATAAGACTTGCAAAGGAAGAGACCCTCTTCCAAATTGGCCGCGTCGGAGACCACTCGCTGGACTTCGTCGGCTCAAGTTCTCATAGGATCCTCCCCGGTCGAATTATACAAGGCCCTAGCGCACGCTCGTC
>1104:17539:15693_Hexa2_133
GCACTGATTTTTCGAACGCACATTGCGGCCTCGGGTCCTACCCGGGGCCACGTCTGTCTGAGGGTCTGATGTACGCTTGCCGAAGGAGGTCTCCTCCTACCTGGTCGCACCGGGAGGGCTCTCAGGGGTTCTCTCGCCGACCCAAGGCTCGCGTGCTCCGCCGGTCCGGAAACGGTCCCGCTTAGAGGTGACTCTGGCACTGCGTGGATAGTCGATCATTTCTCAGGACGGGTTCCTGGGCGCGCCACGATAAGTCGG
>1109:12010:11131_Hexa3_111
ACGTCGACACTTTGAACGCAAATGGCGGCCCTCGGTCTTGAACCTTGGGCCACACCTGGCTGAGGGTCGGATTAAGAAATCTAACCAGACTGCGTTGTTCGCTCTCTCTCGGGGGAGCGGCGCGCGAAAGTGGAGCTCTGCCTTCGGGTAGTCCTCTTAAAACCCCCGTGAACCGTATTGCCGTACGGTAGGGCAAAGAACCG
>2104:6942:4035_Hexa2_047
GCACTGATTTTTCGAACGCACATTGCGGCCTCGGGTCCCACCCGGGGCCACGTCTGTCTGAGGGTCGGATGTACGCTTGCCGAAGGAGGTCTCCTCCTACTTGGTCACACCGGGATGGCTCTAAGGGGCTCTCTCGCCGACCCAAGGCTCGCGTGCTCCTCCGGTCCGGAAACGGTCCCGCTTAGAGGTGACTCTGGCACTGCGTGGATAGGCGATCATCACTCGGGACGGGT
>1102:18729:12139_Hexa3_025
GCACTGATTTTTCGAACGCACATTGCGGCCTCGGGTCCTACCCGGGGCCACGTCTGTCTGAGGGTCGGATGTACGCTTGCCGAAGGAGGTCTCCTCCTACTTGGTCGCACCGGGATGGCTCTAAGGGGCTCTCTCGCCGACCCAAAGCTCGCGTGCTCCTCTGGTCCGGAATCGGTCCCGCTTAGAGGTGACTCCGGCACTGCGTGGCTAGGCGATCATTTCTC
>1102:24313:6887_Hexa4_208
GCACTGATTTTTCGAACGCACATTGCGGTCCTCGGATACTGTTCCCGGACCACTCCTGGCTGAGGGTCGTATCGATTTTAAAGACTGCTCGGTTTCCCCCGTCGCTAATCTTCGCCGCCTCGTCTTCTTCTTCTTCTTCGACCTCCTCTTCGTGGGAAACGAGGAAGAGAGAGAGATAGAGAGGCGGCGGCACGTGCAGGGAGAGAAACGTCGGAGCGAGTTGGACGT
>1103:21515:1800_Hexa3_208
ACATCGACATTTCGAACGCACATTGCGGTCCACGGATCCAATTCCCGGACCACACTTGGCTGAGGGTCGTTTATTATATAAAAACTGCTTACAATTACTTGTAATTGTACAAGCAATGAATGTATAAACTTTAAATGAATGCTTATCATTGTCGATTAATTATAGCACGACGATGTCATTTTAAATTATTATACATACTCGATTTAGTGAATTGTCATTATAATCGTTTATCGAGTCTATGAATTATATAAAT
>1107:19885:13851_Hexa1_094
ACATTGACATTTTGAACGCATATTGCGGTCCATACTGATTTGTTTCTTTTATTAGAAGCTGTATGGACCACACATGGTTGAGGGTCGTTAGATTACATAATAAAAATTGCATTTTTATTACAATTGGATTGCTTATCAATTTTTAGCTTTACCGCTAAAATATTGGTATCATCTGGAAATATCAATATATTATTATTTTGATACACAAAATACAATCATTTTATTTGATTGAAAGGCGTTTAAATGTAACACTTTATCG
>1112:14551:7184_Hexa3_062
GCACTGATTTTTCGAACGCGCATTGCGGCCTCGGGTCCTGCCCGGGGCCTCGCCTGTCTGAGGGTCGGATGAGACTTGCAAAGGAGGCTTCGCCTTCACTTGGCCGCACCGAACTCTTATAGGTTCGCCGGCTCGAATTGCTCGGTTCCTTTCCTTTGTCGCAGCGGCGTCCGCCTCACGCCGAGGTGCCTCA
>2103:22747:5059_Hexa4_092
GCACTGATTTTTCGAACGCACATTGCGGCCTCGGGTCCTACCCGGGGACACGTCTGTCTGAGGGTCGGATGTACGCTTGCCGAAGGAGGTCTCCTCCTACCTGGTCGCACCGGGAGAGCTCTCAGGGGTTCTCTCGCCGACCCAAGGCTCGCGTGCTCCTCCGGTCCGGAACCGGTCCCGCCTAGGTGGACTCTGGC
>2105:20461:6984_Hexa4_057
GCACTGATTTTTCGAACGCGGCCTCGGGTCCTGCCTCGGGGCGGCCCGGGGCCTCGCCTGCCCGCGGCCTCGGGTCCTGCCCGGGGCCTCGCCTGTCTGAGGGTCGGATGAGACTTGCCGAGGAGGGTTCGCCCTCCAAGTGGCCGCACCGGGTCGAAAGGCCCGCCGGCCTAAGGTCTTGACTGGAACCCTCTCCCGG
>2107:8809:11142_Hexa4_082
GCACTGATTTTTCGAACGCGCATTGCGGCCTCGGGTCCTGCCCGGGGCCTCGCCTGTCTGAGGGTCGGATAAGACTTGCAAAGGAGGCATTTGCCTTCAATTGGTCGTACCGGAGACTCCAGCAGGAGACTCCGCCGACTCAAGGAGTGCCGTGCAGAGAAGCTCCTCGGAGAAGGTTCAAGAGCCAGAGACGCACTAGAACG
>1104:14613:12567_Hexa1_208
ACATCGACATTTCGAACGCACATTGCGGTCCTCGGATACTGTTCCCGGACCACTCCTGGCTGAGGGTCGTATCGATTTTAAAGACTGCTCGGTTTCCCCCGTCGCTAATCTTCGCCGCCTCGTATTCTTCTTCTTCGACCTCCTCTTCGTGGGAAACGAGGAAGAGAGAGAGATAGAGAGGTGGCGGCA
>2102:9442:10525_Hexa2_185
GCACTGATTTTTCGAACGTGCATTGCGGTCTCGGGTACTACCCGGGACCACGTCTGTCTGAGGGTCGCATAAACGCTTGCAGAAGGAGGTCTTCCTCCTGTTTGGTCTCTCGGATTCATTTTCGTAGACCTAAGACTTGCGTGACCCGCCGCCGAGAGGCGTCCCGCGTAAGGACGCCCGGGAGTGGGAGTGGCGGGATGCTCAACTCCTCCAGCCCGGGCCAGCCGTAGATG
>2105:7668:5589_Hexa1_018
TCACTGATTTTTCGAACGCACATTGCGGCCTCGGGTACTGCCCGGGGCCTCGCCTGTCTGAGGGTCGGATACTTGCAGAGGTTCTTAAATGAATCCATTGGTCGTACCGGATGATAAGTCCGCCGCCCTTAAGTATTTTCCGTTTTATCTGACCAATGTTGGGTCGGAGAGAACGTTTGTTTAACTCTCTGTATTCAAGTCACGATAATCGTAC
>2111:6327:17256_Hexa4_087
GCACTGATTTTTTCGAACGCACATTGCGGTCTCGGGTCCTACCCGGGACCACGTCTGTCTGAGGGTCGGATTTACGCATGCCGAAGTGGTCATCTTCCTTCTGGGAGGTGTCACTACCTGGTCGCGTCGGAACAGCAAGGTTTCGTCGACCTAAACATTGCGTGATCCCCGGTCGAGCGGCGTCCCGCATAGGATGCTCGCAGACGGGAGTGACGGATTCCACTCCCG
>1109:28001:8438_Hexa2_110
GCACTGATTTTTCGAACGCGCATTGCGGTCTCGGGTACTACCCGGGACCACGTCTGTCTGAGGGTCGGATAAACGCTTGCATAAGGAGGTCTCCTCCTGATTGGTCGCCTCGGATTATTTTTCCGTCGACTAAGTCTTGCGTTGATCCGCCGCCGAGAGGCGTCCCGCGTAAGGACGCCCGGGAGTGGGAGTGGCGGATAGCTCTTTGCTCTCCCTCGAGCCCGGGCCAGCGGTCAGACGCG
>1110:23283:7604_Hexa2_155
GCACTGATTTTTCGAACGCACATTGCGGCCTCGGGTCCTACCCGGGGCCACGTCTGTCTGAGGGTCGGATGTACGCTTGCCAAAGGGGGTCTCCTCCTAATTGGTCGCACCGGGAGAGCGCTTCGGCGTTTTATCGACGACCCAAGGCTCGCGTGCTCCTCCGGTCCGGACACGGTCCC
>1116:15836:1921_Hexa1_151
GTACTGATTTTTCGAACGCACATTGCGGTCTCGGGTCCTACCCGGGACCACGTCTGTCTGAGGGTCGGGTTTACGCATGCCGAAGTGGTCATCTTCCTTCTGGGAGGTGTCACTACCTGGTCGCGTCGGAACCGCAAAGTTTCGTTGACCTAAGCATTGTGTGATTCCCGGTCGAGAGGCGT
>1117:16986:13867_Hexa2_009
GCACTGATTTTTCGAACGCACATTGCGGCCTCGGGTCCTACCCGGGGACACGTCCGTCTGAGGGTCGGATGTACGCTTGCCGAAGGAGGTCTCCTCCTACCTGGTCGTACCGGGAGAGCTCTTCGGCGTTTTCTCGCCGACCCAAGGCTCGCGTGCTCCGCCGGTCCGGAAACGGTCCCGCTTAGAGGTGACTCTGGCACTGCGTGGATAG
>1119:11958:21283_Hexa4_042
GCACTGATTTTTCTAACGCACATTGCGGCCTCGGGTCCTACCCGGGGCCACGTCTGTCTGAGGGTCGGATGTACGCTTGCCGAAGGGGGTCTCCTCCTACCTGGTCGCACCGGGAGAGCGCTTCGGCGCTTTCTCGCCGACTCAAGGCTCGCGTGCTCCGCCGGTCCGGAAACGGTCCCGCTTAGGTGGACTCTGGCACTGCGTGGATAGGAGATCATTTCTCGGGAC
>2110:28658:8205_Hexa4_231
TCACTGATTTTTCGAACGCACATTGCGGCCTCGGGTACTGCCCGGGGCCTCGCCTGTCTGAGGGTCGGATACTTGCAGAGGTTTCTTAAAACCCATTGGTCGTACCGGATGATAAGTCCGCCTACCTTAAGTATTTTCCGTTTTATCTGACCAATGTTGGGTCGGAGAGGACGTTTTTATATACTCTCTGGGCCCAAGTCATGATAAAAGGATACATTCT
>2113:24693:19852_Hexa4_007
GCACTGATTTTTCGAACGCACATTGCGGTCTCGGGTCCTACCCGGGACCACGTCTGTCTGAGGGTCGGATTTACGCATGCCGAAGTGGTCTCTTTCCTCGCGGAAGTTACCACTACCTGGTCGCGTCGGAACCGCAAGGTTTCGTCGACCTAAACATTGCGTGCTCCCCGGTCGAGAGGCGTCCCGCATCGGCTGCTCGCAGACGGGAGTGACGGATTCCACTCCCGC
>1117:19636:6655_Hexa4_078
GCACTGATTTTTCGAACGCACATTGCGGTCTCGGGTCCTACCCGGGACTACGTCTGTCTGAGGGTCGGGTTTACGCATGCCGAAGTGGTCATCTTCCTTCTGGGAGGCGTCACTACCTGGTCGCGTCGGAACCGCAAGGTTTCGTCGACCTAAACATTGCGTGATCCCCGGCCGAGAGTCGTCCCGCATTGGATGCTCGCAGACGGGGGTGCCGGATTCCACTCCCG
>1118:19198:25121_Hexa3_121
TCACTGATTTTTCGAACGCACATTGCGGCCTCGGGTACTGCCCGGGGCCTCGCCTGTCTGAGGGTCGGATACTTGCAGAGGTTCTATTTTAGAATCCATTGGTCGTACCGGATGATAAGTCCGCCGACCTTAAGTATTTCCGTTTTTCTCTGACCAATGTTGGGTCGGAGAGGCCGTTTGATTAACT
>2106:12623:19118_Hexa3_200
GCACTGATTTTTCGAACGCGCATTGCGGTCTCGGGTACTACCCGGGACCACGTCTGTCTGAGGGTCGGATAAACGCTTGCAGAAGGAGGTCTTCCTCCTGTTTGGTCTCTCGGATTCATTTTCGTAGACCTAAGACTTGCGTGACCCGCCGCCGAGAGGCGTCTCGCGTAAGGACGCCCGGGAATGGGAATGGCGGAATGCAAAACTCCTCCAGCCCGGGCCG
>2106:15035:12952_Hexa3_088
TCACTGATTTTTCGAACGCACATTGCGGCCTCGGGTACTGCCCGGGGCCTCGCCTGTCTGAGGGTCGGATACTTGCAGAGGTTTCCATGACCCATTGGTTGTACCGGATGATAAGTCCGCCGACCTTAAGTATTTTCCGTTTTATCTGACCAATGTTGGGTCGGAGAGGAAGTTTGATTAACTCTCTGGACTCAAGTAACGATAATCATACGGATTTATTCTATGTCGAC
>2106:19290:21853_Hexa4_087
GCACTGATCTTTCGAACGCACATTGCGGTCTCGGGTCCTACCCGGGACCACGTCTGTCTGAGGGTCGGGTTTACGCATGCCGAAGTGGTCATCTTCCTTCTGAGAGGTGCCACTACCTGGTCGCGTCGGAACCGCAAGGTTTCGTCGACCTAAACATTGCGTGATCCCCGGTCGAGAGGCGTCCCACATAGGATGCTCGCAGACGGAAGTGACGGATTCCA
>2107:9567:5733_Hexa2_216
GCATTGATTTTTCGAACGCGCATTGCGGTCTCGGGTACTACCCGGGACCACGTCTGTCTGAGGGTCGGATACACGCTTGCAGAAGGAGGTCTTCCTCCTGTTTGGTCTCTCGGATTCACTTTCGTAGCCCTAAGACTTGCGTGACCCGCCGCCGAGAGGCGTCCCGCGTAAGGACGCCCGGGAGTGGGGATGGCGG
>1113:8885:5973_Hexa4_072
GCACTGATTTTTCGAACGCAAATTGCGGCCTCGGGTCCTACCAGGGCCACGTCTGTCTGAGGGTCGGATGTACGCTTGCCGAAGGGGGTCTCCTCCTACTTGGTCGCACCGGGAGAGCGCTTCGGCGTTTTCTCGCCGACCCAAGGCTCGCGTGCTCCGCTGGTCCGGAAACGGTCCCGCTTAGAGGTGACTCTGGCACTGC
>2105:10239:19578_Hexa4_143
ACATCGACATTTCGAACGCACATTGCGGTCTCGGGTCCTACCCGGGACCACGTCTGTCTGAGGGTCGGATTTACGCATGCCGAAGTGGTCTCTTCCCTCGTGGAAGTTACCACTACCTGGTCGTGTCGGAACCGCAAGGTTTCGTCGACCTAAACATCGCGTGATCCCCGGTCGAGAGGCGTCCCGCATAGGATGCTCGCAGACGGGAGTGACGGATTCCACTCCC
>2109:11076:1414_Hexa4_092
GCACTGATTTTTCGAACGCACATTGCGGCCTCGGGTCCTACCCGGGGCCACGACTGTCTGAGGGTCGGATGTACGCTTGCCAAAGGGGGTCTCCTCCTAATTGGTCGCACCGGGAGAACGCTTCGGCGTTTTCTAGCCGACCCAAGGCTCGCGTGCTCCGCCGGTCCGGGAACGGTCCCGCTTAG
>1102:23661:8827_Hexa2_138
AGCACTGATTTTTCGAACGCACATTGCGGCCTCGGGTCCTACCCGGGGCCACGTCTGTCTGAGGGTCGGATGTACGCTTGCCGAAGGAGGTCTGCTATTTGGTCGCACCGGGAGTTCGCTTCGGCGTTCTCTCACCGACCCAAGGCTCGCGTGCTCCTCCGGTCCGGAAACCGTCCCACTAAGAGGTGACTCCGCAGTGCAAGGATAGTCGATCATATCTCAGGACGGGTTCCAGAGTGCTCCACGGTAAG
>1108:10131:22383_Hexa1_157
TCACTGATTTTTCGAACACACATTGCGGCCTCGGGTACTGCCCGGGGCCTCGCCTGTCTGAGGGTCGGATACTTGCAGAGGTTCTCTTTGAATCCATTGGTCGTACCGGATGATAAGACCGCCGACCTTAAGTATTTTCCGTTTTATCTGACCAATGTTGGGTCGGAGAGGACGTTTGTTTAACTCTCTGGACTCAAGTCACGATAATCTTACGGACGCATTTTTTCTA
>1112:14938:6097_Hexa1_148
ACATTGACATTTTGAACGCGCATTGCGGTCTCGGGTACTACCCGGGACCACGTCTGTCTGAGGGTCGGATAAACGCTTGCAGAAGGAGGTCTCCTCCTGATTGGTCGCTTCGGAGGTAACTCCGTCGACCTAAGTCGTGCGTTGATCCACCGCCGAGAGGCGTCCCGCGTAAGGACGCCCAGGAGTGGGAGTGGCGG
>2108:4755:5736_Hexa4_093
GCACTGATTTTTCGAACGCACATTGCGGTCTCGGGTCCTACCCGGGACCACGTCTGTCTGAGGGTCGGGTTTACGCATGCCGAAGTGGTCATCTTCCTTCTGGGAGGTGTCACTACCTGGTCGCGTCGGAACCGCAAAGTTCCGTCGACCTCAGCATTGCGTAATCCCTG
>2114:16138:4897_Hexa2_025
ACACTGATTTTTCGAACGCACATTGCGGCCTCGGGTCCTACCCGGGGACACGTCTGTCTGAGGGTCGGATGTACGCTTGCCGAAGGAGGTCTACTCCTACCTGGTCGCACCGGGAGAGCTATCAGGGGCTCTCTCGCCGACCCAAGGCTCGCGTGCTCCACCGGTCCGGAACCGGTCCCGCTTAGAGGTGACTCTGGCACTGCGTGGATAGGCGATCATATCTCAGGAC
>2116:14379:10638_Hexa4_146
GCACTGATTTTTCGAACGCGCATTGCGGCCTCGGGTCCTGCCCGGGGCCTCGCCTGTCTGAGGGTCGGATAAGACTTGCAAAGGAGGCATTTGCCTTCAATTGGTCGTACCGGAGACTCCACCAGGAGACTCCGCCGACTCAAGGAGTGCCGTGCAGAGAAGCTCCTCGTGATGCGCAGAGACGCACTAGAACGAGATCGAAAAAAAATTTTTTTTTTGTC
>1111:12955:7257_Hexa3_076
TCACTGATTTTTCGAACGCACATTGCGGCCTCGGGTACTGCCCGGGGCCTCGCCTGTCTGAGGGTCGGATACTTGCAGAGGTTATCCCATTGGTCGTACCGGATGATAAGTCCGCCGACCTTAAGTATTTTCCGTTTTATCTGACCAATGTTGGGTCGGAGAGGACGTTTGATTAACTCTCTGGACTCAAGTCATGATAAATATGCGGATACATATTTCATGTCGACCTCAGATCCGACGAGACAACCCG
>1114:9988:17170_Hexa3_231
TCACTGATTTTTTCGAACGCACATTGCGGCCTCGGGTACTGCCCGGGGCCTCGCCTGTCTGAGGGTCGGATACTCGCAGAGGTTCTTAATTGAATCCATTGGTCGTACCGGATGATAAGTCCGCCGACCTTAAGTATTTTCCGTTTTATCTGACCAATGTTGGGTCGGAGAGGACGTTTGATTAACTCTCTGGATTCAAGTCGTGATAAATATACGGATTTATTCTTATGTCG
>2114:28448:15658_Hexa4_200
GCACTGATTTTTCGAACGCGCATTGCGGTCTCGGGTACTACCCGGGACCACGTCTGAGGGTCGGATAAACGCTTGCAGAAGGAGGTCTTCCTCCTGTTTGGTCTCTCGGATTCACTTTCGTAGACCTAAGACTTGCGTGACCCGCCGCCGAGTGGCGTCCCGCGTAAGGACGCCCGGGAGTGGGAGTGGCGGAAT
>2115:12078:8171_Hexa3_083
GCACTGATTTTTCGAACGCACATTGCGGCCTCGGGTCCTACCCGGGGCCACGTCTGTCTGAGGGTCGGATGTACGCTTGCCGAAGGAGGTCTCCTCCTACTTGGTCGCACCGGGAGAGCGCTTCGGCGTTTTCTCGCCGACCCACGGCTCGCGTGCTCCTCCGGTCCGTCCCCGTTCCCGCTTAGGTGGACTCTGGCACTGC
>2116:17782:4528_Hexa2_128
GCACTGATTTTTCGAACGCACATTGCGGCCTCGGGTCCTACCCGGGGCCACGTCTGTCTGAGGGTCGGATGTACGCTTGCCGAAGGAGGTCTCCTCCTAATTGGTCGCACCGGGAGAGCGCTCAGGCGCTCACTCGCCGACCCAACGCTCGCGTGCTCCACCGGTCCGGAAACGGTCCCGCTTAGAGGTGACTCTGAC
>2117:9235:14813_Hexa2_179
GCACTGATTTTCGAACGCACATTGCGGCCTCGGGTCCTACCCGGGGCCACGTCTGTCTGAGGGTCGGATGTACGCTTGCCGTAGGGGGTCTCCTCCTACTTGGTCGCACCGGGAGAGTGCTTCGGCGTTTTCTCGCCGACCCAAGGCTCGCGTGCTCCGCCGGTCCGGAAACGGTCCCGCTTAGAGTTGACTCTGGCACTGCGTGGATAGGCG
>2117:17042:2684_Hexa2_141
GCACTGATTTTTCGAACGCACATTGCGGTCTCGGGTCCTACCCGGGACCACGTCTGTCTGAGGGTCGGATTTACGCATGCCGAAGTGGTCTCTTTCCTCGTGGAAGTCAACACTACCTGGTCGCGTCGGAACCGCGAGGTTTCGTCGCACTAAACATTGCGTGATCCCCGGTCGAG
>2117:22043:6694_Hexa1_001
GCACTGATTTTTCGAACGCACATTGCGGCCTCGGGTCCTACCCGGGGCCACGTCTGTCTGAGGGTCGGATGTACGCTCGCCGAAGGAGGTCTCCTCCTACTTGGTCGCACTGGGATGGCTCTAAGGGGCTCTCTCGCCGACCCAAGGCTCGCGTGCTCCGCCGGTCCGGAAACGGTCCCGCTTAGAAGTGACTCTGGCACTGCGTGGATAGGCGATCATATCTCAGGACGG
>2118:16561:12072_Hexa4_123
TCACTGATTTTTCGAACGCACAATGCGGCCTCGGGTACTGCCCGGGGCCTCGCCTGTCTGAGGGTCGGATACTTGCAGAGGTTCTCGATTGAATCCATTGGTCGTACCGGATGATAAGTCCGCCGACCTTAAGTATTTTCCGTTTTATCTGACCAATGTTGGGTCGGAGAGGACGTTTGTTTAACTCTCTGGACTCAAGTCACGATAAATATGCGGATCAATATTTCAT
>2118:8134:21599_Hexa4_177
TCACTGATTTTTCGAACGCACATTGCGGCCTCGGGTACTGCCCGGGGCCTCGCCTGTCTGAGGGTCGGATACTTGCAGAGGTTCTCGATTGAATCCATTGGTCGTACCGGATGATAAGTCCGCCGACCTTAAGTATTTTCCGTTTTATCTGACCAATGTTGGGTCGGAGAGGTCGTTTCCTCCGCA
>2109:22869:5750_Hexa4_143
GCACTGATTTTTCGAACGCACATTGCGGTCTCGGGTCCTACCCGGGACCACGTCTGTCTGAGGGTCGTATTTACGCATGCCGAAGCGGTCTTCCTTTTTGGAAGCGCCACTACCTGTTCGCGTCGGAACCGCAAGGTTTCGTCGACCTAAACATTGCCTGATCCCCGGTCGAGAGGCGGCCCGCATAGGATGCTCGCAGACGAGAGTGACGGATTCCACTCCTCGCGTGGCGAGCCAGCGGTCTCTCAGACGCACGGAAC
>2118:13177:2049_Hexa2_209
GCACTGATTTTTTGAACGCACATTGCGGTCTCGGGTCCTACCCGGGACCACGTCTGTCTGAGGGTCGGATTTACGCATGCCGAAGTGGTCACTTCCCTCGTGGAAGTTACCACTACCTGGTCGCGTCGGAACCGCAAGGTTTCGTCGACCTCAACATTGCGTGATCCCCGGTCGAGAGGAGTCCCGCATAAGATGCTCGCAG
>1113:21919:8726_Hexa3_180
GCACTGATTTTTCGAACGCGCATTGCGGTCTCGGGTACTACCCGGGACCACGTCTGTCTGAGGGTCGGATAAACGCTTGCAGAAGGAGGTCTTCCTCCTGTTTGGTCTCTCGGATTCATTTTCGTAGACCTAAGACTTGCGTGACCCGCCGCCGAGAGGCGTCCCGCGTAAGGACGCCCGGGAGTGGGAGTGGCGGAATGCTATACTCCTCCAAGCCCGGGCCTGCGGTAGATGCGAGAGCGGTGGGAGCGAAATTTAAAAGTTCGGAGTCCCACT
>2104:18199:4439_Hexa3_175
GCACTGATTTTTCGAACGCACATTGCGGCCTCGGGTCCTACCCGGGGCCACGTCTGTCTGAGGGTCGGATGTACGCTTGCCAAAGGGGGTCTCCTCCTAATTGGTCGCACCGGGAGAGCGCTCAGGCGCTCACTCGCCGACCCAAGGCTCGCGTGCTCCTCCGGTCCGGAAACCGTCCCGCTTAGAGGTGACTCCGGCACTGCGTGGATAGGCGATCATATCTCAGGACGGGTTCCTGAGCGCTCCACGATGAGTCGGAGGCGCGGTCGAGACGGT
>1102:17377:15452_Hexa3_158
GCACTGATTTTTCGAACGCACATTGCGGCCTCGGGTCCTACCCGGGGCCACGTCTGTCTGAGGGTCGGATGTACGCTTGCCGAAGGGGGTCTCCTCCTACTTGGTCGCACCGGGAGAGCGCTACGGCGTTTTCTCGCCGACCCAAGGCTCGCGTGCTCCTCCGGTCCGGAAACGGTCCCGCTTAGGTGGACTCTGGCACTGCGTGGATAGGCGATCATTTCTCGGGACGGGTTCCCGAGCGCTCCACGATAAGTCGGAGGCGCGGTTCGAGACCG
>1108:16432:13026_Hexa4_027
GCACTGATTTTTCGAACGCACATTGCGACCTCGGGTCCTACCCGGGTTCACGTCTGTCTGAGGGTCGGATGTACGCTTGCCGAAGGAGGTCTCCTCCTACCTGGTCGCACCGGGAGAGCTCTCAGGGGCTCTCTCGCCGACCCAAGGCTCGCGTGCTCCACCGGTCCGGAAACGGTCCCGCTTAGAGGTGACTCTGGCACTGCGTGGATAGGCGATCATATCTCAGGACGGGTTCCTGAGCGCTCCACGATAAGTCGGAGGCGCGGTTGAGACTGT
>2106:9004:6362_Hexa4_053
GCACTGATTTTTCGAACGCGCATTGCGGTCTCGGGTACTACCCGGGACCACGTCTGTCTGAGGGTCGGATAAACGCTTGCAGAAGGAGGTCTCCTCCTGATTGGTCGCTTCGGAGGTCACTCCGTCGACCTAAGTCGTGCGTTGATCCACCGCCGAGAGGCGTCCCGCGTAAGGACGCCCAGGAGTGGGAGTGGCGGATGTGCTATGTTCCCTTGTGCCTGGGCCTGCGGTAAGATGCGAGAGCGGTGGACTCGAACAATTAATTGTGTCGAGAGT
>1110:19160:15526_Hexa3_238
GCACTGATTTTTCGAACGAACATCGCGGCGTCGGGTTTGTCCTCGGCGCTACGTCTGTCTGAGGGTCGGTTCAAAGCTTGCAGAAGGAGTTTTTCTCCTGCGTGGTCGATCCGGGGGAGTCCACACAGGGTGAATTCGCCGACCTAAAGCTCGCGAGATCCACTGACTGAGGAGCGTCCTGCAGCGGAATCCTGTTGCGTGGGGATGGCGGACACTCAACTATCCCGTGACGCAGGGCAGCAGTTCATAAGACGCAGATTTTGAGGACTTGCAAA
>1103:16374:15278_Hexa3_173
GCACTGATTTTTCGAACGCGCATTGCGGTCTCGGGTACTACCCGGGACCACGTCTGTCTGAGGGTCGGATAAACGCTTGCAGAAGGAGGTCTCCTCCTGATTGGTCGCTTCGGAGGATTCGTTCTCCGTCGACCTAAGTCGTGCGTTGATCCACCGCCGAGAGGCGTCCCGCGTAAGGACGCTCAGGAGTGGGAGTGGCGGATGTGCTATGTTCCCTTGTGCCTGGGCCTGCGGTAAGATGCGAGAGCGGTGGACTCGAACAATTTGTTGTGT
>1106:17459:11034_Hexa4_029
GCACTGATTTTTCGAACGCGCATTGCGGTCTCGGGTACTACCCGGGACCACGTCTGTCTGAGGGTCGGATAAACGCTTGCAGAAGGAGGTCTCCTCCTGATTGGTCGCCTCTGAGGAGAAATTCTCAGTCGACCTAAGTCTTGCGTGATCCAACCGCCCGGAGGCGTCCCGCGTAAGGAAGCCCGGGAGCATGGAGCGGCGGATTTGCTTTCTCCTTTGCCCGGGCCTGCGGTAGACGCGAGAGCGGTGGGACTCGAAATCGAAGGAATTCGGA
>2112:7003:8936_Hexa3_080
GCACTGATTTTTCGAACGCACATTGCGGCCTCGGGTCCTACCCGGGGCCTCGCCTGTCTGAGGGTCGGATAAGACTTGCAAAGGAAGATACCCTCTTCCAATTGGCCGCGTCGGAGACCACTCGCTGGACTTCGTCGGCTCAAGTTCTCATAGGATCCTCCCCGGTCGAAGGAGCGAAGGCCCTAGCGCACGCTCGTCGCTCGGAGAAGACGGACCACGTTTCTCCACGAAGACGAGACGGCCCGACGCTGAGAAGACCAAGAGAGGGGAGG
>1106:24565:14159_Hexa1_111
GCACTGATTTTTCGAACGCGCATTGCGGTCTCGGGTACTACCCGGGACCACGTCTGTCTGAGGGTCGGATAAACGCTTGCATAAGGAGGTCTCCTCCTGATTGGTCGCCTCGGATTCTTTTCCGTCGACCTAAGTCTTGCGTTGATCCGCCGCCGAGAGGCGTCCCGCGTAAGGACGCCCGGGAGTGGGAGTGGCGGATAGCTTTTTTTGCTCTCCCTCGAGCCCGGGCAAGCGGTCAGACGCGAGAGCGGTGGACTCGATAACT
>1104:24406:10841_Hexa4_094
GCACTGATTTTTCGAACGCACATTGCGGCCTCGGGTCCTGCCCGGGGCCTCGCCTGTCTGAGGGTCGGATAAGACTTGCAAAGGAAAATTCGTTTTCCAACTGGCCGCGTCGGTTACTTCGAGTTTCCGTCGGCTCAAGTGCTTATAGGTTCCTCCCTGGTCGAGAGAGCGTCGCCCTAGAGCAAGCTCGTCGGTCGGAGAAGACGGACCACGTTTCTCCACGAATACGAGACGGCTCGATGCTAGAGAAGACCAATAATCGGGGTTGAGAAT
>2105:9196:7804_Hexa2_104
GCACTGATTTTTCGAACGCGCATTGCGGCCTCGGGTCCTGCCCGGGGCCTCGCCTGTCTGAGGGTCGGATGAGACTTGCAGAGGAGGCTTCGCCTCCACTTGGCCGCACCGGACCGGACGGTCCGCCGGCTTAAGGACTGTGGTTCCTCCCAGGCCGAGACGCTCGTCGGACGGATATCGCTCAGGATACCGCAGCGCGGCTTGGAGAAGACGCGACCTTGTCCTTCTCCATTAAAACGCTGACGCAACCTTGCGGGGACTCCTGTATCGTTTG
>1103:18419:12577_Hexa1_028
GCACTGATTTTTCGAACGCACATTGCGGCCTCGGGTTCTGCCCGGGGCCTCGCCTGTCTGAGGGTCGGATAAGACTTGCAAAGGAAAATTTCTTTTCCAATTGGCCGCATCGGACGACGTCAAAGTTGTCCGTCGGCTCAAGTGCGATTAGGTTCATCCCCGGTCGAAGAGAGCACAAGCCCTAGAGCATGCTCGTCGCTCGGAGAAGACGGTTCACGTTTCTCCACGAAGACGAGACGGTTTGTTTGCTGAGAAGACCAAAATGAGGGGTGATG
>1106:8596:15606_Hexa3_179
ACATCGACATTTCGAACGCACATTGCGGCCTCGGGTCCTACCCGGGGCCACGTCTGTCTGAGGGTCGGATGTACGCTTGCCGAAGGGGGTCTCCTCCTACTTGGTCGCACCGGGAGAGCGCTTCGGCGTTTTCTCGCCGACCCAAGGCTCGCGTGCTCCTCCGGTCCGGAAACGGTCCCGCTTAGGTGGACTCTGGCACTGCGTGGATAGGCGATCATTTCTCAGGACGGGTTCCTGAGCGCTCCACGATAAGTCGGAGGC
>1104:14537:6531_Hexa3_168
GCACTGATTTTTCGAACGCGCATTGCGGTCTCGGGTACTACCCGGGACCACGTCTGTCTGAGGGTCGGATTAACGCTTGCAGAAGGAGGTCTCCTCCTGTTTGGTCTCTCGGATTCATTTTCGTAGACCTAAGACTTGCGTGACCCACCGCCGAGAGGCGTCCCGCGTAAGGACGCCCGGGAGTGGGAGTGGCGGAATGCTAAACTCCTCCAGCCCGGGCCAGCCGTAGATGCGAGAGCGGTGGGAGCGAAATTTAATTTTCGGAGTCCCACT
>1103:13773:9376_Hexa3_164
GCACTGATTTTTCGAACGCACATTGCGGCCTCGGGTCCTACCCGGGGCCTCGCCTGTCTGAGGGTCGGATAAGACTTACCTAGGGAATGATTTTTTTTTTCCCAATTGGCCGCACCGGATTCATTTCCGCCGGCTCAAGGTCTTTGAAACGGAATCTTTCTAACCGGTCGATAAAGAAGCGTTGCCCGAAAAAAAGCACGCCCGTCGGCTGGAGAAGACGAACAAATTTTCTCCACCCGTGATGGGTTTTTCG
>2108:26046:4342_Hexa4_133
GCACTGATTTTTCGAACGCACATTGCGGCCTCGGGTCCTACCCGGGGCCACGTCTGTCTGAGGGTCGGATGTACGCTTGCCGAAGGAGGTCTCCTCCTACCTGGTCGCACCGGGAGAGCTCTCAGGGGCTCTCTCGCCGACCCAAGGCTCGCGTGCTCCGCCGGTCCGGAAACGGTCCCGCTTAGAGGTGACTCTGGCACTGCGTGGATAGGCGATCATTTCTCAGGACGGGTTCCGGGGCGCTCCCAGATAAGTCG
>1112:15575:4377_Hexa4_089
GCACTGATTTTTCGAACGCACATTGCGGCCTCGGGTCCTGCCCGGGGCCTCGCCTGTCTGAGGGTCGGATAAGACTTGCAAAGGAAAAACTTGTTTTTCCAATTGGCCGCGTCGGAGAGTATTCTTCGTCGGCTCAAGTACTTATAGGATCCTCCCCGGTCGAGAGAGCACAAGCCCTAGAGCATGCTCGTCGCACGGAGAAGACGGATGATTTTCTCCACGAAGACGAGACGGTTTGTAGCTGAGAAGACTAATTTTGGGGAAGAGTTCCTACT
>1104:23809:3312_Hexa3_195
GCACTGATTTTTCGAACGCACATTGCGGCCTCGGGTCCTGCCCGGGGCCTCGCCTGTCTGAGGGTCGGATAAGACTTGCAAAGGAAAACTTGTTTTTTCCAATTGGCCGCGTCGGAGAATTTAGGTTCTTCGTCGGCTCAAGTACTTATAGGATCCTCCCCGGTCGAGAGAGCACAAGCCCTAGAGCATGCTCGTCGCACGGAGAAGACGGATGATTTTCTCCACGAAGACGAGACGGTTTGTAGCTGAGAAGACTAATTTTGGGGAAGAGTTCCT
>1103:17853:1846_Hexa4_125
GCACTGATTTTTCGAACGCACATTGCGGCCTCGGGTCCTACCCGGGGCCACGTCTGTCTGAGGGTCGGATGTACGCTTGCCGAAGGGGGTCTCCTCCTACTTGGTCGCACCGGGAGAGCGCTACGGCGTTTTCTCGCCGACCCAAGGCTCGCGTGCTCCTCCGGTCCGGAAACCGTCCCGCTTAGAGGTGACTCCGGCACTGCGTGGATAGGCGATCAAATCTCAGGACGGGTTCCTGAGCGCTCCACGATGA
>2104:7371:13346_Hexa2_076
TCACTGATTTTTCGAACGCACATTGCGGCCTCGGGTACTGCCCGGGGCCTCGCCTGTCTGAGGGTCGGATACTTGCAGAGGTTCTATTTTAGAATCCATTGGTCGTACCGGATGATAAGTCCGCCGACCTTAAGTATTTTCCGTTTTATCTGACCAATGTTGGGTCGGAGAGGACGTTTGTTTAACTCTCTGGACTCAAGTCATGATAATTATACGGATTTATTCTTAATGC
>1102:14792:10090_Hexa2_230
GCACTGATTTTTCGAACGCGCATTGCGGCTTCGGGTCCTGCCCGGAGCCTCGCCTGTCTGAGGGTCGGATAAGACTTGCAAAGGAGGCTACGCCTTCACCTGGCCGCACCGGATCGAACGATCCGCCGGCTCAAGATTTCTGGTTCCTCCCGGGCCGAGAAGCTCGTCGGAATCCGCTCCTGGATACCGCAGCGCGGCTTGGAGAAGACGTGACAAAGTCGTCTCCTAACAGCGCAGCGGGGACTCCTATGGTGGGCGATCCGGCGTTAAGCAGAG
>2107:9105:9520_Hexa3_155
GCACTGATTTTTCGAACGCACATTGCGGCCTCGGGTCCTACCCGGGGCCACGACTGTCTGAGGGTCGGATGTACGCTTGCCAAAGGGGGTCTCCTCCTAATTGGTCGCACCGGGAGAGCGCTCAGGCGCTCACTCGCCGACCCAACGCTCGCGTGCTCCTCCGGTCCGGAAGCCGTCCCGCTTAGAGGTGACTCTGGCACTGCGTGGATAGGCGATCATATCTCGGGACGGGTTCCCGAGCGCTCCACGATAAGTCGGAGGCGCGGTTGAGACT
>2115:5800:6598_Hexa3_175
AGCACTGATTTTTCGAACGCACATTGCGGCCTCGGGTCCTACCCGGGGCCACGTCTGTCTGAGGGTGGAATGTACGCTTGCCGAAGGAGGTCTCCTCCTACTTGGTCGCACCGGGAGAGCTCTCAGGGGCCCTCTCGCCGACCCAAGGCTCGCGTGCTCCTCTGGTCCGGAATCGGTCCCGCTTAGAGGTGACTCCGGCACTGCGTGGATAGGCGATCATTTCTCAGGACGGGTTCCTGAGCGCTCCACAATAAGTCGGAGGCGCGGTTTGAGACC
>1116:14032:21047_Hexa4_170
GCACTGATTTTTCGAACGCACATTGCGGCCTCGGGTCCTACCCGGGGCCACGTCTGTCTGAGGGTCGGATGTACGCTTGCCGAAGGAGGTCTCCTCCTACTTGGTCGCACCGGGATGGCTCTAAGGGGCTCTCTCGCCGACCCAAGGCTCGCGTGCTCCTCCGGTCCGGAAACCGTCCCGCTTAGAGGTGACTCCGGCACTGCGTGGATAGGCGATCAAATCCCAGGACGGGTTCCTGAGCGCTCCACG
>1103:9207:19077_Hexa4_207
GCACTGATTTTTCGAACGCGCATTGCGGCCTCGGGTCCTGCCCGGGGCCTCGCCTGTCTGAGGGTCGGATAAGACTTGCAAAGGAGGCATTTGCCTTCAATTGGTCGTACCGGAGACTCCACCAGGAGACTCCGCCGACTCAAGGAGTGCCGTGCAGAGAAGCTCCTCGTGATGCGCACGCGGTAGACGAAGGCGATTCGCTGAATTTAA
>1107:26878:7558_Hexa3_030
GCACTGATTTTTCGAACGCACATTGCGGCCTCGGGTCCTACCCGGGGCCACGTCTGTCTGAGGGTCGGATGTACGCTTGCCGAAGGGGGTCTCCTCCTACCTGGTCGCACCGGGAGAGCGCTTCGGCGCTTTCTCGCCGACCCAAGGCTCGCGTGCTCCGCCGGTCCGGAAACGGTCCCGCTTAGAGGTGACTCTGA
>1102:16533:11196_Hexa3_198
GCACTGATTTTTCGAACGCACATTGCGGCCTCGGGTCCTACCCGGGGCCACGTCTGTCTGAGGGTCGGATGTACGCTTGCCGAAGGGGGTCTCCTCCTACTTGGTCGCACCGGGAGGGCTCTCAGGGGCTCTCTCGCCGACCCAAGGCTCGCGTGCTCCGCCGGTCCGGAAACGGTCCCGCTTAGAGGTGACTCCGCAGTGCAAGGATAGTCGATCTCAGGACGGGTTCCAGAGTGCTCCACG
>1112:17591:17317_Hexa1_089
GCACTGATTTTTCGAACGCACATTGCGGCCTCGGGTCCTGCCCGGGGCCTCGCCTGTCTGAGGGTCGGATAAGACTTGCAAAGGAAAAACTTGTTTTTTTCCAATTGGCCGCGTCGGAGGTCTTTAGTTCTTCGTCGGCTCAAGTACTTATAGGATCCTCCCCGGTCGAGAGAGCACAAGCCCTAGAGCATGCTCGTCGCACGGAGAAGACGGATGATTTTCTCCACGAAGACGAGACGGTTTGTCGCTGAGAAGACTGAATTGGGGAAGAGTTC
>1111:24633:3921_Hexa3_218
GCACTGATTTTTCGAACGCACATCGCGGCCTCTGGTTTATCCTAGGGGCCACGCCTGTCTGAGGGTCGGATCAAAGCTTGCAGAAGGAGTTCTTCTCCTGCGTGGTCGCACCGGAGGAGTCCTCTAGAGGACGAATTCGCCGACCCAAGGCTCGTGAGATCCACCGATCGAGGAGCGTCCTGCGTGAGATGCCCGGTGCGTGGAGATGGCGGATGTTTTGTGCGGATGTGACGTGGTGTGGCGTGAGGATCGCATTCCACGACGCGGGCCGGCAG
>1108:22388:5357_Hexa2_168
GCACTGATTTTTCGAACGCGCATTGCGGTCTCGGGTACTACCCGGGACCACGTCTGTCTGAGGGTCGGATAAACGCTTGCAGAAGGAGGTCTTCCTCCTGTTTGGTCTCTCGGATTCACTTTCGTAGACCTAAGACTTGCGTGACCCGCCGCCGAGAGGCGTCCCGCGTAAGGACGCCCGGGAGTAAAAGTGGCGGAATGCTATACTCCTCCAAGCCCGGACCAGTGGTAGATGCGAGAGCGGAGGGAGCGAAATTTAAACGTTCGGAGT
>1110:15724:15906_Hexa3_007
GCACTGATTTTTCGAACGCACATTGCGGTCTCGGGTCCTACCCGGGACCACGTCTGTCTGAGGGTCGGATTTACGCATGCCGAAGTGGTCTCTTTCCTCGCGGAAGTTACCACTACCTGGTCGCGTCGGAACCGCAAGGTTTCGTCGACCTAAACATTGCCTGATCCCCGGTCGAGAGGCGTCCCGCATAGGATGCTCGCAGACGGGAGTGACGGATTCCGCTCCTCGCGTGGCGGGCCAGCGGTATCAC
>1111:13713:21848_Hexa4_027
GCACTGATTTTTCGAACACACATTGCGGCCTCGGGTCCTACCCGGGGCCACGTCTGTCTGAGGGTCGGATGTACGCTTGCCGAAGGGGGTCTCCTCCTACTTGGTCGCACCGGGAGGGCTCTAAGGGGCTCTCTCGCCGACCCAAGGCTCGCGTGCTCCTCCGGTCCGGAAACGGTCCCGCTTAGGTGGACTCTGGCCATGCGTGGATAGGCGCTCATTTCT
>1102:22015:16006_Hexa2_153
GCACTGATTTTTCGAACGCACATTGTGGTCTCGGGTCCTACCCGGGACCACGTCTGTCTGAGGGTCGGATTTACGCATGCCGAAGTGGTCTTCCTTTTTGGAAGTGCCACTACCTGGTCGCGTCGGAACCGCAAGGTTTCGTCGACCTAAACATTGCGTGATCCCCGGTCGAGAGGCGTCCCGCATAGGATGCTCGCAGACGGGAGTGACGGATTCTACTCCCGCGTGGCGCCAGCGGTACCGCAGACGCAC
>1106:16754:17372_Hexa3_168
GCACTGATTTTTCGAACGCGCATTGCGGTCTCGGGTACTACCCGGGACCACGTCTGTCTGAGGGTCGGATAAACGCTTGCAGAAGGAGGTCTTCCTCCTGTTTGGTCTCTCGGATTCATTTTCGTAGACCTAAGACTTGCGTGACCCGCCGCCGAGAGGCGTCCCGCGTAAGGACGCCCGGGAGTGGCGGAATGCTAAACTCCTCCAGCCCGGGCCGGCGG
>1101:16187:17128_Hexa1_170
TCACTGATTTTTCGAACGCACCTTGCGGCCTCGGGTACTGCCTGGGGCCTCGCCTGTCTGAGGGTCGGATACTTGCAGAGGTTCTCGATTGAATCCATTGGTCGTACCGGATGATAAGTCCGCCGACCTTAAGTATTTTCCGTTTTATCTGACCAATGTTGGGTCGGAGAGGACGTTTGATTAACTCTCTGGACTCAAGTCACGATAATCATACGGATTTATTCTATGTC
>1109:12047:13933_Hexa4_014
GCACTGATTTTTCGAACGCACATTGCGGCCTCGGGTACTACCCGGGGCCTCGCCTGTCTGAGGGTCGGATACGACTTGCAGAGGAAGAACTCGTTCTTCCAAGTGGCCGCACCGGAACCTCCTTTCGGGGGGAACCGCCGGCTTAAGGTCCTACTAGGATCTCTCCCCGGTCGAAGAGAAGCGTCGTCGACTTGCGATGCCCGTCGGCTGGAGAAGACGGAAGTTTTTTCTCCACGAGGACGGAGCGGGGCGA
>1111:19062:10451_Hexa1_008
GCACTGATTTTTCGAACGCACATTGCGGCCTCGGGTCCTACCCGGGGCCACGTCTGTCTGAGGGTCGGATGTACGCTTGCCGAAGGGGGTCTCCTCCTACTTGGTCGCACCGGGAGGGCTCTCAGGGGCTCTCTCGCCGACCCAAGGCTCGCGTGCTCCGCCGGTCCGGAAACGGTCCCGCTTAGGTGGACTCTGGCCCTGCGTGGCTAGGCAATCATTTCTCAGGA
>1113:19790:9855_Hexa2_062
GCACTGATTTTTCGAACGCGCATTGCGGCCTCGGGTCCTGCCCGGGGCCTCGCCTGTCTGAGGGTCGGATGAGACTTGCAAAGGAGGCTTCGCCTTCACTTGGCCGCACCGGACCTTCGAGGTTCGCCGGTTCAAAGTGCTCGGTTCCTCCCCTGGCCTATTGCGGCGTCCGACTAACGCCGAGGTGCCTCAAGGAGAAGACGCTACACATGTCGTCTCCCGTCAGAGGTGTCCTTTTCAAAGAATAAAGGAA
>1110:4582:19006_Hexa3_198
GCACTGATTTTTCGAACGCACATTGCGGCCTCGGGTCCTACCCGGGGCCACGTCTGTCTGAGGGTCGGATGTACGCTTGCCGAAGGAGGTCTCCTCCTACTTGGTCGCACCGGGAGAGCGCTTCGGCGTTTTCTCGCCGACCCAAGGCTCGCGTGCTCCGCCGGTCCGGAAACGGTCCCGCTTCAGGGTGACTCC
>2110:7587:7381_Hexa2_143
GCACTGTTTTTTCGAACGCACATTGCGGTCTCGGGTCCTACCCGGGACCACGTCTGTCTGAGGGTCGGATTTAAGCATGCCGAAGTGGTCGACTTCCTTCTGGGAGGCGTCACTACCTGGTCGCGTCGGAACCGCAAGGTTTCGTCGACCTGAACGTTGCGTGATCCCCGGTTGAGAGGCTTCCCGCATAGGATGCTCGCAGACGGGAGTGACGGATTCCACTCCTCGCGTGGCGAGCCAGCGGTATCACAGACGCACGGAACCGGCGGGC
>1103:18006:5751_Hexa2_062
GCACTGATTTTTCGAACGCGCATTGCGGCCTCGGGTCCTGCCCGGGGCCTCGCCTGTCTGAGGGTCGGATGAGACTTGCAAAGGAGGCTTCGCCTTCACTTGGCCGCACCGGACCTTCGAGGTTCGCCGGTTCAAAGTGCTCGGTTCCTCCCCTGGCCTATTGCGGCGTCCGACTAACGCCGAGGTGCCTCAAGGAGAAGACGCTACACATGTCGTCTCCCGTCAGAGGTGCTCCTAATAAAGGCCTGTGGGAGAAATCGAAAAAAATTAAATTTT
>1109:24810:3010_Hexa2_062
GCACTGATTTTTCGAACGCGCATTGCGGCCTCGGGTCCTGCCCGGGGCCTCGCCTGTCTGAGGGTCGGATGAGACTTGCAAAGGAGGCTTCGCCTTCACTTGGCCGCACCGAACTCTTATAGGTTCGCCGGCTCGAATTGCTCGGTTCCTTTCCTTTGTCGCAGCGGCGTCCAATTAACGTCGCGGTGCCTCAAGGAGAAGACGCTACACATGTCGTCTCCCGTCAGAGGTGCTCCTAATAAAGGCCTGTGGG
>2104:15418:14734_Hexa2_197
ATCACTGATTTTTCGAACGCACATTGCGGCCTCGGGTACTGCCCGGGGCCTCGCCTGTCTGAGGGTCGGATACTTGCAGAGGTTCTTTTTTAGAATCCATTGGTCGTACCGGATGATAAGTCCGCCGACCTTAAGTATTTTCCGTTTTATCTGACCAATGTTGGGTCGGAGAGGACGTTTGATTAACTCTCTGGGCCCAAGTCGGATAATTATGCGGATACATAT
>1107:5950:7574_Hexa4_183
TCACTGATTTTTCGAACGCACATTGCGGCCTCGGGTACTGCCCGGGGCCTCGCCTGTCTGAGGGTCGGATACTTGCAGAGGTTCTATTAGAATCCATTGGTCGTACCGGATGATAAGTCCGCCGACCTTAAGTATTTTCCGTTTTATCTGACCAATGTTGGGTCGGAGAGGACGTTTGATTAACTCTCTGGACTCAAGTCATGATAATTATACGGATTTATTCTTATGTTG
>1104:22057:15218_Hexa2_130
ACACCGACGTTTCGAACGCAAATGGCGGTTTGAAATCACTTTCAAACCACGTCTGGCTGAGGGTCGGATATGAAATAAAACTAAAAGATAGTCTTTATGACTATTTCATCGCCAAGTCTTAAAAAAGCTTGGTTAGAGTTCATAGTGAATCTCTGTATTTGCATCTGCTTTATGTAACTGGACTGGTTCAATTTATGTAAAAAATAATATATAAACCATTAGTTACTTGGCAGCAAACCTTGAGAAATATATGTGATATATTTGGTTTGATGATAG
>1103:16622:15731_Hexa1_155
GCACTGATTTTTCGAACGCGCATTGCGGCCTCGGGTCCTGCCCGGGGCCTCGCCTGTCTGAGGGTCGGATGAGACTTGCAAAGGAGGCTTCGCCTTCACTTGGCCGCACCGAACTCTTATAGGTTCGCCGGCTCGAATTGCTCGGTTCCTTTCCTTTGTCGCAGCGGCGTCCAATTAACGTCGCGGTGCCTCAAGGAGAAGACGCTACACATGTCGTCTCCCGTCAGAGGTGTCCTTTTCAAAGAATAAAGGAATTTGGAATTGTATTTTAAAT
>1113:19385:17356_Hexa1_111
GCACTGATTTTTCGAACGCGCATTGCGGTCTCGGGTACTACCCGGGACCACGTCTGTCTGAGGGTCGGATAAACGCTTGCATAAGGAGGTCTCCTCCTGATTGGTCGCCTCGGATTATTTTCCGTCGACCTAAGTCTTGCGTTGATCCGCCGCCGAGAGGCGTCCCGCGTAAGGACGCCCGGGCGTGGGAGTGGCGGATAGCTCTTTGCTCTCCCTCGAGCCCGGGTC
>2103:21663:20272_Hexa4_066
TCACTGATTTTTCGAACGCACATTGCGGCCTCGGGTACTGCCCGGGGCCTCGCCTATCTGAGGGTCGGATACTTGCAGAGGTTCTATTTTAGAATCCATTGGTCGTACCGGATGATAAGTCCGCCGACCTTAAGTATTTTCCGTTTTATCTGACCAATGTTGGGTCGGAGAGGACGTTTGTTTAACTCTCTGGACTCAAGTCATGATAAAAGGATACATTCTTATGTCGACCTCAGATCAGCAGAGACAACC
>1118:19206:2174_Hexa3_177
TCACTGATTTTTCGAACGCACATTGCGGCCTCGGGTACTGCCCGGGGCCTCGCCTGTCTGAGGGTCGGATACTTGCAGAGGTTCTCGATTGAATCCATTGGTCGTACCGGGTGGTAAGTCCGCCGACCTTAAGTATTTTCCGTTTTATCTGACCAATGTTGGGTCGGAGAGGACGTTTGTTTAACTCTCTGGACTCAAGTCACGATAATCGTACGGACGCATTTTTTCTAT
>1102:19887:18228_Hexa1_122
TCACTGATTTTTCGAACGCACATTGCGGCCTCGGGTACTGCCCGGGGCCTCGCCTGTCTGAGGGTCGGATACTTGCAGAGGTTCTTAATTGAATCCATTGGTCGTACCGGATGATAAGTCCGCCGACCTTAAGTATTTTCCGTTTTATCTGACCAATGTTGAGTCGGAGAGGACGTTTGATTAACTCTCTGGACTCAAGTCATGATAAAAGGATACATTCTTATGTCGACCTCAGATCAGACGAGACAGTCGATTTCCTCCG
>1102:19614:21833_Hexa4_088
TCACTGATTTTTCGAACGCACATTGCGGCCTCGGGTACTGCCCGGGGCCTCGCCTGTCTGAGGGTCGGATACTTGCAGAGGTTCTCGATTGAATCCATTGGTCGTACCGGATGATAAGTCCGCCGACCTTAAGTATTTTCCGTTTTATCTGACCAATGTTGGGTCGGAGAGGACGTTTGTTTAACTCTCTGGACCCAAGTCACGATACTCATACGGACGCCTTTTTTTAATGT
>1112:18774:12518_Hexa4_095
GCACTGAATTTTCGAACGCGCATAGCAGCCTCGGGTCTCACCCGGGGCTTCGCCTGTCTGAGGGTCGGATAAGACTTGCAGAGGATGCTTGCATTCCAGGTGGCCGTATCGGAATCTTCGGATTTCGTCGGCTTAAGGTCTTCCAGTTACCTCGTAGGCCCGGATGCTCCAACGTTTCGCCCTACAAGGCGCCATGGGGACGAACACGAGAGTATCTAGCGATGCCGAAGAGGTTGACTCCCATGCCCGG
>1105:22480:8802_Hexa3_238
GCACTGATTTTTCGAACGAACATCGCGGCGTCGGGTTTGTCCTCGGCGCTACGTCTGTCTGAGGGTCGGATCAAAGCTTGCAGAAGGAGTTCTTCTCCTGCGTGGTCGCACCGGAGGAGTCCTCTAGAGGACGAATCCGCCGACCCAAGGCTCGTGAGATCCACCGATCGAGGAGCGTCCTGCGTGAGATGCCCGGTGCGTGGAGACGGCGGATGTTTTGTGCGGATGTGGTGTGGTGCGAGGATGGCAT
>1112:23824:14815_Hexa1_010
GCACTGATTTTTCGAACGCACATTGCGGCCTCGGGTCCTACCCGGGGCCACGTCTGTCTGAGGGTCGGATGTACGCTTGCCGAAGGGGGTCTCCTACTTGGTCGCACCGGGAGAGCTCTCAGGGGCTCTCTCGCCGACCCAAGGCTCGCGTGCTCCTCCGGTCCGGAAACGGTCCCGCTTAGAGGTAACTCCGGCACTGCGTGGATAGGCGATCATTTCTCAGGACGGGTTCCTGAACGCTCCACGATAAGTCGGAGGCGCGGTTC
>1114:18529:18147_Hexa4_144
GCACTGATTTTTCGAACGCACATTGCGGCCTCGGGTCCTACCCGGGGCCACGTCTGTCTGAGGGTCGGATGTACGCTTGCCGAGGGAGGTCTCCTCCTACCTGGTCGCACCGGGAGAGCTCTCAGGGGCTCTCTCGCCGACCCAAGGCTCGCGTGCTCCACCGGTCCGGAAGCGGTCCCGCTTGGAGGTGACTCTGGCACTGCGTGGATAGTCGATCATATCTCAGGACGGGTTCCCGAGCGCTCCACGAGAG
>2111:17657:2639_Hexa1_005
GCACTGATTTTTCGAACGCACATTGCGGCCTCGGGTCCTACCCGGGGCCACGTCTGTCTGAGGGTCGGATGTACGCTTGCCGAAGGGGGTCTCCTCCTACTTGGTCGCACCGGGAGAGCGCTTCGGCGTTTTCTCGCCGACCCAAGGCTCGCGTGCTCCTCCGGTACGGAAACGGTCCCGTTTGGAGGAAACTC
>1102:21870:14256_Hexa3_035
GCACTGATTTTTCGAACGCACATTGCGGCCTCGGGTCCTACCCGGGGCCACGTCTGTCTGAGGGTCGGATGTACGCTTGCCGAAGGAGGTCTCCTCCTACCTGGTCGCACCGGGAGAGCTCTCAGGGGCTCTCTCGCCGACCCAAGGCTCGCGTGCTCCTCCGGTCCGGAAGCCGTCCCGCTTAGAGGTGACTCCGGCACTGCGTGGATAGGCGATCATATCTCAGGCCGGGTTCCTGAG
>1105:9680:14182_Hexa4_027
GCACTGATTTTTCGAACGCACATTGCGACCTCGGGTCCTACCCGGGTTCACGTCTGTCTGAGGGTCGGATGTACGCTTGCCGAAGGAGGTCTCCTCCTACCTGGTCGCACCGGGAGAGCGCTTCGGCGTTTTCTCGCCGACCCAAGGCTCGCGTGCTCCTCCGGTCCGGAAACGGTCCCGCTTAGGTGGACTCTGGCACTGCGTGGATAGGCGATCATTTCTCAGGACGGGTTCCTGAGCGCTCCACGATAAGTCGGAGGCGCGGTTTGAGA
>2111:23254:8142_Hexa1_026
GCACTGATTTTTCGAACGCACATTGCGGCCTCGGGTCCTACCCGGGACCACGTCTGTCTGAGGGTCGGATGTACGCTTGCCGAAGGGGGTCTCCTCCTACTTGGTCGCACCGGGAGAGCTCTAAGGGGCTCTCTCGCCGACCCAAGGCTCGCATGCTCCTCCGGTCCGGAAACGGTCCCGCTTAGAGGTGACTCCGGCACTGCGTGGATAGGCGATCATATCTCAGGACGGGTTCCTGAGCGCTCCACGATAAGTCGGAGGCGCGGTTTG
>1112:5526:15938_Hexa3_188
TCACTGATTTTTCGAACGCACATTGCGGCCTCGGGTACTGCCCGGGGCCTCGCCTGTCTGAGGGTCGGATACTTGCAGAGGTTCTCGATTGAGTCCATTGGTCGTACCGGATGATAAGTCCGCCGACCTTAAGTATTTTCCGTTTTATCTGACCAATGTTGGGTCGGAGAGGACGTTTGTTTAACTCTCTGGACTCAAGTCACGATAATCTTACGGAATTATTC
>1103:22231:3889_Hexa3_238
GCACTGATTTTTCGAACGCACATCGCGGCCTCTGGTTTATCCTAGGGGCCACGCCTGTCTGAGGGTCGGATCAAAGCTTGCAGAAGGAGTTCTTCTCCTGCGTGGTCGCACCGGAGGAGTCCTCTAGAGGACGAATCCGCCGACCCAAGGCTCGTGAGATCCACCGATCGAGGAGCGTCCTGCAGCGGAATCCTGTTGCGTGGGGATGGCGGACACTCAACTATCCCGTGACGCAGGGCAGCAGTTCATAAGACGCAGATTTTGTGGACT
>1105:12087:15133_Hexa1_054
TCACTGATTTTTCGAACGCACATTGCGGCCTCGGGTACTGCCCGGGGCCTCGCCTGTCTGAGGGTCGGATACTTGCAGAGGTTTCTTAAACCCATTGGTCGTACCGGATGATAAGTCCGCCGACCTTAAGTATTTTCCGTTTTATCTGACCAATGTTGGGTCGGAGAGGACGTTTGATTAACTCTCTGGACTCAAGTCACGATAATTATGCGGACGCATTTTTTTAATGTCGACCTCAGATCAGACGAGACAACCCGC
>1102:19050:16051_Hexa4_166
GCACTGATTTTTCGAACGCACATTGCGGCCTCGGGTTCTGCCCGGGGCCTCGCCTGTCTGAGGGTCGGATAAGACTTGCCAAGGTTATGACCAATTGTCCGCTTCGGAGACGAGAGTCTTCGTCGGATTAAGTGCTTTTAGGTTCCTCCCCGGTCAAAGTAGCAAAGATCCAATTGGATGCTCGTGGATCGGAGAAGACAATCGCTTCTCCACGTATGCGAGACGGATCTTTGTTGAGAAGACCAACTTATGGGGATGAGTTCCTACCGGTGAAC
>2114:18080:3122_Hexa4_066
TCACTGATTTTTCGAACGCACATTGCGGCCTCGGGTACTGCCCGGGGCCTCGCCTGTCTGAGGGTCGGATACTTGCAGAGGTTCTTTTTTAGAATCCATTGGTCGTACCGGATGATAAGTCCGCCGACCTTACGTATTTTCCGTTTTATCTGACCAATGTTGGGTCGGAGAGGACGTTTGATTAACTCTCTGGACTCAAGTCACGATCAATATACGGATTTATTCTTAT
>1119:19174:17886_Hexa2_076
TCACTGATTTTTCGAACGCACATTGCGGCCTCGGGTACTGCCCGGGGCCTCGCCTGTCTGAGGGTCGGATACTTGCAGAGGTTCTCGATTGAATCCATTGGTCGTACCGGATGATAAGTCCGCCGACCTTAAGTATTTTCCGTTTTATCTGACCAATGTTGGGTCGGAGAGGACGTTTGTTTTAACTCTCTGGACTCAAGTCACGATAATCGTACGAGCGCATTTTTATT
>1103:17177:7586_Hexa3_172
TCACTGATTTTTCGAACGCACATTGCGGCCTCGGGTACTGCCCGGGGCCTCGCCTGTCTGAGGGTCGGATACTTGCAGAGGTTCTCGATTGAATCCATTGGTCGTACCGGATGATAAGTCCGCCGACCTTAAGTATTTTCCGTTTTATCTGACCAATGTTGGGTCGGAGAGGACGTTTGATTAACTCTCTGGGCCCAAGTCGGATATTTCAACGGATTATTTCTATGTCGACCTCAGATCAGACG
>1104:23015:8016_Hexa2_109
GCACTGATTTTTTGAACGCGCATTGCGGTCTCGGGTACTACCCGGGACCACGTCTGTCTGAGGGTCGGATAAACGCTTGCAGAAGGAGGTCTCCTCCTGATTGGTCGCCTCTGAGGAGAAATTCTCAGTCGACCTAAGTCTTGCGTGATCCAACCGCCCAGAGGCGTCCCGCGTAAGGAAGCCCGGGAGCGGGAGCGGCGGATTTGCTGAGCTCCCCTTTGCCCGGGCCTGCGGTAGACGCGAGAGCGGTGGGACTCGAAGTCGAAGGAATTC
>2119:21823:9616_Hexa4_084
GCACTGATTTTTCGAACGCACATTGCGGCCTCGGGTCCTACCCGGGGCCACGTCTGTCTGAGGGTCGGATGTACGCTTGCCGAAGGAGGTCTCCTCCTACTTGGTCGCACCGGGAGAGCGCTTCTGCGTTTTCTCGCCGACCCAAGGCTCGCGTGCTCCGCCGGTCCGGGAACGGTCCCGCTTAGCAGTGACTC
>1109:13881:1854_Hexa4_077
TCACTGATTTTTCGAACGCACATTGCGGCCTCGGGTACTGCCCGGGGCCTCGCCTGTCTGAGGGTCGGATACTTGCAGAGGTTCTCGATTGAATCCATTGGTCGTACCGGGTGATAAGTCCGCCGACCTTAAGTATTTTCCGTTTTATCTGACCAATGTTGGGTCGGAGAGGACGTTTGTTTAACTCTCTGGACTCAAGTCGTGATAATTATACGGATTTATTCTTAT
>1104:27308:8568_Hexa4_127
TCACTGATTTTTCGAACGCACATTGCGGCCTCGGGTACTGCCCGGGGCCTCGCCTGTCTGAGGGTCGGATACTTGCAGAGGTTCTCGATTGAATCCATTGGTCGTACCGGATGATAAGTCCGCCGACCTTAAGTATTTTCCGTTTTATCTGACCAATGTTGGGTCGGAGAGGACGTTTGTTTAGCTCTCTGGGCCCAAGTCGGATAATTCAACGGATACATTTTTCTAT
>1106:18996:16105_Hexa1_044
GCACTGATTTTTCGAACGCACATTGCGGCCTCGGGTCCTACCCGGGGACACGTCTGTCTGAGGGTCGGATGTACGCTTGCCGAAGGGGGTCTCCTCCTACCTGGTCGCACCGGGAGAGCTCTCAGGGACTCTCTCGCCGACCCAAGGCTCGCGTGCTCCACCGGTCCGGAAACGGTCCCGCTTAGAGGTGACTCTGGCACTGCGTGGATAGGCGATCATCTCCCAGGGCGGGTTCCTGAGC
>2112:18160:5623_Hexa2_111
ACGTCGACACTTTGAACGCAAATGGCGGCCCTCGGTCTTGAACCTTGGGCCACACCTGGCTGAGGGTCGGTTTAAGAAATCTAACCAGACTGCGTTGTTCGCTCTCTCTCGGGGGAGCGGCGCGCGAAAGTGGAGTTCTGCCTTCGGGTGGTCCTCTTAAAAACCACGTGAACCGTATTGCCGTACGGTAGAGCAAAAAACCGCGGAGTACTCACATCGGCTGGAAGCTACGGGCAACCGGACTTGGGTG
>2105:9274:5147_Hexa3_191
GCACTGATTTTTCGAACGCGCATTGCGGTCTCGGGTACTACCCGGGACCACGTCTGTCTGAGGGTCGGATAAACGCTTGCAGAAGGAGGTTTCCCTCCTGTTTGGTCTCTCGGATTTATTTTCGTAGACCTAAGACTTGCGTGACCCGCCGCCGAGAGGCGTCCCGCGTAAGGGCGCCCGGGAGTGGGAGTGGCGGAATGCTAAACTCCTCCAGCCCGGGCCGG
>1102:19643:7270_Hexa3_218
GCACTGATTTTTCGAACGCACATCGCGGCGTCGGGTTTGTCCTCGGCGCTACGTCTGTCTGAGGGTCGGTTCAAAGCTTGCAGAAGGAGTTTTTCTCCTGCGTGGTCGATCCGGGGAGTCCACACAGGGTGAATTCGCCGACCTAAAGCTCGCGAGATCCACTGACTAAGGAGCGTCCTGCAGCGGAATCCTGTTGCGTGGGGATGGCGGATGTTTTG
>1104:2181:15024_Hexa1_005
ACATTGACATTTCGAACGCACATTGCGGTCCACGGATCCAATTCCCGGACCACACTTGGCTGAGGGTCGTTTATTATATAAAAACTGCTTACAATTACTTGTAATTGTACAAGCGATGAATGTGTATAAACTTTAAATGAATGTTTTTCATTGTCTAAAAAATTGATTATATATTATAAGACAATGTCGTTTTAAATTATTATACATACTCGATTTAATGAAATGTCATTATAATCGTTTATCGAGTCTATGAATTATAGAAATAAATCAGACCGA
>1108:10866:9476_Hexa4_082
GCACTGATTTTTCGAACGCGCATTGCGGCCTCGGGTCCTGCCCGGGGCCTCGCCTGTCTGAGGGTCGGATAAGACTTGCAAAGGAGGCATTTGCCTTCAATTGGTCGTACCGGAGACTCCGCCGACTCAAGGAGTGCCGTGCAGAGAAGCTCCTCGTGATGCGCACGCGGTAGACGAAGGCGATTCGCCATCTCCTGCGGCCATTTTTCGAGTTGTGAGCAGAGAAG
>2106:24225:14984_Hexa1_002
TCACTGATTTTTCGAACGCACATTGCGGCCTCGGGTACTGCCCGGGGCCTCGCCTGTCTGAGGGTCGGATACTTGCAGAGGTTCTATTTTAGAATCCATTGGTCGTACCGGATGATAAGTCCGCCGACCTTAAGTATTTTCCGTTTTATCTGACCAATGTTGGGTCGGAGAGGACGTTTGTTTAACTCTCTGGACTCAAGTCTTGATAACAGGATACATTCTCATGTCGACCTCAGATCAGACGAGACACACCGCTGAATTT
>1106:13084:12546_Hexa2_011
ACATCGACATTTCGAACGCACATTGCGGTCCACGGATACGTTTCCCGGACCACGCCTGGCTGAGGGTCGTTTATAAGATAAAACCAGACTGCTCGTCGTCGCGTGCGACGACGAGCGATTTCCTGAGCGTTCGTCGCGCCTCGCGATATCCCTCAAGGGGGGATGTTCGTCGATGGTCGAGGCGTCGCTCGAAATCAGTTGATCGAATGCTTCTCGGAGCGAGATGCACTACGACGACACAGTAACGAGTCTGTG
>2104:26132:10121_Hexa3_235
TCACTGATTTTTCGAACGCACATTGCGGCCTCGGGTACTGCCCGGGGCCTCGCCTGTCTGAGGGTCGGATACTTGCAGAGGTTCTTTTTTAGAATCCATTGGTCGTACCGGATGATAAGTCCGCCGACCTTAAGTATTTTCCGTTTTATCTGACCAATGTTGGGTCGGAGAGGACGTTTTTATATACTCTCTGGGCCCAAGTCGGATAATTCAACGGATACATTTTTCTAT
>1119:7359:11894_Hexa1_187
ACATCGACATTTCGAACGCACATTGCGGCCTCGGGTCCTGCCCGGGGCCTCGCCTGTCTGAGGGTCGGATAAGACTTGCAAAGGAAAATTCTTTTTTCCAATTGGCCGCGTCGGTTACTTCGAGTTTCCGTCGGCTCAAGTGCTTATAGGTTCCTCCCTGGTCGAGAGAGCGTCGCCCTAGAGCAAGCTCGTCGGTCGGAGAAGACGGACCACGTTTCTCCACGAATACG
>1104:6380:11379_Hexa1_210
ACATCGACATTTCGAACGCACATTGCGGTCCACGGATACGATTCCCGGACCACGCCTGGCTGAGGGTCGTTTATAAAACTAAACCAGACTGCTCGTCGTCTCTCCGGTAACACGGGGTTCGACGAGCGAACGCCTGAGCGCTCGTCTTTGGTAGATTCTCTCCTCGACTTTGTCGGAAGAGAATCGACGGAGGCGTCGCTCGAAATGAAATCTCGAAGCTCTCTCTCTCGCTCCGCGAACTGTTTGAACGCGAGACGGAGG
>2115:19398:9618_Hexa4_067
TCACTGATTTTTCGAACGCACATTGCGGCCTCGGGTACTGCCCGGGGCCTCGCCTGTCTGAGGGTCGGATACTTGCAGAGGTTCTCGATTGAATCCATTGGTCGTACCGGATGATAAGTCCGCCGACCTTAAGTATTTTCCGTTTTATCTGACCAATGTTGGGTCGGAGAGGACGTTTGATTAACTCTCTGGACTCAAGTCACGATAACTTTCGGGTTCAT
>1103:29391:16202_Hexa3_083
GCACTGATTTTTCGAACGCACATTGCGGCCTCGGGTCCTACTCGGGGCCACGTCTGTCTGAGGGTCGGATGTACGCTTGCCGAAGGGGGTCTCCTCCTACTTGGTCGCACCGGGAGAGCGCTCAGGCGCTCACTCGCCGACCCAAGGCTCGCGTGCTCCTCCGGTCCGGAACCCTTCCCGCTTAGAGGTGACTCCGGCACTGCGTTGATAGACGATCAAATCTCAGGACGGGTTCCTGAGC
>1111:20074:19764_Hexa3_084
GCACTGATTTTTCGAACGCACATTGCGTCCTCGGGTCCTACCCGGGGCCACGTCTGTCTGAGGGTCGGATGTACGCTTGCCGAAGGAGGTCTCTTCCTACTTGGTCGCACCGGGAGAGCGCTTCTGCGTTTTCTCGCCGACCCAAGGCTCGCGTGCTCCGCCGGTCCGGAAACGGTCCCGCTTAGAGGTGGA
>1105:16568:11771_Hexa3_168
ACATCGACATTTCGAACGCACATTGCGGTCTCGGGTACTACCCGGGACCACGTCTGTCTGAGGGTCGGATAAACGCTTGCAGAAGGAGGTCTTCCTCCTGTTTGGTCTCTCGGATTCATTTTCGTAGACCTAAGACTTGCGTGACCCGCCGCCGAGAGGCGTCCCGCGTAAGGACGCCCGGGAGTGGGAGTGGCGGAATGCTAAACTCCTCCAGCCCGGGCC
>1102:19836:2135_Hexa1_031
GCACTGGTTTTTCGAACGCACATTGCGGCCTCGGGTCCTACCCGGGGCCATGTCTGTCTGAGGGTCGGATGTACGCTTGCCGAAGGGGGTCTCCTCCTACTTGGTCGCACCGGGAGAGCGCTCAGGCGCTCACTCGCCGACCCAAGGCTCGCGTGCTCCTCCGGTCCGGAAACCGTCCCGCTTAGGTGGACTCCGGCACTGCGTGGATAGGCGATCATTTCTC
>1113:3818:9701_Hexa1_072
ATCACTGATTTTTCGAACGCACATTGCGGCCTCGGGTACTGCCCGGGGCCTCGCCTGTCTGAGGGTCGGATACTTGCAGAGGTTCTCGATTGAATCCATTGGTCGTACCGGATGATAAGTCCGCCGACCTTAAGTATTTTCCGTTTTATCTGACCAATGTTGGGTCGGAGAGGACGTTTGAATAACTCTCTGGACTCAAGTCATGATAAATATACGGACGCATCTTTTTAATG
>1106:19563:13238_Hexa1_068
TCATCGACATGTTGAACGCATATTGCACGTTATACACTTGGTTCTGTTATGGGACTGTATAACGTACATATGGTTGAGTGTCGTCATTTCATCATTTGAACTATCAATGTGAGTCAATCTCTCACATACAATTGAGTGTCTTAAAGACTACATTCATGTAGATTTATGACCAAGGTTCTATATTGTCAGTTTCGCTACAATACACTGTGTCTCAGTTGTTCTATCGTCTATCGATGGCCAATAAGAGGTGCGTGTCCGGCGCTAACTATACAGTA
>1102:25986:14577_Hexa2_205
GCACTGATTTTTCGAACGGACATCGCGGCGTCGGGTTTGTCCTCGGCGCTACGTCTGTCTGAGGGTCGGTTCAAAGCTTGCAGAAGGAGTTTTTCTCCTGCGTGGTCGATCCGGGGGAGTCCACACAGGGTGAATTCGCCGACCTAAAGCTCGCGAGATCCACTGACTGAGGAGCGTCCTGCAGCGGAATCCTGTTGCGTGGGGATGGCATTCCACGACGCGGGCCGGCAGTCGAC
>1112:25805:13071_Hexa3_211
ACATCGACATTTCGAACGCACATTGCGGTCCACGGATACAATTCCCGGACCACGCCTGGCTGAGGGTCGTTTTACGTATAACAAACTGCTTATTGCGAGCGAATAATGTGAACGTTCGTCGATAATTGCGCAAGCATGAATCGGCGTCGTTTGAAATAAAGAGTTTGAGCAATCGCACCGGCCGAGCGTGTCATTTTTTGCAGTATTCATTTATTGCATCGACAGCTTTTG
>1102:24756:3855_Hexa4_052
GCACTGATTTTTCGAACGCACATTGCGGTCTCGGGTCCTACCCGGGACCACGTCTGTCTGAGGGTCGGGTTTACGCATGCCGAAGTGGTCATCTTCCTTCTGGGAGGTGTCACTACCTGGTCGTGCCGGAACCGCAAAGTTTCGTCGACCTAAGCATTGCGTGATCCCCGGTCGAGAGGCGTCCCGCATAGGATGCTCGCAGACGGGAGTGATGGATTTCACTC
>1108:11532:1149_Hexa3_047
GCACTGATTTTTCGAACGCACAGNNCGGCCTCGGGTCCTACCCGGGGCCACGTCTGTCTGAGGGTCGGATGTACGCTTGCCGAAGGGGGTCTCCTCCTACTTGGTCGCACCGGGAGGGCTCTAAGGGGCTCTCTCGCCGACCCAAGGCTCGCGTGCTCCTCCGGTCCGGAAACGGTCCCGCTTAGGTGGACTCTGGCAC
>1111:20308:8623_Hexa2_161
GCACTGATTTTTCGAACGCACATTGCGGCCTCGGGTCCTACCCGGGGCAACGTCTGTCTGAGGGTCGGATGTGCGCTTGCCGAAGAGGGTCTCCTCCTACTTGGTCTCACCGGGAGAGCGCTTCGGCGTTTTCTCGCCGACCCAAGGCTCGCGTGCTCCGCCGGTCCGGAAACGGTCCCGCTTAGAGGTGACTCTGGCACTGCGTGGATAGGCGATCATATCTCAGGACGGGTTCCTGAGCGCTCCACGATGAGTCGGGGGCGCGGTTG
>2119:8286:8506_Hexa2_106
GCACTGATTTTTCGAACGCACATTGCGGCCTCGGGTCCTACCCGGGGCCACGTCTGTCTGAGGGTCGGATGTACGCTTGCCGAAGGAGGTCTCCTCCTACTTGGTCGCACCGGGAGGGCTCTCAGGGGCTCTCTCGCCGACCCAAGGCTCGCGTGCTCCTCCGGTCCGGAAACGGTCCCGTTTAGAGGAAACTCCGGCACTGCGTGGATAGGCGATCATTTC
>1103:24197:10183_Hexa1_083
ACATCGACATTTCGAACGCACATTGCGGTCCACGGATACGATTCCCGGACCACGCCTGGCTGAGGGTCGTTCAACAAACAAAACCAGACTGCTCGCGTCCGTCGTCGTCGACGGCGGCGCGAGCGATGAGCCTGGGCGCTCGCGCGGCGCGCTTCGGCGCGCTCGCGCGTCGCTCGAAATGAACGCGCGCTGTCCTCCGTGACACGCGCGAGACTCCGAGAGAGAGAGAACCGCGACAGACACAC
>2105:11478:6210_Hexa2_185
GCACTATTTTTTCGAAACCGCATTGCGGTCTCGGGTACTACCCGGGACCATGTTTGTCTGAGGGTCGGATAAACGCTTGCAGAAGGAGGTCTTCCTCCTGTTTGGTCTCTCGGATTCATTTTCGTAGACCTAAGACTTGCGTGACCCGCCGCCGAGAGGCGTCCCGCGTAAGGACGCCCGGGAGTGGGAGTGGCGGAATGCTAAACTCCTCCAGCCCGGGCCGGCGGTAGATGCGAGAGCGGTGGG
>1113:14532:5625_Hexa3_183
TCACTGATTTTTCGAACGCACATTGCGGCCTCGGGTACTGCCCGGGGCCTCGCCTGTCTGAGGGTCGGATACTTGCAGAGGTTCTATTTTAGAATCCATTGGTCGTACCGGATGATAAGTCCGCCGACCTTAAGTATTTTCCGTTTTATCTGACAAATGTTGGGTCGGAGAGGACGTTTGTTTAACTCTCTGGACTCAAGTCACGATAATTATGCGGACGCATTTTTTAAT
>1105:23389:21394_Hexa3_022
GCACTGATTTTTCGAACGCACATTGCGGCCTCGGGTCCTACCCGGGGCCACGTCTGTCTGAGGGTCGGATGTACGCTTGCCGAAGGGGGTCTCCTCCTACTTGGTCGCACCGGGAGGGCTCTAAGGGGCTCTCTCGCCGACCCAAGGCGCGCGTGCTCCTCCGGTCCGGAAACGGTCCCTATGAGGTGGACTCTGGCAC
>2112:17572:2314_Hexa4_186
TCACTGATTTTTCGAACGCACATTGCGGCCTCGGGTACTGCCCGGGGCCTCGCCTGTCTGAGGGTCGGATACTTGCAGAGGTTCTTAATTGAATTCCATTGGTCGTACCGGATGATAAGTCCGCCGACCTTAAGTATTTTCCGTTTTATCTGACCAATGTTGGGTCGGAGAGGACGTTTGATTAACTATCTGGACTCAAGTCACGATAATCGTACGGATTTATT
>1102:29369:16248_Hexa3_007
GCACTGATTTTTCGAACGCACATTGCGGTCTCGGGTCCTACCCGGGACCACGTCTGTCTGAGGGTCGGATTTACGCATGCCGAAGTGGTCTTCCTTTTTGGAAGCGCCACTACCTGGTCGCGTCGGAACCGCAAGGTTTCGTCGACCTAAACATTGCGTGATCCCCGGTCTGTCCTCGTCCCGCATAGGATGCTCGCAG
>1107:18994:21687_Hexa4_043
GCACTGATTTTTCGAACGCACATTGCGGTCTCGGGTCCTACCCGGGACCACGTCTGTCTGAGGGTCGGATTTACGCATGCCGAAGTGGTCTTCCTTTTTTGGAAGCGCACTACCTGGTCGCGTCGGAACCGCAAGGTTTCGTCGACCTAAACGTTGCGTGATCCCCGGTCGAGAGGCGTCCCG
>2118:7040:18587_Hexa4_055
GCACTGATTTTTCGAACGCACATTGCGGTCTCGGGTCCTACCCGGGACCACGTCTGCCTGAGGGTCGGGTCTACGCATGCCGAAGTGGTCATCTTCCTTCTGGGAGGTGTCGCTACCTGGTCGCGTCGGAACCGCAAAGTTTCGTCGACCTAAACATTGCGTGATCCCCGGTCGAGAGGCGTCCCGCATAGGATGCTCGCAGACGGGAGTGACGGATTCCACTCCCGC
>1103:22730:8748_Hexa4_077
TCACTGATTTTTCGAACGCACATTGCGGCCTCGGGTACTGCCCGGGGCCTCGCCTGTCTGAGGGTCGGATACTTGCAGAGGTTCTAATTTAGAATCCATTGGTCGTACCGGATGATAAGTCCGCCGACCTTAAGTATTTTCCGTTTTATCTGACCAATGTTGGGTCGGAGAGGACATTTTTATATACTCTCTGGGCCCAAGTCGGATAAATATACGGATTTTTATTATGTC
>1102:22460:8599_Hexa4_044
TCACTGATTTTTCGAACGCACATTGCGGCCTCGGGTACTGCCCGGGGCCTCGCCTGTCTGAGGGTCGGATACTTGCAGAGGTTCTTAATTGAATCCATTGGTCGTACCGGATGATAAGTCCGCCGACCTTAAGTATTTTCCGTTTTATCTGACCAATGTTGGGTCGGAGAGGACGTTTGATTAACTCTCTGGACTCAAGTCACGCTTAATATACGGACGCATTTTTTTTAAT
>1108:13181:2545_Hexa1_227
GCACTGATTTTTCGAACGCACATTGCGGCCTCGGGTCCTACCCGGGGCCACGTCTGTCTGAGGGTCGGATGTACGCTTGCCGAAGGAGGTCTCCTCCTACTTGGTCGCACCGGGAGAACGCTTCGGCGTTTTCTCGCCGACCCAAGGCTCGCGTACTCCGCCGGTCCGGAAACGGTCCCGCTTAGGTGGACTCTGGCACTGCGTGGATAGGAGATCATTTCTCCGGACG
>2109:22702:16564_Hexa4_031
GCACTGATTTTTCGAACGCACATTGCGGCCTCGGGTTCTGCCCGGGGCCTCGCCTGTCTGAGGGTCGGATAAGACTTGCAAAGGAAAATTTCTTTTCCAATTGGCCGCATCGGACGACGTCAAAGTTGTCCGTCGGCTCAAGTGCGATTAGGTTCATCCCCGGTCGAAGAGAGCACAAGCCCTAGAGCATGCTCGTCGCTCGGAGAAGACGGTTCACGTTTCTCCACGAAGACGAACCGGTTTGTTTGCTGAGCAGACTGAAATGGGTGATGG
>2105:17209:6887_Hexa2_187
GCACTGATTTTTCGAACGCGCATTGCGGTCTCGGGTACTACCCGGGACCACGTCTGTCTGAGGGTCGGATAAACGCTTGCAGAAGGAGGTCTTTCTCCTGTTTGGTCTCTCGGATTCACTTTCGTAGACCAAAGACTTGCGTGACCCGCCGCCGAGAGGCGTCCCGCGTAAGGACGCCCGGGAGTGGGAGTGGGAGTGGCGGAATGCTATACTTCTCCAAGCCCGGGCCGG
>1101:22525:15292_Hexa4_078
GCACTGATTTTTCGAACGCACATTGCGGTCTCTGGTCCTACCCGGGACTACGTCTGTCTGAGGGTCGGGTTTACGCATGCCGAAGTGGTCATCTTCCTTCTGGGAGGCGTCACTACCTGGTCGCGTCGGAACCGCAAAGTTTCGTCGACCTAAACATTGCCTGATCCCCGGTCGAGAGGCGTCCCGCATAGGATGCTCGCAGACGGGAGTGACGGATTCCACTCCCGC
>1103:8258:9718_Hexa4_108
GCACTGATTTTTCGAACGCACATTGCGGCCTCGGGTCCTACCCGGGGCCACGTCTGTCTGAGGGTCGGATATACGCATGCAGAAGGAGTCTTCTCCTGTCTGGTCGCACCGGAGTTTCTCCTTTTCGAGAATCTTCGCCGACCTAAGGTTTGCGTGCTCCACCGGTCGAGACGCGTCCCGCATAGGATGCTCGTGCGTGGGGTTGGCGGACAGTGCCACCGCGGACACGAGACGGCGGT
>1103:22040:5609_Hexa2_123
TCACTGATTTTTCGAACGCACATTGCGGCCTCGGGTACTGCCCGGGGCCTCGCCTGTCTGAGGGTCGGATACTTGCAGAGGTTTCTTAAACCCATTGGTCGTACCGGATGATAAGTCCGCCGACCTTAAGTATTTTCCGTTTTATCTGACCAATGTTGGGTCGGAGAGGACGTTTGTTTAACTCTCTGGACTCAAGTCGTGATAATTTTACGGATACATTTTTTCTATGTCGACCTCAGATCAGACGAGACAACCCGC
>1103:17060:21547_Hexa3_178
GCACTGATTTTTCGAACGCGCATTGCGGTCTGGGGTACTACCCGGGACCACGTCTGTCTGAGGGTCGGATAAACGCTTGCAGAAGGAGGTCTTCTTCCTGTTTGGTCTCTCGGATTCACTTTCGTAGACCTAAGACTTGCGTGACCCGCCGCCGAGAGGCGTCCCGCGTAAGGACGCCCGGGGGTGGGAGTGGCGGAATGCTAACCTCCTCCAGCCC
>1112:13243:25226_Hexa1_213
GCACTGATTTTTCGAACGCACATTGCGGTCTCGGGTCCTACCCGGGACCACGTCTGTCTGAGGGTCGGATTTACGCATGCCGAAGCGGTCTTCCTTTTCGGAAGCGCCACTACCTGGTCGCGTCGGAACCGCAAGGTTTCGTCGACCTAAACATTGCGTGATCCCCGGTCGANAGNNNNCCCGCATAGGA
>1105:10845:12579_Hexa1_203
TCACTGATTTTTCGAACGCACATTGCGGCCTCGGGTACTGCCCGGGGCCTCGCCTGTCTGAGGGTCGGATACTTGCAGAGGTTTCTTAAACCCATTGGTCGTACCGGATGATAAGTCCGCCGACCTTAAGTATTTTCCGTTTTATCTGACCAATGTTGGGTCGGAGAGGACGCTTGATTAACTCTCTGGACCCAAGTCATGATAAAAGGATACATTCTCATGTCGACCTCA
>1107:18294:8723_Hexa3_176
GCACTGATTTTTCGAACGCATATTGCGGTCTCGGGTCCTACCCGGGACCACGTCTGTCTGAGGGTCGGATTTACGCATGCCGAAGTGGTCTCTTCCCTCGTGGAAGTTACCACTACCTGGTCGCGTCGGAACCGTAAGGTATCGTCGACCTAAACATTGCGTGATCCCCGGTCGAGAGGCGTCCCGCATAGGATTCTCGCCGACGGGAGTGACGGATTCCACTCCC
>1111:18480:15867_Hexa1_138
TCACTGATTTTTCGAACGCACATTGCGGCCTCGGGTACTGCCCGGGGCCTCGCCTGTCTGAGGGTCGGATACTTTCAGAGGTTCTATTTTAGAATCCATTGGTCGTACCGGATGATAAGTCCGCCGACCTTAAGTATTTTCCGTTTTATCTGACCAATGTTGGGTCGGAGAGGACGTTTGATTAACTCTCTGGACTCAAGTCAGGATAAAAGGATACATTCTTATGTCGACCTCAGATCAGACGCAACAACCCGCTGAATTTAA
>1104:19182:19677_Hexa2_175
GCACTGATTTTTCGAACGCACATTGCGGCCTCGGGTCCTACCCGGGGCCACGTCTGTCTGAGGGTCGGATGTACGCTTGCCGAAGGGGGTCTCCTCCTACTTGGTCGCACCGGGAGTGCGCTCAGGCGCTCACTCGCCGACCCAAGGCTCGCGTGCTCCTCCGGTCCGGCAACCGTCTCGCTTAGAGGTGACTCCGGCACTGCGTGGATAGACGATCAAA
>1106:20194:13977_Hexa1_219
TCACTGATTTTTCGAACGCACATTGCGGCCTCGGGTACTGCCCGGGGCCTCGCCTGTCTGAGGGTCGGATACTTGCAGAGGTTCTCGATTGAATCCATTGGTCGTACCGGATGATAAGTCCGCCGACCTTAAGTATTTTCCGTTTTATCTGACCAATGTTGGGTCGGAGAGGACGTTTTTATATACTCTCTGGGCTCAAGTCATGATAAAAGGATACATTCTCATGTCGAC
>1113:11975:10182_Hexa1_066
TCACTGATTTTTCGAACGCACATTGCGGCCTCGGGTACTGCCCGGGGCCTCGCCTGTCTGAGGGTCGGATACTTGCAGAGGTTCTGAATTGAATCCATTGGTCGTACCGGATGATAAGCCCGCCGACCTTAAGTATTTTCCGTTTTATCTGACCAATGTTGGGTCGGAGCGGACGTTTGTTTAACTCTCTGGACTCAAGTCACGATAATCATACGGATTCATTCTATGTC
>1107:17940:11427_Hexa2_157
GCACTGATTTTTCGAACTCACATTGCTGCCTCGGGTCCTACCCGGGGCCACGTCTGTCTCAGGGTCGGATGTACGCTCGCCGAGGGGGGTCTCCTCCTACCTGGTCGCACCGGGAGAGCGCTTCGGCGCTTTCTCGCCGACCCAAGGCTCGCGTGCTCCGCCGGTCCGGAAACGGTCCCGCTTAGAGGTGACTCTGGCACTGCGTGGATAGGCGATCATATCTCAGGACGGGTTCCTGAGCGCTCCACGATAAGTCGGAGG
>1105:28006:8877_Hexa1_001
GCACTGATTTTTCGAACGCACATTGCGGCCTCGGGTCCTACCCGGGGCCACGTCTGTCTGAGGGTCGGATGTACGCTTGCCGAAGGAGGTCTCCTCCTACTTGGTCGCACCGGGATGGCTCTAAGGGGCTCTCTCGCCGACCCAAGGCTCGCGTGCTCCGCCGGTCCGGAAACGGTCCCGCTTAGAGGTGACTCTGGCACTGCGTGGATAGAATTGAGATATTCACAGCTTGATCGGCCAATGCATATT
>2105:21912:5654_Hexa4_205
GCACTGATTTTTCGAACGCACATCGCGGCCTCTGGTTTATCCTAGGGGCCACGCCTGTCTGAGGGTCGGATCAAAGCTTGCAGAAGGAGTTCTTCTCCTGCGTGGTCGCACCGGAGGAGTCCTCTAGAGGACGAATCCGCCGACCCAAGGCTCGTAAGATCCACCGATCGAGGAGCGTCCTGCGTGAGATGCCCGGTGCGTGGAGAAGGCGGACACTCAACTATCCC
>2105:22667:5735_Hexa3_084
GCACTGATTTTTCGAACGCACATTGCGGCCTCGGGTCCTACCCGGGGCCACGTCTGTCTGAGGGTCGGATGTACGCTTGCCGAAGGAGGTCTCTTCCTACTTGGTCGCACCGGGAGAGCGCTTCTGCGTTTTCTCGCCGACCCAAGGCTCGCGTGCTCCTCTGGTCCGGAATCGGTCCCGCTTAGAGGTGACTCCGGCACTGCGTGGATAGGCGATCATTTC
>2107:10359:9133_Hexa4_173
ACATCGACATTTCGAACGCACATTGCGGTCCACGGATACGATTCCCGGACCACGCCTGGCTGAGGGTCGTTCAACAAACAAAACCAGACTGCTCGCGTCCGTCGTCGTCGTCGTCGACGGCGGCGCGAGCGATGAGCCTGGGCGCTCGCGCGGCGCGCTTCGGCGCGCTCGCGCGTCGCTCGAAATGAACGCGCTGTCCTCCGTGACACGCGCGACTCCGAGAGAGAGAA
>1103:17632:11884_Hexa2_167
TCACTGATTTTTCGAACGCACATTGCGGCCTCGGGTACTGCCCGGGGCCTCGCCTGTCTGAGGGTCGGATACTTGCAGAGGTTCTCCATTGAATCCATTGGTCGTACCGGATGATAAGTCCGCTGACCTTAAGTATTTTCCGTTTTATCTGACCAATGTTGGGTCGGAGAGGACGTTTGATTAACTCTCTGGACTCAAGTCACGATGAATATACGGATTTATTCTTATGT
>2101:12924:15626_Hexa4_227
GCACTGATTTTTCGAACGCACATTGCGGCCTCGGGTCCTACCCGGGGCCACGTCTGTCTGAGGGTCGGATGTACGCTTGCCGAAGGGGGTCTCCTCCTACTTGGTCGCACCGGGAGGGCTCTAAGGGGCTCTCTCGCTGACCCAAGGCTCGCGTGCTCCTCCGGTCCGGAAACGGTCCCGCTTCGGTGGGATCTGGCACTGCGTGG
>1110:22163:15530_Hexa2_015
GCACTGATTTTTCGAACGCACATTGCGGCCTCGGGTACTGCCCGGGGCCTCGCCTGTCTGAGGGTCGGATACTTGCAGAGGTTCTTTTTTTAGAATCCATTGGTCGTACCGGATGATAAGTCCGCCGACCTTAAGTATTTTCCGTTTTATCTGACCAATGTTGGGTCGGAGCGGACGTTTGATTAACTCTCTGGACTCAAGTCAAGATAATTATGCGGATA
>2110:19646:2964_Hexa3_177
TCACTGATTTTTCGAACGCACATTGCGGCCTCGGGTACTGCCCGGGGCCTCGCCTGTCTGAGGGTCGGATACTTGCAGAGGTTCTATTTTAGAATCCATTGGTCGTACCGGATGATAAGTCCGCCGACCTTAAGTATTTTCCGTTTTATCTGACCAATGTTGGGTCGGAGAGGACGTTTGTTTAACTCTCTGGACTCAAGTCACGATAATCATACGAGACAACCCGCTGAATTTAAGCA
>1103:18139:20279_Hexa2_162
GCACTGATTTTTCGAACGCACATTGCGGCCTCGGGTCCTACCCGGGGCCACGTCTGTCTGAGGGTCGGATGTACGCTTGCCGAAGGGGGTCTCCTCCTACTTAGTCGCACCGGGAGGGCTCTCAGGGGCTTTCTCGCCGACCCAAGGCTCGCGTGCTCCTCCGGTCCGGAAACGGTCCCGCTTAGGTGGACTCTGGCACTGCGTGGATAGGCGATCATTTCCCAGGACGG
>1102:11032:17375_Hexa4_151
GCACTGATTTTTCGAACGCGCATTGCGGCCTCGGGTCCTGCCCGGGGCCTCGCCTGTCTGAGGGTCGGATGAGACTTGCATAGGGTAATTTACCCACCTGGCCGTACCGGAATATTTCTATTCCGCCGGCTCAAAGTTTGCTTCTTCCTCTTCGAAAGAAGCCTCTTCGAGGAGAAGACGCTACACATGTCGTCTCCACTGCATGAGCTTTACGAGGAAGAATTAAAA
>2106:7125:6044_Hexa1_098
TCACTGATTTTTCGAACGCACATTGCGGCCTCGGGTACTGCCCGGGGCCTCGCCTGTCTGAGGGTCGGATACTTGCAGAGGTTCTATTTTAGAATCCATTGGTCGTACCGGATGATAAGTCCGCCGACCTTAAGTATTTTCCGTTTTATCTGACCAATGTTGGGTAGGAGAGGACGTTTGAATAACTCTCTGGACTCAAGTCACGATAATAATACGGATTTTTCATAT
>2105:18785:3453_Hexa4_218
GCACTGATTTTTCGAACGAACATCGCGGCGTCGGGTTTGTCCTCGGCGCTACGTCTGTCTGAGGGTCGGTTCAAAGCTTGCAGAAGGAGTTTTTCTCCTGCGTGGTCGATCCGGGGGAGTCCACACAGGGTGAATTCGCCGACCCAAGGCTCGTGAGATCCACCGATCGAGGAGCGTCCTGCGTGAGATGCCCGGTGCGTGGAGATGGCGGATGTTTTGTGCGG
>1108:22492:12817_Hexa4_044
TCACTGATTTTTCGAACGCACATTGCGGCCTCGGGTACTGCCCGGGGCCTCGCCTGTCTGAGGGTCGGATACTTGCAGAGGTTCTTTTTTAGAATCCATTGGTTGTACCGGATGATAAGTCCGCCGACCTTAAGTATTTTCCGTTTTATCTGACCAATGTTGGGTCGGAGAGGACGTTTGATTAACTCTCTGGACTCAAGACACGATAATCTTACGGACGCATTTTTTAAT
>1117:12684:24762_Hexa1_234
TCACTGATTTTTCGAACGCACATTGCGGCCTCGGGTACTGCCCGGGGCCTCGCCTGTCTGAGGGTCGGATACTTGCAGAGGTTCTCGATTGAATCCATTGGTCGTACCGGATGATAAGTCCGCCGACCTTAAGTATTTTCCGTTTTATCTGACCAATGTTGGGTCGGAGAGGAAGTTTGTCTAACTCTCTGGCCTCACGTCAAGATAATCAT
>2107:24832:12830_Hexa3_168
GGACTGATTTTTCGAACGTGCATTGCGGTCTCGGGTACTACCCAGTACTTCCCGGGACCACGTCTGTCTGAGGGTCGGATAAACGCTTGCAGAAGGAGGTCTTCCTCCTGTTTGGTCTCTCGGATTCACTTTCGTAGACCTAAGACTTGCGTGACCCGCCGCCGAGAGGCGTCCCGCGTAAGGACGCCCGGGAGTAAAAGTGGCGGAATGCTATACTCCTCCAAGCCCGGACCAGTGGTAGATGCGAGA
>1108:21747:19334_Hexa1_187
GCACTGATTTTCGAACGCACATTGCGGCCTCGGGTCCTGCCCGGGGCCTCGCCTGTCTGAGGGTCGGATAAGACTTGCAAAGGAAAATTCTTTTTTCCAATTGGCCGCGTCGGTTACTTCGAGTTTCCGTCGGCTCGAGTGCTTATAGGTTCCTCCCTGGTCGAGAGAGCGTCGCCCTAGGGCAAGCTCGTCG
>2114:11306:5154_Hexa3_074
TCACTGATTTTTCGAACGCACATTGCGGCCTCGGGTACTGCCCGGGGGCCTCGCCTGTCTGAGGGTCGGATACTTGCAGAGGTTTCCTTAACCCATTGGTCGTACCGGATGATAAGTCCGCCGACCTTAAGTATTTTCCGTTTTATCTGACCAATGTTGGGTCGGAGAGGACGTTTGTTTAACTCTCTGGACTCAAGTCACGATAAATATACGGATTTATCCTATGTCGACCTCAGATCCGACGAGACAACCCG
>1104:13481:9625_Hexa2_108
TCACTGATTTTTCGAACGCACATTGCGGCCTCGGGTACTGCCCGGGGCCTCGCCTGTCTGAGGGTCGGATACTTGTAGAGGTTCTCGATTGAATCCATTGGTCGTACCGGATGATAAGTCCGCCGACCTTAAGTATTTTCCGTTTTATCTGACCAATGTTGGGTCGGAGAGGACGTTTGTTTAACTCTCTGGACTCAAGTACCGATAATCTTACGGACGCATTTTTTTA
>1107:26731:17413_Hexa3_154
TCACTGATTTTTCGAACGCACATTGCGGCCTCGGGTACTGCCCGGGGCCTCGCCTGTCTGAGGGTCGGATACTTGCAGAGGTTCTTATATGAATCCATTGGTCGTACCGGATGATAAGTCCGCCGACCTTAAGTATTTTCCGTTTTATCTGACCAATGTTGGGTCGGAGAGGACGTTTGATTAACTCTCTGGCCTCAAGTCACGATAATCGTACGGCCGCATTTTTTGAATGT
>1118:14888:5827_Hexa4_145
GCACTGATTTTTCGAACGCACATTGCGGTCTCGGGTCCTACCCGGGACCACGTCTGTCTGAGGGTCGGATTTACGCATGCCGAAGCGGTCTTCCTTCTGGGAGGCGTCACTACCTGGTCGCGTCGGAACCGCAAAGTTTCGTCGACCTAAACATTGCCTGATCCCCGGTCGAGAGGCGTCCCGCATAGGATGCTCGCAGACGGGAGTGACGGATTCCACTCCTCGC
>1108:19250:9665_Hexa1_210
ACATCGACATTTCGAACGCACATTGCGGTCCACGGATACGATTCCCGGACCACGCCTGGCTGAGGGTCGTTTATAAGATAAAACCAGACTGCTCGTCGTCGCTGACGCGACGGCGAGCGATTTTCTGAGCGTTCGTCGCGCCTTCGATACGCCCCCCGGGGTGTGTTCGATTGGTCGAGGCGTCGCTCGAAATCAGTCGATCGAATGCTTCTCGGAGCGAGACGCGCGACGACGACGATACACACTGTGTCGAAAGCAAAG
>1117:6477:12199_Hexa4_099
GCACTGATTTTTCGAACGCACATTGCGGTCTCGGGTACTACCCGGGACCACGTCTGTCTGAGGGTCGGATAAATGCATGCAGAGGGGCTTCTGTCCCACGTGGTCGCACCGGAAGACTCTTCCTCGGAAGAGACTTTCGCCGACCTAAGGCTTGCGAGTTCCCCGACCGTGGAGGCGTCCCGCTATGGACAGTCTCTGTGGCGGAGTGGCGATGATTTTGCTCCTGCCTAAAGAGACGGCGGTTTTATC
>1102:23677:18299_Hexa4_025
GCACTGATTTTTCGAACGCACATTGCGGCCTCGGGTCCTACCCGGGGCCACGACTGTCTGAGGGTCGGATGTACGCTTGCCAAAGGGGGTCTCCTCCTAATTGGTCGCACCGGGATGGCTCTAAGGGGCTCTCTCGCCGACCCAAGGCTCGCGTGCTCCTCCGGTCCGGAAACGGTCCCGCTTAGAGGTGACTCCGGCACTGCGTGGATAGGCGATCATATCCCGGGACGGGTTCCCGA
>1104:26670:20121_Hexa2_234
TCACTGATTTTTCGAACGCACATTGCGGCCTCGGGTACTGCCCGGGGCCTCGCCTGTCTGAGGGTCGGATACTTGCAGAGGTTCTCGATTGAATCCATTGGTCGTACCGGATGATAAGTCCGCCGACCTTAAGTATTTTCCGTTTTATCTGACCAATGTTGGGTCGGAGGGGACGTTTGTCTAACTCTCTGGACTCAAGTACCGATAATCATCCGGATTTATT
>1109:19645:5574_Hexa4_223
TCACTGATTTTTCGAACGCACATTGCGGCCTCGGGTACTGCCCGGGGCCTCGCCTGTCTGAGGGTCGGATACTTGCAGAGGTTTCCATAACCCATTGGTCGTACCGGATGATAAGTCCGCCGACCTTAAGTATTTTCCGTTTTATCTGACCAATGTTGGGTCGGAGAGGACGTTTGAATAACTCTCTGGACTCAAGTCACGATAATCATACGGCTTTATCCTATGTC
>2118:2964:8822_Hexa3_150
GCACTGATTTTTCGAACGCGCATTGCGGTCTCGGGTCCTACCCGGGACCACGTCTGTCTGAGGGTCGGGTTTACGCATGCCGAAGTGGTCATCTTCCTTCTGGGAGATGTCACTACCTGGTCGCGTCGGAACCGCAAAGTTTCGTCGACCTAAACATTGCGTGATTCCCGGACGAAAGGCGTCCCGCATAGGATGC
>2104:12548:2346_Hexa1_178
GCACTGATTTTTCGAACGCACATTGCGGCCTCTGGTCCTACCCGGGACCACGTCTGTCTGAGGGTCGGATGTACGCTTGCCGAAGGGGGTCTCCTCCTACTTGGTCGCACCGGGAGAGCGCTCAGGCGCTCACTCGCCGACCCAAGGCTCGCGTGCTCCTCCGGTCCGGAAACCGTCCCGCTTAGAGGTGACTCCGGCCCTGCGTGGCTAGGCGATCAAAT
>1102:22223:13406_Hexa2_075
TCATTGACTTGTTGAACGCATATTGCACCCCATGCGATTAGATTTTGATAGACTTGTCTTTATTAAAATCTGTGTGGGGTACACATGGTTGAGTGTCGTTATTTATATATTAAACTAACTTATTTTTATTAATTGAAAATAAGTGTATGATATGATCATATTTGTAGCTCTAATACAAATATATCATTAAAGAATACTGTTTATATTTGGATTTTAACATTTGTCCATATAAAATATTATTAAATTTAATTGAATTTAAATAAAAAATTATATGG
>1115:18773:20710_Hexa4_082
GCACTGATTTTTCGAACGCGCATTGCGGCCTCGGGTCCTGCCCGGGGCCTCGCCTGTCTGAGGGTCGGATAAGACTTGCAAAGGAGGCATTTGCCTTCAATTGGTCGTACCGGAGACTCCACCAGGAGACTCCGCCGACTCAAGGAGTGCCGTGCAGAGAAGCTCCTCGGAGAAGGTTCAAGAGCCAGAGACGCAACCTGAAGGTGA
>1107:27474:14187_Hexa3_132
GCACTGATTTTTTGAACGCACATTGCGGCCTCTGGTCCTACCCGGGACCACGTCTGTCTGAGGGTCGGATGTACGCTTGCCGAAGGGGGTCTCCTCCTACTTGGTCGCACCGGGAGGGCTCTCAGGGGCTCTCTCGCCGACCCAAGGCTCGCGTGCTCCTCCGGTCCGGAAACGGTCCCGCTCAGGTGGACTCTGGCACTGCGTGGATAGGCGATCATTTCTCAGGACGGGTTCCTGAGC
>2110:11851:9471_Hexa3_144
GCACTGATTTTTCGAACGCACATTGCGGCCTCGGGTCCTACCCGGGGCCACGTCTGTCTGAGGGTCGGATGTACGCTTGCCGAAGGAGGTCTCCTCCTACCTGGTCGCACCGGGAGGGCTCTCAGGGGCTCTCTCGCCAACCCAAGGCTCGCGTGCTCCTCCGGTCCGGAAACGGTCCCGCTTAGCGGTGACTCCAGCACTGCGTGGATAGGCGATCATATCTCGGGACG
>1107:15416:1728_Hexa3_038
TCACTGATTTTTCGAACGCACATTGCGGCCTCGGGTACTGCCCGGGGCCTCGCCTGTCTGAGGGTCGGATACTTGCAGAGGTTCTATTTTAGAATTCATTGGTCGAACCGGATGATAAGTCCGCCGACCTTAAGTATTTTCCGTTTTATCTGACCAATGTTGGGTCGGAGAGGACGTTTGTTTAACTCTCTGGACTCAAGTCACGATAATTATGCGGATACATATATCAT
>1119:7971:11184_Hexa3_168
ATACTGATTTTTCGAACGCGCATTGCGGTCTCGGGTACTACCCGGGACCACGTCTGTCTGAGGGTCGGATAAACGCTTGCAGAAGGAGGTCTTCCTCCTGTTTGGTCTCTCGGATTCATTTTCGTAGACCTAAGACTTGCGTGACCAGCCGCCGAGAGGCGTCCCGCATAAGGACGCCCGGGAGTGGGAGTGGCGGAATGCTAAACTCCTCCAGCCCGG
>1108:17393:8263_Hexa3_086
TCATTGACATGTTGAACGCATATTGCGCCTTATACATTTGGTTCTATCTAAAGCCTCAAACTTTGTGGAACTGTATAAGGTACATATGGTTGAGTGTCGTAATTTCATTATATTTGAATTATAAACACCATATCTCGTATATGAGTGTACAATTCAGTGTCATTAAAGACTTTCGCAAGAGAGATTTATGACTAAGGTTATAATGTCAGTTTACGCAAAATACCGCATTAATAGTGATATTTTACTTTAATGTGTGCGCTAACTATACATATTTGT
>1107:13447:11117_Hexa3_226
TCACTGATTTTTCGAACGCACATTGCGGCCTCGGGTACTGCCCGGGGCCTCGCCTGTCTGAGGGTCGGATACTCGCAGAGGTTCTTTTTTAGAATCCATTGGTCGTACCGGATGATAAGTCCGCCGACCTTAAGTATTTTCCGTTTTATCTGACCAATGTTGGGTCGGAGAGGACGTTTGATTAACTCTCTGGACTCAAGTCCCGATAATTTTACGGATTTATCCTATGT
>1102:7219:9349_Hexa4_072
GCACTGATTTTTCGAACGCACATTGCGGCCTCGGGTCCTACCCGGGGCCACGTCTGTCTGAGGGTCGGATGTACGCTTGCCGAGGGGGTCTCCTCCTACTTGGTCGCACCGGGAGGGCGCTCAGGCGCTCACTCGCCGACCCAACGCTCGCGTGCTCCTCCGGTCCGGAAGCCGTCCCGCTTAGAGGTGACTCC
>1101:21901:7276_Hexa3_098
TCACTGATTTTTCGAACGCACATTGCGGCCTCGGGTACTGCCCGGGGCCTCGCCTGTCTGAGGGTCAGATACTTGCAGAGGTTCTTAATTGAATCCATTGGTCGTACCGGATGATAAGTCCGCCAACCTTAAGTATTTTCCGTTTTATCTGACCAATGTTGGGTCGGAGAGGACGTTTGATTAACTCTCTGGACTAAAGTCATGATAAAAGGATCCATTCTCATG
>2105:12461:8233_Hexa2_101
TCACTGATTTTTCGAACGCACATTGCGGCCTCGGGTACTGCCCGGGGCCTCGCCTGTCTGAGGGTCGGATACTTGCAGAGGTTTCTTAAACCCATTGGTTGTACCGGATGATAAGTCCGCCGACCTTCAGTATTTTCCGTTTTATCTGACCAATGTTGGGTCGGAGAGGACGTTTGACTAACTCTCTGGACTCAAGTCACGATAATCGTACGGACGCATTTTTTAATGTCG
>1101:16253:9244_Hexa4_003
TCACTGATTTTTCGAACGCACATTGCGGCCTCGGGTACTGCCCGGGGCCTCGCCTGTCTGAGGGTCGGATACTTGCAGAGGTTCTCGATTGAATCCATTGGTCGTACCGGATGATAAGTCCGCCGACCTTAAGTATTTCCGTTTTATCTGACCAATGCTGGGTCGGAGAGGACGTTTGATTAACTCTCTGGACTCAAGTCATGGTAAAAGGAGACATTTTTCT
>1113:14638:25203_Hexa3_068
GCACTGATTTTTCGAACGCACATTGCGGCCTCGGGTCCTACCCGGGGCCACGTCTGTCTGAGGGTCGGATGTACGCTTGCCGAAGGAGGTCTCCTCCTACTTGGTCGCACCGGGAGAACGCTTCGGCGTTTTCTCGCCGACCCAAGGCTCGCGTGCTCCACCGGTCCGGAANNGGNNNNCCTTAGAGGTGA
>1108:12634:12855_Hexa1_089
ACATCGACATTTCGAACGCACATTGCGGTCCACGGATACAATTCCCGGACCACGCCTGGCTGAGGGTCGTTTATAAACTAAAAACTGCTTATCCTCAATGTCATCTTTTTTTTAGAAAGATGAAGAGAGAGATACGAGCGAATTAATAAATGTTCGTTGCATCTTCTCACAGTATATGAAATATTATATTGATGAGATATAATTTGTGGCGTCGTTTTAAAAAAGTTGAAAAACACCATTATGATCGTGTCCTCCCAACCGTCT
>2111:21310:11890_Hexa1_057
GCACTGATTTTTCGAACGCGCATTGCGGCCTCGGGTCCTGCCCAGGGCCTCGCTTGTCTGAGGGTCGGATGAGACTTGCCCAGGAGGGTTCGCCCTCCAAGTGGCCGCACCGGGTCGAAAGGGTCGCCGGCCTAAGGTCTTGACTGTAACCCTCTCCTGGCCGAGAAGCGTCGCTCCTGACAGGACGCTCACGAGCGGGAGGAGCCTGTGGTGGTCTGGTGTGAGAGACCAAGAGGCTTTCCACCCCCGAGGTGA
>2118:6514:5748_Hexa3_119
GCACTGATTTTTCGAACGCACATTGCGGCCTCGGGTCCTACCCGGGGCCACGTCTGTCTGAGGGTCGGATGTACGCTTGCCAAAGGGGGTCTCCTCCTAATTGGTCGCACCGGGAGAGCGCTCAGGCGCTCACTCGCCGACCCAAGGCTCGCGTGCTCCTCCGGTCCGGAAACCGTCCCGCTTAGGTGGCCTCTGGCCCTGCGTGGATAGGCGATCATATCCCAGGACGG
>1106:24133:7265_Hexa4_175
GCACTGATTTTTCGAACGCACATTGCGGCCTCGGGTCCTACCCGGGGCCACGTCTGTCTGAGGGTCGGATGTACGCTTGCCGAAGGGGGTCTCCTCCTACTTGGTCGCACCGGGAGAGCGCTCAGGCGCTCACTCGCCGATCCAAGGCTCGCGTGCTCCCCCGGTCCGGAAACGGTCACGCTT
>1105:20462:17565_Hexa1_235
GCACTGATTTTTCGAACGCACATTGCGGCCTCGGGTACTACCCGGGGCCTCGCCTGTCTGAGGGTCGGATACTTGCAGAGGTTCTATTTTAGAATCCATTGGTCGTACCGGATGATAAGTCCGCCGACCTTAAGTATTTTCCGTTTTATCTGACCAATGTTGGGTCGGAGAGGATGTTTGATTAACTCTCTGGACTCAAGTCATGATAAATATACGGATTTATTCTTATGTCGACCTCAGATCAGACGAGACAACCCGCTGTATTTAAGC
>1113:9108:12505_Hexa1_165
GCACTGATTTTTCGAACACACATTGCGGCCTCGGGTCCTACCCGGGGCCACGTCTGTCTGAGGGTCGGATGTACGCTTGCCGAAGGAGGTCTCCTCCTACTTGGTCGCACCGGGATGGCTCTAAGGGGCTCTCTCGCCGACCCAAGGCTCGCGTGCTCCTCCGGTCCGGAAACGGTCCCGCTTAGAGGTGACTCTGGCACTGTTTGGATAGGCGATCATATCTCCGGACGGGTTCC
>1102:13745:17763_Hexa1_198
GCACTGATTTTTCGAACGCACATTGCGGCCTCGGGTCCTACCCGGGGCCACGTCTGTCTGAGGGTCGGATGTACGCTTGCCGAAGGAGGTCTCCTCCTACTTGGTCGCACCGGGAGAGCTCTCAGGGGCCCTCTCGCCGACCCAAGGCTCGCGTGCTCCTCTGGTCCGGAAACCGTCCCGCTTAGAGGTGACTCCGGCACTGCGTGGCTAGACGATCAAATCTCAGGACGG
>1114:21960:7981_Hexa2_128
GCACTGATTTTTCGAACGCACATTGCGGCCTCGGGTCCTACCCGGGGCCACGTCTGTCTGAGGGTCGGATGTACTCTTGCCGAAGGAGGTCTCCTCCTACCTGGTCGCACCGGGAGAGCGCTCAGGCACTCACTCGCCGACCCAACGCTCGCGTGCTCCTCCGGTCCGGAAGCCGTCCCGCTTAGAGGTGACTCCGGCACTGCGTGGATAGGCGATCATATCTCAGGACGG
>1103:13862:1537_Hexa2_142
TCACTGATTTTCCGAACGCACATTGCGGCCTCGGGTACTGCCCGGGGCCTCGCCTGTCTGAGGGTCGGATACTTGCAGAGGTTCTCTTTGAATCCATTGGTTGTACCGGATGATAAGTCCGCCGACCTTAAGTATTTTCCGTTTTATCTGACCAATGTTGGGTCGGAGAGGACGTTTGATTAACTCTCTGGACTAAAGTCACGATAATCATACGGATTTATTCTATGT
>1106:22192:6329_Hexa2_150
GCACTGATTTTTCGAACGCACATTGCGGTCTCGGGTCCTACCCGGGACCACGTCTGTCTGAGGGTCGGATTTACGCATGCCGAAGCGGTCTTCTTCCTTCTGGGAGGTGTCACTACCTGGTCGCGTCGGAACCGCAAAGTTTCGTCGACCTAAACATTGCGTGATTCCCGGACGAGAGGCGTCCCGCATAGGATGCTCGCAGACGGGAGTGACGGATTCCAC
>1109:9628:2886_Hexa2_153
GCACTGATTTTTCGAACGCACATTGCGGTCTCGGGTCCTACCCGGGACCACGTCTGTCTGAGGGTCGGATTTACGCATGCCGAAGTGGTCTTCCTTTTTGGAAGTGCCACTACCTGGTCGCGTCGGAACCGCAAGGTTTCGTCGACCTAAACGTTGCGTGATCCCCGGTTGAGAGGCTCCCCGCATAGGATGCTCGCAGACGGGAGTGACGGATTCCACTCCTCGCGTGGCGAGCCAGTGGTATC
>1104:26022:12620_Hexa3_218
GCACTGATTTTTCGAACGCACATCGCGGCCTCTGGTTTATCCTAGGGGCCACGCCTGTCTGAGGGTCGGATCAAAGCTTGCAGAAGGAGTTCTTCTCCTGCGTGGTCGCACCGGAGGAGTCCTCTAGAGGACGAATTCGCCGACCTAAAGCTCGCGAGATCCACTGACTGAGGAGCGTCCTGCAGCGGAATCCTGTTGCGTGGGGATGGCGGACACTCAACTATCCCG
>1107:25450:5219_Hexa4_037
GCACTGATTTTTCGAACGCGCATTGCGGCCTCGGGTCCTGCCCGGGGCCTCGCCTGTCTGAGGGTCGGATGAGACTTGCACAGGGTAATTTACCCACCTGGCCGTACCGGAATTGCTAAAGTTCCGCCTGCTCAAAGTTTGCTTCTTCCTCAAGAACCTCTTCGAGGAGAAGACGCTACACATGTCGTCTCCATTGCATGAGCTTTACGAGGAAGAATTAAAAAAAAAAAAAAAAA
>1104:28955:16903_Hexa2_198
GCACTGATTTTTCGAACGCACATTGCGGCCTCGGGTCCTACCCGGGGCCACGTCTGTCTGAGGGTCGGATGTACGCTTGCCGAAGGAGGTCTCCTCCTACTTGGTCGCACCGGGAGAGCGCTTCGGCGTTTTCTCGACGACCCAAGGCTCGCGTCCTCCGCCGGTCCGGAAACGGTCCCGCTTAGATGTGACTCCG
>1105:8587:6129_Hexa1_128
GCACTGATTTTTCGAACGCACATTGCGGCCTCGGGTCCTACCCGGGGCCACGTCTGTCTGAGGGTCGGATGTACGCTTGCCGAAGGAGGTCTCCTCCTACCTGGTCGCACCGGGAGAGCTCTCAGGGGCTCTCTCGCCGACCCAAGGCTCGCGTGCCCCATCGGTCCGGAAACGGTCCCGCTTAGAGGTGACTCTGACGCTGCGTAGATAGGCGATCATATCTCAGGACGGGTTCCTGAGCGCTCCACG
>2101:24732:13102_Hexa3_132
GCACTGATTTTTCGAACGCACATTGCGGCCTCGGGTCCTACCCGGGGCCACGTCTGTCTGAGGGTCGGATGTACGCTTGCCAAAAGGGGTCTCCTCCTAATTGGTCGCACCGGGAGAGCGCTCAGGCGCTCACTCGCCGACCCAAGGCTCGCGTGCTCCTCCGGTCCGGAAACCGTCCCGCTTAGATGGACTCTGGCCCTGCGTGGGTAGGCGATCATTTCTCGGGACGGGTTCC
>1107:6783:4388_Hexa2_012
TCACTGATTTTTCGAACGCACATTGCGGCCTCGGGTATTGCCCGGGGCCTCGCCTGTCTGAGGGTCGGATACTTGCAGAGGTTCTTTTTTAGAATCCATTGGTCGTACCGGATGATAAGTCCGCCAACCTTAAGTATTTTCCGTTTTATCTGACCAATGTTGGGTCGGAGAGGACGTTTGATTAACTCTCTGGACTCAAGTCATGATAAAGGGATACATTCTCATGTC
>1114:19067:20956_Hexa4_226
TCACTGATTTTTCGAACGCACATTGCGGCCTCGGGTGCTGCCCGGGGCCTCGCCTGTCTGAGGGTCGGATACTTGCAGAGGTTCTCGATTGAATCCATTGGCCGTACCGGATGATAAGTCCGCCGACCTTAAGTATTTTCCGTTTTATCTGACCAATGTTGGGTCGGAGAGGACGTTTGATTAACTCTCTGGACTCAAGTCATGATAAAAGGATACATATTTCAT
>2106:25230:7325_Hexa3_172
TCACTGATTTTTCGAACGCACATTGCGGCCTCGGGTACTGCCCGGGGCCTCGCCTGTCTGAGGGTCGGATACTTGCAGAGGTTCTTGATTGAATCCATTAGTCGTACCGGATGATAAGTCCGCCGACCTTAAGTATTTTCCGTTTTATCTGACCAATGTTGGGTCGGAGAGGACGTTTGTTTAACTCTCTGGACTCAAGTCACGATAATCATACGGCAGCATTTTTTCTATGT
>2103:22545:13640_Hexa1_020
TCACTGATTTTTCGAACGCACATTGCGGCCTCGGGTACTGCCCGGGGCCTCGCCTGTCTGAGGGTCGGATACTTGCAGAGGTTCTCGATTGAATCCATTGGTCGTACCGGATGATAAGTCAGCCGACCTTAAGTATTTTCCGTTTTATCTGACCAATGTTGGGTCGGAGAGGACGTTTGTTTAACTCTCTGGACTCACGTCACGATCATTATACGGATTTATTCTTGTGTCGAC
>1102:24608:6411_Hexa3_181
TCATTGACATGTTGAACGCATATTGCGCCTTATACATTTGGTTCCTAAATCATCACCAGCGGGTGTTTAAGAACTGTATAAGGTACATATGGTTGAGTGTCGTAATTTCATACAATTTCAACTATAGGCATCGCTTCACTGCGATGTGGAATAGAATGTCATTAAAGACCTTACAATTGCGTGAGGATTTATGACTAAAATTCTAAGTTATTGTCGGTTTACACCATTGAATGGGGAAATGAGTATTTCACTGCAAATGCGAGTCTCTCTTGGTGC
>2102:12406:6166_Hexa2_081
AGCACTGATTTTTCGAACGCACATCGCGGCCTCTGGTTTATCCTAGGGGCCACGCCTGTCTGAGGGTCGGATCAAAGCTTGCAGAAGCAGTTCTTCTCCTGCGTGGTCGCACCGGAGGAGTCCTCTAGAGGACGAATCCTCCGACCCAAGGATCGTGAGATCCACCAATCGAGGAGCGTCCTGCGTGAGATGCCCGGTGCGTGGAGATGGCGGCTGTTTTGTGG
>1113:13827:9568_Hexa1_222
GCACTGATTTTTCGAACGCACATTGCGGTCTCGGGTCCTACCCGGGACCACGTCTGTCTGAGGGTCGGGTTTACGCATGCCGAAGTGGTCATCTTCCTTCTGGGAGGTGTCACTACCTGGTCGTGTCGGAACCGCAAGGTTTCGTCGACCTAAACATTGCGTGACCCCCGGTCGAGAGGCGTCCCGCATAGGATGCTCGCAGACGGGTGTGACGGATTCCACTCCC
>1105:16531:14037_Hexa4_015
TCACTGATTTTTCGAACGCACATTGCGGCCTCGGGTACTGCCCGGGGCCTCGCCTGTCTGAGGGTCGGATACTTGCAGAGGTTTCCATAACCCATTGGTCGTACCGGATGATAAGTCCGCCGACCTTAAGTATTTTCCGTTTTATCTGACCAATGTTGGGTCGGAGAGGACGTTTTTATATACTCTCTGGGCCCAAGTCGGATAATTATGCGGATACATATTTCATGTCGACCTCAGATCAGACGAGACAACCCG
>2104:10349:14002_Hexa4_151
GCACTGATTTTTCGAACGCGCATTGCGGCCTCGGGTCCTGCCCGGGGCCTCGCCTGTCTGAGGGTCGGATGAGACTTGCACAGGGTAATTTACCCACCTGGCCGTACCGGAGTATTTCTATTCCGCCTGCTCAAAGTTTGCTTCTTCCTCAAGAACCTCTTCGAGGAGAAGACGCTACACATGTCGTCTCCATTTAAAAGAGGATTTTAAAAAGGAAGAAAAAATATTTAAAAAACTTTGTCGACCTCAGATCAGACGAGACGACCCG
>2117:18373:19326_Hexa1_130
TCACTGATTTTTCGAACGCACATTGCGGCCTCGGGTACTGCCCGGGGCCTCGCCTGTCTGAGGGTCGGATACTTGCAGAGGTTCTTAATTGAATCCATTGGTCGTACCGGATGATAAGTCCGCCGACCTTAAGTATTTTCCGTTTTATCTGACCAATGTTGGGTCGGAGAGGACGTTTGTTTAACTCTCTGGACTCAAGTCACGATAATCTTACGGCCGATTTTTTTTAAT
>2110:16804:12446_Hexa1_139
ACATCGACAAGTTGAACGCATATCGCACTTCTTGCTTTTTATTCTATTTAGTTTATGTATATTATAAAGTAACATGCTGGATGGGTGACAAGTCAATTTAATCGACTGCATTTGGATACTATAAATTATACATAGCCTCAACTCATGTGAGACTACCCCCTGAATTTAAGCATATTAATAAGCGGAGGAAAGCCT
>1114:26814:11517_Hexa3_154
TCACTGATTTTTCGAACGCACATTGCGGCCTCGGGTACTGCCCGGGGCCTCGCCTGTCTGAGGGTCGGATACTTGCAGAGGTTTCCATAACCCATTGGTCGTACCGGATGATAAGTCCGCCGACCTTAAGTATTTTCCGTTTTATCTGACCAATGTTGGGTCGGAGAGGACGTTTGTTTAACTCTCTGGAATCAAGTCAAGCTAATCGTACGGACGCATTTTTTTTAAT
>1108:12421:10379_Hexa4_031
GCACTGATTTTTCGAACGCACATTGCGGCCTCGGGTTCTCCCCGGGGCCTCGCCTGTCTGAGGGTCGGATAAGACTTGCAAAGGAAAACTCGTTTTTTCCAATTGGCCGCATCGGACGACATTAGAGTTGTCCGTCGGCTCAAGTGCGATTAGGTTCATCCCCGGTCGAAAGAGCACAAGCCCTAGAGCATGCTCGTCGCTCGGAGAAAACGGTTCACGTTTCTCCACGAATACGAGACGGTTTGTTTGCTGAGAAGACCC
>1110:18700:21299_Hexa4_235
TCACTGATTTTTCGAACGCACATTGCGGCCTCGGGTACTGCCCGGGGCCTCGCCTGTCTGAGGGTCGGATACTTGCAGAGGTTCTTAATTGAATCCATTGGTCGTACCGGATGATAAGTCCGCCAACCTTAAGTATTTTCCGTTTTATCTGACCAATGTTGGGTCGGAGAGGACGTTTTTATATACTCTCTGGACCCAAGTCGTGTAATTCAA
>1116:19802:12183_Hexa3_154
TCACTGATTTTCGAACGCACATTGCGGCCTCGGGTACTGCCCGGGGCCTCGCCTGTCTGAGGGTCGGATACTTGCAGAGGTTCTTATTGAATCCATTGGTTGTACCGGATGATAAGTCCGCCGACCTTAAGTATTTTCCGTTTTATCTGACCAATGTTGGGTCGGAGAGGACGTTTGATTAACTCTCTGGACTCAAGTAATGATAAAAGGATACATTCACATGTC
>2110:13962:11949_Hexa1_066
TCACTGATTTTTCGAACGCACATTGCGGCCTCGGGTACTGCCCGGGCCTCGCCTGTCTGAGGGTCGGATACTTGCAGAGGTTCTCGATTGAATCCATTGGTCGTACCGGATGATAAGTCCGCCGACCTTAAGTATTTTCCGTTTTATCTGACCAATGTTGGGTCGGAGAGGACGTTTGATTAACTCTCTGGACCCAAGTCATGATAATTATGCGGGTAAATATTTCAT
>2111:9728:8247_Hexa2_046
ACATCGACAAGTTGAACGCATATCGCACTTCTTGCTTTTTATTCTATTTAGTTAGAATGGCTTGAGGTTCATATGGTTGAGTGCTATAATTTATCAATAGAACTGTTCTTTCGCAAGAAAGACGCACGTGTCAACTATGAGACTGTTTGGGTCAAACCATTCAGACTCATATTTGATTAAATCAAGAGATATGAAAGTAACATGCTGGATGGGTGACAAGTCAATTTAATCGACTGCATTTGGATACTATAAATTATACATAGCCTCAACTCATGT
>1114:7591:18028_Hexa2_191
ACATCGACATTTTGAACGCATATCGCAGTCCATGCTGTAAGGTACATTAATTTTATAATTAAAGTGCTGCTTGGACTACATATGGTTGAGGGTTGTAAGACTATGCTAAATGAGTTGCTTTCTTTATTTTTTTTAATTATTAAAAAATAAAAGAAAGCACATATTGTATTATTGGCTAATTTATTTTATTCATAATACTAATTGATAAAGATATCCAAACATACCTCTTATTGAATAAAATCAAAAGTAAATTCTTTTATTTTATTGAGGAAA
>1108:15026:11974_Hexa4_098
TCACTGATTTTTCGAACGCACATTGCGGCCTCGGGTACTGCCCGGGGCCTCGCCTGTCTGAGGGTCGGATACTTGCAGAGATTCTCGATTGAATCCATTGGTCGCACCGGATGATAAGTCCGCCGACCTTAAGTATTTTCCGTTTTATCTGACCAATGTTGGGTCGGAGAGGACGTTTGTTTAACTCTCTGGACTAAAGTCACGATAAAAGGATACATTCTCATGTCG
>2107:15220:9473_Hexa4_169
GCACTGATTTTTCGAACGCACATTGCGGGCACGGGTCCTACCCGGGACCACGTCTGTCTGAGGGTCGGATTTACGCATGCCGAAGTGGTCTCTTCCCTCGTGGAAGTTACCACTACCTGGTCGCGTCGGAACCGCTAGGTTTCGTCGACCTAAACATTGCGTGATCCCCGGTCGAGAGGCGTCCCGCCTAGGATGCT
>1101:18385:6654_Hexa1_208
GCACTGATTTTTCGAACGCACATTGCGGTCCACGGATCCAATTCCCGGACCACACTTGGCTGAGGGTCGTTTATTATATAAAAACTGCTTACAATTACTTGTAATTGTACAAGCGATGAATGTATAAACTTTTAATGAATGCTTATCATTGTCGATTAACTATAGCATGACGATGTCATTTTAAATTATTATACATACTCGATTTAGTGAATTGTCATTATAATCGTTTATCGAGTCTATGAATTATAA
>1103:12063:4502_Hexa2_171
GCACTGATTTTTCGAACGCACATTGCGGCCTCGGGTCCTACCCGGGGCCACGTCTGTCTGAGGGTCGGATGTACGCTTGCCGAAGGGGGTCTGCTACTTGGTCGCACCGGGAGTTCGCTTCGGCGTTCTCTCACCGACCCAAGGCTCGCGTGCTCCTCCGGTCCGGAAACCGTCCCGCTAAGAGGTGACTCCGCAGTGCAAGGATAGTTGATCTCAGGACGGATTC
>2110:12787:8821_Hexa4_205
GCACTGATTTTTCGAACGCACATCGCGGCCTCTGGTTTATCCTAGGGGCCACGCCTGTCTGAGGGTCGGATCAGAGCTTGCAGAAGGAGTTCTTCTCCTGCGTGGTCGCACCGGAGGAGTCCTCTAGAGGACGAATCCGCCGACCCAAGGCTCGTGAGATCCACCGATCGAGGAGCGTCCTGCGTGAGATGCCCGGTGCGTGGAGATGGCGGATGGTTCTGTGATAGCTGATAG
>1102:29591:12013_Hexa3_152
ACATCGACATTTCGAACGCACATTGCGGTCCACGGATACAATTCCCGGACCACGCCTGGCTGAGGGTCGGATAAACGCTTGCAGAAGGAGGTCTTCCTCCTGTTTGGTCTCTCGGATTCATTTTCGTAGACCTAAGACTTGCGTGACCCGCCGCCGAGAGGCGTCCCGCGTAAGGACGCCCGGGAGTGGGAGTGGCGGAATGCTAAACTCCTCCAGCCCGGGCCGGCGGTAGATGCG
>2109:24970:7854_Hexa2_143
GCACTGTTTTTTCGAACGCACATTGCGGTCTCGGGTCCTACCCGGGACCACGTCTGTCTGAGGGTCGGATTTAAGCATGCCGAAGTGGTCGACTTCCTTCTGGGAGGCGTCACTACCTGGTCGCGTCGGAACCGCAAGGTTTCGTCGACCTAAACATTGCCTGATCCCCGGTCGAGAGGCGGCCCGCATAGGATGCTCGCAGACGGGGGTGACGGATTC
>2106:17178:4729_Hexa4_003
TCACTGATTTTTCGAACGCACATTGCGGCCTCGGGTACTGCCCGGGGCCTCGCCTGTCTGAGGGTCGGATACTTGCAGAGGTTTCTTAAACCCATTGGTTGTACCGGATGATAAGTCCGCCTACCTTAAGTATTTTCCGTTTTATCTGACCAATGTTGGGTCGGAGAGGACGTTTGATTAACTCTCTGGATTCAAGTCGGATAATTCAACGGATACATTTTT
>2102:19518:17313_Hexa2_154
TCACTGATTTTTCGAACGCACATTGCGGCCTCGGGTACTGCCCGGGGCCTCGCCTGTCTGAGGGTCGGATACTTGCAGAGGTTACCTAAACCCATTGGTTGTACCGGATGATAAGTCCGCCGACCTTAAGTATTTTCCGTTTTATCTGACCAATGTTGGGTCGGAGAGGACGTTTGATTAACTCTCTGGACTCAAGTCATGCAAAAAGGATACATTC
>1104:17099:25230_Hexa4_156
TCACTGATTTTTCGAACGCACATTGCGGCCTCGGGTACTGCCCGGGGCCTCGCCTGTCTGAGGGTCGGATACTTGCAGAGGTTCTTTTTTAGAATCCATTGGTCGTACCGGATGATAAGTCCGCCGACCTTAAGTATTTTCCGTTTTATCTGACCAATGTTGGGTCGGAGNNNANNNNTGATTAACTCTCT
>2105:12695:17509_Hexa1_087
TCACTGATTTTTCGAACGCACATTGCGGCCTCGGGTACTGCCCGGGGCCTCGCCTGTCTAAGGGTCGGATACTTGCAGAGGTTCTTTTTTAGAATCCATTGGTCGTACCGGATGATAAGTCCGCCGACCTTAAGTATTTTCCGTTTTATCTGACCAATGTTGGGTCGGAGAGGACGTTTGATTAACTCTCTGGACTCAAGTCATGATAATTGTCCGGACGCATTTTTCTAAT
>1102:6553:13710_Hexa3_030
GCACTGATTTTTCGAACGCACATTGCGACCTCGGGTCCTACCCGGGTTCACGTCTGTCTGAGGGTCGGATGTATGCTTGCCGAAGGAGGTCTCCCCCTACTTGGTCGCACCGGGATGGCTCTAAGGGGCTCTCTCGCCGACCCAAGGCTCGCGTGCTCCTCCGGTCCGGAAACGGTCCCGCTTAGAGGTGACTCCGGCACTGCGTGGATAGGCGATCATATCTCGGGACGGGT
>1105:11666:2085_Hexa3_159
TCACTGATTTTTCGAACGCACATTGCGGCCTCGGGTACTGCCCGGGGCCTCGCCTGTCTGAGGGTCGGATACTTGCAGAGGTTCTCGATTGAATCCATTGGTCGTACCGGATGATAAGTCCGCCGACCTTAAGTATTTTCCGTATTATCTGACCAATGTTGGGTCGGAGAAGACGTTTGATTAACTCTCTGGACTCACGTCCTGGTAAAAGGATACATTCTCATGTCG
>1112:4679:18357_Hexa1_101
ATCACTGATTTTTCGAACGCACATTGCGGCCTCGGGTACTGCCCGGGGCCTCGCCTGTCTGAGGGTCAGATACTTGCAGAGGTTTCCGTAACCCATTGGTTGCACCGGATGATAAGTCCGCCGACCTTAAGTATTTTTCGTTTTATCTGACCAATGTTGGGTCGGAGAGGACGTTTGTTTAACTCTCTGGACTCAAGTCACGATAATCGTACGGACGCATTTTTCTAATG
>1115:14744:12362_Hexa2_170
GCACTGATTTTTCGAACGCACATTGCGGCCTCGGGTCCTACCCGGGGCCACGTCTGTCTGAGGGTCGGATGAACGCTTGCCGAAGGGGGTCTCCTACTTGGTCGCACCGGGAGAGCGCTTCGGCGTTTTCTCGCCGACCCAAGGCTCGCGTGCTCCGCCGGTCCGGAAACGGTCCCGCTTAGAGGTGAC
>2104:20110:20643_Hexa2_060
GCACTGATTTTTCGAACGCACATTGCGGTCTCGGGTCCTACCCGGGACCACGTCTGTCTGAGGGTCGGGTTTACGCATGCCGAAGTGGTCTTCTTCCTTCTGGGAGGTGTCACTACCTGGTCGCGTCGGAACCGCGAAGTTTCGTCGACCTAAACATCGCGTGATCCCCGGTCGAGAGGCGTCCCGCATAGGATGCTCGCAGCCGGGAGTGAAGGATTCCACTCC
>1108:18163:7929_Hexa2_011
GCACTGATTTTTCGAACGCACATTGCGGCCTCGGGTCCTACCCGGGGCCACGTCTGTCTGAGGGTCGGATGTACGCTTGCCGAAGGAGGTCTCCTCCTACTTGGTCGCACCGGGAGAGCGCTTCGGCGTTGTCTCGCCGACCCAAGGCTCGCGTGTTCCGCCGGTCCGGCACCGGTCCCGCTTAGAGGTGACT
>1110:25326:8837_Hexa4_084
GCACTGATTTTTCGAACGCACATTGCGGCCTCGGGTCCTACCCGGGGCAACGTCTGTCTGAGGGTCGGATGTACGCTTGCCGAAGGAGGTCTCTTCCTACTTGGTCGCACCGGGAGAGCGCTTCTGCGTTTTCTCGCCGACCCAAGGCTCGCGTGCTCCGCCGGTCCGGAAACGTCCCGCTTGGAGGTGACTCTGGCACTGCGTGGAT
>1115:4205:6693_Hexa4_203
TCACTGATTTTTCGAACGCACATTGCGGCCTCGGGTACTGCCCGGGGCCTCGCCTGTCTGAGGGTCGGATACTTGCCGAGGTTCTCGATTGAATCCATTGGTCGTACCGGATGATAAGCCCACCGACCTTAAGTATTTTCCGTTTTATCTGACCAATGTTGGGTCGGAGAGGACGTTTGTTTAACTCTCTGGACTCAAGTCACGATAATTATACGGATTTATCCTATGTCG
>1101:13153:17912_Hexa3_136
GCACTGATTTTTCGAACGCACATTGCGGCCTCGGGTCCTACCCGGGGCCACGTCTGTCTGAGGGTCGGATGTACGCTTGCCGAAGGGGGTCTCCTCCTACTTGGTCGCACCGGGAGAGCGCTTCGGCGTTTTCTCGCCGACCCAACGCTCGCGTGCTCCTCCGATCCAGAAGCCGTCCCGCTTAGAGGTGACTCCGGCAATGCGTGGATAGGCGATCATAT
>1118:18294:15771_Hexa2_145
ACATTGACATTTTGAACGCACATTGCGGTCTCGGGTCCTACCCGGGACCACGTCTGTCTGAGGGTCGGGTTTACGCATGCCGAAGTGGTCATCTTCCTTCTGGGAGGTGTCACTACCTGGTCGCGTCGGAACCGCAAAGTTTCGTCGACCTAAACATTGCGTGATTCCCGGTCGAGAGGCGTCCCGCATAGGATGCTCGCAGACGGGAGTGACG
>1107:7666:9679_Hexa1_018
TCACTGATTTTTCGAACGCACATTGCGGCCTTGGGTATTGCCCGGGGCCTCGCCTGTCTGAGGGTCGGATACTTGCAGAGGTTCTCGATTGAATCCATTGGTCGTACCGGATGATAAGTCCGCCGACCTTAAGTATTTTACGTTTTATCTGACCAATGTTGGGTCGGAGAGGACGTTTGTTTAACTCTCTGGATTCAAGTCACGATAATCGTACGGACGCATTTTTTTAATGT
>1112:12740:4893_Hexa2_218
GCACTGATTTTTCGAACGCACATCGCGGCCTCTGGTTTATCCTAGGGGCCACGCCTGTCTGAGGGTCGGATCAAAGCTTGCAGAAGGAGTTCTTCTCCTGCGTGGTCGCACCGGAGGAGTCCTCTAGAGGACGAATCCGCCGACCCAAGGCTCGTGAGATCCACTGACTGAGGAGCGTCCTGCAGCGGAATCCTGTTGCGTGGCGATGGCGGATGTTTTGTGCGGATGTGACGTGGTGTGGCGTGAGGATCGCATTCCACG
>1115:22409:11265_Hexa2_052
GCACTGATTTTTCGAACGCACATTGCGGTCTCGGGTCCTACTCGGGACCACGTCTGTCTGAGGGTCGGGTTTACGCATGCCGAAGTGGTCATCTTCCTTCTGAGGTGTCACTACCTGGTCGCGTCGGAACCGCAAAGTTTCGTCGACCTAAGCATTGCGTGATCCCGGTCGAGAGGCGTCCCGCATAGGATGCTCGCAGACGGGAGTGACGGATTTCACTCCTCGCGTGGCGAGCCAGCGGT
>1101:11816:16929_Hexa4_145
GCACTGATTTTTCGAACGCACATTGCGGTCTCGGGTCATACCCGGGACCACGTCTGTCTGAGGGTCGGATTTACGCATGCCGAAGTGGTCATCTTCCTTCTGGGAGGTGTCACTACCTGGTCGCGTCGGAACCGCAAACTTTCGTCGACCTAAACATTGCGTGATTCCCGGTCGAGAGGTGTCCCGCA
>1103:26331:12599_Hexa2_011
GCACTGATTTTTCGAACGCACATTGCGGCCTCGGGTCCTACCCGGGGCCACGTCTGTCTGAGGGTCGGATGTACGCTTGCCGAAGGGGGTCTCCTCCTACTTGGTCGCACCGGGAGAGAGCTTCTGCGTTTTCTCGACAACCCAAGGCTCGCGTGCTCCACCGGTCCGGAAACGGTCCCGCTTAGAGGTGACTCTG
>1105:4290:10146_Hexa2_090
TCACTGACTTTTCGAACGCACATTGCGGCCTCGGGTACTGCCCGGGGCCTCGCCTGTCTGAGGGTCGGATACTTGCAGAGGTTCTCAATTGAATCCATTGGTCGTACCGGATGACAAGTCCGCCGACCTTAAGTATCTTCCGTTTTATCTGACCAATGTTGGGTCGGAGAGGACGTTTGTTTAACTCTCTGGACTCAAGTCACGATAATCATACGGATTTATT
>2111:18310:21957_Hexa2_062
GCACTGATTTTTCGAACGCGCATTGCGGCCTCGGGTCCTGCCCGGGGCCTCGCCTGTCTGAGGGTCGGATGAGACTTGCAAAGGAGGCTTCGCCTTCACTTGGCCGCACCGAACTCTTATAGGTTCGCCGGCTCGAATTGCTCGGTTCCTCCCCTGGCCTATTGCGGCGTCCGACTAACGCCGAGGTGCCTCAAGGAGAAGACGCTACACATGTCGTCTCCCGTCAGAGGT
>1103:24168:11612_Hexa2_154
TCACTGATTTTTCGAACGCACATTGCGGCCTCGGGTACTGCCCGGGCATCGCCTGTCTGAGGGTCGGATACTTGCAGAGGTTCTTATATGAATCCATTGGTCGTACCGGATGATAAGTCCGCCGACCTTAAGTATTTTCCGTTTTATCTGACCAATGTTGGGTCGGAGAGGACGTTTGTTTAACTCTCTGGACTCAAGTCACGATAATCCTACGGACGCATTTTTTTAATGTC
>1108:4708:8963_Hexa2_126
AGGACTGTATTTTCGAACGCACATTGCAGCCTCGGGCCCTACCCGGGGCCACGTCTGTCTGATGGTCGGATGTACGCTTGCCTAAGGGGGTCTCCTCCTAATTGGTCGCACCGGGAGAGCGCTCAGGCGCTCACTCGCCGACCCAAGGTTCGCGTGCTCCTCCGGTCCGGAAACCGTCCCGCTTAGAGGTGACTCCGGCACTGCGTGGATAGGCGATCATATCTCAGGACGGGTTCCTGAGCGCTCCACGATGAGTCGGAGGCGCG
>1106:2293:14582_Hexa4_201
GCACTGATTTTTCGAACGCGCATTGCGGCCTCGGGTCCTGCCCGGGGCCTCGCCTGTCTGAGGGTCGGATAAGACTTGCAAAGGAGGCATTTGCCTTCAATTGGTCGTACCGGAGACTCCACCAGGAGACTCCGCCGACTCAAGGAGTGCCGTGCAGAGAAGCTCCCGCTCCGAGTGAAGAGCAGAGACGCACTTAGAACGAGATCGAAAAAAAATTTTTTTTTGTCGACCTCAGATCAGAC
>1111:7286:7538_Hexa2_128
GCACTGATTTTTCGAACGCACATTGCGGCCTCGGGTCCTACCCGGGGCCACGACTGTCTGAGGGTCGGATGTACGCTTGCCAAAGGGGGTCTCCTCCTACTTGGTCGCACCGGGAGAGCGCTTCGGCGTTTACTCGCCGACCCAACGCTCGCGTGCTCCTCCGGTCCGGAAGCCGTCCCGCTTAGAGGTGACTCCGGCACTGCGTGGATGGGCGATCATATCTCAGGACGGGTTCCTGAGCGCTCCACGATG
>2114:16535:7559_Hexa2_001
GCACTGATTTTTCGAACGCACATTGCGGCCTCGGGTCCTACCCGGGGCCACGTCTGTCTGAGGGTCGGATGTACGCTTGCCGAAGGAGGTCTCCTCCTACTTGGTCGCACCGGGATGGCTCTAAGGGGCTCTCTCGCCGACCCAAGGCTCGCGTGCTCCTCCGGTCCGGAAACCGTCCCGCTAAGTGGTGACTCCGCAGTGCAAGGATAGTCGATCATATCT
>1106:20260:19631_Hexa1_006
GCACTGAATTTTCGAACGCACATTGCGGCCTCGGGTTCTACCCGGGGCCTCGCCTGTCTGAGGGTCGGATAAGACTTGCAGAGGAAGCTCATGCTTTCAATTGGCCGCACCGGACGACGCCCAAGTCCGCCGGCTCAAGTGCATGTCAGATCCTGCGGATCTAAATAAGCGTCCGCACCTATATGCGGCATCCGGACGCGCTGGGACCAACCAGTGTCGGTTCGGGCCGCGCGGACGATAAGACTAGAAACCA
>2112:26496:5641_Hexa2_013
GCACTGATTTTTCGAACGCACATTGCGGTCTCGGGTCCTACCCGGGACCACGTCTGTCTGAGGGTCGGGTTTACGCATGCCGAAGTGGTCATCTTCCTTCTGGGAGGTGTCACTACCTGGTCGCGTCGGAACCGCAAAGTTTCGTCGACCTAAACATTGCCTGATCCCCTTTTTCTCGGCGTCCCGCATA
>2107:23855:16607_Hexa2_081
GCACTGATTTTTCGAACGAACATCGCGGCGTCGGGTTTGTCCTCGGCGCTACGTCTGTCTGAGGGTCGGTTCAAAGCTTGCAGAAGGAGTTTTTCTCCTGCGTGGTCGATCCGGGGGAGTCCACACAGGGTGAATTCGCCGACCTAAAGCTCGCGAGATCCACTGACTGAGGAGCGTCCTGCAGAGGAATCCCGGTGCGTGGAGAAGGCGGATGTTTTGTGCGGATGTGGTGTGGTGC
>1101:16196:5976_Hexa1_173
GCACTGATTTTTCGAACGCACATTGCGACCTCGGGTCCTACCCGGGTTCACGTCTGTCTGAGGGTCCGATGTACGCTTGCCAAAGGGGGTCTCCTCCTAATTGGTCGCACCGGGAGAGCGCTCAGGCGCTCACTCGCCGACCCAAGGCTCGCGTGCTCCTCCGGTCCGGAAACGGTCCCGCTTAGGTGGACTCCGGCACTGCGTGGATAGGCGATCATTTCTC
>1104:10582:15800_Hexa4_039
ACATCGACATTTTGAACGCATATTGCGGCCTCGGGTCCTACCCGGGGCCACGTCTGTCTGAGGGTCGGATGTACGCTTGCCGAAGGGGGTCTCCTCCTACTTGGTCGCACCGGGAGGGCTCTAAGGGGCTCTCTCGCCGACCCAAGGCTCGCGTGCTCCTCCGGTCCGGAAACGGTCCCGCTTAGGTGGACTCTGGCACTGCGTGGATAGGCGATCATTTCT
>1107:17569:1147_Hexa1_174
TCACTGATTTTTCGAACGCACATTNNGGCCTCGGGTACTGCCCGGGGCCTCGCCTGTCTGAGGGTCGGATACTTGCAGAGGTTCTATTTTAGAATCCATTGGTCGTACCGGATGATAAGTCCGCCGACCTTAAGTATTTTCCGTTTTATCTGACCAATGTTGGGTCGGAGAGGACGTTTTTATATACTCTCTGGGCCCAAGTCGGATAATTATGCGGATACATATTTCATGT
>1106:4726:9736_Hexa4_068
GCACTGATTTTTCGAACACACATTGCGGCCTCGGGTCCTACCCGGGGCCACGTCTGTCTGAGGGTCGGATGTACGCTTGCCGAAGGAGGTCTCCTCCTACTTGGTCGCACCGGGAGAGCGCTCAGGCGCTCACTCGCCGACACCAGGCTCGCGTGCTCCTCCGGTCCGGAAACCGTCCCGCTTAGAGGTGACTCCG
>1109:17601:12918_Hexa3_097
GCACTGATTTTTCGAACGCGCATTGCGGCCTCGGGTCCTGCCCGGGGCCTCGCCTGTCTGAGGGTCGGATAAGACTTGCAAAGGAGGACTCGTCTTTCACCTGGCCGCACCGGAATTTTTTTTTCCGCCGGCTCAAAGTCTTTGGTTCCTCCCTGGCCGAGAAGCTCGTCGGTTACGCATACCGGCGGCGCTGGCGTGGAGAAGACGCTGACTCTGTCGTCTCCCATTG
>1103:12957:23070_Hexa4_015
TCACTGATTTTTCGAACGCACATTGCGGCCTCGGGTACTGCCCGGGGCCTCGCCTGTCTGAGGGTCGGATACTTGCAGAGGTTTCCATAACACATTGGTTGTATCGGATGATAAGTCCGCCGACCTTAAGTATTTTCCGTTTTATCTGACCAATGTTGGATCGGAGAGGACGTTTGATTAACTCTCTGGACTCAAGTCATGATAAAAGGATACATTCTTATGTC
>1107:28103:11207_Hexa3_186
TCACTGATTTTTCGAACGCACATTGCGGCCTCGGGTACTGCCCGGGGCCTCGCCTGTCTGAAGGTCGGATACTTGCAGAGGTTCTGAATTGAATCCATTGGTCGTACCGGATGATAAGTCCGCCGCCCTTAAGTATTTTCCGTTTTATCTGACCAATGTTGGGTCGGAGAGGACGTTTGTTTAACTCTCTGGACTCAAGTCAGGATAATCATACGGATTTATTCTTATGTC
>1117:14305:9815_Hexa1_057
GCACTGATTTTTCGAACGCGCATTGCGGCCTCGGGTCCTGCCCGGGGCCTCGCCTGACTGAGGGTCGGATGAGACTTGCCGAGGAGGGTTCACCCTCCAAGTGGCCGCACCGGGTCGAAAGGCCCGCCGGCCTAAGGTCTTGACTGTAACCCTCTCCTGGCCGAGAAGCGTCGCTCCTGACAGGACGCTCACG
>1118:18316:16586_Hexa1_072
TCACTGATTTTTCGAACGCACATTGCGGCCTCGGGTACTGCCCGGGGCCTCGCCTGTCTGAGGGTCAGATACTTGCAGAGGTTCTCAATTGAATCCATTGGTCGTACCGGATGATAAGTCCGCCGACCTTAAGTATTTTCCGTTTTATCTGACCAGTGTTGGGTCGGAGAGGACGTTTGATTAACTCTCTGGACTCAAGTCATGATAAATAAGCGGATACATATTTCATGTCGAC
>2106:21103:8783_Hexa2_180
GCACTGATTTTTCGAACGCGCATTGCGGTCTCGGGTACTACCCGGGACCACGTCTGTCTGAGGGTCGGATAAACGCTTGCGGAAGGAGGTCTTTCTCCTGTTTGGTCTCTCGGATTCACTTTCGTAGACCAAAGACTTGCATGACCCGCCGCCGAGAGGCGTCCCGCGTAAGGACGCCCGGGAGTGGGGATGGCGGAATGCTATACTTCTCCAAGCCCGGG
>2107:18125:1966_Hexa1_132
GCACTGATTTTTCGAACGCGCATTGCGGTCTCGGGTACTACCCGGGACCACGTCTGTCTGAGGGTCGGATAAACGCTTGCAGAAGGAGGTCTTCCTCCTGTTTGGTCTCTCGGATTCACTTTCGTAGACCTAAGACTTGCGTGACCCGTCGCCGAGAAGCGTCCCGCGTAAGGACGCCCGGGAGTGGGAGTGGCGGCATGCTAAAATCCTCCAGCCCGGG
>1105:12782:3506_Hexa4_169
GCACTGATTTTTCGAACTCACATTGCGGTCTCGGGTCCTACCCGAGACCACGTCTGTCTGAGGGTCGGATTTACGCATGCCGAAGTGGTGTCTTCCTCGTGGAAGTTACCACTACCTGGTCGCGTCGGAACCGCAAGGTTTCGTCGACCTAAACATTGCGTGATCCCGGTCGAGAGGCGTCCCGCATAGGATGCTCGCAGACGGGAGTGACGGATTCC
>1107:9455:3748_Hexa4_222
GCACTGATTTTTCGAACGCACATTGCGGTCTCGGGTCCTACCCGGGACCACGTCTGTCTGAGGGTCGGATTTACGCATGCCGAAGTGGCCTTCCTTTTTGGAGGTGTCACTACCTGGTCGCGTCGGAACCGCAAAGTTTCGTTGACCTAAACATTGCCTGATCCCCGGTCGAGAGGCGTCCCGCATAGGATGCTCGCAGACGGGAGTGACGGATTCCACTCCTTGCGTGGCG
>1102:9198:5866_Hexa4_167
TCACTGATTTTTCGAACGCACATTGCGGCCTCGGGTACTGCCCGGGGCCTCGCCTGTCTGAGGGTCGGATACTTGCAGAGGTTTCATAAACCCATTGGTTGTACCGGATGATAAGTCCGCCAACCTTAAGTATTTTCCGTTTTATCTTACCAATGTTGGGTCGGAGAGGACGTTTGATTAACTCTCTGGACTCAAGTCATGATAATTATACGGATTTATATTAT
>1111:10602:5548_Hexa3_075
ATCACTGATTTTTCGAACGCACATTGCGGCCTCGGGTACTGCCCGGGGCCTCGCCTGTCTGAGGGTCGGATACTTGCAGAGGTTTCTTAAACCCATTGGTTGTACCGGATGATAAGTCCGCCAACCTTAAGTATTTTCCGTTTTATCTGACAAATGTTGGGTCGGAGAGGACGTTTGATTGACTCTCTGGACTCAAGTAATGATAAAAGGATTCATTCTTATGTCGACCTCAGA
>1115:10653:14101_Hexa3_217
GCACTGATTTTTCGAACGCGCATTGCGGTCTCGGGTCCTACCCGGGACCACGTCTGTCTGAGGGTCGGGTTTACGCATGCCGAAGTGGTCATCTTCCTTCTGGGAAGCGCCACTACCTGGTCTCGTCGGAACCGCAAGGTTTCGTCGACCTAAACATTGCGTGATCCCCGGTCGAGAGGCGTCCCGCATAGGATGCTCGCAGACGGGAGT
>2104:17340:4572_Hexa2_070
GCACTGATTTTTCGAACGCACATTGCGGTCTCGGGTCCTACCCGGGACCACGTCTGTCTGAGGGTCGGATTTACGCATGCCGAAGTGGTCTCTTCCCTCGTGGAAGTTACCACTACCTGGTCGCGTCGGACCCGCTAGGTTTCGTCGACCTACACATTGCGTGATCCCCGGTCGAGAGGCGTACCGCATAGGATG
>2110:18378:6745_Hexa3_186
TCACTGATTTTTCGAACGCACATTGCGGCCTCGGGTACTGCCCGGGGCCTCGCCTGTCTGAGGGTCGGATACTTGCAGAGGTTCTCGATTGAATCCATTGGTCGTACCGGATGATAAGTCCGCCGACCTTAAGTTTTTTCCGTTTTATCTGACCAATGTTAGGTCGGAGAGGACGTTTGATTAACTCTCTGGACTCAAGTCACGATAATTATGCGGATATATTCTTAAGTCG
>1102:18134:12441_Hexa2_082
GCACTGATTTTTCGAACGCGCATTGCGGTCCTCGGATACGATTCCCGGACCACGCCTGGCTGAGGGTCGTTCGCAAGACAAAACCAGACTGCTCGTCCTCGTGGCGAGCGTATGCCTGAGCGTTCGTCGAGACCACCTCGTGTGTTGTCTCGGTGTCGCTCTAAACGAATCGAACGACTTGT
>2101:12203:16268_Hexa4_044
TCACTGATTTTTCGAACGCACATTGCGGCCTCGGGTACTGCCCGGGGCCTCGCCTGTCTGAGGGTCGGATACTTGCAGAGGTTCTTGATTGAATCCATTGGTCGCACCGGATGATAAGTCCGCCGATCTTAAGTATTTTCCGTTTTATCTGACCAATGTTGGGTCGGAGAGGACGTTTGTTTAACTCTCTGGACTCAAGTCACGATAATCATACGGTTTTATTCTA
>2104:11542:10565_Hexa3_200
GCACTGATTTTTCGAACGCGCATTGCGGTCTCGAGTACTACCCGGGACCACGTCTGTCTGAGGGTCGGATAAACGCTTGCAGGAGGAGGTCTTCCTCCTGTTTGGTCTCTCGGATTCATTTTCGTAGACCTAAGACTTGCGTGACCCGCCGCCGAGAGGCGTCCCGCGTAAGGACGCCCGGGAGTGGGAGTGGCGGAATGCTAAACTCCCCCAACCCGGGCCG
>2113:25505:9058_Hexa1_095
GCACTGATTTTTCGAACGCGCATTGCGGTCTCGGGTACTACCCGGGACCACGTCTGTCTGAGGGTCGGATAAACGCTTGCAGAAGGAGGTCTTCCTCCTGTTTGGTCTCTCGGATTCATTTTCGTAGACCTAAGACTTGCGTGAACCGCCGCCGAGAGGCGTCCCGCGTAAGGACGCCCGGGAGTGGGAGTGGCGGAATGCTCACCTCCTCCCGCCCGGGCCG
>1102:23921:18798_Hexa2_060
GCATCGACATTTTGAACGCACATTGCGGTCTCGGGTCCTACCCGGGACCACGTCTGTCTGAGGGTCGGATTTACGCATGCCGAAGTGGTCTTCCTTTTTTGGAAGTGCCACTACCTGGTCGCGTCGGAACCGCAAGGTTTCGTCGACCTAAACATTGCGTGATCCCCGGTCGAGAGGCGTCCCGCATATGATGCTCGCAGACGGGAGTGACGGATTCCACTCCCGC
>1118:8588:14447_Hexa1_081
GCACTGATTTTTCGAACGGACATCGCGGCGTCGGGTTTGTCCTAGGGGGCACGCCTGTCTGAGGGTCGGATCAAAGCTTGCAGAAGGAGTTCTTCTCCTGCGTGGTCGCACCGGAGGAGTCCTCTAGAGGACGAATCCGCCGACCCAAGGCTCGTGACATCCACCGATCGAGGAGCGTCCTGCGTGAGATGCCCGGTGCGTGGAGAAGG
>2110:26864:16316_Hexa4_002
GCACTGATTTTTCGAACGCACATTGCGGTCTCGGGTCCTACCCGGGACCACGTCTGTCTGAGGGTCGGATTTACGCATTCCGAAGTGGTCTCTTCCCTCGTGGAAGTTACCACTACCTGGTCGCGTCGGAACCGCTAGGTTTCGTCGACCTAAACATTGCGTGATCCCCGGTCGAGAGGCGGCCTGCATAGG
>1101:17093:14164_Hexa1_205
AGCACTGATTTTTCGAACGCACATCGCGGCCTCTGGTTTATCCTAGGGGCCACGCCTGTCTGAGGGTCGGATCAAAGCTTGCAGAAGGAGTTCTTCTCCTGCGTGGTCGATCCGGGGGAGTCCACACAGGGTGAATTCGCCGACCTAAAGCTCGCGAGATCCACCGATCGAGGAGCGTCCTGCGTGAGATGCCCGGTGCGTG
>1103:18916:1131_Hexa4_192
GCACTGATTTTTCGAACGCGCATNNCGGTCTCGGGTACTACCCGGGACCACGTCTGTCTGAGGGTCGGATAAACGCTTGCAGAAGGAGGTCTTCCTCCTGTTTGGTCTCTCGGATTCATTTTTCGTAGACCTAAGACTTGCGTGACCCGCCGCCGAGAGGCGTCCCGCGTAAGGACGCCCGGGAGTGGGAGTGGCGGACTGCTAAACTCATCCAGCCCG
>1109:10502:15135_Hexa2_095
GCACTGAATTTTCGAACGCGCATAGCAGCCTCGGGTCTCACCCGGGGCTTCGCCTGTCTGAGGGTCGGATAAGACTTGCAGAGGATGCTTGCATTCCAGGTGGCCGTATCGGAATCTACGGATTTCGTCGGCTTAAGGTCTTCCAGTTACCTCGTAGGCCCGGATGCTCCGACGATAAGGTGTCAGAGTAGGAACGGGACAACCCGC
>2108:17085:18822_Hexa4_118
GCACTGATTTTTCGAACGCACATTGCGGTCTCGGGTCCTACCCGGGACCACGTCTGTCTGAGGGTCGGGTTTACGCATGCCGAAGTGGTCTCTTTCCTCGTGGAAGTTACCTCTACCTGGTCGCGTCGGAACCGCAAGGTTTCGTCGACCTAAACATTGCGTGATCCCCGGTCGAGAGGCGTCCCGCATAGGATGCTCGCCGACGGGAGTGCCGGATTCCACTCC
>1103:20406:5981_Hexa3_003
GCACTGATTTTTCGAACGCGCATTGCGGTCTCGGGTACTACCCGGGGCCTCGCCTGTCTGAGGGTCGGATACTTGCAGAGGTCCTCGATTGAATCCATTGGTCGTACCGGATGATAAGTCCGCCGACCTTAAGTATTTTCCGTTTTATCTGACCAATGTTGGGTCGGAGAGGACGTTTGATTAACTCTCTGGACTCAAGTCACGATAATCATACGGATTTATTCTATGTCGACCTCAGAT
>1107:13555:14057_Hexa1_183
ACATCGACATTTTGAACGCATATTGCAGTCCATGCTATATGTATTTTAATTTATTAGAATACTGCATGGACTACATATGGTTGAGGGTTGTAAGAATTTTCTAATTTGGTTGCTTAATAATAAATAAAATTAATTTTATTATTATTTTAAGCATATGTTATTATTATTGATTTATTATAATTTCATAATAAATCATAAAATACTGTAAATATAAATATTTATAAATAAAAATATAATAATAATAAAAAATGCTAAAATATATAATATATATTT
>1107:8736:18134_Hexa3_141
GCACTGATTTTTCGAACGCACATTGCGGTCTCGGGTCCTACCCGGGACCACGTCTGTCTGAGGGTCGGATTTACGCATGCCGAAGTGGTCTCTTCCCTCGTGGAAGTCACCACTACCTGGTCGCGTCGGAACCGCGCGGTTTCGTCGACCTAAACATTGCCTGATCCCCGGTCAAGCGGCGTCCCG
>2115:20370:6059_Hexa4_033
ACATCGACATTTCGAACGCACATTGCGGTCCACGGATACGATTCCCGGACCACGCCTGGCTGAGGGTCGTTCATCAAACGATACCAGACTGCTCTCGCGCGCCGAAAGGCGAGCGAGAGCGAATCGGCTGAGCGTTCGTCGTCGTAGTAGGCGGTGGGCGCGGCTCCGTATTAACGCGGAGTCGTGTGTGGACCGTC
>1102:18997:6716_Hexa3_208
ACATCGACATTTCGAACGCACATAGCGGTCCACGGATCCAATTCCCGGACCACACTTGGCTGAGGGTCGTTTATTATATAAAAACTGCTTACAATTACTCGTAATTGTACAAGCGATGAATGTATAAACTTTAAATGAATGCTTATCATTGTCGATTAATTATAGTATGACGATATCATTTTAAATTATTATACATACTCGATTTAGTGAATTGTCATTATAATCGTTTATCGAGTCTATGAATTATAAATCAGACCGATAAACTATTT
>1103:20867:7858_Hexa3_067
TCACTGATTTTTCGAACGCACATTGCGGCCTCGGGTACTGCCCGGGGCCTCGCCTGTCTGAGGGTCGGATACTTGCAGAGGTTCTATTTTAGAATCCATTGGTCGTACCGGATGATAAGTCCGCCGACCTTTGAACCCGCTGAATTTAAGCATATTAATAAGCGGAGGACAAATACTGTCTCTTATACACATCTCCGAGCCCACGAGACTTCGAACGATCTCGTATGCCGTCTTCTGCT
>1104:10630:22922_Hexa2_143
GCACTGATTTTTCGAACGCACATTGCGGTCTCGGGTCCTACCCGGGACCACGTCTGTCTGAGGGTCGGATTTACGCATGCCGAAGCGGTCTTCCTTTTTGGAAGCGCCACTACCTGGTCGCGTCGGAACCGAAAGGTTTCGTCGACCTGAACGTTGCGTGATCCCCGGTTGAGAGGCTTCCCGC
>1104:12186:22012_Hexa4_078
TCATTGACATGTTGAACGCACATTGCGGTCTCGGGTCCTACCCGGGACCACGTCTGTCTGAGGGTCGGATTTACGCATGCCGAAGTGGTCTCTTTCCTCGTGGAAGTTACCACTACCTGGTCGCGTCGGAACCGCAAGGTTTCGTCGACCTAAACATTGCGTGATCCCCGGTCGAGAGGCGTCCCGCATAGGATGCTCGCAGAC
>1115:18247:1515_Hexa3_179
ACATCGACATTTCGAACGCACATTGCGGCCTCGGGTCCTACCCGGGGCCACGTCTGTCTGAGGGTCGGATGTACGCTTGCCGAAGGAGGTCTCCTCCTACTTGGTCGCACCGGGAGAACGCTTCGGCGTTTTCTCGCCGACCCAAGGCTCGCGTGCTCCTCCGGTCCGGAAGCCGTCCCGCTTAGAGGTGACTCCGGCACTGCGTGGATAGGCGATCATAT
>2116:18633:10455_Hexa3_172
TCACTGATTTTTCGAACGCACATTGCGGCCTCGGGTACTGCCCGGGGCCTCGCCTGTCTGAGGGTCGGATACTTGCAGAGGTTCTATTTTAGGATCCATTGGTCGTACCGGATGATAAGTCCGCCGACCTTAAGTATTTTCCGTTTTATCTGACCAATGTTGGGTCGGAGAGGACGTTTGTTTAACTCTCTGGACTCAAGTACCGATAATCGTAAGGACGCATTTTTTCTATGTCGA
>1102:24669:11788_Hexa2_084
GTACTGATTTTTCGAACGCACATTGCGGCCTCGGGTCCTACCGGGGCCACGTCTGTCTGAGGGTCGGATGTACGCTTGCCGAAGGAGGTCTCTTACTACTTGGTCGCACCGGGAGAGCGCTTCTGCGTTTTCTCGCCGACCCAAGGCTCGCGTGCTCCGCCGGTCCGGAAACGGTCCCGCTTAGAGGTGAC
>1106:17739:9362_Hexa3_171
AGGACTGTATTTTCGAACGCACATTGCGACCTCGGGCCCTACCCGGGGCCACGTCAGTCTGATGGTCGGATGTACGCTTGCCGAAGGGGGTCTGCTACTTGGTCGCACCGGGAGTTCGCTTCGGCGTTCTCTCACCGACCCAAGGCTCGCGTGCTCCTCCGGTCCGGAAACCGTCCCGCTTAGAGGTGACTCCGGCACTGCGTGGATAGGCGATCAAATC
>1108:14255:5019_Hexa1_125
TCACTGATTTTTCGAACGCACATTGCGGCTTCGGGTACTGCCCGGGGCCTCGCCTGTCTGAGGGTCGGATACTTGCAGAGGTTCTCGATTGAATCCATTGGTCGTACCGGATGATAAGTCCGCCGACCTTAAGTATTTTCCGTTTTATCTGACCAATGTTGGGTCGGAGCGGACGTTTGATTAAACCTCTGGATTCAA
>1110:22652:17551_Hexa3_038
TCACTGATTTTTCGAACGCATATTGCGGCCTCGGGTACTGCCCGGGGCCTCGCCTGTCTGAGGGTCGGATACTTGCAGAGGTTTCTATAACCCATTGGTTGTACCGGATGATAAGTCCGCCGACCTTAAGTATTTTCCGTTTTATCTGACCAATGTTGGGTCGGAGAGGACGTTTGATTAACTCTCTGGACTCAAGTCACGATAATCATACGGATTGTTCATATGTCGACCTCAGATCAGA
>1111:9383:4692_Hexa4_015
TCACTGATTTTTCGAACGCACATTGCAGCCTCGGGTACTGCCCGGGGCCTCGCCTGTCTGAGGGTCGGATACTTGCAGAGGTTCTCGATTGAATCCATTGGTCGTACCGGATGATAAGTCCGCCGTCCTTAAGTATTTTCCGTTTTATCTGACCAATGTTGGGTCGGAGAGGACGTTTTTATATACTCTCTGGGCCCAAGTCTGATATTTCAAC
>1106:24349:21385_Hexa3_178
GCACTGATTTTTCGAACGCGCATTGCGGTCTCGGGTACTACCCGGGACCACGTTTGTCTGAGGGTCGGATAAACGCTTGCAGAAGGAGGTCTTCTTCCTGTTTGGTCTCTCGGATTCACTTTCGTAGACCTAAGACTTGCGTGACCCGACGCCGAGAGGCGTCCCGCGTAAGGACGCACGGGAGGGGGAGTGGCGGAATGCTAAA
>1109:26049:5312_Hexa4_047
GCACTGATTTTTCGAACGCACATTGCGGCCTCGGGTCCCACCCGGGGCCACGCCTGTCTGAGGGTCGGATGTACGCTTGCCGAAGGAGGTCTCCTCCTACCTGGTCGCACCGGGAGAGCGCTCAGGCGCTCACTCGCCGACCCAAGGTTCGCGTGCTCCTCCGGTCCGGAAACCGTCCCGCTTAGAGGTGACTCCGGCACTGCGTGGA
>1114:6265:14574_Hexa4_208
GCACTGATTTTTCGAACGCACATTGCGGCCTCGGGTTCTGCCCGGGGCCTCGCCTGTCTGAGGGTCGGATAAGACTTGACAAGGTTACGACCAATTGTCCGCTTCGGAGACCCTAAGGGGACTTCGTCGGATTAAGAACTTTTAGGTTCCTCCCCGGTCAAAGTAGCAAAGATCCAATTGGATGCTCGTGGATCGGAGAAGACTACAACTTCTCCACGTATGCGAGACGGATCTTTGTTTAGAAGACCAACTTGAAGGGGACGCG
>1117:8427:7832_Hexa1_028
GCACTGATTTTTCGAACGCACATTGCGGCCTCGGGTTCTGCCCGGGGCCTCGCCTGTCTGAGGGTCGGATAAGACTTGCAAAGGAAAACTTGTTTTTTCCAATTGGCCGCATCGGACGACGTCAACGTTGTCCGTCGGCTCAAGTGCGATTAGGTTCACCCCCGGTCGAAGAAAGCAAAAGCCCT
>2101:26007:13641_Hexa3_144
GCACTGATTTTCGAACGCACATTGCGGCCTCGGGTCCTACCCGGGGCCACGTCTGTCTGAGGGTCGGATGTACGCTTGCCGAAGGAGGTCTCCTCCTACTTGGTCGCACCGGTAGAGCGCTTCTGCGTTTTCTCGCCGACCCAAGGCTCGCGTGCTCCGCCGGTCCGGAAACGGTCCCGATTAGAGGTGACTCT
>2103:9372:16375_Hexa1_183
GCACTGATTTTTCGAACGCGCATTGCGGTCTCGGGTACTACCCGGGACCACGTCTGTCTGAGGGTCGGATAAACGCTTGCAGAAGGAGGTCTTCTTCCTATTTGGTCTCTCGGATTCACTTTCATAGACCTAAGACTTGCGTGACCCGCCGCCGAGAGGCGTCCCGCGTAAGGACGCCCGGGAGTGGGAGTGGCGGAATGCGAAACTCCTCCAGCACGGGCC
>1104:8641:5075_Hexa1_078
AGGACTGTATTTTCGAACGCACATTGCGACCTCGGGCCCTACCCGGGGCCACGTCAGTCTGATGGTCGGATGTACGCTTGCCGAAGGGGGTCTGCTACTTTGTCGCACCGGGAGTTCGCTTCGGCGTTCTCTCACCGACCCAAGGCTCGCGTGCTCCTCCGGTCCGGAAACCGTCCCGCTAAGAGGTGCCTCCGCAGTGCAAGGATAGTTGA
>1106:14264:17229_Hexa2_047
GCACTGATTTTTCGAACGCACATTGCGGCCTCGGGTCCTACCCGGGGCCACGTCTGTCTGAGGGTCGGATGTACGCTTGCCGAAGGAGGTCTCCTCCTACCTGGTCGCACCGGGAGGGCTCTCGGGCTCTCTCGCCGACCCAAGGCTCGCGTGCTCCTCCGGTCCGGAAACCATCCAGCTTAGAGGTGACT
>1114:10078:17839_Hexa3_121
TCACTGATTTTTCGAACGCACATTGCGGCCTCGGGTACTGCCCGGGGCCTCGCCTGTCTGAGGGTCGGATACTTGCAGAGGTTTCTATAATCCATTGGTCGTACCGGATGATAAGTCCGCCGACCTTAAGTATTTTCCGTTTTTATCTGACCAATGTTGGGTCGGAGAGGACGTTTGATTAACTCTCTGGACTCAAGTCACGATAAAAGGATACATTC
>2101:10975:3049_Hexa3_019
TCACTGATTTTTCGAACGGACATTGCGGCCTCGGGTACTGCCCGGGGCCTCGCCTGTCTGAGGGTCGGATACTTGCAGAGGTTCTCGATTGAATCCATTGGTCGTACCGGATGATAAGTCCGCCGACCTTAAGTATTTTCCGTTTTATCTGACCAATGTTGGGTCGGAGGACGTTTGTTTAACTCTATGGATTCAAGTCACGATAATCGTACGGACGCATTTTTTT
>2104:26250:17739_Hexa2_194
GCACTGATTTTTCGAACGCACATTGCGGTCTCGGGTCCTACCCGGGACCACGTCTGTCTGAGGGTCGGATTTACGCATGCCGAAGTGGTCTCTTCCGCTTTGGAAGTGCCACTACCTGGTCGCGTCGGAACCGCAAGGTTTCGTCGACCTACACATTGCGTGATCCCCGGTCGAGAGGCGTCCCG
>2106:17634:8019_Hexa2_057
GCACTGATTTTTCGAACGCGCATTGCGGCCTCGGGTCCTGCCCGGGGCCTCGCCTGACTGAGGGTCGGATGAGACTTGCCGAGGAGGGTTCACCCTCCAAGTGGCCGCACCGGGTCGAAAGGCCCGCCGGCCTGAGGTCTTGACTGGAACCCTCTCCCGGACGAAAAGCGTCGCTCCTGACAGACAGCTCGC
>2116:12061:13199_Hexa3_143
GCACTTATTTTTCGAACGCACATTGCGGTCTCGGGTCCTACCCGGGACCACGTCTGTCTGAGGGTCGGATTTACGCATGCCGAAGTGGACTCTTTCCTCGTGGAAGTTACCACTACCTGGTCGCGTCGGAACCGCAAGGTTTCGTCGACCTAAACATTGCGTGATCCCCGGTCGAAAGGCGTCCCGCCTAGGATGCTCGCAGACGGGAGTGACGGATTCCAC
>1108:26543:5647_Hexa4_084
GCACTGATTTTTCGAACGCACATTGCGGCCTCGGGTCCTACCCGGGGCCACGTCTGTCTGAGGGTCGGATGTACGCTTGCCGAAGGAGGTCTCCTCCTACCTGGTCGCACCGGGAGAGCTCTCAGGGGCTCTCTCGCCGACCCACGGCTCGCGTGCTCCACCGGTCCGGCCACCTTCCCGCTTAGAG
>1109:14163:4819_Hexa1_031
GCACTGATTTTTCGAACGCACATTACGGCCTCGGGTCCTACCCAGGGCCACGTCTGTCTGAGGGTCGGATGTACGCTTGCCAAAGGGGGTCTCCTCCTAATTGGTCGCACCGGGAGAGCGCTCAGGCGCTCTCTCGCCGACCCAAGGCTCGCGTGCTCCACCGGTCCGGACACGGTCCCGCTTAGAGGTGACTCTGGCACTGCGTGGA
>1109:23302:17062_Hexa2_080
GCACTGATTTTTCGAACGCACATTGCGGCCTCGGGTCCTACCCGGGGCCTCGCCTGTCTGAGGGTCGGATAAGACTTGCAAAGAAAGAGACCCTCTTCCAAATTGGCCCGTCGGAGACCACTCGCTGGACTTCGTCGGCTCAAGTTCTCATAGGATCCTCCCCGGTCGAAGGAGCGAAG
>2107:25482:8712_Hexa4_142
TCACTGATTTTTCGAACGCACATTGCGGCCTTGGGTACTGCCCGGGGCCTCGCCTGTCTGAGGGTCGGATACTTGCAGAGGTTACTTAAACCCATAGGTCGTACCGGATGATAAGTCCGCCGACCTTAAGTATTTTCCGTTTTATCTGACCAATGTTGGGTCGGAGAGGACGTTTGATTAACTCTCTGGACTCAAGTCATGATAATTATACGGATTTATTCTTAT
>2112:15859:3963_Hexa2_106
GCACTGATTTTTCGAACGCACATTGCGGCCTCGGGTCCTACCCTGGACCACGTCTGTCTGAGGGTCGGATGTACGCTTGCCGAAGGGGTTCTCCTACTTGGTCGCACCGGGAGGGCTCTCAGGGGCTCTCTCGCCGACCCAAGGCTCGCGTGCTCCGCCGGTCCGGAAACGGTCCCGCTTAGAGGTGACTCTGGCACTGCGTGGATAGGCGAGCATATCTCAGGACGGGTTCCTGA
>2103:2475:11660_Hexa1_030
TCACTGATTTTTCGAACGCACATTGCGGCCTCGGGTACTGCCCGGGGCCTCGCCTGTCTGAGGGTCGGATACTTGCAGAGGTTCTATTTTAGAACCCATTGGTCGTACCGGATGATAAGTCCGCCGACCTTAAGTATTTTCCGTTTTATCTGACCAATGTTGGGTCGGCGAGGACGTTTGTTTAACTCTCTGGACCCAAGTCACGATAATCGTACGGCCGCATTTTTTTAATGTCGACCTCAGAT
>2105:22570:5661_Hexa3_097
GCACTGATTTTTCGAACGCACATTGCGGCCTCGGGTCCTACCCGGGGCCACGTCTGTCTGAGGGTCGGATACTTGCAGAGGTTCTTAATTGAATCCATTGGTCGTACCGGATGATAAGTCCGCCGACCTTAAGTATTTTCCGTTTTATCTGACCAATGTTGGGTCGGAGAGGACGTTTGATTAACTCTCTGGACTCAAGTCACGATAATTATACGGATTTATCCTATGTCGACCTCAGATCAGACGAGACAACCCGCTGAATTTAAG
>2106:5682:13479_Hexa3_070
GCACTGATTTTTCGAACGCACATTGCGGTCTCGGGTCCTACCCGGGACCACGTCTGTCTGAGGGTCGGATTTACGCATGCCGAAGTGGTCTCTTCCCTCGTAAGTTACCACTACCTGGTCGCGTCGGAACCGCTCGGTTTCGTCGACCTAAACATTGCGTGATCCCCGGTCGAGAGGCGTCCCGCAAAGGATGCTCGCA
>2109:24766:12020_Hexa4_050
GCACTGATTTTTCGAACGCACATTGCGGCCTCGGGTCCTACCCGGGCCATGTCTGTCTGAGGGTCGGATGTACGCTCGCCGAAGGGGGTCTCCTCCTACTTGGTCGCACCGGGAGAGCGCTTCGGCGTTTTCTCGCCGACCCAAGGCTCGCGTGCTCCGCCGGTCCGGAAACGGTCCCGCTTAGAGGTGCCCCTGGCACTGC
>2110:17166:20056_Hexa2_209
GCACTGATTTTTCGAACGCACATTGCGGTCTCGGGTCCTACCCGGGACCACGTCTGTCTGAGGGTCGGATTTACGCATGCCGAAGTGGTCACTTCCCTCGTGGAAGTTACCACTACCTGGTCACGTCGGAACCGCAAGGTTTCGTCGACCTAAACATTGCGTTATCCCCGGTAGAGAGGCGTCCCG
>2113:23184:17161_Hexa4_094
GCACTGATTTTTCGAACGCACATTGCGGCCTCGGGTCCTGCCCGGGGCCTCGCCTGTCTGAGGGTCGGATAAGACTTGCAAAGGAAAATTCTTTTTTCCAATTGGCCGCGTCGGTTACTTCGAGTCTCCATCGGCTCAAGTGCTTTTAGGTTCCTCCCTGGTCGAGAGAGCGTCGCCCTAGAGCAAGCTCGTC
>1105:5563:17434_Hexa2_216
GCATTGATTTTTCGTACGCGCATTGCGGTCTCGGGTACTACCCGGGACCACGTCTGTCTGAGGGTCGGATAAACGCTTGTAGAAGGAGGTCTTCCTCCTGTTTGGTCTCTCGGATTCATTTTCGTAGACCTAAGACTTGAGTGACCCGCAGCCGAGAGGCGTCCCGCGTAAGGACGCCCGGGAGTGGGAGTGGCGGAATGCTAAACTCCTCCAGCCCGGGC
>2109:14391:3881_Hexa3_168
GCACTGATTTTTCGAACGCGCATTGCGGTCTCGGGTACTACCCTGGACCACGTCTGTCTGATGGTCGGATAAACGCTTGCAGAAGGAGGTCTTCCTCCTGTTTGGTCTCTCGGATTCATTTTCGTAGACCTAAGACTTGCGTGACCCGCCGCCGAGAGGCGTCCCGCGTAAGGACGCCCGGGAGTGGGCGTGGCGGAATGATAAACTCCTCCAGCCCGGG
>1108:10034:13535_Hexa1_054
TCACTGATTTTTCGAACGCACATTGCGGCCTCGGGTACTGCCCGGGGCCTCGCCTGCCTGAGGGTCGGATACTTGCAGAGGTTCTCGATCGAATCCATTGGTCGTACCGGATGATAAGTCCGCCGACCTTACGTATTTTCCGTTTTATCTGACCAATGTTGGGTCGGAGAGGACGTTTGTTTAACTCTCTGGATTCAAGTCACGATAATCATGCGGATTTATTC
>1113:19997:2931_Hexa2_081
GCACTGATTTTTCGAACGCACATCGCGGCCTCTGGTTTATCCTAGGGGCCACGCCTGTCTGAGGGTTGGATCAAAGCTTGCAGAAGCAGTTCTTCTCCTGCGTGGTCGCACCGGAGGAGTCCTCTAGAGGACGAATCCTCCGACCCAAGGATCGTGAGATCCACCAATCGAGGAGCGTCCTGCGTGAGATGCCCGGTGCGTGGAGATGGCGGACACTCAACTATCCCGTGACGCAGGGCAGCAGTTCATAAGACGCAGATTTTGTGG
>1114:15220:4190_Hexa2_128
GCACTGATTTTTCGAACGCACATTGCGGCCTCGGGTCCTACCCGGGGCCACGTCTGTCTGAGGGTCGGATGTACGCTTGCCGAAGGAGGTCTCCTCCTACTTGGTCGCACCGGGAGAGCTCTCTCGCCGACCCAAGGCTCGCGTGCTCCGCCGGTCCGGAAACGGTCCCGCTTAGAGGTGACTCTGGCACTGCGTGGATAGGCGATCATATCTCGGGACGGGTTCCCG
>1117:18876:2930_Hexa3_224
AGCACTGATTTTTCGAACGCGCATTGCGATCTCGGGTACTACCCGGTACCACGTCTGTCTAAGGGTCGGATAAACGCTTGCAGAAGGAGGTCTTCCTCCTGTTTGGTCTCTCGGATTCACTTTCGTAGACCTAAGACTTGCGTGACCCACCGCCGAGAGGCGTCCCGCGTAAGGACGCCCGGGAGTGGGAGTGGCGGAATGCTAAACTCCTCCCGCCCGGGCCGGCGG
>2104:17252:14073_Hexa1_056
GCACTGATTTTTCGAACGCGCATTGCGGCCTCGGGTCCTGCCCGGGGCCTCGCCTGTCTGAGGGTCGGATGAGACTTGCACAGGGTAATTTTACCCACCTGGCCGTACCGGAGTATTAATATTCCGCCGGCTCATAGTTTGCTTCTTCCTCTTCGAAAGAAGCCTCTTCGAGGAGAAGACGCTACACATGTCGTCTCCATTTAAAAGAGGATTATAAAAAAAGGAAGAAAAAAATATTTTAAAAACTTTGTCGACCTCAGATCAGACGA
>2109:20515:22277_Hexa4_179
GCACTGATTTTTCGAACGCACATTGCGGCCTCGGGTCCTACCCGGGGCCACGTCTGTCTGAGGGTCGGATGTACGCTTGCCGAAGGAGGTCTCCTCCTACTTGGTCGCACCGGGAGAGCGCTCAGGCGATCACTCGCCGACCCAAGGCTCGCGTGCTCCTCCGGTACGGAAAACGTCCCGCTTAGAGGTG
>2115:20196:12821_Hexa2_036
TCACTGATTTTTCGAACGCACATTGCGGCCTCGGGTACTGCCCGGGGCCTCGCCTGTCTGAGGGTCGGATACTTGCAGAGGTTTCCTTAACCCATTGGTTGTACCGGATGATAAGTCCGCCGACCTTAAGTATTTTCCGTTTTATCTGACCAATGTTGGGTCGGAGAGGACGTTTGATTCACTCTATGGACTCAAGTCACGATAATCGTACGGACGCATTTCTTTA
>1119:28745:14831_Hexa1_080
GCACTGATTTTTCGAACGCACATTGCGGCCTTGGGTCGTACCCGGGGCCACGTCTGTCTGAGGGTCGGATGTACGCTTGCCAAAGGGGGTCTCCTCCTAATTGGTCGCACCGGGAGAGCGCTTCGGCGTTTTCTCGCCGACCCAAGGCTCGCGTGCTCCCCGGTCCGGAAACGGTCACGCTTAGAGGTGACTCTGGCACTGCGTGGA
>2104:9098:10160_Hexa1_086
GCACTGATTTTTCGAACGCACATTGCGGCCTCGGGTCCTACCCGGGGCCACGTCTGTCTGAGGGTTGGATGTACGCTTGCCGAAGGAGGACTCCTCCTAATTGGTCGCACCGGGAGAGCGCTCAGGCGCTCACTCGCCGACCCAACGCTCGCGTGCTCCTCCGGTCCGGCAGCCGTCCCGCTTAGAGGTGACTCCGGCACTGCGTG
>2107:11323:3295_Hexa3_216
ACATCGACATTTTGAACGCGCATTGCGGTCTCGGGTACTACCCGGGACCACGTCTGTCTGAGGGTCGGATAAACGCTTGCAGAAGGAGGTCTTCCTCCTGTTTGGTCTCTCGGATTCACTTTCGTAGACCTAAGACTTGCGTGACCCGCCGCCGAGAGGCGTCCCGCGTAAGGACGCCTGGGAGTGGGAGTGGCGGAATGCTATACTCCTACAAGCCCAG
>2108:26340:16721_Hexa1_232
GCACTGATTTTTCGAACGCGCATTGCGGTCTCGAGTACTACCCGGAACCACGTCTGTCTGAGGGTCGGATAAACGCTTGCAGAAGGAGGTCTCCCTCCTGTTTGGTCTCTCGGATTCATTTTCGTAGACCTAAGACTTGCGTGACCCGCCGCCGAGAGGCGTCCCGCATAAGGACGCCCGGGAGTGGGAGTGGAGGAATGCTAAACTCCTCCAGCCC
>1115:24196:4313_Hexa2_200
GCACTGATTTTTCGAACGCGCATTGCGGTCTCGGGTACTACCCGGGACCACGTCTGCCTGAGGGTCGGATAAACGCTTGCAGAAGGAGGTCTTCCTGTTTGGTCTCTCGGATTCACTTTCGTAGACCTAAGACTTGCGTGACACACCGCCGAGAGGCGTCCCGCGTAAGGACGCCCGGGAGTGGGAGTGGCGGAATGCTATACTCCTCCAAGCCCG
>2103:2199:13745_Hexa1_180
TCACTGATTTTTCGAACGCACATTGCGGCCTCGGGTACTGCCCGGGGCCTCGCCTGTCTGAGGGTCGGATACTTGCAGAGGTTCTCTTTGAATCCAATGGTCGTACCGGATGATAAGTCCGCCGACCTTAAGTATTTTCCGTTTTATCTGACCAATGTTGGGTCGGAGAGGACGTTTGACTAACTCTCTGGACTCAAGTCACGATAATCATCAGGATTTAT
>2114:8368:8208_Hexa1_173
GCACTGATTTTTCGAACGCACATTGCGGCCTCGGGTCCTACCCGGGGCCACGTCTGTCTGAGGGTCGGATGTACGCTTGCCGAAGGGGGTCTCCTACTTGGTCGCACCGGGAGGGCTCTCAGGGGCTCTCTCGCTGACCCAAGGCTCGCGTGCTCCTCCGGTCCGGAAACGGTCCCGCTTAGGTGGACTCCGACACTGCGTGGATAGGCGATCATTTCTCGGGCCGGGTTCCC
>2115:12778:6005_Hexa4_014
GCACTGATTTTTCGAACGCACATTGCGGCCTCGGGTACTACCCGGGGCCTCGCCTGTCTGAGGGTCGGATACGACTTGCAGAGGAAGAACTCGTTCTTCCAAGTGGCCGCACCGAACCTCCTTTCGGGGGGGAACCGCCGGCTTAAGGTCCTACTAGGATCTCTCCCCGGTCGAAGAGAAGCGTCGTCGACTTGCGATGCCCG
>2117:13964:19373_Hexa4_029
GCACTGATTTTTCGAACGCGCATTGCGGTCTCGGGTACTACCCGGGACCACGTCTGTCTGAGGGTCGGATAAACGCTTGCAGAAGGAGGTCTCCTCCTGATTGGTCGCCTCTGAGGAGCAATTCTCAGTCGACCTAAGTCTTGCGTGAACCAACCGCACAGAGGCGTCCCGCGTAAGGAAGCCCGGGCACATGGAGCG
>2113:18653:23047_Hexa3_155
GCACTGATTTTTCGAACGCACATTGCGGCCTCGGGTCCTACCCGGGGCCACGTCTGTCTGAGGGTCGGATGTACGCTTGCCGAAGGGGGTCTCCTCCTACTTGGTCGCACCGGGAGAGCGCTTCGGCGTTTTCTCGTGACCCAAGGCTCGAGTGCTCCTCCGGTCCGGAACAGGTCCCGCT
>2114:8880:16475_Hexa4_141
GCACTGATTTTTCGAACGCACATTGCGGTCTCGGGTCCTACCCGGGACCACGTCTGTCTGAGGGTCGGACTTACGCATGCCGAAGTGGTCTCTTTCCTCGTGGAAGTCACCACTACCTGGTCGCGTCGGAACCGCGCGGTTTCGTCGACCTCAACATTGCGTGATCCCCGGTCGAGAGGCGTCCCGCATAG
>2118:6184:14642_Hexa1_132
GCACTGATTTTTCGAACGCGCATTGCGGTCTCGGGTACTACCCGGGACCACGTCTGTCTGAGGGTCGGATAAACGCTTGCAGAAGGAGGTCTTCCTCCTGTTTGGTCTCTCGGATTTACTTTCGTAGACCTAAGACTTGCGTGACCCGCCGCCGAGAGGCGTCCCGCGTAAGGACGCCCGGGAGTGGGAGTGGCGGAATGCTAACATACTACAGCCCGG
>2116:2740:9074_Hexa4_097
TCACTGATTTTTCGAACGCACATTGCGGCCACGGGTCCTACCCGGGGCCACGTCTGTCTGAGGGTCGGATGTACGCTTGCCAAAGGGGGTCTCCTCCTAATTGGTCACACCGGGAGAGCGCTCAGGCGCTCACTCGCCGACCCAAGGCTCGCGTGCTCCTCCGGTCCGGAAACCGTCCCGCTTAGGTGGACTCTGGCACTGCGTGGATCGGCGATCATTTAT
>2119:22851:18622_Hexa4_003
TCACTGATTTTTCGAACGCACATTGCGGCCTCGGGTACTGCCCGGGGCCTCGCCTGTCTGAGGGTCGGATACTTGCAGAGGTTCTTTTTTAGAATCCATTGGTCGTACCGGATGATAAGTCCGCCGACCTTAAGTATTTTCCGTTTTATCTGACCACTGTTGGGTCGAAGAGGACGTTTGATTAACTCTCTGGACTCACGTCATGATAATTATGCGGATAAATATTT
